# Supplementary material for: Coumarin biosynthesis genes are required after foliar pathogen infection for the creation of a microbial soil-borne legacy that primes plants for SA-dependent defenses
Source: Sci Rep. 2022 Dec 28;12:22473. doi: 10.1038/s41598-022-26551-x (PMC9797477; doi:10.1038/s41598-022-26551-x)
Supplement: Supplementary file 2 — Supplementary Data S1. [file 41598_2022_26551_MOESM2_ESM.xlsx]

## Sheet: Infosheet
Information sheet for:	Data S1
	ASV read counts per sample
	Background info:	This sheet contains read counts per sample for all amplicons sequence variants (ASVs) detected in 67 samples in Experiment 1
		Each ASV was given an identifier and is taxonomically annotated.
	Column-names:
	ID	Identifier for ASV
	Kingdom	Kingdom to which ASV belongs
	Phylum	Phylum to which ASV belongs
	Class	Class to which ASV belongs
	Order	Order to which ASV belongs
	Family	Family to which ASV belongs
	Genus	Genus to which ASV belongs
	Species
	Subsequent columns	Plant genotype_treatment-sample number
		e.g. Col-0_mock-3

## Sheet: Data S1
ID	Kingdom	Phylum	Class	Order	Family	Genus	Species	Col-0_Hpa-1	Col-0_Hpa-10	Col-0_Hpa-2	Col-0_Hpa-4	Col-0_Hpa-5	Col-0_Hpa-7	Col-0_Hpa-8	Col-0_mock-1	Col-0_mock-10	Col-0_mock-2	Col-0_mock-3	Col-0_mock-5	Col-0_mock-6	Col-0_mock-7	Col-0_mock-9	f6'h1_Hpa-1	f6'h1_Hpa-10	f6'h1_Hpa-2	f6'h1_Hpa-3	f6'h1_Hpa-5	f6'h1_Hpa-6	f6'h1_Hpa-7	f6'h1_Hpa-8	f6'h1_Hpa-9	f6'h1_mock-1	f6'h1_mock-10	f6'h1_mock-2	f6'h1_mock-3	f6'h1_mock-4	f6'h1_mock-5	f6'h1_mock-6	f6'h1_mock-7	f6'h1_mock-8	myb72_Hpa-1	myb72_Hpa-2	myb72_Hpa-3	myb72_Hpa-5	myb72_Hpa-6	myb72_Hpa-9	myb72_mock-1	myb72_mock-10	myb72_mock-2
67fe68b10effbc7af1e15eb1d66f58af	Bacteria	Proteobacteria	Alphaproteobacteria	Rhizobiales	Xanthobacteraceae	NA	NA	1974	977	1047	286	472	1367	458	9042	821	1812	2038	305	919	921	621	1340	835	2010	5008	672	446	561	836	1800	817	664	1227	1097	347	507	964	207	616	1045	1198	7904	1506	1007	1081	1602	737	471
00f3a4a2243093399302c8ce5667b076	Bacteria	Proteobacteria	Gammaproteobacteria	Betaproteobacteriales	Burkholderiaceae	uncultured	NA	1320	653	2729	388	608	764	582	6418	486	3236	3065	535	1616	909	715	1842	777	3082	8196	785	767	1189	1125	3497	1285	783	2235	1681	607	721	1128	771	659	1939	1190	17343	1090	1038	1674	2377	868	822
c7511f6ef1f1bdb63c249524f83d76e9	Bacteria	Proteobacteria	Alphaproteobacteria	Rhizobiales	Devosiaceae	Devosia	NA	1860	1353	2264	415	634	1447	539	6964	565	1589	1829	278	1222	871	704	1628	1027	3016	5342	778	530	1036	985	2484	1211	1573	1916	1236	569	757	987	421	668	1519	1192	11979	1455	1152	1331	2335	1136	567
8d2a29d23de2d1b6cada06bf85915274	Bacteria	Proteobacteria	Alphaproteobacteria	Sphingomonadales	Sphingomonadaceae	Sphingomonas	NA	658	464	658	88	164	471	190	1836	300	468	443	95	396	296	265	531	311	890	1770	232	172	283	323	716	435	356	366	365	116	213	370	112	237	305	313	3798	803	415	401	412	293	132
9772a4100fb71636abbd4ba7cf5a45c1	Bacteria	Proteobacteria	Gammaproteobacteria	Betaproteobacteriales	Burkholderiaceae	NA	NA	984	622	1120	272	394	530	317	5755	396	1418	1654	292	942	537	380	1151	681	1761	3591	529	410	691	630	1540	611	599	979	688	322	453	686	260	477	920	843	6621	646	607	811	1793	711	335
c072251a52e386d253b33fc3df2cdca7	Bacteria	Proteobacteria	Gammaproteobacteria	Betaproteobacteriales	Burkholderiaceae	Rhizobacter	uncultured bacterium	941	486	1101	187	221	674	266	5709	356	776	946	186	558	331	309	1324	544	1407	4334	288	313	451	495	869	578	495	977	501	255	339	751	242	369	722	908	5539	733	569	485	1387	438	254
fb75fa1fac5ad54c9d64c653e50a7126	Bacteria	Proteobacteria	Alphaproteobacteria	Rhizobiales	Xanthobacteraceae	Bradyrhizobium	NA	986	417	456	100	186	505	185	3915	247	821	937	126	343	360	239	579	328	760	1802	231	154	206	317	667	303	277	459	414	122	228	445	68	273	501	519	2975	525	378	430	654	271	204
8ad41b2d08b52db88a15c0b797a1a43c	Bacteria	Proteobacteria	Gammaproteobacteria	Xanthomonadales	Rhodanobacteraceae	Rhodanobacter	uncultured bacterium	779	317	669	122	243	335	157	1735	208	425	463	127	443	236	213	589	359	835	1967	264	196	294	226	631	367	390	571	473	155	266	495	165	185	406	341	5976	713	284	451	821	352	212
00da8319f591a211ae8d75ea7295ff42	Bacteria	Proteobacteria	Alphaproteobacteria	Micropepsales	Micropepsaceae	uncultured	uncultured bacterium	422	424	515	132	207	405	159	1926	225	395	435	69	348	230	191	465	237	766	1625	204	185	179	260	777	271	308	502	329	146	217	218	191	168	420	342	3211	382	342	329	608	233	167
ae6d5a175f7759da2b22ff9dbd961530	Bacteria	Proteobacteria	Gammaproteobacteria	Gammaproteobacteria Incertae Sedis	Unknown Family	Acidibacter	NA	679	418	509	117	136	354	161	2398	209	511	489	89	303	227	127	618	263	880	1453	179	132	194	252	649	269	331	283	321	125	167	232	100	177	434	555	3027	786	216	288	650	308	127
d1a4198ea037bc1ff6dbd7b69002a28d	Bacteria	Proteobacteria	Alphaproteobacteria	Micropepsales	Micropepsaceae	uncultured	NA	342	268	496	123	146	345	145	1219	149	336	321	64	295	154	147	370	210	813	1638	175	136	220	194	688	299	307	503	345	177	200	202	156	145	289	385	3624	514	217	294	576	266	154
96e6af561023b22b571640737cb6afd7	Bacteria	Proteobacteria	Gammaproteobacteria	Betaproteobacteriales	Burkholderiaceae	Burkholderia-Caballeronia-Paraburkholderia	NA	256	276	393	68	124	298	62	1518	148	608	662	141	194	246	106	243	291	496	1072	251	179	159	210	569	425	306	210	331	218	228	241	108	195	448	251	2740	336	217	250	594	203	183
44d5f2c2c2dc461ca4a0e8a38f02cca8	Bacteria	Proteobacteria	Gammaproteobacteria	Xanthomonadales	Rhodanobacteraceae	Dokdonella	NA	300	108	437	113	164	246	117	1585	101	375	485	120	316	182	140	445	156	524	1479	183	151	179	201	583	199	117	301	278	102	188	266	84	111	341	252	3262	289	285	310	482	160	111
eb19113b6a70ebf44bf85f3f2a2d8102	Bacteria	Proteobacteria	Gammaproteobacteria	Gammaproteobacteria Incertae Sedis	Unknown Family	Acidibacter	uncultured bacterium	444	351	424	89	141	339	111	2408	190	492	488	79	283	226	112	479	205	566	1325	143	156	175	191	515	276	290	274	254	117	125	160	88	165	300	396	2647	289	201	285	631	208	128
be9ff3d8389838ad77e6e385465f1708	Unassigned	NA	NA	NA	NA	NA	NA	220	132	303	22	48	119	82	1256	185	255	293	47	312	158	153	360	167	604	794	169	121	151	223	432	149	149	324	169	36	100	207	49	98	369	111	1287	201	126	128	330	334	55
48a4f43d1ae1961fca3b0397c42c71c6	Bacteria	Proteobacteria	Alphaproteobacteria	Micropepsales	Micropepsaceae	uncultured	NA	261	234	385	61	124	219	115	1223	129	298	391	51	267	133	112	350	157	474	1212	142	97	161	152	411	202	179	264	214	90	140	141	88	121	225	264	2578	403	187	197	429	149	86
3e90e0b2b9972d0925e93c58904be39d	Bacteria	Proteobacteria	Alphaproteobacteria	Rhizobiales	Xanthobacteraceae	uncultured	NA	176	98	202	22	45	120	25	382	108	108	94	23	132	82	62	114	71	282	486	60	57	66	61	241	157	81	105	112	45	43	67	36	57	67	89	929	246	91	122	146	87	68
18b37895c84d33b95769a033042a4668	Bacteria	Proteobacteria	Alphaproteobacteria	Sphingomonadales	Sphingomonadaceae	uncultured	uncultured bacterium	185	137	326	51	95	143	82	638	105	243	261	57	151	94	128	327	99	372	937	105	62	131	142	288	168	92	281	195	66	89	136	85	77	191	155	2011	250	148	183	258	128	63
18cc58a5f80a53f29d2457a02beaac99	Bacteria	Proteobacteria	Alphaproteobacteria	Micropepsales	Micropepsaceae	uncultured	NA	243	173	291	81	109	189	77	958	120	186	235	46	223	95	86	302	141	528	982	144	112	131	121	411	173	171	332	156	76	130	128	92	102	200	212	2234	237	154	178	350	230	80
7b8de4372caf3a679852915da25f08c3	Bacteria	Proteobacteria	Gammaproteobacteria	Xanthomonadales	Rhodanobacteraceae	Rhodanobacter	uncultured bacterium	357	218	383	63	132	170	67	1193	109	233	238	41	213	124	112	349	137	633	1117	128	108	117	126	301	184	215	260	279	93	135	151	71	103	243	202	2300	347	145	225	453	180	94
0ac6247f4b61e72783232f53e21ff369	Bacteria	Proteobacteria	Gammaproteobacteria	Xanthomonadales	Xanthomonadaceae	Lysobacter	Ambiguous_taxa	200	100	343	51	51	133	50	665	49	175	189	32	154	105	70	247	142	263	851	52	76	114	116	330	111	70	123	149	42	68	125	48	64	158	92	1356	166	146	163	211	101	40
6c8e8f15c8b62edfc17dd5fc30ecd8cd	Bacteria	Actinobacteria	Actinobacteria	Streptomycetales	Streptomycetaceae	Streptomyces	NA	235	118	283	82	64	171	52	1140	116	454	288	52	120	144	87	304	125	375	630	131	80	98	122	378	201	100	331	200	68	107	176	81	98	203	232	1552	193	98	159	284	145	174
645f7bf32d1bf757ddb31311d95402b4	Bacteria	Proteobacteria	Gammaproteobacteria	Xanthomonadales	Rhodanobacteraceae	Rhodanobacter	uncultured bacterium	299	108	364	44	106	181	79	1081	109	192	241	50	191	93	86	252	176	430	754	148	94	119	112	313	132	180	238	429	84	119	131	70	166	194	232	2006	470	147	146	295	122	89
810d50e384ae0e446a7148e97daf6b4f	Bacteria	Proteobacteria	Gammaproteobacteria	Xanthomonadales	Rhodanobacteraceae	Dyella	Ambiguous_taxa	318	121	333	47	79	108	36	864	60	357	227	47	149	74	76	211	99	335	817	94	91	102	164	324	409	211	176	178	44	126	83	52	148	226	181	1906	297	125	132	272	120	84
f547ee4432022adb6ddf7f9149027206	Bacteria	Gemmatimonadetes	Gemmatimonadetes	Gemmatimonadales	Gemmatimonadaceae	Gemmatimonas	uncultured bacterium	166	73	299	23	101	113	52	607	82	179	234	19	128	112	77	201	107	390	974	74	80	109	80	330	150	67	185	127	39	67	90	40	64	71	88	1678	153	136	129	212	101	54
d450f4a19d1b58c6691283fcf9618e31	Bacteria	Acidobacteria	Acidobacteriia	Acidobacteriales	uncultured	NA	NA	167	106	170	25	45	162	33	656	104	159	142	18	152	64	47	165	53	229	504	50	93	62	73	170	74	47	100	63	25	53	92	24	45	74	97	859	200	119	86	169	79	30
106c2177ed4ece7294e8000f57508a0f	Bacteria	Acidobacteria	Acidobacteriia	Acidobacteriales	uncultured	uncultured bacterium	uncultured bacterium	133	131	161	25	38	129	28	588	76	133	113	14	144	52	41	175	67	172	548	52	82	63	74	171	93	47	82	65	15	38	105	33	49	89	93	967	206	112	105	140	78	22
1b039cfd1f64eef764da543c4f8f30d7	Bacteria	Planctomycetes	Phycisphaerae	Tepidisphaerales	WD2101 soil group	uncultured planctomycete	uncultured planctomycete	47	73	96	5	12	42	19	196	108	81	65	17	77	45	66	51	33	185	207	36	45	36	55	152	68	29	71	43	14	20	60	19	43	90	35	508	88	48	62	36	110	17
caee7a95cc97de2b414c54354b4efc2a	Bacteria	Proteobacteria	Gammaproteobacteria	Betaproteobacteriales	Burkholderiaceae	Burkholderia-Caballeronia-Paraburkholderia	NA	251	107	167	38	58	179	54	602	88	297	229	54	98	115	45	124	120	378	579	92	65	48	126	271	214	167	108	157	70	85	145	58	90	156	195	1069	185	128	136	259	111	72
31d697dfcfa9673baa240b740c32fd17	Bacteria	Proteobacteria	Alphaproteobacteria	Caulobacterales	Caulobacteraceae	Phenylobacterium	NA	192	85	198	50	61	116	51	913	100	168	287	13	169	109	90	155	81	277	917	88	89	75	97	319	121	63	196	144	42	92	49	59	63	155	79	1283	118	74	137	286	129	106
8ec9efe02b4dc18f041b704151ebc972	Bacteria	Proteobacteria	Alphaproteobacteria	Micropepsales	Micropepsaceae	uncultured	NA	183	135	226	41	79	157	42	565	63	117	151	53	131	58	77	168	99	235	663	65	67	79	87	254	128	107	220	107	70	73	95	56	56	122	129	1105	168	118	128	234	102	38
8576a260b49e89aa7fa81ab6cea6d858	Bacteria	Proteobacteria	Gammaproteobacteria	Betaproteobacteriales	Burkholderiaceae	Massilia	NA	160	69	333	37	54	126	30	476	29	194	157	25	139	89	82	190	74	231	614	66	90	100	111	358	152	102	150	173	46	69	90	84	78	138	115	1432	160	93	132	225	79	68
9554c4285d3f4f6e7e9384b5d21b3274	Bacteria	Proteobacteria	Alphaproteobacteria	Rhizobiales	Rhizobiaceae	Mesorhizobium	NA	243	250	122	58	56	200	65	907	111	178	204	43	140	86	77	157	87	214	599	85	66	93	85	226	120	126	163	173	58	82	105	42	102	110	129	786	156	108	134	194	131	70
42af08ff4a45859cf4357a41c164966e	Bacteria	Bacteroidetes	Bacteroidia	Sphingobacteriales	env.OPS 17	uncultured bacterium	uncultured bacterium	192	129	141	31	47	92	34	483	38	82	87	16	91	30	46	153	65	313	823	72	48	52	54	133	98	65	133	75	18	55	83	22	47	54	98	1353	148	88	67	170	81	53
0d652448c7a6b2ab97da8879eb6100eb	Bacteria	Proteobacteria	Alphaproteobacteria	Micropepsales	Micropepsaceae	uncultured	NA	121	130	191	45	44	108	28	420	66	122	110	29	116	52	77	127	78	271	633	56	47	68	60	215	86	115	191	136	54	76	62	52	67	96	126	881	156	101	80	232	85	39
f1a59ff07364f2a0305547e66918f3c3	Bacteria	Verrucomicrobia	Verrucomicrobiae	Chthoniobacterales	Chthoniobacteraceae	Candidatus Udaeobacter	NA	84	108	76	4	21	53	14	280	72	99	113	24	113	85	53	116	81	201	289	49	25	74	86	165	72	48	57	104	18	20	47	13	29	83	47	438	105	38	38	112	144	18
8916e8023152c340cb4a43ebd60105a0	Bacteria	Acidobacteria	Subgroup 6	NA	NA	NA	NA	105	133	137	26	49	77	56	367	110	160	105	33	86	109	71	115	91	163	520	69	49	75	100	171	159	86	138	111	53	55	78	57	46	77	65	643	105	83	109	98	120	52
cde1a3ddb39c97174683b81090f9b053	Bacteria	Acidobacteria	Acidobacteriia	Acidobacteriales	uncultured	NA	NA	61	76	164	20	32	78	37	440	84	132	90	18	125	67	48	145	56	170	463	37	51	53	66	136	65	55	117	66	23	35	83	16	47	87	91	638	200	76	86	118	70	35
19cccbe4dc43a83363b4d2ea1a27ff49	Bacteria	Proteobacteria	Alphaproteobacteria	Rhizobiales	Xanthobacteraceae	uncultured	uncultured bacterium	142	69	114	36	40	100	26	529	53	100	124	23	88	74	51	144	82	170	445	34	41	56	72	161	95	86	120	85	35	48	56	27	65	65	83	552	155	85	82	127	58	37
7cfadcec3fcde32a8037fe5a319556c3	Unassigned	NA	NA	NA	NA	NA	NA	81	145	72	13	17	75	18	355	73	120	94	13	129	55	68	99	72	191	317	48	13	64	99	150	51	67	35	61	13	21	55	17	19	92	34	363	100	37	29	103	165	25
043aa26f1ec93417b519ab51d8276dc6	Bacteria	Proteobacteria	Alphaproteobacteria	Reyranellales	Reyranellaceae	Reyranella	NA	92	41	106	15	40	91	31	363	51	111	104	18	82	56	57	139	50	111	319	45	41	75	77	138	65	42	76	71	27	35	62	32	31	80	75	599	91	91	97	116	43	24
39104e6f0ea2ddbc4cfbd12e82488fba	Bacteria	Bacteroidetes	Bacteroidia	Chitinophagales	Chitinophagaceae	uncultured	uncultured bacterium	58	50	75	5	29	42	6	127	40	38	31	6	36	38	26	44	33	96	302	28	9	31	27	83	38	33	45	27	9	16	25	8	10	66	29	511	52	31	28	54	27	12
ca988bb3b393d76db6767f6d33a1fd09	Bacteria	Acidobacteria	Acidobacteriia	Acidobacteriales	Acidobacteriaceae (Subgroup 1)	Occallatibacter	NA	150	79	138	37	37	113	52	622	51	102	96	13	132	36	35	126	74	181	332	52	59	63	74	161	81	58	92	78	26	38	73	31	44	74	82	692	185	74	83	147	78	30
572b697b6dbf8d29e69f82b11b2f01da	Bacteria	Bacteroidetes	Bacteroidia	Chitinophagales	Chitinophagaceae	uncultured	uncultured bacterium	75	71	107	31	41	55	28	271	43	71	78	25	67	38	36	100	49	145	393	24	41	44	50	133	48	36	63	45	25	45	49	29	26	128	55	636	88	64	54	86	39	20
5dc146731f97280b08f62acabe990922	Bacteria	Proteobacteria	Gammaproteobacteria	Betaproteobacteriales	Nitrosomonadaceae	Ellin6067	uncultured bacterium	63	23	107	31	47	44	23	223	41	77	89	23	94	47	44	102	44	186	300	38	30	56	57	147	73	39	75	81	24	28	72	38	46	86	44	726	85	67	61	73	40	32
92d6daf335ffbe4a4ba476eec9abf288	Bacteria	Acidobacteria	Blastocatellia (Subgroup 4)	DS-100	uncultured Acidobacteria bacterium	uncultured Acidobacteria bacterium	uncultured Acidobacteria bacterium	211	88	161	36	49	121	44	526	102	124	156	24	89	84	64	177	93	171	449	74	62	107	126	185	71	71	149	88	12	51	75	15	76	88	75	593	110	56	64	165	134	35
c70ce001259c701764a1ffd3f4d7f85f	Bacteria	Proteobacteria	Gammaproteobacteria	Betaproteobacteriales	Nitrosomonadaceae	Ellin6067	NA	70	57	114	30	43	37	34	190	53	85	89	25	75	40	63	82	48	129	313	45	47	68	57	96	69	44	110	66	26	47	65	27	31	67	58	520	89	79	73	60	41	34
6d7a69396d4624e620e9198509267bc7	Bacteria	Acidobacteria	Blastocatellia (Subgroup 4)	Blastocatellales	Blastocatellaceae	Stenotrophobacter	uncultured bacterium	86	90	89	23	19	61	30	444	104	76	82	21	68	38	53	72	21	180	333	34	26	47	75	117	37	42	46	45	17	29	61	16	12	29	31	304	91	85	43	66	61	27
102d9c47497ab96500b52afbefba03ff	Bacteria	Proteobacteria	Gammaproteobacteria	Betaproteobacteriales	Nitrosomonadaceae	Ellin6067	uncultured bacterium	60	39	106	26	41	46	24	253	44	139	121	14	111	50	45	101	40	156	490	41	44	65	61	143	72	26	103	76	27	27	45	30	27	56	46	548	100	54	50	104	50	29
396c947e7cba5a0b6c5b9d425efff66d	Unassigned	NA	NA	NA	NA	NA	NA	56	17	112	28	35	51	34	201	22	88	94	28	71	35	40	101	49	125	473	42	33	48	39	122	59	41	61	57	32	28	57	25	28	51	42	739	66	79	59	103	22	35
da1590f3ae9744d3aa6ef7b79bd2e9a3	Bacteria	Proteobacteria	Gammaproteobacteria	CCD24	uncultured bacterium	uncultured bacterium	uncultured bacterium	66	49	98	13	32	63	24	253	28	53	54	27	70	33	41	96	42	110	255	35	35	26	42	99	37	43	81	31	16	33	46	26	28	58	47	527	76	55	40	61	53	7
b64659aa08b2609ff357ad3077d1b73e	Unassigned	NA	NA	NA	NA	NA	NA	62	59	76	16	14	38	22	407	54	82	306	25	71	44	42	87	56	263	164	69	43	34	67	97	68	55	103	51	13	8	39	17	38	114	94	243	69	31	30	105	92	23
c8cd39d3608bd9989604d2914b91d6a9	Bacteria	Proteobacteria	Alphaproteobacteria	Micropepsales	Micropepsaceae	uncultured	NA	52	46	117	17	44	33	30	109	24	75	79	18	57	37	28	74	22	138	352	33	24	44	29	128	62	33	50	91	23	22	43	32	24	61	37	670	95	63	58	68	34	32
b0d7ed67cc3c2b5908fe6070b167d537	Unassigned	NA	NA	NA	NA	NA	NA	75	26	83	23	22	34	23	321	24	75	62	17	60	27	26	115	46	112	308	19	31	43	43	119	46	37	66	49	26	23	32	14	15	82	45	494	67	54	51	98	37	25
1f64e4589f1d69347dc96cd87f37914c	Bacteria	Proteobacteria	Deltaproteobacteria	Myxococcales	Haliangiaceae	Haliangium	uncultured bacterium	47	52	107	15	37	82	27	250	24	77	56	24	77	31	38	92	30	84	316	37	32	55	46	83	34	36	84	49	22	40	50	21	37	45	52	761	64	56	53	73	40	26
f4a2350622c9086370cafa7db5233d02	Bacteria	Proteobacteria	Alphaproteobacteria	Caulobacterales	Hyphomonadaceae	SWB02	uncultured bacterium	92	53	93	20	25	71	13	270	39	62	65	13	50	28	31	117	33	97	190	33	25	16	32	99	30	46	69	56	23	37	34	17	19	62	66	542	84	58	51	162	28	35
606fe7d38b398d7649ba2c75cf088f73	Bacteria	Gemmatimonadetes	Gemmatimonadetes	Gemmatimonadales	Gemmatimonadaceae	Gemmatimonas	NA	78	38	88	12	21	38	17	196	31	74	107	12	53	39	36	66	25	126	369	29	25	49	24	84	56	18	75	66	17	22	34	23	16	34	39	613	41	60	44	79	27	25
bc97fa7abea5e7a0fd035bc0f8985aec	Bacteria	Bacteroidetes	Bacteroidia	Chitinophagales	Chitinophagaceae	uncultured	uncultured bacterium	30	63	79	17	30	71	16	179	32	51	119	18	47	37	35	86	33	114	227	36	23	34	32	127	25	38	51	50	17	20	14	17	24	155	46	533	106	33	32	71	42	13
ef23db04ffcd59169b4c5697c554b99a	Bacteria	Acidobacteria	Subgroup 6	NA	NA	NA	NA	59	40	90	12	31	41	20	194	46	44	36	8	47	38	28	50	39	100	256	22	22	25	47	77	34	49	76	41	12	21	28	15	24	37	21	398	63	50	44	73	40	21
eb82b6531d999979d4ff2c93f7c4e51c	Unassigned	NA	NA	NA	NA	NA	NA	53	42	64	27	14	34	13	193	18	43	30	19	38	29	20	49	22	102	238	29	26	22	29	98	23	27	45	31	21	24	28	21	18	22	36	421	57	24	39	86	33	18
c2530387a429deb810873d7537db444f	Unassigned	NA	NA	NA	NA	NA	NA	49	39	109	19	22	42	19	238	21	45	35	12	29	27	16	94	29	102	206	20	18	20	37	84	33	25	64	47	12	26	46	18	14	36	40	470	65	34	39	93	42	25
acc0b09b88e583371534fecd0446ca6a	Bacteria	Proteobacteria	Alphaproteobacteria	Caulobacterales	Hyphomonadaceae	SWB02	uncultured bacterium	46	44	69	13	18	62	9	148	26	37	66	13	29	20	13	54	31	85	150	35	13	11	32	66	32	33	54	33	20	19	34	12	23	32	43	361	79	35	40	57	17	14
9db2817f5c42be6a7bcbca662959982d	Bacteria	Proteobacteria	Alphaproteobacteria	Rhizobiales	Xanthobacteraceae	Bradyrhizobium	NA	2151	953	908	248	458	1164	418	9099	691	1879	2107	245	813	794	547	1202	760	1938	4352	545	396	457	731	1700	691	620	1202	1032	315	432	834	161	629	1160	1125	7381	1257	870	1077	1444	653	412
dd8c8d60bfca3e1df01a4bbff8d3326e	Bacteria	Proteobacteria	Alphaproteobacteria	Sphingomonadales	Sphingomonadaceae	Sphingomonas	NA	1273	1096	1683	400	507	1125	486	6021	670	1350	1461	195	778	640	502	2051	601	1932	4830	700	454	750	697	1601	885	864	1263	876	372	523	753	423	581	978	934	10642	1244	784	1046	2269	742	359
6bff11007a3ef56e5d85cc87d8c210a6	Bacteria	Proteobacteria	Gammaproteobacteria	Steroidobacterales	Steroidobacteraceae	NA	NA	1213	774	1475	224	379	646	370	4868	452	899	943	162	728	455	259	1127	560	2249	3828	352	369	668	454	1624	523	679	1176	666	217	469	481	240	364	713	793	8006	811	660	879	1803	787	351
4c95b2739dcd0edfc15db0ce8453fecc	Bacteria	Proteobacteria	Gammaproteobacteria	Gammaproteobacteria Incertae Sedis	Unknown Family	Acidibacter	NA	1143	692	1226	211	359	813	414	3579	410	864	798	196	781	372	268	1184	521	1515	3198	377	354	448	507	1184	636	752	1144	607	291	375	560	258	316	768	820	7180	707	615	602	1482	683	259
beff40c98a0c69b91e00db81f1558b18	Bacteria	Proteobacteria	Gammaproteobacteria	Cellvibrionales	Cellvibrionaceae	Cellvibrio	uncultured bacterium	588	370	742	163	82	472	97	6268	96	302	199	132	322	165	310	371	84	1642	6030	250	173	717	275	821	377	365	1490	605	120	339	296	242	245	539	408	4790	643	716	450	1265	207	147
2345c975ae95fddd8aa7816acb912ffc	Bacteria	Proteobacteria	Alphaproteobacteria	Sphingomonadales	Sphingomonadaceae	Sphingomonas	NA	355	369	762	128	218	393	191	1870	174	450	437	89	418	163	275	537	223	871	2564	284	142	341	278	640	423	285	559	454	174	297	258	139	166	313	426	4089	554	278	339	906	243	182
e9b119b49fca61fa24ad47b8f696e532	Bacteria	Bacteroidetes	Bacteroidia	Chitinophagales	Chitinophagaceae	uncultured	NA	567	357	597	88	153	249	147	1791	156	420	305	62	286	175	175	336	172	816	1601	266	172	238	212	974	225	285	524	465	127	242	206	106	160	998	398	4480	628	257	296	916	303	175
b553f4cb83621d5134a04936883f0921	Bacteria	Proteobacteria	Gammaproteobacteria	Gammaproteobacteria Incertae Sedis	Unknown Family	Acidibacter	uncultured bacterium	388	254	504	62	141	212	123	1184	229	233	401	53	242	132	147	333	186	657	1117	192	215	195	173	490	270	207	300	293	103	177	85	92	200	387	315	2995	344	150	218	481	296	108
7d3529f5bb94888aa8d2f57dc2b10a5d	Bacteria	Proteobacteria	Gammaproteobacteria	Xanthomonadales	Rhodanobacteraceae	Rhodanobacter	uncultured bacterium	348	158	406	65	86	243	92	1512	128	278	283	43	216	128	91	323	152	373	1055	100	76	161	161	277	171	165	249	147	57	92	161	76	87	200	234	1683	185	235	184	377	113	73
282dd94c855d3fc94a71712459e8deb5	Bacteria	Planctomycetes	Phycisphaerae	Tepidisphaerales	WD2101 soil group	uncultured bacterium	uncultured bacterium	132	171	141	0	43	123	48	506	115	127	127	21	174	92	106	202	108	298	367	114	113	93	122	213	116	89	116	82	28	55	125	40	59	145	71	546	142	93	103	141	179	25
7ab6f6b9db6b5b42f8b98608c61d5423	Unassigned	NA	NA	NA	NA	NA	NA	48	72	77	13	19	31	13	178	46	15	66	9	68	17	47	119	46	379	239	61	47	41	61	80	73	59	95	41	12	42	27	21	29	59	23	611	114	74	51	97	51	13
5d6fb7a47f40f8d5b3d16bf9e13eb650	Bacteria	Proteobacteria	Gammaproteobacteria	Xanthomonadales	Rhodanobacteraceae	Rhodanobacter	uncultured bacterium	180	97	317	43	69	165	79	881	68	274	290	47	195	92	105	202	101	295	881	82	63	109	107	195	117	97	140	150	50	66	113	72	73	128	140	1492	137	145	123	245	70	73
2dcdf3ec01c4c308e613c97654a01953	Bacteria	Planctomycetes	Phycisphaerae	Tepidisphaerales	CPla-3 termite group	metagenome	metagenome	140	177	241	38	44	163	69	1117	182	228	299	41	185	114	142	400	108	363	666	99	92	167	222	224	77	102	290	90	26	61	154	46	92	341	118	794	141	99	139	288	281	29
f396dedbbedaaf1046caed090666b28f	Bacteria	Acidobacteria	Acidobacteriia	Acidobacteriales	uncultured	uncultured Acidobacteria bacterium	uncultured Acidobacteria bacterium	285	143	330	32	69	142	38	1209	113	253	125	33	132	74	69	278	99	424	769	82	102	59	81	262	100	74	347	108	30	68	116	37	75	177	212	1123	180	170	145	284	127	89
ec4b13ed83579a07dbd3bc07e76d8c6c	Bacteria	Planctomycetes	Phycisphaerae	Tepidisphaerales	WD2101 soil group	uncultured bacterium	uncultured bacterium	75	90	134	0	26	64	34	461	70	98	118	20	139	67	73	136	68	252	309	48	63	68	86	168	73	68	114	76	19	35	82	23	49	125	64	446	89	74	71	136	167	28
7dda3ae4798823d024043b88c31a6610	Unassigned	NA	NA	NA	NA	NA	NA	32	41	70	24	16	32	15	89	37	30	49	0	22	33	24	58	28	91	244	25	24	18	28	100	42	34	35	39	19	24	22	20	21	25	19	560	77	27	26	42	36	10
5a8d4994c7396f7558c68b1f56613956	Bacteria	Proteobacteria	Alphaproteobacteria	Rhizobiales	Devosiaceae	Devosia	NA	87	87	154	24	56	93	65	554	56	129	131	29	107	65	64	109	75	186	383	75	32	78	77	198	62	100	99	106	64	45	55	46	51	111	101	939	129	85	125	177	76	35
0a55d7cf7b0e3152a8fce658f72f7b43	Bacteria	Gemmatimonadetes	Gemmatimonadetes	Gemmatimonadales	Gemmatimonadaceae	Gemmatimonas	uncultured bacterium	112	35	145	25	44	46	44	341	38	97	111	0	64	36	39	124	49	216	367	45	27	42	51	127	79	56	124	83	25	59	52	36	22	89	66	1088	116	58	72	129	72	38
54db4d3098a12212e8188f8773d1f34c	Bacteria	Acidobacteria	Acidobacteriia	Acidobacteriales	Koribacteraceae	Candidatus Koribacter	NA	149	81	123	31	38	106	42	414	63	87	88	28	112	23	35	91	65	140	315	43	59	40	55	110	54	44	89	49	24	34	60	35	42	136	68	680	158	78	57	104	46	23
9c30c816217f2dc1fb4471ff915be0b4	Unassigned	NA	NA	NA	NA	NA	NA	81	61	79	0	19	59	26	498	75	78	121	7	75	65	56	150	42	230	251	41	45	61	69	118	32	32	124	40	14	24	60	11	27	109	47	436	37	67	47	90	112	18
93120265f9c84ff7e35370a1f4336272	Bacteria	Actinobacteria	Actinobacteria	Streptomycetales	Streptomycetaceae	Streptomyces	NA	85	22	62	14	26	42	12	580	11	102	52	17	38	73	23	103	16	697	332	55	29	25	31	111	48	27	173	160	22	48	61	26	61	72	43	596	32	22	44	131	29	69
10de7f54f5aef684eac90d745265220d	Bacteria	Proteobacteria	Gammaproteobacteria	Betaproteobacteriales	Burkholderiaceae	Burkholderia-Caballeronia-Paraburkholderia	NA	99	71	91	24	38	59	18	355	47	145	187	33	68	45	24	121	72	131	295	38	24	40	52	169	75	60	61	62	25	41	33	24	39	67	59	738	140	32	56	196	57	35
783c90e81d0138037e8136bb8d35baa4	Bacteria	Proteobacteria	Gammaproteobacteria	Betaproteobacteriales	Burkholderiaceae	Massilia	uncultured bacterium	81	30	171	23	22	63	16	265	32	114	106	11	68	52	48	132	49	120	297	54	49	71	40	175	84	55	105	87	30	49	35	46	55	76	65	752	90	45	81	147	56	25
adceba3dbd73f7ab344156b496c6a6ef	Bacteria	Acidobacteria	Acidobacteriia	Acidobacteriales	uncultured	NA	NA	124	108	105	13	32	84	23	509	60	91	114	15	77	47	34	94	50	148	320	37	66	37	46	89	43	36	73	42	12	29	52	23	32	62	65	433	94	79	56	128	74	21
93952f4e49543ffaee6504be1e85a350	Bacteria	Acidobacteria	Acidobacteriia	Solibacterales	Solibacteraceae (Subgroup 3)	Candidatus Solibacter	NA	70	74	82	8	22	60	18	248	61	42	67	9	22	22	47	68	40	116	189	28	21	39	37	77	51	32	50	40	14	17	24	9	28	35	36	284	51	42	35	61	43	22
8a58f4d9369c25d78b985850e2787dc0	Bacteria	Proteobacteria	Alphaproteobacteria	Caulobacterales	Hyphomonadaceae	SWB02	uncultured bacterium	62	62	91	16	27	70	0	253	36	49	72	17	47	30	40	104	40	86	376	31	26	30	41	97	54	26	56	56	64	27	26	24	36	72	84	508	123	54	45	76	19	29
c3c5583250bdb964211da50e5eae9179	Bacteria	Acidobacteria	Acidobacteriia	Acidobacteriales	Acidobacteriaceae (Subgroup 1)	Edaphobacter	NA	73	75	54	21	18	49	17	289	30	85	71	0	88	29	23	62	46	117	213	41	23	50	29	119	30	18	90	41	16	38	49	9	22	40	55	452	99	37	41	59	41	19
2d84b2f66a9be0d4ae03b1acf6039d10	Bacteria	Proteobacteria	Gammaproteobacteria	Xanthomonadales	Xanthomonadaceae	Arenimonas	NA	41	33	84	11	17	46	11	185	25	75	55	8	37	22	33	51	18	77	312	21	15	42	27	87	17	19	48	36	17	20	32	0	12	45	24	363	46	45	35	53	36	9
862c209dc6ad902e0f043fb1a11067cb	Bacteria	Chloroflexi	Ktedonobacteria	Ktedonobacterales	JG30-KF-AS9	uncultured bacterium	uncultured bacterium	22	23	34	11	16	29	14	108	26	57	48	13	56	14	31	44	22	74	127	26	26	16	24	48	24	14	16	30	9	0	51	10	13	59	15	220	35	20	22	48	39	16
a3eb965915904fca83341edc85f0ceff	Bacteria	Actinobacteria	Actinobacteria	Frankiales	Acidothermaceae	Acidothermus	NA	22	21	42	0	18	26	11	84	24	85	61	10	30	15	19	26	14	66	141	19	11	16	24	80	24	18	61	37	17	16	13	11	19	47	31	489	40	30	33	32	25	26
5aec0b0f39b27661159f110f65dae08a	Bacteria	Proteobacteria	Gammaproteobacteria	Xanthomonadales	Rhodanobacteraceae	Rhodanobacter	uncultured bacterium	397	162	471	102	157	225	206	2494	175	442	553	78	290	176	126	470	254	666	1617	185	164	186	228	364	232	201	327	255	132	200	178	117	124	287	289	2812	256	217	295	622	204	116
220a13182987c5b2a46e994d368c7f2a	Bacteria	Proteobacteria	Gammaproteobacteria	Gammaproteobacteria Incertae Sedis	Unknown Family	Acidibacter	NA	303	182	419	87	87	188	83	1368	146	278	256	37	235	109	86	379	175	518	1088	115	97	147	113	383	190	158	283	192	69	126	151	55	84	219	219	1765	225	152	178	508	151	86
9a1571ab1cd76b55b6acba51fdea3b16	Bacteria	Proteobacteria	Gammaproteobacteria	Betaproteobacteriales	Burkholderiaceae	uncultured	NA	263	163	327	67	97	189	58	1093	115	359	362	74	207	153	112	270	142	412	1001	103	152	169	139	393	174	205	226	163	69	108	131	66	106	275	188	1739	197	154	204	375	220	98
0edfed32c2ae2c9a4927925e905cbc70	Bacteria	Proteobacteria	Alphaproteobacteria	Rhizobiales	Rhizobiaceae	Allorhizobium-Neorhizobium-Pararhizobium-Rhizobium	NA	387	248	196	48	70	198	70	1811	112	246	272	41	99	100	76	191	100	281	603	91	71	71	79	304	101	156	165	133	82	94	113	42	100	197	163	1106	195	141	160	285	110	79
9d487c06f270beb9b4f764c24a2c89e2	Bacteria	Proteobacteria	Gammaproteobacteria	Betaproteobacteriales	Burkholderiaceae	Massilia	NA	110	134	300	75	131	103	71	469	74	154	139	53	121	75	78	178	97	319	605	73	100	115	111	260	173	148	124	151	107	91	126	63	68	127	105	975	166	97	139	272	90	86
151ec9f0160793f01eda5da1785159eb	Bacteria	Proteobacteria	Gammaproteobacteria	Xanthomonadales	Xanthomonadaceae	Lysobacter	NA	162	114	268	60	70	96	56	520	67	245	204	41	97	72	64	227	81	259	1068	71	73	125	97	288	101	65	110	128	57	84	122	43	65	145	88	1468	146	151	192	240	85	75
71f1638d033183d5e1935813dff3a41a	Bacteria	Proteobacteria	Deltaproteobacteria	Myxococcales	Haliangiaceae	Haliangium	NA	161	124	141	48	66	163	59	472	73	196	119	44	149	120	63	183	70	267	867	66	102	97	102	240	108	157	286	96	64	90	96	90	61	102	126	1528	210	96	128	335	68	86
090232b061a40616b1d9a6714f3ddb58	Bacteria	Proteobacteria	Gammaproteobacteria	Betaproteobacteriales	Burkholderiaceae	Massilia	NA	120	59	179	46	57	146	41	774	48	92	94	25	80	65	52	114	67	211	635	52	58	76	68	167	90	59	97	77	42	65	115	33	66	116	74	551	114	64	65	146	66	61
a50038bad2025296498f30093da07e0b	Bacteria	Proteobacteria	Gammaproteobacteria	Betaproteobacteriales	Burkholderiaceae	Massilia	NA	82	0	115	46	62	51	53	233	85	93	88	32	72	37	65	131	63	181	353	33	66	93	62	153	136	60	105	75	76	54	76	43	35	68	68	537	91	52	86	102	50	77
280b52ffe7683f83e00fbce4a49e9240	Bacteria	Proteobacteria	Alphaproteobacteria	Micropepsales	Micropepsaceae	uncultured	NA	50	25	50	0	10	42	26	182	37	59	52	14	41	27	16	64	27	109	229	28	28	29	25	83	70	27	46	34	19	12	25	22	18	33	40	356	64	57	33	61	45	28
7c61258da742cd46c7d8e771cba54420	Bacteria	Proteobacteria	Alphaproteobacteria	Caulobacterales	Caulobacteraceae	Asticcacaulis	NA	117	114	140	30	32	133	35	547	66	50	119	18	86	56	52	110	49	172	566	56	38	48	76	155	104	75	147	19	44	51	14	51	41	65	88	577	115	73	37	182	86	34
672b13a7b6590158938ac96a96d82951	Bacteria	Planctomycetes	Phycisphaerae	Tepidisphaerales	WD2101 soil group	Planctomycetales bacterium Ellin6207	Planctomycetales bacterium Ellin6207	48	82	126	0	36	50	31	265	35	62	96	12	105	29	51	128	56	270	261	57	33	59	62	182	65	73	62	76	23	38	81	46	31	153	46	375	74	39	42	99	135	38
d70259fb3d21854d516cab64f1b505f4	Bacteria	Chloroflexi	Anaerolineae	RBG-13-54-9	uncultured bacterium	uncultured bacterium	uncultured bacterium	129	137	105	0	48	82	34	423	67	90	118	25	81	45	33	138	62	128	423	34	35	31	62	140	61	67	112	59	23	34	39	12	41	71	114	489	95	65	72	86	85	23
8d46942755e7b6c2acc7332db166a6fe	Bacteria	Proteobacteria	Alphaproteobacteria	Micropepsales	Micropepsaceae	uncultured	NA	59	56	131	22	27	28	29	144	26	86	68	0	60	51	42	115	35	164	342	39	23	39	35	169	85	46	68	60	19	56	53	29	24	66	43	678	91	76	75	82	57	35
a9218e3d56228dabdad9218f5f679cad	Unassigned	NA	NA	NA	NA	NA	NA	100	86	84	11	9	56	16	363	38	94	114	12	95	47	46	200	52	178	406	45	49	65	71	136	28	85	116	38	17	38	80	18	29	168	55	617	97	83	38	132	133	22
22dad2109b8bae9a22cb74296c44a693	Bacteria	Proteobacteria	Alphaproteobacteria	Rhizobiales	A0839	NA	NA	73	60	134	25	20	84	13	599	43	39	81	0	71	39	45	65	42	108	306	50	27	30	71	112	59	48	110	23	26	51	21	33	27	68	107	475	85	41	63	157	45	27
ff45f23f55e36cec5242703fc7682578	Bacteria	Proteobacteria	Deltaproteobacteria	Oligoflexales	0319-6G20	uncultured bacterium	uncultured bacterium	114	104	134	41	27	48	35	532	31	38	128	0	49	51	24	39	34	173	305	42	36	26	34	127	103	83	100	31	32	51	17	31	60	39	49	315	90	55	60	225	83	94
70a25fe95092f01307a26aca1bd9c7f1	Bacteria	Actinobacteria	Thermoleophilia	Solirubrobacterales	67-14	uncultured bacterium	uncultured bacterium	49	29	48	24	38	27	27	87	52	100	66	30	43	49	36	62	33	153	171	56	36	35	46	127	77	20	63	91	31	32	33	0	18	25	34	313	73	44	55	52	44	63
7dbe7fc093448a51fa01b2efabdd20dd	Bacteria	Acidobacteria	Acidobacteriia	Acidobacteriales	Acidobacteriaceae (Subgroup 1)	uncultured	NA	49	54	54	0	12	29	12	249	27	51	41	0	50	22	21	35	15	59	194	21	16	16	21	68	25	20	22	30	9	7	26	8	15	20	25	286	57	47	24	60	29	8
ef1e3f9f65bd49e1d8b84b3bd0bf8d8c	Bacteria	Proteobacteria	Gammaproteobacteria	Betaproteobacteriales	Burkholderiaceae	Ramlibacter	NA	60	35	68	0	18	48	14	100	41	29	65	12	51	48	30	74	33	126	242	33	29	32	44	114	30	45	59	57	17	31	32	20	36	35	33	314	99	48	52	38	27	0
398dc9c5ed1a49a7a721beb05ddb1925	Unassigned	NA	NA	NA	NA	NA	NA	50	29	39	8	17	17	14	132	18	19	31	8	25	12	15	20	14	99	213	21	14	10	10	45	23	15	57	13	0	20	14	8	15	51	24	287	25	30	26	88	15	10
4e731419ee4e15c8b9c19e0bff81085d	Bacteria	Proteobacteria	Deltaproteobacteria	Myxococcales	Haliangiaceae	Haliangium	NA	991	406	1715	301	392	861	426	5864	328	1457	1051	221	995	544	376	1505	649	1776	4513	491	569	567	609	1533	576	579	1438	871	331	390	821	403	358	1092	609	9793	735	693	968	1722	619	368
78fa7d06101fc86ffa7ee1acc0530f53	Unassigned	NA	NA	NA	NA	NA	NA	733	433	755	136	233	487	366	4883	234	1220	1054	270	1164	443	390	1128	400	2378	3750	574	244	685	494	997	556	650	619	684	190	234	707	279	155	1263	479	6364	384	433	431	3480	1292	417
e408c8c9d88b6c8abfc6c9993e336484	Bacteria	Proteobacteria	Gammaproteobacteria	Steroidobacterales	Steroidobacteraceae	Steroidobacter	uncultured bacterium	646	625	802	215	238	501	260	3452	296	545	547	95	511	324	184	803	327	1280	2311	226	280	409	317	946	364	433	790	515	161	303	434	168	202	582	575	5332	564	375	543	1157	450	219
0d98f5cc163e464282be3ffdc421d816	Bacteria	Actinobacteria	Actinobacteria	Frankiales	Acidothermaceae	Acidothermus	uncultured bacterium	297	195	419	83	154	227	140	1702	124	670	610	97	306	182	155	457	196	471	2553	195	149	197	223	692	274	177	333	287	76	111	203	73	138	465	208	3320	209	318	371	494	194	110
10d398c4caeeae454164f67915acd1ff	Bacteria	Proteobacteria	Alphaproteobacteria	Dongiales	Dongiaceae	Dongia	NA	304	192	542	97	144	228	116	1807	169	322	424	60	339	176	117	585	196	722	1505	178	172	215	200	505	222	216	444	287	102	213	204	115	139	366	253	2820	325	248	326	612	237	129
ae56820eb43831948c492a91c7d8e997	Bacteria	Acidobacteria	Acidobacteriia	Acidobacteriales	uncultured	NA	NA	139	108	184	0	28	131	0	600	56	89	135	22	100	67	31	147	67	170	484	40	58	57	64	158	54	82	99	72	30	55	64	0	42	89	71	892	160	117	60	163	58	29
c485dcfdbabadbd7bce783e66b003f50	Bacteria	Proteobacteria	Deltaproteobacteria	Myxococcales	Haliangiaceae	Haliangium	uncultured bacterium	167	96	157	0	78	105	40	859	96	209	251	35	111	80	67	198	63	247	660	60	43	75	71	191	78	58	163	83	30	51	94	49	70	92	86	951	84	105	120	193	91	63
ac59ca7cc131d8d50d0b5cd4e4e266a8	Bacteria	Proteobacteria	Gammaproteobacteria	Xanthomonadales	Rhodanobacteraceae	Dokdonella	NA	152	31	160	20	43	77	52	621	29	161	160	43	124	49	58	80	52	214	604	47	25	86	82	193	71	62	100	90	21	74	81	25	56	67	108	852	54	114	82	127	53	44
302f17e6da750b49d617a513ce9c8bc1	Bacteria	Proteobacteria	Alphaproteobacteria	Rhizobiales	Xanthobacteraceae	uncultured	uncultured bacterium	66	39	80	0	28	67	0	167	39	98	94	33	106	64	47	64	45	100	179	41	0	53	40	129	66	25	95	86	31	53	61	29	34	60	50	292	65	68	67	47	64	49
8e0b745c2412dec0a30e7e69b781cf2e	Bacteria	Acidobacteria	Acidobacteriia	Subgroup 2	uncultured bacterium	uncultured bacterium	uncultured bacterium	83	73	95	22	41	103	34	351	61	117	87	16	85	44	38	107	53	117	358	32	67	54	44	109	54	40	65	54	0	44	81	22	37	49	57	554	89	108	114	103	51	28
cb65a78f64b139d1deb9a89eaae2e58c	Bacteria	Proteobacteria	Deltaproteobacteria	Myxococcales	Haliangiaceae	Haliangium	uncultured bacterium	135	57	86	30	40	60	67	502	63	158	152	32	51	54	38	106	47	121	369	58	51	78	67	141	47	34	194	77	43	29	57	33	25	93	120	645	76	76	70	102	42	35
e8c6b9a9f1ba63d8a2d33edbb6af409f	Bacteria	Verrucomicrobia	Verrucomicrobiae	Chthoniobacterales	Chthoniobacteraceae	Candidatus Udaeobacter	uncultured bacterium	32	25	30	0	5	27	6	80	21	41	27	7	37	15	24	57	17	61	129	22	5	19	31	31	48	20	9	23	3	0	18	0	6	25	12	228	35	16	15	50	34	18
0f85b342b5556d4dc16f3ea610c0186d	Bacteria	Acidobacteria	Holophagae	Subgroup 7	uncultured bacterium	uncultured bacterium	uncultured bacterium	32	25	37	13	29	38	22	82	50	50	17	0	45	23	33	32	21	61	87	18	30	37	15	40	37	14	29	34	8	0	0	16	27	20	28	153	45	16	49	21	27	17
e7cdbea26b2669a3b5b26fe633aec2c4	Bacteria	Bacteroidetes	Bacteroidia	Sphingobacteriales	env.OPS 17	uncultured bacterium	uncultured bacterium	69	43	89	12	26	42	10	215	33	57	53	10	45	31	31	74	23	132	293	29	27	23	35	153	33	29	82	51	11	35	33	9	18	72	42	575	101	49	62	166	33	20
46f69159779a21d4598928699e44b6fa	Unassigned	NA	NA	NA	NA	NA	NA	20	17	39	0	6	27	11	204	7	52	62	10	26	17	15	49	9	45	147	14	10	22	18	55	35	13	29	17	9	9	17	10	11	21	30	195	31	29	29	35	16	7
63be8c4dd555aee85308cb9a1e486d04	Bacteria	Actinobacteria	Actinobacteria	Corynebacteriales	Mycobacteriaceae	Mycobacterium	NA	75	22	62	8	15	35	12	175	27	73	68	7	36	28	17	30	38	94	133	19	15	24	30	92	49	20	75	45	20	22	33	0	0	53	37	253	49	30	65	66	42	22
2bb01e26cb09ec6dcf3f7c50ac21e572	Unassigned	NA	NA	NA	NA	NA	NA	43	32	47	13	6	35	7	304	54	89	84	20	67	53	39	57	25	142	175	57	21	37	42	68	41	32	63	35	19	25	65	8	26	58	43	179	43	29	41	89	102	24
e20c83cac8ca2af3a0e776dcebefaf97	Unassigned	NA	NA	NA	NA	NA	NA	56	60	112	9	14	43	9	110	22	29	16	5	30	15	20	41	24	120	272	28	15	26	30	65	43	19	47	32	8	19	28	16	10	44	38	358	60	32	58	111	28	25
d1e16f99b8b7b00f99d253efb8623c4d	Bacteria	Proteobacteria	Gammaproteobacteria	JG36-TzT-191	NA	NA	NA	31	35	60	14	9	24	27	126	33	66	29	0	42	26	27	52	35	97	206	31	33	36	23	93	33	20	44	53	26	30	29	34	22	25	37	268	32	23	41	36	45	29
9d8a3833fdc97ffafeb194a9a7ba9d64	Bacteria	Bacteroidetes	Bacteroidia	Sphingobacteriales	env.OPS 17	uncultured bacterium	uncultured bacterium	55	78	53	18	15	41	21	250	19	63	56	12	27	29	26	49	18	113	266	20	22	28	29	56	37	30	74	27	6	21	35	11	25	29	65	224	55	46	37	123	33	0
383a98b6de2bea718a18a35606d0a044	Bacteria	Acidobacteria	Acidobacteriia	Acidobacteriales	Acidobacteriaceae (Subgroup 1)	uncultured	NA	43	49	46	12	19	47	0	316	31	43	33	13	42	30	31	73	29	88	171	27	27	21	33	60	31	28	50	39	10	30	39	18	28	34	30	276	69	48	43	43	40	16
714a689001b11b582d37144be66b99e2	Bacteria	Proteobacteria	Gammaproteobacteria	Xanthomonadales	Xanthomonadaceae	Luteimonas	Ambiguous_taxa	49	18	93	0	20	46	15	147	19	54	46	0	46	12	29	49	23	85	209	13	15	29	25	81	24	25	39	34	9	23	31	9	27	52	43	297	34	30	38	36	9	18
ac417de59279d7c585af9abd0284d35c	Bacteria	Planctomycetes	Phycisphaerae	Tepidisphaerales	WD2101 soil group	uncultured bacterium	uncultured bacterium	23	91	35	0	0	42	9	184	50	59	32	0	38	32	29	90	46	100	82	29	18	45	33	55	18	30	61	26	9	18	45	12	18	62	32	144	24	27	28	44	51	8
baad22729f88fcb3c828442546779385	Bacteria	Proteobacteria	Gammaproteobacteria	Betaproteobacteriales	SC-I-84	uncultured bacterium	uncultured bacterium	26	18	33	7	10	18	11	85	12	54	34	15	17	11	20	51	16	44	170	13	12	21	11	64	23	10	15	9	16	25	21	14	0	23	17	300	27	23	24	24	22	16
8241a5b66879e4cffd110a5e81203338	Unassigned	NA	NA	NA	NA	NA	NA	46	28	32	11	5	29	9	193	19	48	56	10	35	16	18	34	23	48	171	12	13	24	22	31	9	21	22	11	8	12	19	0	5	19	28	145	17	29	24	51	21	9
64bc998c37b49ce8b96408be999099a5	Unassigned	NA	NA	NA	NA	NA	NA	14	20	44	4	7	12	5	53	5	19	15	5	10	8	8	25	5	40	56	8	0	4	10	20	19	4	5	9	0	7	10	7	10	5	7	241	24	4	16	30	11	7
64dcf32a9dfb696e13e589455e444da6	Bacteria	Bacteroidetes	Bacteroidia	Sphingobacteriales	Sphingobacteriaceae	Mucilaginibacter	uncultured bacterium	16	4	24	14	18	7	11	115	35	30	29	0	12	16	0	25	6	45	108	6	26	12	27	36	15	25	49	26	16	32	36	14	16	13	16	160	16	22	6	43	9	27
a6b994dafb2455796d5b42637656d701	Unassigned	NA	NA	NA	NA	NA	NA	8	7	5	11	13	16	6	3	10	3	20	7	8	7	3	4	20	0	12	5	17	12	8	23	10	6	5	13	12	5	15	12	14	17	0	15	7	10	2	8	6	0
1a2a5ee151da475baa5f4fd93b8987f7	Bacteria	Proteobacteria	Deltaproteobacteria	Myxococcales	BIrii41	metagenome	metagenome	1096	712	1226	269	370	587	402	6595	278	1146	903	153	779	414	230	1096	455	1957	4123	427	321	441	427	1310	441	304	1344	625	196	447	387	254	289	1009	758	8321	626	308	587	2054	492	344
0451eb05161fc41c27929376c390b01f	Bacteria	Proteobacteria	Gammaproteobacteria	Betaproteobacteriales	Burkholderiaceae	NA	NA	580	295	814	193	151	385	187	2671	197	760	1050	161	663	288	309	783	311	1141	3686	227	239	401	363	931	434	258	943	486	163	284	378	229	287	664	559	5254	625	406	397	822	408	322
563566f58a02524844670c36f1583399	Bacteria	Proteobacteria	Gammaproteobacteria	Betaproteobacteriales	Burkholderiaceae	NA	NA	274	139	297	49	100	153	83	1048	98	340	538	40	254	138	111	255	129	358	910	98	144	165	169	350	146	144	240	200	34	112	182	55	128	198	213	1482	161	160	184	346	140	95
6436a7266d2275ac9f2dac6ed7d7b231	Bacteria	Acidobacteria	Acidobacteriia	Acidobacteriales	uncultured	NA	NA	202	96	211	49	32	162	63	769	78	150	225	0	177	84	56	132	83	216	605	78	88	0	58	192	93	70	113	66	59	41	42	43	62	77	118	872	240	90	92	189	88	78
af400acde2edb7082cd7fa4e0971cd45	Unassigned	NA	NA	NA	NA	NA	NA	342	197	368	48	66	197	56	1378	88	227	187	15	122	79	66	253	101	342	1042	86	74	84	67	261	138	110	284	74	56	117	72	35	77	144	130	1651	195	144	241	457	138	53
c0ba2a2c3c2d98f6d5a23a1f894ff4c9	Bacteria	Proteobacteria	Deltaproteobacteria	Myxococcales	Haliangiaceae	Haliangium	uncultured bacterium	251	113	229	49	69	121	82	651	98	207	222	56	133	84	88	139	90	302	736	65	60	147	97	226	86	133	292	101	50	57	119	93	81	138	107	2036	132	152	176	288	109	57
520bf15ba1dcf6fb52d03eb8b3f71aa7	Bacteria	Chloroflexi	Chloroflexia	Chloroflexales	Roseiflexaceae	uncultured	uncultured bacterium	198	109	151	48	34	132	47	1147	99	310	277	36	88	80	63	146	63	200	492	70	27	63	89	155	96	87	229	62	58	89	52	28	83	112	187	1051	74	77	125	197	114	65
6143cc22344994240ed14fba2c3b9760	Bacteria	Proteobacteria	Gammaproteobacteria	Betaproteobacteriales	Burkholderiaceae	Burkholderia-Caballeronia-Paraburkholderia	NA	166	106	100	29	56	92	47	441	70	165	128	47	117	122	91	100	108	132	369	67	62	52	106	129	148	123	88	104	70	85	68	43	128	124	153	494	136	116	100	154	100	80
09298658ed460c164991beec97403c66	Bacteria	Acidobacteria	Acidobacteriia	Acidobacteriales	uncultured	NA	NA	102	85	157	22	35	104	39	700	47	128	105	0	155	47	44	141	78	200	473	39	67	60	70	181	68	60	90	58	18	37	42	26	35	82	92	847	125	106	82	174	64	32
1de2e4179a5cefb53bc9b344985b78d1	Bacteria	Bacteroidetes	Bacteroidia	Chitinophagales	Chitinophagaceae	uncultured	NA	139	80	157	48	55	128	26	702	53	162	172	21	79	42	61	163	52	196	473	57	31	41	64	123	55	40	116	64	21	37	65	16	32	187	79	1149	108	71	76	216	55	38
9d94a8c93cd29a26f4b00efbf352e02f	Bacteria	WPS-2	uncultured bacterium	uncultured bacterium	uncultured bacterium	uncultured bacterium	uncultured bacterium	55	87	121	0	14	53	23	212	36	36	82	0	29	28	21	65	29	70	214	22	24	24	29	57	51	24	10	29	0	23	36	16	28	25	47	439	93	48	28	44	40	14
524b9e8f230aa6108bbac0cc83cd9ed9	Bacteria	Proteobacteria	Gammaproteobacteria	Gammaproteobacteria Incertae Sedis	Unknown Family	Acidibacter	NA	27	45	70	0	12	23	0	132	22	45	53	13	60	25	28	35	0	107	167	23	14	21	34	92	64	23	45	46	19	19	28	14	12	23	19	343	39	39	44	45	22	11
11a63ee1d469b236754a0341f2a99226	Bacteria	Verrucomicrobia	Verrucomicrobiae	Chthoniobacterales	Chthoniobacteraceae	Candidatus Udaeobacter	uncultured bacterium	83	130	46	0	12	42	0	291	58	106	74	17	96	62	52	194	111	140	224	28	24	95	57	111	47	51	59	52	0	0	43	10	25	90	31	221	119	21	31	66	100	20
8ee30feb68061c0d2d70474795db6379	Bacteria	Planctomycetes	Phycisphaerae	Tepidisphaerales	WD2101 soil group	uncultured bacterium	uncultured bacterium	23	59	70	0	18	43	15	141	29	30	35	0	61	23	34	98	30	131	182	20	15	35	41	119	34	31	50	38	11	22	25	8	30	59	27	289	46	30	16	47	63	0
c5a0a48c6ec08fca9624c22e171d835e	Bacteria	Actinobacteria	Acidimicrobiia	IMCC26256	uncultured bacterium	uncultured bacterium	uncultured bacterium	77	62	67	28	28	35	25	214	27	70	76	0	66	37	22	61	47	100	165	46	44	33	36	121	57	40	48	32	0	24	39	0	14	34	45	350	57	50	70	86	56	37
6d1fd8ec166805c7b85f6446d6243d1b	Bacteria	Verrucomicrobia	Verrucomicrobiae	Chthoniobacterales	Chthoniobacteraceae	Candidatus Udaeobacter	NA	58	42	33	0	11	45	7	336	33	57	56	16	50	23	27	86	45	88	147	27	16	25	81	74	49	46	28	38	12	0	36	0	20	66	38	218	48	21	32	41	60	0
f3547331fd79c902377b31fce576c8bc	Bacteria	Proteobacteria	Gammaproteobacteria	Xanthomonadales	Rhodanobacteraceae	Dokdonella	NA	41	14	60	0	17	46	17	234	12	38	39	11	35	23	12	43	14	57	169	12	19	24	23	54	13	15	32	24	11	16	25	7	12	20	38	223	27	23	24	58	19	8
203ef430800aa3201d5dfa4ffc4636c7	Unassigned	NA	NA	NA	NA	NA	NA	19	31	51	4	14	36	27	138	22	63	35	5	28	29	47	62	36	99	113	26	25	27	32	67	18	33	64	31	5	12	25	0	21	52	17	139	46	32	27	39	39	8
4479e71a476fd454393075012dffec05	Bacteria	Actinobacteria	Thermoleophilia	Gaiellales	uncultured	uncultured bacterium	uncultured bacterium	19	19	46	8	23	13	18	130	20	36	52	0	30	21	21	35	30	44	136	8	14	13	16	60	42	11	29	41	17	14	17	17	14	27	21	240	25	15	31	42	16	26
0b6da78236987f7c38032aabf72ca426	Unassigned	NA	NA	NA	NA	NA	NA	21	25	25	4	9	33	4	35	7	22	30	4	26	16	9	12	11	30	78	8	4	6	8	21	11	16	12	11	17	18	19	18	0	9	5	168	23	18	16	15	13	0
106bfe03d216b11280be2841ba505962	Unassigned	NA	NA	NA	NA	NA	NA	7	12	10	2	4	9	6	99	7	4	14	0	15	9	8	9	8	33	41	10	5	0	8	13	23	8	5	25	9	12	17	0	0	15	10	119	41	5	12	36	20	10
6e435a2d1952b256c00530a4186e067d	Bacteria	Proteobacteria	Alphaproteobacteria	Rhizobiales	Xanthobacteraceae	NA	NA	1185	507	462	164	274	769	241	7045	425	1701	1529	182	443	726	160	1143	577	1151	2440	348	217	192	499	984	461	428	548	586	150	234	585	110	400	692	677	3959	610	638	744	953	437	205
85260e58dbf4faee8413ec1468207eb4	Bacteria	Chloroflexi	Ktedonobacteria	Ktedonobacterales	Ktedonobacteraceae	uncultured	uncultured Ktedonobacterales bacterium	354	195	1187	47	40	224	53	1515	323	92	147	63	409	117	310	470	241	1260	1434	125	192	295	245	603	732	157	432	331	55	183	427	119	216	611	427	5467	475	335	244	524	386	180
3fb8125d68d0f9b22fa8934746bd88e4	Bacteria	Bacteroidetes	Bacteroidia	Cytophagales	Microscillaceae	OLB12	NA	423	372	574	103	167	292	146	2314	169	477	449	63	294	136	134	385	216	1004	1606	160	118	174	214	662	205	227	489	262	84	191	200	93	150	291	300	2942	260	269	319	884	292	175
70e17e0e6eceda5c622e92fc1bbcd8e9	Bacteria	Proteobacteria	Deltaproteobacteria	Myxococcales	Sandaracinaceae	uncultured	uncultured bacterium	340	101	497	63	56	127	85	1190	131	256	233	45	264	114	98	299	156	307	1539	113	60	117	150	565	160	124	417	438	77	152	346	45	136	243	413	3028	313	209	143	576	185	249
4169bf8f6343ea5deeda2e61a5a78210	Bacteria	Actinobacteria	Actinobacteria	Micromonosporales	Micromonosporaceae	Dactylosporangium	NA	395	173	506	81	143	114	121	1059	164	398	538	78	126	138	58	389	210	709	909	100	124	108	104	510	208	149	331	220	76	139	148	87	118	340	343	3064	264	149	195	580	312	128
6cca0a875ecf63daa2490c4425dda85f	Bacteria	Proteobacteria	Gammaproteobacteria	Betaproteobacteriales	Burkholderiaceae	uncultured	uncultured bacterium	166	81	238	63	77	136	56	791	79	267	350	71	200	116	101	247	96	325	917	94	96	141	133	376	139	109	196	155	59	58	130	72	68	198	153	1466	162	174	158	226	118	83
f51426c2360541532243fd99839eec29	Bacteria	Proteobacteria	Alphaproteobacteria	Caulobacterales	Caulobacteraceae	uncultured	NA	271	160	213	72	61	152	49	1257	94	150	290	0	218	109	88	140	104	396	574	85	77	96	117	311	121	118	297	104	33	87	35	46	91	155	169	1193	190	57	88	400	174	85
427f6f6dd67a6f8ee2d11b01dfbcfdb5	Bacteria	Verrucomicrobia	Verrucomicrobiae	Pedosphaerales	Pedosphaeraceae	NA	NA	141	119	167	56	43	128	41	864	86	202	281	73	202	65	77	322	124	384	431	88	48	81	95	124	139	72	152	130	58	60	142	28	53	251	120	825	145	83	120	376	157	56
da1d8ef5fc08afe211c2ee60ec6c5722	Bacteria	Acidobacteria	Acidobacteriia	Acidobacteriales	uncultured	NA	NA	161	143	142	0	57	154	59	672	85	201	161	34	137	80	54	159	89	214	449	62	97	82	72	153	98	102	157	65	0	68	119	35	45	116	125	679	143	125	131	138	98	36
e79d8d3ee1e37ca789b1c33d4eb27ec5	Bacteria	Acidobacteria	Acidobacteriia	Acidobacteriales	uncultured	NA	NA	96	81	99	0	22	57	28	369	45	69	92	0	102	27	39	88	40	109	328	0	30	27	39	119	42	35	40	42	0	26	51	0	34	41	65	528	87	91	51	83	44	17
f522998885bf76933631d33b7332a6cc	Bacteria	Bacteroidetes	Bacteroidia	Sphingobacteriales	Sphingobacteriaceae	Mucilaginibacter	Ambiguous_taxa	110	112	118	0	40	80	0	632	37	90	274	0	73	53	51	141	33	198	456	40	35	46	37	158	74	28	124	55	38	41	60	32	28	76	87	595	122	116	61	157	77	23
0b7ce1e4973dc877cb1aa260a4b63549	Bacteria	Proteobacteria	Alphaproteobacteria	Micropepsales	Micropepsaceae	uncultured	NA	106	84	86	25	37	47	33	344	32	90	85	31	68	56	31	107	58	145	457	42	0	48	41	182	61	47	89	91	29	33	31	54	68	80	102	1123	124	55	45	110	59	25
a225a83d5108ced93c67264903177931	Bacteria	WPS-2	uncultured bacterium	uncultured bacterium	uncultured bacterium	uncultured bacterium	uncultured bacterium	55	48	57	0	10	51	0	150	35	26	26	0	35	19	20	55	24	63	222	32	15	25	34	49	39	37	19	18	7	17	23	0	17	20	35	371	98	42	33	26	25	9
8f778fc582bc09d951b3668130da3d23	Bacteria	Acidobacteria	Acidobacteriia	Solibacterales	Solibacteraceae (Subgroup 3)	Bryobacter	uncultured bacterium	118	86	97	24	28	64	26	606	68	130	88	13	86	38	31	146	61	160	276	52	42	47	63	73	54	42	134	55	21	42	55	11	41	70	103	405	66	60	94	205	65	24
aed99eb09229051b526fe4b66cda852a	Bacteria	Actinobacteria	Thermoleophilia	Gaiellales	Gaiellaceae	Gaiella	NA	23	8	51	7	15	13	10	87	22	64	41	11	14	18	27	11	12	83	88	20	8	21	9	67	45	0	31	19	11	13	14	0	0	7	0	279	63	11	33	17	18	20
d641d60bfe1ac17fc3b48ed2d080bb1d	Bacteria	Gemmatimonadetes	Gemmatimonadetes	Gemmatimonadales	Gemmatimonadaceae	Gemmatimonas	uncultured bacterium	82	0	151	0	28	37	12	224	17	84	70	19	32	40	20	110	39	157	334	20	28	41	43	110	50	25	105	50	11	13	35	25	17	38	39	547	63	30	34	89	46	16
ee9112f17d4fb5b2bed85149e359cd89	Unassigned	NA	NA	NA	NA	NA	NA	51	65	59	0	0	59	0	244	40	31	50	8	64	34	38	72	45	178	302	60	31	0	63	92	43	35	155	30	4	26	37	12	26	56	33	362	68	46	32	84	52	21
ea8df2fd40ecd7e7e00f8805f34e4f5c	Bacteria	Planctomycetes	Planctomycetacia	Pirellulales	Pirellulaceae	Pirellula	uncultured bacterium	32	31	28	0	0	12	6	105	23	11	19	0	53	15	15	37	22	63	97	18	10	12	32	48	30	21	22	15	6	0	38	8	9	31	10	141	25	13	10	41	44	12
e70d462258f0c3146136e527bb3ddbf4	Bacteria	Verrucomicrobia	Verrucomicrobiae	Chthoniobacterales	Chthoniobacteraceae	Candidatus Udaeobacter	uncultured bacterium	36	103	25	12	24	34	0	173	78	78	39	14	43	45	36	47	41	55	88	23	10	53	41	34	31	23	40	40	0	0	37	0	16	31	21	49	32	17	19	26	66	15
fd9d14ad2c343bb4f1cbd986f3750a4d	Bacteria	Proteobacteria	Gammaproteobacteria	Gammaproteobacteria Incertae Sedis	Unknown Family	Acidibacter	uncultured bacterium	32	17	56	0	12	39	11	157	19	46	37	0	33	25	16	55	17	63	145	13	15	28	15	66	26	24	39	32	8	10	16	18	8	34	40	327	34	31	34	40	20	18
c6fda7671b38597b3bafa96b6f7554ce	Bacteria	Proteobacteria	Gammaproteobacteria	Betaproteobacteriales	Rhodocyclaceae	Uliginosibacterium	metagenome	670	410	598	147	85	214	64	5748	168	1608	1125	224	522	80	264	631	72	647	2436	200	88	124	232	520	376	135	758	190	101	114	434	119	279	190	1038	4571	191	437	169	513	323	109
c8e2fd7c42331f12343225d8c66d9c10	Bacteria	Bacteroidetes	Bacteroidia	Chitinophagales	Chitinophagaceae	Chitinophaga	NA	572	510	403	126	77	240	92	5735	242	960	1403	117	225	322	121	468	156	1013	2029	93	232	158	315	468	114	303	665	226	68	126	171	20	126	699	1325	875	93	130	314	1085	248	90
0f36290361539efac6b50d71e19d6e7a	Bacteria	Proteobacteria	Gammaproteobacteria	Gammaproteobacteria Incertae Sedis	Unknown Family	Acidibacter	NA	350	228	410	95	124	291	90	1770	132	407	366	40	223	186	68	488	187	488	1038	106	123	168	168	423	243	196	299	197	90	152	167	65	158	273	352	2011	172	228	255	510	165	80
6b6a7a32e87165805d0f7d6cf1899a7e	Unassigned	NA	NA	NA	NA	NA	NA	397	175	164	42	57	134	67	1593	105	694	593	73	287	312	100	674	185	616	638	153	84	109	154	221	102	146	126	168	48	61	204	49	60	388	190	1403	151	177	111	670	352	100
887f2a6c1cc751470c296ce9ec9a1c1b	Bacteria	Bacteroidetes	Bacteroidia	Sphingobacteriales	Sphingobacteriaceae	Mucilaginibacter	uncultured bacterium	251	255	315	54	89	201	82	990	92	177	232	54	129	110	55	292	138	396	821	151	100	152	120	421	150	144	340	234	72	111	180	67	96	164	154	2991	309	161	209	378	155	85
d52fb062859373cbd868bd090217ca99	Bacteria	Bacteroidetes	Bacteroidia	Chitinophagales	Chitinophagaceae	Chitinophaga	uncultured bacterium	225	107	243	48	76	132	52	781	111	217	233	35	136	61	86	181	106	540	888	100	59	71	120	365	109	114	223	246	28	103	97	39	54	578	167	1588	197	134	165	319	152	72
2bb779e8f8327541d3c0f54da9c6d3fc	Bacteria	Proteobacteria	Gammaproteobacteria	Gammaproteobacteria Incertae Sedis	Unknown Family	Acidibacter	uncultured bacterium	203	139	259	50	74	124	55	1093	75	286	228	29	164	79	43	264	163	225	637	56	94	107	103	245	90	102	114	155	59	97	100	47	59	162	125	1145	157	101	163	260	122	71
ba3cf9b7d30a4f34d7fa608026ef642c	Bacteria	Proteobacteria	Gammaproteobacteria	Betaproteobacteriales	Burkholderiaceae	Massilia	NA	123	0	153	0	0	117	0	323	69	123	118	0	137	79	74	170	91	229	526	81	86	84	109	262	132	115	90	152	0	88	69	65	90	111	86	682	207	91	131	169	85	50
5a3c123d5ac33dfeb6936ee783b8a840	Bacteria	Proteobacteria	Gammaproteobacteria	Gammaproteobacteria Incertae Sedis	Unknown Family	Acidibacter	NA	181	119	242	29	34	105	56	629	73	165	112	23	103	60	49	192	90	289	484	66	56	64	72	195	86	92	168	57	39	42	70	27	50	86	132	915	89	81	72	246	87	33
c1a56e6a9d52ec4161c96724879a2267	Bacteria	Gemmatimonadetes	Gemmatimonadetes	Gemmatimonadales	Gemmatimonadaceae	uncultured	NA	45	55	38	0	0	48	0	58	40	91	71	13	36	33	18	20	15	90	114	15	27	41	24	101	54	27	29	34	39	0	26	0	16	24	26	321	66	29	47	24	46	16
b350ebc4107e2b5259977a001c72875f	Bacteria	Proteobacteria	Alphaproteobacteria	Sphingomonadales	Sphingomonadaceae	NA	NA	63	0	98	37	29	0	52	127	27	75	65	29	60	38	36	51	41	110	307	30	29	57	26	109	58	31	84	72	0	0	44	0	20	52	30	655	84	52	51	68	49	51
3a9495af5e6dd13be7c9473a12c7ecfc	Bacteria	Acidobacteria	Thermoanaerobaculia	Thermoanaerobaculales	Thermoanaerobaculaceae	Subgroup 10	uncultured bacterium	146	68	57	0	27	39	54	151	41	86	74	23	36	0	29	119	60	61	428	43	43	32	90	108	50	47	158	59	0	29	55	41	39	37	74	378	79	98	80	77	114	45
753e9651faf8b5a23d373d9d8c297162	Bacteria	Proteobacteria	Gammaproteobacteria	Betaproteobacteriales	SC-I-84	uncultured bacterium	uncultured bacterium	56	31	71	0	22	69	0	238	37	86	62	20	41	53	59	84	53	95	269	51	32	59	68	107	40	50	80	39	25	40	47	0	45	52	74	426	70	68	66	88	51	31
fc8fb9e44a1c68d1b812314a653b021a	Bacteria	Acidobacteria	Acidobacteriia	Solibacterales	Solibacteraceae (Subgroup 3)	Candidatus Solibacter	uncultured bacterium	72	62	70	26	35	35	29	173	45	68	159	0	62	50	46	69	45	100	176	53	29	40	32	98	38	0	79	48	0	28	27	29	37	48	62	132	83	96	46	76	80	50
2c6a242dc7f7fb804989da2772aae6c2	Bacteria	Bacteroidetes	Bacteroidia	Chitinophagales	Chitinophagaceae	uncultured	uncultured bacterium	91	54	100	22	33	55	30	279	39	73	59	14	62	39	31	90	38	93	233	34	23	31	49	89	46	29	67	44	19	22	29	18	16	143	57	451	65	66	57	82	45	24
68ea49d4cabc6a09903a6c6909ded572	Bacteria	Acidobacteria	Acidobacteriia	Solibacterales	Solibacteraceae (Subgroup 3)	Bryobacter	NA	61	36	50	14	25	66	26	419	45	73	50	9	51	27	35	92	34	67	256	45	36	37	26	104	37	27	50	35	14	28	31	19	20	55	52	476	80	68	66	83	31	24
75a66524049c5a9bf4d87d3646d9464a	Bacteria	Verrucomicrobia	Verrucomicrobiae	Pedosphaerales	Pedosphaeraceae	bacterium Ellin517	bacterium Ellin517	29	33	46	0	0	16	4	84	19	40	25	0	28	0	22	49	25	102	104	14	13	15	16	30	35	21	8	20	7	9	16	6	0	19	19	216	39	14	18	57	45	12
0049cb63acf734d858c158f11747a219	Unassigned	NA	NA	NA	NA	NA	NA	29	36	35	11	13	26	0	147	15	48	67	7	56	12	23	68	18	118	195	17	17	24	34	37	20	23	25	18	0	0	35	8	0	35	35	156	58	34	18	95	33	12
9d91b3714c7108b605ab83031219f514	Unassigned	NA	NA	NA	NA	NA	NA	87	71	70	10	19	45	13	391	33	74	90	13	45	52	17	37	20	53	252	12	29	22	24	59	27	34	44	22	13	17	36	8	27	49	45	349	42	31	48	77	36	12
30b60bc9a5a5425bf0c50c18d90d4973	Bacteria	Bacteroidetes	Bacteroidia	Chitinophagales	Chitinophagaceae	uncultured	uncultured bacterium	17	28	40	11	10	20	14	205	24	33	122	11	32	9	24	36	10	71	143	13	19	14	24	33	17	32	33	14	0	11	15	0	0	32	29	206	65	21	17	51	17	0
7135679719c593b02db7f34d36a25881	Unassigned	NA	NA	NA	NA	NA	NA	36	19	33	0	0	26	8	131	22	14	17	0	18	18	13	41	12	30	117	10	8	17	22	40	15	24	5	15	12	4	17	0	17	13	23	96	53	19	12	34	15	0
965af9cbd80c52c9a5770bcd94eacd1e	Unassigned	NA	NA	NA	NA	NA	NA	44	41	21	5	0	21	8	137	20	26	18	2	24	5	10	20	22	57	118	19	21	24	12	45	19	34	62	21	7	22	20	10	17	16	29	177	43	34	40	65	22	12
2700740548a2163d268765d144071095	Bacteria	Firmicutes	Bacilli	Bacillales	Alicyclobacillaceae	Tumebacillus	NA	28	15	40	0	6	21	0	65	21	19	24	5	22	12	11	34	14	54	88	8	7	0	20	33	31	13	29	23	17	4	16	0	0	11	16	82	21	7	15	7	15	6
e83e529e0cebf8e7a34f56375978af8e	Unassigned	NA	NA	NA	NA	NA	NA	32	20	33	0	10	29	9	88	21	26	22	0	22	12	10	42	22	70	101	7	12	9	13	58	21	17	21	12	10	12	10	0	8	13	26	261	26	15	25	31	17	7
b47b8cded17e68d33ef97dbab10cdcd1	Bacteria	Proteobacteria	Gammaproteobacteria	Betaproteobacteriales	Burkholderiaceae	Duganella	Duganella sp. OV510	34	20	12	11	10	16	13	2	11	0	0	36	4	19	15	0	5	1	3	17	11	18	20	23	8	14	32	12	7	6	15	2	15	20	0	9	4	1	17	18	17	10
dd5c76fb558daeb22f4cd9ac91a3aa34	Bacteria	Bacteroidetes	Bacteroidia	Chitinophagales	Chitinophagaceae	Niastella	uncultured bacterium	566	271	497	147	141	260	190	2885	285	860	1092	89	361	243	146	498	222	953	2515	191	135	300	288	1269	186	178	684	344	122	248	194	127	179	1687	639	5311	376	302	385	1108	423	197
149cc4b435c8b350f732622fb0032401	Bacteria	Bacteroidetes	Bacteroidia	Chitinophagales	Chitinophagaceae	Niastella	uncultured bacterium	479	296	412	84	87	177	75	1945	204	430	442	47	302	138	122	433	170	615	1540	156	58	196	193	1388	192	165	413	221	106	139	157	68	164	813	386	2185	225	172	197	678	216	162
eeda6d1f5269b1dbca978d206d74b57b	Bacteria	Verrucomicrobia	Verrucomicrobiae	Opitutales	Opitutaceae	Lacunisphaera	NA	273	255	312	37	59	184	107	2031	113	654	405	100	303	116	162	652	176	829	1160	248	92	261	263	349	182	129	289	227	56	84	229	82	69	762	170	1880	183	101	146	1080	383	158
ca45ff3a55b47aa65ee4aba5c8403ef5	Bacteria	Bacteroidetes	Bacteroidia	Chitinophagales	Chitinophagaceae	Niastella	uncultured bacterium	369	202	349	63	112	204	100	1305	135	461	510	52	212	165	60	314	165	636	1347	125	106	149	180	473	150	142	371	285	61	145	139	67	125	662	256	3262	264	127	309	673	293	83
2e2d1b965b6680a4f0f8be4bbe34e659	Bacteria	Acidobacteria	Acidobacteriia	Subgroup 2	uncultured bacterium	uncultured bacterium	uncultured bacterium	287	95	320	54	52	122	56	1289	101	241	239	50	200	68	70	200	95	426	791	121	115	57	145	264	117	86	177	126	25	64	183	49	86	248	234	1502	476	148	164	284	84	66
c5500244f1d6814d77145910c2cc1afb	Bacteria	Proteobacteria	Alphaproteobacteria	Dongiales	Dongiaceae	Dongia	Dongia sp. GR1-03	232	50	316	26	57	89	46	574	63	132	65	25	96	77	50	173	76	467	873	78	59	76	74	295	203	168	301	150	41	81	68	78	93	162	193	1069	177	105	83	387	153	172
00de25d904b6880dd324da7dca071078	Bacteria	Proteobacteria	Gammaproteobacteria	Betaproteobacteriales	Burkholderiaceae	Burkholderia-Caballeronia-Paraburkholderia	NA	76	27	45	16	22	59	21	660	78	1400	167	19	58	75	8	24	82	392	251	26	38	35	40	168	82	55	32	78	48	37	48	80	62	68	40	249	111	110	63	225	29	49
9e099d6846963688738b93bea249dd92	Bacteria	Verrucomicrobia	Verrucomicrobiae	Chthoniobacterales	Chthoniobacteraceae	Candidatus Udaeobacter	NA	37	30	37	0	0	34	5	143	26	87	36	11	58	24	24	36	24	101	82	28	6	29	26	70	58	20	25	32	0	0	19	14	0	37	24	246	54	25	23	58	64	0
3330f01871b8b53fc235156c7356ec70	Bacteria	Proteobacteria	Gammaproteobacteria	Betaproteobacteriales	Burkholderiaceae	Massilia	uncultured bacterium	104	36	124	0	40	61	35	334	0	132	94	23	104	46	0	69	66	196	290	0	52	62	62	214	154	70	77	94	55	0	86	34	53	72	91	325	96	99	87	153	74	82
10d323c05a7340cea69b8e58c1630453	Bacteria	Proteobacteria	Alphaproteobacteria	Rhizobiales	Rhizobiaceae	Mesorhizobium	NA	134	134	91	41	45	91	50	512	63	105	119	25	88	75	38	103	93	172	308	51	65	52	55	150	73	74	174	63	39	83	52	27	41	70	77	496	115	53	67	134	84	41
fda2fd2136b9daa80f1b1ad2130886c7	Bacteria	Proteobacteria	Gammaproteobacteria	Gammaproteobacteria Incertae Sedis	Unknown Family	Acidibacter	uncultured bacterium	172	85	162	24	32	81	27	369	66	146	121	21	66	41	48	94	54	163	295	42	36	48	66	172	63	57	72	95	31	52	42	29	28	112	113	780	105	54	91	167	73	31
f68c54f62d0abf09251af35011f53da4	Bacteria	Actinobacteria	Actinobacteria	Corynebacteriales	Mycobacteriaceae	Mycobacterium	NA	63	0	105	0	18	28	19	190	0	103	63	19	45	22	22	52	23	102	249	36	24	22	18	101	40	25	50	78	27	30	40	0	21	51	31	332	97	35	48	73	50	0
fb98c87babbc5ab0d4f6fa0960e81771	Bacteria	Verrucomicrobia	Verrucomicrobiae	Chthoniobacterales	Chthoniobacteraceae	Candidatus Udaeobacter	NA	53	61	31	0	0	45	11	109	50	45	47	8	62	14	40	75	25	120	136	23	15	34	34	77	48	0	32	42	0	0	32	7	0	41	26	184	59	18	25	67	100	15
51a9c7e0e94cae90ca82287a0aeac9d3	Bacteria	Gemmatimonadetes	Gemmatimonadetes	Gemmatimonadales	Gemmatimonadaceae	uncultured	NA	20	26	57	0	13	44	0	71	24	37	26	9	29	24	20	23	13	68	165	10	0	0	26	76	38	17	25	29	15	0	32	0	12	0	26	424	65	33	18	34	18	15
2db61432d8661536b4458c33e3b02d81	Bacteria	Proteobacteria	Alphaproteobacteria	Rhizobiales	Labraceae	Labrys	NA	69	28	92	13	0	56	37	356	0	85	93	17	64	51	27	82	44	89	329	0	27	43	37	112	53	37	73	47	0	20	51	0	39	47	43	371	67	57	59	101	54	20
2ef0a3d644558f201224e7eb668032b4	Bacteria	Armatimonadetes	Chthonomonadetes	Chthonomonadales	Chthonomonadaceae	Chthonomonas	uncultured bacterium	56	35	52	7	0	26	33	425	48	90	73	9	49	26	30	128	41	91	179	36	30	41	79	98	38	82	47	65	11	26	70	10	54	171	64	323	67	42	51	101	90	9
9ca5af57550ea51835077c4c191bc947	Unassigned	NA	NA	NA	NA	NA	NA	114	76	87	18	23	43	10	420	43	77	87	0	46	65	20	112	45	66	248	40	25	18	51	125	44	68	66	27	17	17	44	14	23	47	54	374	57	52	66	81	66	21
df85abc82143e7fb88329efaaf6f22ea	Bacteria	Proteobacteria	Gammaproteobacteria	Xanthomonadales	Xanthomonadaceae	Arenimonas	NA	59	44	69	14	0	60	20	163	21	43	41	0	51	27	35	50	36	84	228	24	0	30	25	75	23	18	48	29	0	29	26	0	0	14	34	368	54	49	32	56	29	23
5efcd3476e967b6a2b9fceee0026c19f	Bacteria	Acidobacteria	Acidobacteriia	Acidobacteriales	Acidobacteriaceae (Subgroup 1)	Occallatibacter	NA	63	54	52	0	9	51	19	155	26	37	59	12	58	13	24	0	30	56	124	0	17	37	26	74	29	39	59	29	0	0	27	0	26	0	29	208	58	33	20	60	37	9
94c6f74e6d2a6127d4a952da4c8e0a22	Bacteria	Proteobacteria	Gammaproteobacteria	Betaproteobacteriales	Burkholderiaceae	Ramlibacter	NA	41	48	63	13	22	31	26	434	41	73	192	14	62	21	22	89	34	104	263	42	19	30	41	56	30	27	75	34	11	15	22	23	23	53	67	278	59	45	46	96	41	15
023e224b3840da3140f956d69567cb7c	Bacteria	Proteobacteria	Alphaproteobacteria	Rhizobiales	Xanthobacteraceae	uncultured	NA	52	41	41	33	0	40	21	158	28	56	32	53	50	47	37	57	0	64	101	29	21	50	33	62	48	34	32	40	35	30	26	0	36	58	52	187	33	60	73	29	45	0
0e9c733e12a642502035bac6dfdf1898	Bacteria	Planctomycetes	Planctomycetacia	Gemmatales	Gemmataceae	uncultured	uncultured bacterium	46	29	14	0	0	19	4	175	37	21	31	6	48	18	31	21	16	47	93	0	0	0	24	59	33	21	23	22	0	13	37	0	8	20	7	98	42	13	15	46	38	9
6a22dea647f794f2bd327c214e9113c5	Bacteria	Chloroflexi	Ktedonobacteria	Ktedonobacterales	JG30-KF-AS9	Ambiguous_taxa	Ambiguous_taxa	30	19	32	0	0	38	9	193	19	38	33	19	54	17	23	53	25	78	137	15	22	23	34	67	19	19	43	25	0	17	26	0	11	79	35	210	33	22	23	54	38	10
c1a17facdb25f2916fdf674da6e2849e	Bacteria	Verrucomicrobia	Verrucomicrobiae	Pedosphaerales	Pedosphaeraceae	NA	NA	21	0	23	32	10	31	35	56	6	163	20	43	42	17	25	39	19	71	38	19	13	26	34	41	19	17	29	14	0	11	44	13	36	36	29	95	44	23	21	49	19	12
15b456ca786cf9cc2013d98552dfb50d	Bacteria	Proteobacteria	Gammaproteobacteria	Xanthomonadales	Xanthomonadaceae	uncultured	uncultured bacterium	14	32	69	0	10	14	6	33	14	18	19	0	11	16	16	40	0	52	112	8	13	12	10	44	19	7	7	15	10	0	10	16	7	14	8	182	21	13	12	11	25	0
452e2720ba0bf658af414d1b4596b1bc	Bacteria	Proteobacteria	Alphaproteobacteria	Rhizobiales	Devosiaceae	Devosia	uncultured bacterium	34	12	41	75	25	16	43	32	14	36	1	47	2	29	30	36	25	10	31	31	35	13	20	17	24	14	25	15	29	11	22	16	15	38	36	48	22	16	46	26	14	15
dc5fe9c12c33e5c3820a0ea3f4601b52	Bacteria	Proteobacteria	Alphaproteobacteria	uncultured	uncultured bacterium	uncultured bacterium	uncultured bacterium	12	12	47	0	8	19	0	113	11	42	35	10	31	11	16	37	11	48	131	11	8	11	23	27	17	14	46	22	7	14	10	5	14	40	22	217	44	15	33	28	13	12
25db51b1593ec1d6fda185196d9cf39c	Bacteria	Acidobacteria	Subgroup 6	uncultured bacterium	uncultured bacterium	uncultured bacterium	uncultured bacterium	34	47	18	3	10	10	12	164	40	14	24	6	20	45	11	31	16	28	77	20	28	26	12	58	21	21	0	35	0	8	22	0	0	17	14	44	37	28	32	23	30	14
51fbe3718b46cca351549f2b7972fc7b	Bacteria	Proteobacteria	Gammaproteobacteria	Betaproteobacteriales	Burkholderiaceae	NA	NA	724	287	781	202	183	454	237	2821	250	968	931	254	686	263	291	669	290	1176	2930	234	246	406	505	986	414	426	1223	505	210	381	381	296	263	603	697	6879	487	531	412	1318	446	321
5d11f3bd69845551aa04d415fbe5abff	Unassigned	NA	NA	NA	NA	NA	NA	636	596	824	123	233	386	175	2507	266	471	602	34	502	211	173	502	242	1273	3002	232	172	339	205	912	234	265	711	95	81	165	76	82	129	313	251	3794	308	257	294	1606	518	159
d5adb6ec11905053f055757648855559	Unassigned	NA	NA	NA	NA	NA	NA	578	427	623	112	211	340	129	2524	144	473	385	60	302	234	107	562	237	1043	2108	189	186	258	175	608	265	212	635	312	98	232	345	103	178	360	288	3868	355	345	387	1040	298	164
b2ceeb0d9b9d862eb7a9c7421190ed6a	Bacteria	Proteobacteria	Alphaproteobacteria	Caulobacterales	Caulobacteraceae	Asticcacaulis	NA	685	378	538	104	92	405	67	2000	187	251	631	14	332	155	191	231	147	824	1971	124	122	168	165	482	326	366	676	143	72	254	137	126	165	292	348	1694	359	127	149	937	326	123
2b644381efad664cc421ea0a029192cb	Bacteria	Proteobacteria	Alphaproteobacteria	Sphingomonadales	Sphingomonadaceae	Sphingomonas	NA	80	53	114	0	0	74	0	203	53	83	76	0	63	53	59	85	0	160	276	35	25	35	41	122	71	48	42	62	16	25	44	0	20	50	47	652	107	71	73	64	43	0
817f78b6ba6c08f6f28693cc7b5c794f	Bacteria	Proteobacteria	Alphaproteobacteria	Rhizobiales	Xanthobacteraceae	Rhodoplanes	Ambiguous_taxa	160	102	285	46	79	138	68	1186	94	371	293	47	195	107	68	264	112	304	750	71	88	73	121	308	146	105	222	134	77	92	111	57	85	192	185	1242	164	167	191	219	93	65
517a9ae30501c46b9740ae4bb6f60ac3	Bacteria	Proteobacteria	Alphaproteobacteria	Micropepsales	Micropepsaceae	uncultured	metagenome	113	110	193	46	54	101	42	366	51	108	136	26	110	61	87	222	96	328	586	96	62	86	103	256	117	124	245	188	54	71	42	78	55	180	125	1289	280	120	80	166	150	52
523277d111e99b5814a1b418a229600e	Bacteria	Verrucomicrobia	Verrucomicrobiae	Chthoniobacterales	Chthoniobacteraceae	Candidatus Udaeobacter	uncultured bacterium	99	114	59	0	0	77	17	380	83	114	91	22	77	54	53	124	85	149	245	42	0	39	72	155	88	72	33	62	17	0	35	24	0	109	42	337	122	33	43	85	130	0
053849356424076a544204c3497021af	Bacteria	Acidobacteria	Acidobacteriia	Acidobacteriales	uncultured	NA	NA	212	89	172	27	46	158	43	611	68	155	145	26	144	79	50	166	80	175	478	72	77	57	87	146	65	72	140	76	23	50	82	11	63	136	149	745	195	121	144	224	101	39
d1316b26e5350da36e6456499ecdfe18	Bacteria	Actinobacteria	Actinobacteria	Micrococcales	Micrococcaceae	Pseudarthrobacter	NA	71	0	74	11	25	50	13	148	28	102	47	0	57	26	39	50	0	110	186	25	19	23	36	95	43	22	68	0	25	29	43	16	0	34	28	305	57	47	49	60	0	42
ded5cfe210814467cb602fe17490afe0	Bacteria	Proteobacteria	Gammaproteobacteria	Betaproteobacteriales	Burkholderiaceae	NA	NA	53	50	72	27	30	117	13	238	48	105	74	23	47	74	27	69	83	145	538	37	43	39	33	153	95	80	50	101	61	79	42	34	38	86	59	418	113	66	85	104	59	59
6612494acda4a6c7b7c75fcea9bdb213	Bacteria	Proteobacteria	Alphaproteobacteria	Micropepsales	Micropepsaceae	uncultured	NA	80	62	85	0	28	76	21	295	35	75	42	0	85	17	37	89	34	154	404	50	32	22	34	123	67	80	92	46	42	51	21	37	37	67	77	601	108	50	63	148	52	35
4159aeecf55e817ba0bc24f583f4bbd1	Bacteria	Acidobacteria	Thermoanaerobaculia	Thermoanaerobaculales	Thermoanaerobaculaceae	Subgroup 10	uncultured bacterium	32	49	45	43	48	73	0	122	36	140	57	0	31	0	31	53	28	51	246	0	0	24	36	105	36	29	54	17	29	13	35	0	17	39	40	262	48	23	52	74	19	31
ac9b593f46a0c820827adb833768e41a	Unassigned	NA	NA	NA	NA	NA	NA	89	40	80	18	29	62	26	376	34	52	49	17	50	47	17	101	32	98	263	27	20	29	41	94	65	61	106	47	32	46	23	18	32	55	72	443	30	41	45	92	35	17
5f7a4593fd6398c4040ac3bcb598bcd0	Unassigned	NA	NA	NA	NA	NA	NA	13	14	31	0	9	9	0	41	14	32	17	0	22	19	29	18	17	77	113	16	9	9	20	69	39	18	21	11	0	0	23	0	6	27	11	207	19	15	14	19	36	9
f613553dc01a5586d43582ae23c1d546	Bacteria	Proteobacteria	Gammaproteobacteria	Betaproteobacteriales	Burkholderiaceae	Burkholderia-Caballeronia-Paraburkholderia	NA	30	0	27	0	0	24	9	86	13	45	38	5	17	10	15	35	19	53	115	0	0	15	16	50	28	14	25	16	13	12	16	0	10	27	23	192	38	16	18	31	28	9
6f65624d6dfdb111807811b7bdbb6283	Bacteria	Proteobacteria	Gammaproteobacteria	Betaproteobacteriales	Burkholderiaceae	Variovorax	NA	33	27	49	15	28	18	0	134	24	59	41	16	64	29	29	34	29	83	249	44	25	21	43	65	31	63	67	37	20	31	41	0	13	36	31	219	75	32	57	89	18	30
a0a78b764f245f955741fd1b661d5b8c	Bacteria	Acidobacteria	Blastocatellia (Subgroup 4)	Blastocatellales	Blastocatellaceae	uncultured	uncultured bacterium	15	46	32	0	9	21	5	59	21	15	9	6	14	11	13	13	0	31	85	17	10	15	13	62	14	18	12	16	0	8	15	0	0	7	8	177	31	15	8	0	25	0
2a292724497e6381a373610507157038	Bacteria	Proteobacteria	Gammaproteobacteria	Gammaproteobacteria Incertae Sedis	Unknown Family	Acidibacter	metagenome	47	24	69	10	17	28	20	162	21	54	38	8	33	8	17	58	29	73	164	14	21	22	29	44	27	20	29	20	11	21	20	15	15	35	41	345	36	27	38	57	31	10
f8e30101bba50ffeacc6ac2799e265d9	Bacteria	Proteobacteria	Alphaproteobacteria	Sphingomonadales	Sphingomonadaceae	NA	NA	22	23	67	0	14	14	13	80	19	0	0	0	31	11	26	26	12	59	129	23	10	0	13	44	33	13	28	34	0	16	22	13	0	26	13	273	22	32	27	16	0	15
d04ec87fa4364dbb9083a683ca62d414	Unassigned	NA	NA	NA	NA	NA	NA	19	31	21	0	0	7	0	87	17	15	22	0	37	21	33	29	23	95	86	15	19	12	0	39	15	28	29	18	0	10	32	14	9	13	19	237	18	32	9	86	21	10
540a7bfa2324956a1858077bfef78de4	Bacteria	Acidobacteria	Subgroup 6	NA	NA	NA	NA	33	58	60	4	11	17	18	84	47	54	49	0	26	47	20	25	15	79	120	21	14	24	29	105	43	22	57	39	0	0	16	10	8	35	19	133	28	18	29	25	54	18
9cefd9db2465dafced3312e23df39421	Unassigned	NA	NA	NA	NA	NA	NA	35	41	24	0	6	14	9	115	32	14	35	0	40	25	20	86	20	52	62	24	27	20	19	36	0	10	33	16	0	13	19	0	0	47	27	110	34	24	13	14	47	8
bc56ae18cbcff2ed51e31e8e25a1bb3e	Bacteria	Planctomycetes	Planctomycetacia	Gemmatales	Gemmataceae	Gemmata	uncultured bacterium	20	21	17	0	4	20	0	61	18	0	19	4	31	5	15	26	5	45	53	9	11	8	9	28	12	10	15	8	0	0	26	0	9	21	9	133	24	5	9	22	32	9
40f989348c8666c6890a6e1b77211153	Bacteria	Chloroflexi	Ktedonobacteria	Ktedonobacterales	Ktedonobacteraceae	uncultured	NA	291	209	876	49	47	186	56	1114	225	94	138	70	250	94	198	355	197	995	1067	102	117	183	211	480	490	107	338	187	65	129	323	75	201	447	330	3774	394	280	159	349	286	137
47dc1c5b77e91c1fc706a7204175af8a	Bacteria	Bacteroidetes	Bacteroidia	Chitinophagales	Chitinophagaceae	Niastella	uncultured bacterium	287	156	264	118	67	222	125	1531	164	464	325	69	229	141	101	411	120	498	808	125	83	221	160	577	103	119	268	174	49	115	183	56	69	720	395	2687	175	121	142	610	154	82
658a6c3cb0afc78acc734563c04ed34f	Bacteria	Proteobacteria	Gammaproteobacteria	Betaproteobacteriales	Burkholderiaceae	NA	NA	514	102	338	67	119	135	55	1646	98	215	347	52	143	81	61	217	85	423	901	131	97	87	177	274	191	241	294	169	90	145	113	49	196	226	194	1522	240	96	128	588	116	158
9d31d20fa79a6983dc7359e3ba4bbd21	Unassigned	NA	NA	NA	NA	NA	NA	185	140	256	42	60	155	83	1296	76	286	287	47	113	82	56	311	126	313	821	93	84	115	132	269	102	92	217	162	39	57	83	46	87	147	145	2013	121	121	157	626	116	67
641677e71221f101970085a386f1a8b7	Bacteria	Proteobacteria	Gammaproteobacteria	Betaproteobacteriales	Burkholderiaceae	Achromobacter	NA	92	81	23	25	21	16	14	2984	13	97	212	31	65	20	28	21	0	32	146	8	14	10	2978	19	8	60	97	45	28	166	31	13	40	7	153	33	26	28	7	85	134	20
e9b5651bb7def544a0e52db563076ce8	Bacteria	Proteobacteria	Alphaproteobacteria	Sphingomonadales	Sphingomonadaceae	Sphingomonas	uncultured bacterium	93	81	214	45	61	86	63	591	25	182	170	31	122	51	57	140	64	307	722	64	67	93	87	290	105	61	197	143	52	73	117	77	51	120	64	1575	121	111	126	205	107	75
520c7d6f983b01d32af096b0f0b1b492	Bacteria	Proteobacteria	Deltaproteobacteria	Myxococcales	BIrii41	uncultured bacterium	uncultured bacterium	49	89	131	53	30	75	62	241	71	73	88	30	99	64	62	65	51	233	399	56	60	80	66	173	53	43	180	44	17	67	40	36	42	53	88	855	44	57	101	186	83	47
7d9f3d706827aab1b7c79536cf46926b	Bacteria	Verrucomicrobia	Verrucomicrobiae	Pedosphaerales	Pedosphaeraceae	uncultured bacterium	uncultured bacterium	103	83	78	20	26	54	0	402	62	94	136	41	84	0	42	207	59	197	287	68	23	49	51	104	49	77	83	74	0	28	53	17	33	73	99	418	68	46	48	152	89	39
481a1f0664da751251b3cb802d1aa0bb	Bacteria	Proteobacteria	Deltaproteobacteria	Myxococcales	Sandaracinaceae	uncultured	uncultured bacterium	71	101	148	26	26	60	43	486	30	73	59	24	50	88	37	99	63	128	331	18	21	46	55	145	20	49	125	59	12	20	34	7	40	45	89	669	64	204	44	306	27	40
dfa426307fae5d0da5117ec0bf6764e0	Bacteria	Gemmatimonadetes	Gemmatimonadetes	Gemmatimonadales	Gemmatimonadaceae	uncultured	NA	62	49	31	0	23	70	0	77	45	23	37	0	0	40	47	29	20	57	134	33	34	48	53	46	66	0	68	45	0	0	30	0	29	34	31	247	65	65	41	63	55	26
19d2e48d741e47a8551310b39f55ae2e	Unassigned	NA	NA	NA	NA	NA	NA	84	0	88	26	26	65	0	122	0	70	72	0	60	35	27	81	48	90	133	33	46	54	48	125	72	50	85	97	72	33	41	37	27	62	30	340	56	61	39	254	48	34
fdf9278162350e7947876d8280bd0270	Bacteria	Proteobacteria	Alphaproteobacteria	Sphingomonadales	Sphingomonadaceae	Sphingomonas	NA	49	46	65	0	12	61	22	533	24	90	95	12	39	26	25	88	68	187	336	29	27	39	63	80	49	62	52	39	20	15	27	0	17	46	33	324	68	40	32	105	56	0
1bd7de29fd9f236a13c14be482c62c86	Bacteria	Proteobacteria	Gammaproteobacteria	Betaproteobacteriales	A21b	NA	NA	34	36	48	0	18	32	0	77	19	27	27	19	36	21	12	39	18	64	158	14	17	24	16	55	40	21	33	31	20	19	16	0	0	18	18	224	35	38	19	31	0	0
bac66545ccfc331a3cf779f0a1cb5385	Bacteria	Planctomycetes	Phycisphaerae	Tepidisphaerales	WD2101 soil group	uncultured soil bacterium	uncultured soil bacterium	30	35	31	0	14	19	7	98	19	18	20	0	23	14	29	30	0	95	82	17	23	0	19	36	35	25	31	27	0	10	21	12	18	29	0	137	31	23	29	39	30	0
6f53bb4f00f676e806f0b5d57af61cb7	Bacteria	Acidobacteria	Acidobacteriia	Solibacterales	Solibacteraceae (Subgroup 3)	Candidatus Solibacter	NA	24	28	57	0	23	26	12	141	24	23	39	0	21	17	25	29	18	65	101	33	0	28	18	46	0	32	46	39	22	23	19	20	0	26	47	142	67	29	41	53	39	23
f9f03c71ef53b79baf007e55bd3665db	Bacteria	Acidobacteria	Acidobacteriia	Acidobacteriales	Acidobacteriaceae (Subgroup 1)	uncultured	NA	39	35	41	0	12	50	10	238	22	27	41	0	30	16	23	32	21	46	113	11	20	14	21	61	14	22	18	22	0	16	23	0	19	13	19	214	55	26	13	55	40	8
9bca83652abb9340ece19f63c33c7a8d	Unassigned	NA	NA	NA	NA	NA	NA	46	14	35	8	16	46	9	263	19	59	75	9	35	16	17	48	19	46	164	12	15	25	41	31	16	16	38	11	7	30	23	11	16	23	33	429	20	23	34	44	20	18
d9b82f28fbca5245d65945f89d287e60	Unassigned	NA	NA	NA	NA	NA	NA	33	24	60	13	15	41	0	103	10	25	29	0	18	14	21	31	22	43	194	8	0	23	12	42	14	25	35	31	0	0	14	0	12	28	0	242	29	17	25	48	20	12
ec8e08528b3bbdb9352dca0d9eb2e4ee	Unassigned	NA	NA	NA	NA	NA	NA	29	22	17	0	8	0	11	188	36	27	30	0	46	36	0	73	21	81	135	34	36	22	45	70	26	0	52	35	7	26	30	9	0	37	24	152	40	0	25	47	22	14
31a0a62d732091cdf3038bf33881b5f0	Unassigned	NA	NA	NA	NA	NA	NA	35	44	41	0	0	20	0	212	27	53	52	0	41	18	21	58	24	79	131	21	27	19	24	60	16	33	38	11	0	13	20	10	10	61	23	155	27	14	20	36	44	8
a6694448f4b5f465459d3adc8fb9947c	Bacteria	Actinobacteria	Actinobacteria	Propionibacteriales	Nocardioidaceae	Nocardioides	uncultured bacterium	19	0	26	0	7	28	10	82	11	56	30	0	22	23	20	38	16	64	153	14	14	20	32	52	20	0	36	31	20	0	23	11	14	20	10	294	29	23	35	27	13	31
88b9b883cdf677325f23d0df06790b8e	Unassigned	NA	NA	NA	NA	NA	NA	32	13	67	14	20	18	13	110	9	29	33	6	14	14	15	47	19	98	168	9	17	18	0	35	35	19	55	31	13	26	30	5	8	36	18	352	48	36	32	73	49	19
92f0198c0252e6050a26f5d2a2cfeeeb	Bacteria	Actinobacteria	Acidimicrobiia	Microtrichales	Ilumatobacteraceae	CL500-29 marine group	NA	16	10	12	0	7	16	6	38	15	18	15	11	16	10	10	26	0	29	64	11	7	8	7	21	16	6	15	12	13	0	20	5	0	0	10	101	8	10	19	11	0	0
e6dab686a0c800a85495d32a358cb4c4	Bacteria	Proteobacteria	Gammaproteobacteria	Betaproteobacteriales	Burkholderiaceae	Ramlibacter	NA	8	0	10	6	5	23	14	11	41	4	10	12	5	14	8	7	4	8	15	28	4	2	6	6	7	4	4	6	6	3	23	7	9	2	8	8	1	19	8	0	17	39
2cac94dae35d5d88bd992903d9da4ec9	Bacteria	Proteobacteria	Deltaproteobacteria	Myxococcales	Haliangiaceae	Haliangium	NA	1285	405	1229	327	344	679	353	6629	369	1409	1481	242	830	459	380	1818	422	1289	3171	512	534	493	629	1202	483	474	1310	662	285	379	646	269	340	814	710	9230	643	708	1051	1675	575	451
8bdc2bcfc4a64d7a936d1d460698856a	Bacteria	Proteobacteria	Alphaproteobacteria	Rhizobiales	Devosiaceae	Devosia	NA	328	243	395	92	130	288	132	1337	161	291	239	53	267	161	114	321	212	555	975	150	132	206	169	417	213	289	336	230	114	175	152	93	134	269	259	2731	367	199	269	411	243	73
5fcb79f7c53b2c5541c215521b2d7cd3	Unassigned	NA	NA	NA	NA	NA	NA	429	248	378	65	88	198	86	2225	90	187	212	0	186	65	73	152	88	430	1240	63	61	92	111	282	83	105	355	66	39	66	44	34	55	158	156	1129	124	104	172	658	139	59
031d4cc75b89f479f3184cf32ac86440	Bacteria	Proteobacteria	Alphaproteobacteria	Sphingomonadales	Sphingomonadaceae	Sphingomonas	NA	271	105	298	38	124	124	71	707	57	147	106	0	96	93	67	211	116	494	583	108	75	104	148	307	150	148	284	283	68	139	143	77	84	172	91	2326	297	116	164	290	108	60
be8445003e87788ed0cb1276b46376c1	Bacteria	Acidobacteria	Acidobacteriia	Solibacterales	Solibacteraceae (Subgroup 3)	Paludibaculum	uncultured bacterium	265	156	171	38	67	74	80	1259	98	275	315	36	147	106	42	396	142	353	603	91	80	99	135	309	80	165	121	178	41	67	103	13	83	170	202	1397	215	91	125	401	137	66
13051d22c3b87419a4febc63de09aebe	Bacteria	Acidobacteria	Acidobacteriia	Acidobacteriales	Acidobacteriaceae (Subgroup 1)	Acidipila	uncultured bacterium	288	203	181	43	68	127	85	1151	100	211	295	54	165	92	72	354	104	282	510	89	62	70	113	216	79	75	137	137	30	74	95	26	101	224	166	1172	573	121	146	218	145	58
3e6cc38c7d9907b46caaa36f0148c565	Bacteria	Proteobacteria	Gammaproteobacteria	Betaproteobacteriales	Burkholderiaceae	Massilia	uncultured bacterium	207	64	149	50	43	116	36	887	30	123	322	45	185	77	94	215	39	182	665	58	48	132	108	209	107	133	202	81	42	162	130	45	82	132	250	679	120	136	69	228	116	86
334f72af90d71837577ad940cb0b6712	Unassigned	NA	NA	NA	NA	NA	NA	146	73	185	35	44	98	21	331	46	110	64	17	79	38	50	115	68	300	615	62	42	106	37	306	105	47	183	101	72	61	75	61	43	118	50	1381	101	70	113	337	75	50
a7fa7a6c9dbd6b9e5acc1c3efa16fba1	Bacteria	Proteobacteria	Gammaproteobacteria	Xanthomonadales	Rhodanobacteraceae	Rhodanobacter	NA	189	221	99	49	0	255	0	1021	56	383	165	32	181	39	67	103	24	132	371	49	27	53	143	74	43	79	74	25	23	30	39	0	52	104	549	183	0	106	60	149	58	42
ef51e3523c589b0a8f860f2741564106	Bacteria	Chloroflexi	Ktedonobacteria	C0119	uncultured bacterium	uncultured bacterium	uncultured bacterium	150	146	147	34	32	106	33	571	66	195	137	25	109	78	30	180	104	257	506	64	49	45	58	170	74	68	142	92	33	61	65	31	60	99	108	786	117	41	88	265	92	58
f57ff3c5638d7160b761b5829dcf2748	Bacteria	Verrucomicrobia	Verrucomicrobiae	Pedosphaerales	Pedosphaeraceae	NA	NA	99	0	96	0	25	82	0	381	51	149	139	0	122	40	49	199	59	213	263	79	42	60	62	101	64	61	77	64	0	40	86	32	0	174	71	482	98	60	45	163	92	30
9fae50266933ed4ac97417305d40a6da	Unassigned	NA	NA	NA	NA	NA	NA	109	91	122	34	44	74	35	612	58	160	151	35	80	58	51	120	69	218	354	77	56	78	82	117	60	64	81	73	43	44	125	27	58	151	80	651	54	59	85	199	98	25
77c40fb99e0eb33c1b2b4e0cc51baf3d	Bacteria	Acidobacteria	Acidobacteriia	Solibacterales	Solibacteraceae (Subgroup 3)	Candidatus Solibacter	NA	111	70	85	0	18	61	43	484	44	93	96	23	67	27	32	107	70	172	385	46	24	43	55	108	36	37	59	48	61	34	35	0	41	50	77	650	80	44	87	169	59	32
231492b1da671faee85e4c327e63023c	Bacteria	Verrucomicrobia	Verrucomicrobiae	Chthoniobacterales	Chthoniobacteraceae	Chthoniobacter	NA	105	116	97	8	9	41	21	399	41	135	84	16	107	38	62	107	38	216	285	66	25	90	66	82	53	105	93	64	10	19	96	20	29	148	53	338	30	37	56	250	182	46
a05908e2d0d70875e1486954d35147c5	Bacteria	Proteobacteria	Deltaproteobacteria	Myxococcales	Haliangiaceae	Haliangium	uncultured bacterium	79	57	111	20	45	34	45	104	36	73	72	0	70	35	50	76	26	134	302	54	27	61	43	127	81	65	198	104	31	77	51	33	30	47	68	747	82	83	53	157	62	68
201ad2d8242171f7fbc464c11122784f	Bacteria	Proteobacteria	Alphaproteobacteria	Rhizobiales	Xanthobacteraceae	uncultured	uncultured bacterium	73	59	69	7	0	63	0	199	41	0	68	0	62	48	33	78	33	94	164	0	24	47	24	114	88	70	63	62	19	29	47	21	0	42	48	308	87	45	61	74	43	37
5acb96648d64b79aece69c332498b5ef	Bacteria	Proteobacteria	Gammaproteobacteria	Gammaproteobacteria Incertae Sedis	Unknown Family	Acidibacter	NA	34	19	48	0	20	28	0	121	20	26	38	0	25	0	13	32	20	54	146	15	11	18	18	55	38	19	22	22	0	0	15	20	0	14	33	242	36	29	18	45	18	15
31b3ac08f2ec53fdc2ebd4af33ce4e54	Bacteria	Bacteroidetes	Bacteroidia	Chitinophagales	Chitinophagaceae	uncultured	NA	44	39	47	0	19	23	0	129	36	0	36	13	40	24	39	32	36	74	225	15	0	29	28	70	39	19	32	34	0	16	25	0	0	67	30	240	38	32	31	36	0	14
aca08a2ba6af4443064d7448db3361e7	Bacteria	Planctomycetes	Phycisphaerae	Tepidisphaerales	WD2101 soil group	uncultured Planctomycetales bacterium	uncultured Planctomycetales bacterium	48	0	68	17	20	42	36	384	0	44	54	12	72	54	55	103	40	157	191	0	63	81	61	71	46	54	96	44	13	0	45	21	30	148	40	255	53	50	0	85	93	0
8fd80dd8baa321100f0a0bc939adf4b9	Bacteria	Proteobacteria	Gammaproteobacteria	Betaproteobacteriales	Burkholderiaceae	Ramlibacter	NA	55	30	63	19	28	38	12	197	40	77	73	0	43	0	17	69	55	64	241	0	42	27	38	71	24	53	38	31	0	14	38	0	0	0	35	343	69	41	23	46	0	11
b9dede3a3de4061dce479a702e8db972	Bacteria	Proteobacteria	Alphaproteobacteria	Micropepsales	Micropepsaceae	uncultured	NA	38	28	36	0	12	43	0	80	17	20	22	0	26	0	20	24	10	49	105	8	13	9	19	61	36	15	0	16	0	0	0	0	14	18	24	150	52	24	23	34	14	0
2b5dc814d3e6ce28a446731d1d247a9a	Bacteria	Proteobacteria	Gammaproteobacteria	Betaproteobacteriales	Burkholderiaceae	Caenimonas	NA	37	30	107	22	22	54	20	199	22	67	55	12	58	6	35	47	43	145	315	25	22	55	31	116	74	63	108	73	23	24	30	33	20	62	45	666	98	81	51	79	19	17
6ff1d3a16ed51c51fef5b27e124539ed	Bacteria	Proteobacteria	Gammaproteobacteria	Betaproteobacteriales	Burkholderiaceae	Ambiguous_taxa	Ambiguous_taxa	53	19	89	0	39	34	17	542	26	86	141	24	46	37	38	93	41	106	220	20	46	39	50	70	36	29	95	50	18	36	68	0	57	67	104	277	81	69	36	76	24	52
a37b8518c2b137d3826680be3c820b36	Bacteria	Proteobacteria	Alphaproteobacteria	Micropepsales	Micropepsaceae	uncultured	NA	83	60	91	23	28	42	18	173	35	58	54	0	26	33	30	76	0	141	223	35	0	0	39	113	48	56	70	66	31	0	0	32	20	31	39	344	92	64	63	88	25	25
665559770ad9a16704e5a45972ae490f	Unassigned	NA	NA	NA	NA	NA	NA	45	61	86	21	17	50	15	201	13	40	34	8	40	25	27	43	45	139	403	25	17	21	28	101	38	35	90	22	0	26	32	15	24	34	52	544	69	33	36	98	38	32
b7bc81686e7519cd149e6a8251baa31a	Bacteria	Proteobacteria	Gammaproteobacteria	Betaproteobacteriales	Burkholderiaceae	Massilia	NA	63	49	37	8	8	38	13	213	13	150	164	10	65	14	29	59	0	50	242	27	16	26	49	31	13	0	48	21	0	14	0	0	22	16	55	135	0	24	24	77	26	18
95a8a299779e47ec1cc7f2495ac0b70d	Bacteria	Proteobacteria	Alphaproteobacteria	Micropepsales	Micropepsaceae	uncultured	NA	29	36	100	14	15	45	0	148	26	31	48	0	31	0	21	71	31	80	258	32	0	34	39	91	45	52	49	42	19	25	21	20	31	58	57	453	75	32	53	87	30	0
56e6f861f28987f4f1c117f48446ff38	Unassigned	NA	NA	NA	NA	NA	NA	58	51	75	18	16	49	23	290	46	90	84	20	74	33	0	91	68	99	201	43	28	0	36	45	70	39	54	47	22	30	56	23	0	101	34	273	58	44	37	98	70	20
26f46f3a1f285b3334effbe3d4f9d4b5	Bacteria	Acidobacteria	Acidobacteriia	Acidobacteriales	Acidobacteriaceae (Subgroup 1)	Edaphobacter	NA	89	54	60	16	23	42	12	250	17	43	72	12	50	20	23	95	38	73	157	56	29	23	46	75	29	28	67	50	18	30	36	21	15	42	45	576	91	22	24	162	75	15
cdc6af693fbffc144044b3ab74d2dff6	Bacteria	Acidobacteria	Acidobacteriia	Acidobacteriales	Acidobacteriaceae (Subgroup 1)	Granulicella	NA	44	41	66	8	16	63	37	212	37	62	85	0	44	17	19	130	17	172	156	20	22	33	25	66	22	29	77	39	8	31	50	8	31	100	45	653	84	40	44	64	23	13
ca86dce7d4e99e23d038628762bf31de	Bacteria	Bacteroidetes	Bacteroidia	Cytophagales	Microscillaceae	uncultured	uncultured bacterium	63	57	99	18	24	42	24	328	44	64	50	0	52	24	23	73	23	129	271	20	21	31	27	58	59	18	80	20	13	28	23	9	19	20	59	471	42	38	36	125	26	28
f264a415f4fca4d573b19d06c23492a9	Bacteria	Verrucomicrobia	Verrucomicrobiae	Chthoniobacterales	Chthoniobacteraceae	Candidatus Udaeobacter	uncultured bacterium	0	32	22	0	8	26	0	70	35	36	11	0	36	9	17	63	23	45	133	17	7	23	0	57	29	16	18	23	0	5	25	0	0	16	17	144	17	12	0	33	38	0
3740f92a44bafd2e4b8158a79c4768e2	Bacteria	Acidobacteria	Acidobacteriia	Acidobacteriales	Acidobacteriaceae (Subgroup 1)	Occallatibacter	NA	23	18	35	0	0	34	0	114	0	24	32	0	29	0	12	32	18	34	106	0	16	21	14	49	15	14	39	19	0	8	18	0	8	16	25	128	45	19	20	28	26	0
41d5af17be7110b762c91ca68d509eda	Bacteria	Armatimonadetes	Chthonomonadetes	Chthonomonadales	Chthonomonadaceae	Chthonomonas	uncultured bacterium	49	59	44	0	17	49	0	105	36	32	56	0	62	0	28	39	0	81	85	36	34	0	40	62	36	28	56	0	15	0	47	11	17	50	31	194	34	38	26	69	56	20
a8b1a64a37941da87c21c06a9580bc33	Bacteria	Acidobacteria	Blastocatellia (Subgroup 4)	Blastocatellales	Blastocatellaceae	JGI 0001001-H03	NA	62	53	38	0	21	31	9	128	35	41	0	6	0	23	31	42	0	58	110	20	0	25	26	79	37	24	45	20	0	12	21	0	9	0	20	154	0	35	30	51	21	9
28bdabf4698896708cb923eae4913c8d	Bacteria	Acidobacteria	Acidobacteriia	Acidobacteriales	uncultured	NA	NA	21	20	37	0	10	16	0	67	21	14	21	0	15	8	0	46	17	41	71	0	12	12	9	15	14	6	18	12	0	6	12	0	9	7	15	155	31	8	14	25	13	7
861708cb2e042fddcc1c51d9c4bf0694	Bacteria	Acidobacteria	Acidobacteriia	Acidobacteriales	Acidobacteriaceae (Subgroup 1)	Occallatibacter	NA	26	13	24	0	0	13	0	72	10	7	17	0	15	0	13	9	8	30	73	13	8	9	15	38	16	9	30	12	0	10	10	0	6	9	0	116	20	25	16	24	0	6
c4a1bc22e1a5ba2d80a062982451fda9	Unassigned	NA	NA	NA	NA	NA	NA	31	36	23	0	10	15	8	184	16	30	35	0	29	25	19	37	27	87	124	38	13	40	44	56	19	28	24	8	0	0	26	12	23	45	23	136	28	22	20	51	42	0
7ef967f6a42b465853719753e48c9b88	Bacteria	Proteobacteria	Gammaproteobacteria	Xanthomonadales	Xanthomonadaceae	Thermomonas	uncultured bacterium	23	20	48	0	9	21	17	135	9	32	31	5	29	7	27	36	10	66	169	21	11	37	15	75	18	20	34	19	0	21	31	6	6	41	8	246	31	39	38	35	12	13
fa6a423007158a72c4b0b6c722f17f76	Bacteria	Armatimonadetes	Fimbriimonadia	Fimbriimonadales	Fimbriimonadaceae	uncultured bacterium	uncultured bacterium	37	0	28	10	10	32	12	82	0	28	33	10	24	14	29	24	12	54	68	20	0	0	14	60	0	27	22	26	0	16	23	0	0	44	10	133	25	15	22	36	29	21
7ff243f0e20eb03a4b519e4ffbb4578e	Unassigned	NA	NA	NA	NA	NA	NA	41	38	36	0	8	45	13	100	25	16	41	9	38	17	13	52	17	50	84	32	9	23	36	53	25	35	36	17	0	9	40	10	7	36	27	113	26	20	21	38	38	6
6518c5286a371661b18f28913201e39f	Bacteria	Chloroflexi	Anaerolineae	RBG-13-54-9	uncultured bacterium	uncultured bacterium	uncultured bacterium	10	30	35	0	7	12	7	108	15	18	32	0	25	8	0	21	24	42	105	11	13	12	21	37	22	20	30	9	0	14	14	0	10	12	29	160	29	12	20	16	24	10
733c7a14aad2e1431d28b00ccfc09f7e	Unassigned	NA	NA	NA	NA	NA	NA	20	21	35	0	6	21	0	95	11	12	11	5	11	7	8	16	12	59	137	9	6	11	13	28	12	9	39	5	5	9	8	4	0	10	11	135	16	21	0	38	10	6
a4a8ac6e226a3cd515b95fa60352a41b	Bacteria	Bacteroidetes	Bacteroidia	Chitinophagales	Chitinophagaceae	Niastella	uncultured bacterium	528	689	674	139	99	281	152	4319	283	901	950	130	528	780	125	666	241	1029	2453	194	203	239	262	910	264	194	609	302	77	162	196	203	189	945	1799	2565	208	313	185	1182	341	199
de9add879d755721b46d7ba387766b8d	Bacteria	Proteobacteria	Gammaproteobacteria	Betaproteobacteriales	Burkholderiaceae	Rhizobacter	NA	304	163	352	58	64	197	95	1188	135	269	283	77	173	91	138	405	165	421	1159	105	129	153	152	318	233	107	404	126	87	125	288	84	152	244	219	1745	221	241	155	376	163	99
a604b94827bd044476b108ffbb6fb296	Unassigned	NA	NA	NA	NA	NA	NA	243	208	344	62	86	207	74	1165	76	166	237	20	164	71	67	178	98	375	1049	66	66	89	73	393	145	82	226	96	53	100	119	33	62	112	139	1484	165	132	196	448	122	59
dc01ca17db03c2e1ade40b5728fa579a	Bacteria	Verrucomicrobia	Verrucomicrobiae	Opitutales	Opitutaceae	NA	NA	186	75	105	53	35	115	41	1204	80	365	258	41	194	113	49	376	96	364	560	122	73	127	131	215	70	51	134	83	30	31	141	43	36	280	93	868	102	91	88	411	135	56
3191db9162d868723a2094de3a30317d	Bacteria	Proteobacteria	Alphaproteobacteria	Dongiales	Dongiaceae	Dongia	NA	159	63	239	61	64	116	49	794	63	238	172	31	114	79	42	233	96	253	644	89	70	94	62	176	120	85	224	157	69	91	102	46	64	196	141	1504	169	77	124	287	120	46
70c34d280db3919069bff081de986b4b	Bacteria	Armatimonadetes	Armatimonadia	Armatimonadales	uncultured bacterium	uncultured bacterium	uncultured bacterium	160	147	191	0	57	109	68	755	85	309	214	45	140	116	88	184	88	336	421	82	56	84	106	191	72	126	83	66	47	47	102	29	114	302	113	614	101	87	98	242	149	57
14ab5087b7ee6f4c4f46c23f83a95606	Bacteria	Verrucomicrobia	Verrucomicrobiae	Pedosphaerales	Pedosphaeraceae	NA	NA	111	76	128	0	38	93	34	460	54	156	153	0	137	37	58	271	102	300	372	71	37	85	87	149	75	50	107	90	45	25	100	24	0	165	85	879	129	61	59	302	138	49
71be9d6b4d0f551247a79ead8458a9b0	Bacteria	Verrucomicrobia	Verrucomicrobiae	Opitutales	Opitutaceae	Opitutus	uncultured Verrucomicrobia bacterium	128	84	69	16	16	59	32	1064	50	341	220	33	122	39	56	254	47	219	430	65	23	43	66	77	38	34	68	39	13	14	65	20	21	142	101	314	49	49	36	180	83	30
85041e76d4003b44c4bddf3c29237027	Bacteria	Proteobacteria	Gammaproteobacteria	Xanthomonadales	Rhodanobacteraceae	Rhodanobacter	Ambiguous_taxa	71	39	116	21	43	148	29	257	26	76	66	0	57	36	23	70	49	121	204	46	30	36	23	143	48	48	224	91	40	91	42	17	125	72	53	1361	298	62	102	159	45	29
a597a6cdd3d0308dff52c60ca665837c	Bacteria	Proteobacteria	Alphaproteobacteria	Micropepsales	Micropepsaceae	uncultured	NA	45	37	102	0	0	94	0	155	0	33	54	0	55	25	39	88	52	113	227	0	0	35	23	78	44	42	63	52	0	26	41	32	29	35	63	353	89	52	31	93	46	0
3707e15a52d5db0658242e6d58260b6c	Bacteria	Proteobacteria	Deltaproteobacteria	Myxococcales	Haliangiaceae	Haliangium	uncultured bacterium	72	52	104	43	47	63	37	237	71	104	90	42	76	45	32	81	49	111	282	40	33	45	21	160	35	0	125	57	0	76	44	41	49	65	66	745	70	51	57	114	39	43
bfda745256c222f1284dd77e809c2d41	Unassigned	NA	NA	NA	NA	NA	NA	84	38	88	43	0	61	35	263	34	101	107	19	80	55	33	91	50	105	246	23	48	56	35	128	39	37	103	55	0	63	51	28	41	69	60	804	66	60	72	114	56	38
290bc7f37ddc1e0b0ddf59238eada9ed	Bacteria	Actinobacteria	Actinobacteria	Streptosporangiales	Thermomonosporaceae	Actinocorallia	metagenome	94	71	109	8	34	37	14	317	53	197	87	19	36	84	7	119	48	265	137	21	24	27	33	87	44	41	97	66	41	71	41	20	27	63	112	708	46	27	30	112	64	31
e4c833be64fc454892a7b042e861d7ae	Bacteria	Proteobacteria	Alphaproteobacteria	Caulobacterales	Hyphomonadaceae	SWB02	uncultured bacterium	57	17	56	0	0	40	8	149	10	28	27	0	31	21	0	57	35	57	153	0	0	17	20	57	34	27	39	17	0	0	22	11	0	26	18	232	47	24	27	60	22	0
8b1864b2961c0d00de291e4a720fe71c	Bacteria	Proteobacteria	Gammaproteobacteria	Xanthomonadales	Rhodanobacteraceae	Rhodanobacter	uncultured bacterium	61	41	98	15	23	40	31	436	20	92	103	0	41	51	24	76	42	107	195	27	24	38	31	73	47	44	57	30	16	26	37	17	41	64	64	433	82	60	41	87	55	19
7134b2d7f48a8dc0e367209b65425799	Bacteria	Gemmatimonadetes	Gemmatimonadetes	Gemmatimonadales	Gemmatimonadaceae	Gemmatimonas	uncultured bacterium	44	48	62	0	34	39	0	125	25	39	41	0	37	30	28	37	24	71	127	23	21	23	21	58	33	12	0	25	0	21	35	12	17	0	38	161	20	26	41	42	0	0
979a28048bd408603df04cd4ad3af0c0	Bacteria	Proteobacteria	Gammaproteobacteria	Betaproteobacteriales	Burkholderiaceae	Rhizobacter	NA	38	22	40	27	24	22	0	173	27	61	51	0	33	20	35	48	0	86	173	0	18	33	41	69	33	0	24	38	31	21	26	0	21	24	42	241	41	26	33	19	0	23
9505fced72157469b1d328d1f989a3e7	Bacteria	Proteobacteria	Alphaproteobacteria	Rhizobiales	Xanthobacteraceae	uncultured	uncultured bacterium	50	0	39	0	30	46	32	47	8	50	56	0	79	35	45	31	35	45	54	24	43	22	32	55	65	0	52	43	0	0	40	0	24	22	41	92	86	29	53	46	0	36
232b6ee4abaf079e07e6f3d6705f0372	Bacteria	Actinobacteria	Acidimicrobiia	IMCC26256	NA	NA	NA	17	0	21	0	0	8	12	76	17	29	25	0	22	21	12	18	0	43	112	12	12	0	0	47	31	0	22	16	0	12	13	11	0	11	16	188	24	13	16	31	17	20
a40640849cf1565be3bb2844a1a1feb5	Unassigned	NA	NA	NA	NA	NA	NA	49	32	49	13	15	33	19	244	30	58	63	0	69	31	23	70	35	104	173	29	40	43	50	48	26	39	46	35	11	16	70	0	22	63	59	231	39	24	40	65	74	14
7e9cae9d1f54da3f54a31a0a0d09453c	Bacteria	Acidobacteria	Acidobacteriia	Acidobacteriales	uncultured	uncultured bacterium	uncultured bacterium	53	54	69	7	15	42	13	246	22	40	53	0	54	19	0	60	21	67	258	0	25	22	32	52	23	17	35	29	11	12	29	14	19	26	31	337	79	36	28	60	41	12
f8a65646a6e5b10f86bfdeb58ddd8e34	Unassigned	NA	NA	NA	NA	NA	NA	21	14	51	0	9	0	0	80	9	40	23	0	0	0	10	25	0	49	119	8	11	5	0	25	33	9	35	8	10	8	16	10	0	16	15	214	30	13	24	21	0	11
5544b9b9022e80eaf99053856387b30b	Unassigned	NA	NA	NA	NA	NA	NA	39	21	29	0	20	38	13	85	15	38	21	0	36	20	0	36	18	39	158	18	15	18	36	37	19	31	23	27	15	20	21	14	12	44	28	189	40	24	33	35	31	8
a83e931bf31bf298014a5e28f3652f7e	Unassigned	NA	NA	NA	NA	NA	NA	18	16	14	0	7	10	7	28	6	7	18	0	11	6	10	4	5	32	41	0	6	4	7	13	8	13	7	7	0	2	6	0	0	7	13	97	15	5	9	0	8	6
a877b68e97b189a4f92f4f4d240c4af5	Unassigned	NA	NA	NA	NA	NA	NA	34	33	62	14	21	35	11	119	15	25	25	5	32	20	18	26	18	78	126	27	11	14	22	63	39	24	52	33	9	17	28	20	12	28	17	218	37	29	46	61	36	19
bcac64ad1f814703b185f0ba318ea142	Bacteria	Verrucomicrobia	Verrucomicrobiae	Chthoniobacterales	Chthoniobacteraceae	Candidatus Udaeobacter	NA	18	28	26	0	0	14	0	95	29	17	20	9	13	13	17	34	20	41	68	12	0	25	18	21	24	19	21	22	0	0	15	0	0	32	0	71	19	8	12	24	18	0
ffe1e63147af5c2cd21231f1d5d59488	Bacteria	Proteobacteria	Gammaproteobacteria	Pseudomonadales	Pseudomonadaceae	Pseudomonas	Ambiguous_taxa	38	26	60	0	0	23	11	90	18	23	32	22	0	13	11	34	29	47	183	21	18	21	19	30	26	20	24	34	0	14	24	12	25	13	37	229	50	22	17	55	16	24
6aaa55d407edfa057d360a83ed7d3707	Unassigned	NA	NA	NA	NA	NA	NA	15	18	32	6	0	9	8	141	11	18	69	9	48	11	22	36	6	83	82	41	17	26	42	17	7	20	56	6	0	4	18	3	9	10	31	69	21	27	5	71	36	5
e37d5f08bbe9fe05692aeaadef8ca224	Unassigned	NA	NA	NA	NA	NA	NA	40	0	38	0	22	22	9	96	0	23	16	0	24	7	8	26	11	47	113	11	12	12	12	43	21	9	10	22	6	18	21	8	0	18	19	250	39	27	21	30	17	8
f8b2f4ce2997d21b016fccecd4a4ee00	Bacteria	Proteobacteria	Gammaproteobacteria	Betaproteobacteriales	Burkholderiaceae	Ramlibacter	uncultured bacterium	21	0	32	0	11	12	0	63	13	48	32	0	14	10	14	30	0	39	109	15	11	16	19	44	19	7	31	16	6	9	9	9	13	18	21	227	33	21	20	40	0	9
a01bfd3963bbd363b77df81858010f36	Unassigned	NA	NA	NA	NA	NA	NA	15	14	19	0	0	0	7	67	0	14	8	4	19	9	13	11	7	45	43	7	7	19	10	11	4	5	14	0	4	0	12	0	0	8	9	35	19	8	16	17	12	0
420b15f0c43a0f6ab4bbd0d81eff04ee	Bacteria	Proteobacteria	Deltaproteobacteria	Myxococcales	Haliangiaceae	Haliangium	NA	641	250	564	161	148	462	167	2524	244	591	524	127	484	292	184	545	326	473	1874	177	258	268	354	591	233	233	718	221	116	195	343	133	218	398	370	4139	380	348	382	694	286	188
6037082c73c800c3bca4acf7207ebeac	Unassigned	NA	NA	NA	NA	NA	NA	203	137	310	37	90	151	54	855	61	170	115	15	114	104	45	146	112	552	1030	115	83	96	87	512	184	144	298	136	55	96	78	41	79	291	154	2446	191	147	159	572	153	58
46ed40f7429ceb7b0c3d8f9cb0aea5b8	Unassigned	NA	NA	NA	NA	NA	NA	235	58	176	40	92	108	74	734	77	327	258	57	92	107	46	179	67	320	596	121	45	50	68	275	117	116	217	122	58	87	82	28	79	157	219	1597	159	76	178	238	77	65
b2a1a7f5c38a718a8a9ef19b8d840d1c	Unassigned	NA	NA	NA	NA	NA	NA	157	72	119	26	22	75	82	394	69	166	139	27	64	82	59	111	70	216	498	115	53	88	173	130	43	128	60	66	10	41	96	27	79	224	107	677	107	96	112	166	146	39
ebc41e42ece50cbeff22ce8e3ba50edc	Bacteria	Proteobacteria	Gammaproteobacteria	Betaproteobacteriales	Burkholderiaceae	Massilia	uncultured bacterium	115	109	135	73	43	66	51	332	56	74	116	53	66	60	56	105	48	134	225	61	76	54	57	105	79	126	105	66	84	79	54	53	69	73	73	468	100	81	64	131	100	65
5dba44bed5bff5835b5fb61b3939f506	Bacteria	Bacteroidetes	Bacteroidia	Chitinophagales	Chitinophagaceae	Parafilimonas	NA	128	73	90	50	36	92	38	286	39	91	84	21	91	28	34	109	60	94	277	32	49	44	93	107	46	77	63	51	24	30	79	25	22	135	87	623	178	72	86	115	98	23
d419563f5f2941fef023501a4392dcbb	Bacteria	Planctomycetes	Phycisphaerae	Tepidisphaerales	WD2101 soil group	Planctomycetales bacterium Ellin6207	Planctomycetales bacterium Ellin6207	44	0	97	11	0	27	0	201	39	57	58	0	103	56	43	99	50	208	167	49	45	67	75	112	44	41	101	66	0	0	78	0	32	95	37	358	46	50	51	89	110	0
eb4f0591b183c632374dad00775b41d6	Bacteria	Proteobacteria	Alphaproteobacteria	Caulobacterales	Hyphomonadaceae	SWB02	uncultured alpha proteobacterium	114	50	125	25	36	89	7	394	49	81	69	14	76	48	0	119	38	134	297	37	41	46	59	93	64	49	104	55	28	35	59	35	33	73	102	615	111	54	53	90	35	18
941e003743c8bb3c49858c0884cba4a8	Bacteria	Planctomycetes	Phycisphaerae	Tepidisphaerales	WD2101 soil group	uncultured planctomycete	uncultured planctomycete	46	87	83	0	12	0	0	71	0	42	56	0	65	40	41	79	0	81	84	45	31	0	52	52	48	53	29	51	0	28	52	0	0	61	0	92	75	39	44	50	71	28
61ced28efc55f9be081f5561131d6fdd	Bacteria	Acidobacteria	Blastocatellia (Subgroup 4)	Blastocatellales	Blastocatellaceae	Blastocatella	NA	56	53	63	14	18	74	31	325	38	50	63	7	52	38	21	94	21	83	256	22	21	18	28	56	30	44	36	33	14	39	40	0	50	59	51	473	96	63	42	106	39	17
7c3eedb432edf2703f033ee7a074d031	Bacteria	Gemmatimonadetes	Gemmatimonadetes	Gemmatimonadales	Gemmatimonadaceae	Gemmatimonas	uncultured bacterium	74	21	49	10	30	38	22	159	39	70	44	20	27	47	39	44	43	100	179	41	39	55	33	113	34	29	60	54	26	0	39	0	16	28	59	245	46	48	47	70	49	0
3bee2caa40dc2011ae05a5c735704e30	Unassigned	NA	NA	NA	NA	NA	NA	77	73	56	9	13	85	23	360	36	50	57	5	48	31	18	85	44	95	225	18	13	30	35	65	44	44	37	38	15	13	51	9	16	48	53	457	51	35	33	105	46	13
ee9fd9748161e3c356945358c7f15a5f	Bacteria	Acidobacteria	Acidobacteriia	Solibacterales	Solibacteraceae (Subgroup 3)	Bryobacter	uncultured Acidobacteria bacterium	48	44	78	23	18	56	18	260	42	68	60	18	53	29	21	81	34	72	231	31	30	24	34	89	42	26	65	34	22	23	23	22	20	48	33	327	57	34	30	73	34	10
545b3651b6011234c29b80967d669cc5	Bacteria	Verrucomicrobia	Verrucomicrobiae	Chthoniobacterales	Chthoniobacteraceae	Candidatus Udaeobacter	uncultured Verrucomicrobia bacterium	26	35	24	0	0	31	5	56	25	18	20	0	27	0	10	20	15	44	100	10	0	22	11	45	23	8	0	18	0	0	0	10	0	20	0	88	19	15	8	33	48	0
5d0d116786ae21933ad8c909d33db75c	Bacteria	Proteobacteria	Alphaproteobacteria	Sphingomonadales	Sphingomonadaceae	Sphingomonas	NA	25	17	31	0	0	11	0	65	12	37	22	0	17	0	30	29	10	40	88	13	0	13	14	33	12	0	13	16	0	9	18	0	11	11	19	155	19	14	19	13	0	10
88cbac74e17894f29e95464a1832ee93	Bacteria	Proteobacteria	Gammaproteobacteria	Betaproteobacteriales	Burkholderiaceae	Ramlibacter	NA	26	0	48	0	15	16	8	84	20	36	36	12	39	26	14	33	16	79	161	0	0	21	0	60	33	23	31	35	0	0	19	0	0	8	22	234	32	31	15	25	0	0
5ac03e6e054dd115b84c9d8e1f2dc59b	Unassigned	NA	NA	NA	NA	NA	NA	14	15	7	0	0	13	8	82	14	14	9	0	8	0	13	8	8	50	60	0	4	0	14	14	5	10	9	11	4	9	0	0	4	16	15	121	13	11	10	24	0	0
f842e5f07324d555204823b7294aa0c2	Bacteria	Planctomycetes	Phycisphaerae	Tepidisphaerales	WD2101 soil group	NA	NA	17	20	29	0	0	8	0	93	15	14	25	0	21	7	8	23	0	71	59	17	6	15	17	27	0	11	14	14	17	19	10	0	0	20	7	57	0	12	16	18	20	0
2b0e25167b6235b9796d14e999cbbb1a	Bacteria	Chloroflexi	Dehalococcoidia	S085	uncultured bacterium	uncultured bacterium	uncultured bacterium	19	22	32	8	11	18	13	108	17	23	22	19	24	9	13	52	17	52	88	18	10	13	11	22	11	6	40	23	0	11	6	0	9	56	27	172	33	15	24	30	22	16
de4d14dd16239a69c446018f1f555c96	Bacteria	Proteobacteria	Alphaproteobacteria	uncultured	metagenome	metagenome	metagenome	23	14	38	0	14	36	11	56	10	24	15	9	29	5	13	38	16	55	123	14	13	14	20	36	29	24	47	34	9	13	11	15	11	18	35	159	22	14	17	50	24	10
94335599c7b5b73c1f1e372903f6d25b	Unassigned	NA	NA	NA	NA	NA	NA	11	0	20	8	0	7	3	90	5	13	32	7	8	11	15	13	9	34	112	5	0	11	11	25	15	9	37	24	0	8	15	8	0	6	0	112	16	11	15	15	0	13
95c6b8a332b9ce6f636e015efb42231e	Unassigned	NA	NA	NA	NA	NA	NA	13	7	25	0	8	12	0	64	14	11	16	5	7	8	5	29	4	40	126	6	4	3	14	8	6	5	15	4	4	9	16	0	0	7	13	173	12	15	4	19	8	0
bd4d66cb0d4308b84623a6b44a32262c	Bacteria	Proteobacteria	Deltaproteobacteria	Myxococcales	Haliangiaceae	Haliangium	uncultured Myxococcales bacterium	1031	284	1198	245	257	633	374	5986	299	1521	1147	155	649	502	255	1273	440	1271	3911	331	457	454	509	1077	453	330	1106	458	193	315	490	192	329	818	570	6103	361	611	698	1466	451	289
733623a6dc61ee1f1df02f7bc27c81e0	Bacteria	Proteobacteria	Deltaproteobacteria	Myxococcales	BIrii41	metagenome	metagenome	513	375	761	120	195	318	175	2533	192	577	350	58	280	170	125	508	202	1230	1320	148	160	229	231	583	318	155	1038	255	126	233	289	102	154	415	336	3526	484	275	332	1128	324	107
6acaafc4453c4b71e2036904ff8b4bad	Bacteria	Proteobacteria	Deltaproteobacteria	Myxococcales	BIrii41	metagenome	metagenome	288	210	401	108	172	217	130	1451	134	357	360	36	207	111	132	441	138	946	1685	212	151	227	170	685	179	201	449	261	65	156	156	75	111	328	215	3068	210	138	249	685	178	162
e1e191175884f153120042d5b655e8ae	Unassigned	NA	NA	NA	NA	NA	NA	226	137	383	59	98	251	78	1153	118	389	363	48	352	86	152	180	85	352	899	120	59	96	130	496	137	209	316	171	44	88	86	57	113	587	220	2888	126	134	134	481	155	86
05df50dd661c11a9025732d69b2ed75b	Unassigned	NA	NA	NA	NA	NA	NA	440	171	234	60	66	187	59	1841	86	314	394	28	140	84	58	425	95	350	821	102	113	88	144	257	120	115	387	94	48	86	89	45	104	185	193	2009	108	86	148	419	123	103
5f7f692e8f7bb9a037b870ff6158570d	Bacteria	Acidobacteria	Acidobacteriia	Acidobacteriales	uncultured	NA	NA	124	104	148	0	31	130	0	490	85	151	110	0	148	0	50	96	0	194	441	0	73	59	64	189	78	56	81	60	0	0	49	0	0	53	106	691	199	79	102	101	86	0
02e84d51b05421f4b1184a13c262e25f	Bacteria	Verrucomicrobia	Verrucomicrobiae	Chthoniobacterales	Chthoniobacteraceae	Candidatus Udaeobacter	uncultured bacterium	56	49	29	0	0	61	0	133	0	53	44	6	61	22	32	39	20	98	169	0	13	34	45	56	53	32	0	28	0	0	17	9	0	32	0	208	56	0	24	46	63	6
282626ab1733820d5e2a32934bbd5c2b	Bacteria	Proteobacteria	Gammaproteobacteria	Pseudomonadales	Moraxellaceae	uncultured	metagenome	53	43	93	0	40	249	23	147	37	159	73	36	132	87	11	55	88	338	432	11	226	65	33	249	267	62	261	81	94	382	25	41	68	30	192	1041	62	125	764	70	150	45
8dbda52d54df3fd4002e7b938ca05662	Bacteria	Acidobacteria	Acidobacteriia	Acidobacteriales	uncultured	uncultured bacterium	uncultured bacterium	65	63	82	0	40	76	0	292	37	72	67	0	57	63	38	72	29	94	293	48	48	30	57	97	48	0	59	0	0	0	36	0	0	0	49	587	112	73	48	81	40	16
01a7c5a13efd5ea3679357cd3c62a5b3	Bacteria	Proteobacteria	Gammaproteobacteria	Gammaproteobacteria Incertae Sedis	Unknown Family	Acidibacter	uncultured bacterium	90	27	95	15	43	57	44	259	63	146	35	32	92	34	126	188	28	262	202	81	40	28	55	167	44	74	59	205	23	32	64	46	50	112	86	724	129	16	70	65	51	17
4715d00a2315b24a3fcc1b66ae839a94	Bacteria	Proteobacteria	Alphaproteobacteria	Rhizobiales	Beijerinckiaceae	Methylobacterium	uncultured bacterium	74	47	68	26	36	38	20	564	25	102	157	26	84	60	22	39	26	168	307	39	26	46	43	89	56	31	110	84	37	39	88	23	16	30	74	607	42	44	80	137	41	42
83b4b0e047542a312ee99652ad4ab5bb	Bacteria	Proteobacteria	Alphaproteobacteria	Rhizobiales	Xanthobacteraceae	uncultured	NA	43	65	86	0	70	59	27	197	40	117	62	0	67	59	73	123	70	113	172	57	61	44	56	88	62	47	78	108	35	44	60	45	52	77	55	243	117	75	100	71	55	45
ebd17801536a7f72acfd810c6be59fab	Bacteria	Proteobacteria	Gammaproteobacteria	Betaproteobacteriales	Nitrosomonadaceae	Nitrosospira	NA	20	35	26	0	0	23	0	84	18	26	13	0	18	0	20	20	8	55	82	12	6	12	17	21	29	8	0	8	0	0	13	0	9	11	22	135	17	15	18	21	0	7
140c5ecf0aca45a2b2da38f353742e25	Bacteria	Gemmatimonadetes	Gemmatimonadetes	Gemmatimonadales	Gemmatimonadaceae	uncultured	uncultured bacterium	31	0	39	0	0	35	16	96	18	60	41	0	33	23	0	28	21	60	140	6	16	16	22	66	36	0	33	22	0	20	17	0	17	13	0	163	49	32	47	27	0	18
61d88a61cf1f7db6bd9305e230ceb691	Bacteria	Proteobacteria	Gammaproteobacteria	R7C24	Ambiguous_taxa	Ambiguous_taxa	Ambiguous_taxa	41	36	68	29	26	55	37	166	41	59	88	17	66	30	37	104	34	104	224	45	30	56	29	101	35	29	88	61	14	22	26	17	21	64	63	634	63	51	62	117	44	30
988a77d8c5c2440f6d94a8c7b7c7fed9	Bacteria	Proteobacteria	Gammaproteobacteria	Betaproteobacteriales	Burkholderiaceae	Ramlibacter	uncultured bacterium	36	33	39	14	0	30	23	74	0	30	48	0	23	42	31	58	0	89	184	50	26	53	24	64	52	0	0	23	31	0	21	0	28	0	45	398	57	21	27	52	0	25
0d9307f8f19924d857213d4d37f14384	Bacteria	Proteobacteria	Alphaproteobacteria	Reyranellales	Reyranellaceae	Reyranella	NA	41	0	58	0	20	27	20	175	35	68	59	0	49	24	0	59	44	68	183	27	0	46	41	74	50	0	29	32	0	0	28	20	25	83	28	357	58	51	75	41	0	27
6d256b432a6663e5c9349505bf8685d6	Unassigned	NA	NA	NA	NA	NA	NA	69	66	101	18	22	25	26	267	26	67	57	8	48	50	31	80	38	88	201	39	26	41	40	97	35	42	58	34	18	33	39	25	16	50	37	429	31	50	59	106	45	28
4a960519fa449df029f6070bfc68356c	Unassigned	NA	NA	NA	NA	NA	NA	11	0	20	2	3	13	8	33	0	5	12	0	13	7	9	18	7	29	40	0	2	0	9	15	11	7	0	5	0	0	0	0	6	7	6	118	20	5	15	9	0	3
366110f098f22502b2a2d071cf028074	Unassigned	NA	NA	NA	NA	NA	NA	52	35	90	7	9	35	30	238	24	34	83	8	12	79	14	38	35	33	138	15	15	14	13	44	18	54	58	44	11	50	17	20	10	39	67	428	68	25	49	219	88	29
8c6ef2bcac942aaf715b4ed643b840d4	Unassigned	NA	NA	NA	NA	NA	NA	55	40	91	0	10	27	14	242	21	43	37	10	38	17	22	55	21	132	301	34	7	30	22	67	38	20	76	27	12	17	34	13	13	20	67	357	50	27	44	98	20	18
6a52f607cf1d43a78bb0bcd105e8c6f9	Bacteria	Planctomycetes	Planctomycetacia	Gemmatales	Gemmataceae	Gemmata	uncultured bacterium	17	0	32	0	0	17	0	128	35	26	47	0	23	20	19	46	22	67	90	0	13	0	22	50	26	25	27	14	0	9	24	0	20	50	18	166	32	28	18	50	57	0
fa3822d5a84dac19e4d63619b13f8abf	Bacteria	Acidobacteria	Thermoanaerobaculia	Thermoanaerobaculales	Thermoanaerobaculaceae	Subgroup 10	metagenome	67	0	37	17	18	50	19	233	31	64	43	0	35	19	35	41	28	55	157	23	14	63	0	61	17	24	47	22	13	22	13	0	23	29	29	138	49	33	34	30	41	13
c0977a90652bbd1d843e38296a7fa043	Bacteria	Proteobacteria	Alphaproteobacteria	Rhizobiales	Labraceae	Labrys	NA	77	37	25	0	16	36	13	203	22	37	33	0	44	25	17	25	33	65	146	19	10	18	25	46	28	67	65	26	29	45	17	0	31	28	45	278	54	19	43	47	38	18
6d0c64e17bd01f5592698474a2ef52b0	Unassigned	NA	NA	NA	NA	NA	NA	60	32	32	13	20	40	18	75	20	47	35	6	29	20	11	95	44	26	122	33	11	18	24	116	29	33	36	38	12	27	17	23	37	52	21	410	19	14	14	63	24	11
a04f4208896684b1a800b49ad033f344	Bacteria	Proteobacteria	Gammaproteobacteria	Betaproteobacteriales	Burkholderiaceae	Duganella	NA	10	10	18	4	3	18	4	93	12	19	28	5	10	22	21	34	3	65	552	6	2	6	9	13	16	22	35	36	19	360	76	0	13	17	24	72	30	31	9	22	11	24
b25a343e79cc81ef84906d59af79c87c	Bacteria	Proteobacteria	Alphaproteobacteria	Rhizobiales	Xanthobacteraceae	GAS113	NA	25	20	16	0	0	41	8	116	12	21	25	0	13	3	11	13	0	37	63	0	0	0	11	20	13	12	16	17	11	0	0	0	5	8	0	100	26	14	17	12	9	5
18969ef31fb463f5b4975d61448ca1db	Bacteria	Chloroflexi	Ktedonobacteria	Ktedonobacterales	JG30-KF-AS9	Ambiguous_taxa	Ambiguous_taxa	28	0	16	0	13	14	0	222	22	32	49	0	37	30	17	38	16	48	70	23	20	0	21	25	24	23	14	16	18	0	21	7	10	97	26	233	23	27	19	44	39	9
f338eca794f5ec3965bdfa3100cbd1a4	Unassigned	NA	NA	NA	NA	NA	NA	27	29	51	0	14	50	13	122	27	35	34	0	40	24	0	51	18	75	72	25	23	0	39	66	16	21	21	25	6	0	60	0	17	49	22	161	36	39	29	57	42	0
813b8be87767bc244dafbfdfc68b8100	Unassigned	NA	NA	NA	NA	NA	NA	23	18	35	0	0	0	0	148	14	30	50	0	38	10	26	43	22	71	72	36	20	18	22	40	21	20	36	32	0	10	24	10	21	49	14	136	26	32	13	50	64	0
4afb0205ff98ad9c1555cdf5053f3551	Bacteria	Planctomycetes	Phycisphaerae	Tepidisphaerales	WD2101 soil group	uncultured bacterium	uncultured bacterium	34	25	14	0	0	21	0	167	32	32	57	14	39	14	16	50	20	46	39	23	11	21	24	50	8	12	31	0	0	0	20	10	17	33	19	150	19	20	17	27	23	0
fd8b41ef3c6f8f714fd337304827a8da	Unassigned	NA	NA	NA	NA	NA	NA	24	24	32	0	10	29	0	157	24	47	25	0	29	29	17	75	16	47	102	23	11	26	26	49	23	23	15	26	0	0	17	0	10	47	26	111	26	22	12	44	42	0
37c0a627d1c14d47b7035382cb23f413	Bacteria	Proteobacteria	Alphaproteobacteria	uncultured	NA	NA	NA	34	27	38	0	17	0	9	103	31	21	25	0	31	15	24	46	16	25	105	14	0	12	18	39	17	20	38	22	0	9	7	0	14	63	28	149	41	13	18	24	10	0
82013bbdaa43075aadd57d65849b123d	Bacteria	Proteobacteria	Gammaproteobacteria	Betaproteobacteriales	Nitrosomonadaceae	Ellin6067	NA	18	16	24	0	0	11	13	83	0	31	24	17	0	16	15	28	16	46	99	14	0	33	22	36	20	0	27	21	0	0	17	7	18	36	14	158	17	20	23	26	0	12
60d2b8f940fb15b3f3ff39d539768b3d	Bacteria	Proteobacteria	Deltaproteobacteria	Desulfarculales	Desulfarculaceae	uncultured	NA	33	14	35	8	13	9	0	93	18	30	47	8	33	13	11	42	12	37	80	17	16	11	17	27	24	9	32	17	19	0	20	7	9	31	18	163	18	17	23	19	17	8
068d4a79da6cd6c01134a33cf82d5a38	Unassigned	NA	NA	NA	NA	NA	NA	16	41	17	0	7	11	6	84	19	16	20	7	28	11	20	23	14	85	87	13	16	9	14	30	13	15	41	17	0	10	20	7	0	22	21	128	23	15	9	45	30	0
1550905acf301e550b1d06c276f90640	Unassigned	NA	NA	NA	NA	NA	NA	7	13	23	0	8	11	0	77	13	11	0	0	13	0	14	23	13	52	64	16	7	0	14	28	8	7	25	0	0	8	13	0	4	13	0	41	9	6	6	20	49	0
0204ab4991d1c2448111c6f2dd7b5863	Bacteria	Proteobacteria	Deltaproteobacteria	Myxococcales	Haliangiaceae	Haliangium	uncultured Myxococcales bacterium	902	275	1190	274	306	629	412	7373	382	1395	1148	171	747	461	330	1436	506	1442	3868	409	474	493	596	1077	468	399	1165	446	240	391	563	224	295	706	670	6385	416	669	729	1760	410	301
d800f72481f48c7730c7299cc5d25c0d	Bacteria	Proteobacteria	Alphaproteobacteria	Micropepsales	Micropepsaceae	uncultured	uncultured bacterium	270	279	308	108	140	332	111	957	231	251	210	101	180	171	167	313	191	516	1016	232	147	216	224	577	155	262	316	323	152	227	133	108	122	341	235	2791	446	215	201	408	185	140
cb44cb8371460b99e9d7f5763de441b4	Unassigned	NA	NA	NA	NA	NA	NA	456	465	295	68	72	227	90	1747	86	329	362	33	168	70	95	171	131	958	1611	67	59	103	160	282	80	75	580	86	60	49	171	32	129	131	195	1870	146	200	149	1111	202	68
0a2ec26e777cb5648029375181e70999	Bacteria	Actinobacteria	Actinobacteria	Catenulisporales	Catenulisporaceae	Catenulispora	NA	208	63	299	37	144	97	37	1013	113	146	118	19	102	145	60	291	117	446	675	121	73	103	153	554	193	195	228	258	86	118	132	79	93	272	124	1558	205	93	90	333	183	109
82b2e8dcb3266ad7d76af92f3a2559f1	Bacteria	Bacteroidetes	Bacteroidia	Chitinophagales	Chitinophagaceae	Niastella	metagenome	218	118	172	99	64	169	94	1320	131	264	227	103	178	140	70	199	77	297	638	104	79	149	113	257	82	92	210	134	37	97	115	50	108	596	193	880	71	184	110	323	132	51
d5e007ffb5793bf28809edcb7af16491	Bacteria	Proteobacteria	Gammaproteobacteria	Gammaproteobacteria Incertae Sedis	Unknown Family	Acidibacter	NA	167	121	210	44	78	164	73	654	66	218	179	68	175	103	64	221	88	353	660	107	72	77	114	260	124	141	204	115	64	69	91	57	95	164	157	1695	168	115	136	324	121	62
8f0d62051035c76bacb9f91417025649	Bacteria	Bacteroidetes	Bacteroidia	Chitinophagales	Chitinophagaceae	Niastella	uncultured bacterium	230	74	187	24	58	52	77	623	92	176	262	29	159	120	45	161	78	347	657	74	54	163	68	573	116	66	267	165	40	85	46	41	42	460	92	1690	121	84	116	241	92	40
0ddfc67609f8c5acda2f3c16e9130aa7	Unassigned	NA	NA	NA	NA	NA	NA	88	57	76	18	25	88	32	1005	21	341	287	78	214	56	54	300	38	240	424	93	29	75	115	47	45	35	78	40	25	41	121	35	34	152	92	1329	83	53	26	429	101	42
38c74e1aa34fbff9210cd71db4eea9e3	Bacteria	Verrucomicrobia	Verrucomicrobiae	Pedosphaerales	Pedosphaeraceae	NA	NA	143	56	122	0	37	70	76	547	73	186	134	29	148	33	96	206	73	404	340	59	18	78	90	186	82	90	99	176	16	27	83	38	18	195	146	961	213	54	55	309	180	51
86347b6dcc4d9fa11f59fcdd549e9add	Bacteria	Bacteroidetes	Bacteroidia	Cytophagales	Microscillaceae	Chryseolinea	NA	169	60	82	27	69	57	25	926	48	212	91	20	57	47	69	105	55	237	381	69	46	48	86	275	53	76	157	83	36	72	80	14	44	148	122	1160	122	68	47	298	96	42
06dee81febe2fc9fc52299a2c47b246c	Bacteria	Bacteroidetes	Bacteroidia	Sphingobacteriales	Sphingobacteriaceae	Mucilaginibacter	uncultured bacterium	144	112	228	37	36	98	30	611	52	103	142	0	86	57	48	156	56	172	403	48	64	64	49	190	62	23	167	66	24	46	57	59	56	70	89	1110	132	79	100	205	84	40
a87ce47def12a530a25e1410dbc543ab	Bacteria	Bacteroidetes	Bacteroidia	Chitinophagales	Chitinophagaceae	Niastella	uncultured bacterium	96	66	177	35	32	62	29	553	55	123	154	22	87	54	26	118	53	186	394	45	54	50	38	130	45	34	64	42	31	27	76	18	25	298	90	915	92	73	106	256	92	21
4cf571e5046dd701e8b5a5fcddc15fde	Bacteria	Acidobacteria	Acidobacteriia	Acidobacteriales	uncultured	NA	NA	153	79	136	26	37	75	0	511	54	94	75	19	100	47	32	120	43	166	351	67	59	37	69	119	53	32	83	47	24	51	67	26	0	64	109	668	137	63	77	124	74	32
7bd589313ef43506bd034b3b11325026	Bacteria	Proteobacteria	Gammaproteobacteria	Cellvibrionales	Cellvibrionaceae	Cellvibrio	uncultured bacterium	77	31	126	36	16	49	23	618	15	107	151	18	60	41	47	145	13	166	671	39	26	80	105	119	39	33	221	14	13	72	45	24	25	100	268	334	40	93	38	80	38	93
096004e33d6cf3511c5a94fb3edbef19	Bacteria	Proteobacteria	Alphaproteobacteria	Micropepsales	Micropepsaceae	uncultured	NA	41	53	106	30	27	77	27	341	31	75	69	52	75	31	28	52	34	189	255	40	29	41	45	148	67	98	124	90	37	38	27	61	30	104	93	1019	228	41	40	182	54	79
0d138d09c345463743f6e51fa15b9c7c	Bacteria	Bacteroidetes	Bacteroidia	Cytophagales	Microscillaceae	uncultured	NA	49	69	70	25	27	73	20	350	11	101	61	10	76	35	25	78	66	197	431	56	27	54	37	166	51	57	97	33	25	53	42	24	51	96	61	558	108	50	72	210	81	48
8baf85d2489478bee3d2cfff283ac5d9	Bacteria	Planctomycetes	Phycisphaerae	Tepidisphaerales	WD2101 soil group	NA	NA	47	103	79	0	0	54	0	309	66	78	80	0	75	37	0	124	62	161	185	39	41	49	47	63	39	49	80	0	0	28	36	0	43	120	35	382	65	38	0	66	118	26
2e1facab86e5f83af987d293a8ca4225	Bacteria	Acidobacteria	Holophagae	Subgroup 7	uncultured bacterium	uncultured bacterium	uncultured bacterium	29	21	36	0	0	20	0	65	0	44	25	0	14	15	0	30	14	43	163	0	9	15	16	54	24	14	23	0	0	0	13	15	11	12	14	122	31	19	0	18	22	6
cf6a8f553cd1f52aa882f632c0008804	Bacteria	Proteobacteria	Alphaproteobacteria	Micropepsales	Micropepsaceae	uncultured	uncultured bacterium	24	19	23	0	0	11	0	43	13	8	9	7	11	8	0	22	0	39	81	8	9	8	12	22	12	7	14	0	0	8	0	0	0	8	0	200	28	13	19	16	0	6
82a3fcf63586d093f7fa4ec1c1380b14	Bacteria	Proteobacteria	Gammaproteobacteria	Gammaproteobacteria Incertae Sedis	Unknown Family	Acidibacter	uncultured bacterium	109	39	94	20	21	55	22	331	34	79	71	14	37	49	0	74	31	81	185	23	32	25	32	98	37	33	82	42	17	21	30	13	54	55	51	501	45	30	56	83	26	23
c485e3190edbf3df6f6a51a598285f76	Unassigned	NA	NA	NA	NA	NA	NA	64	55	62	17	17	38	38	455	26	80	121	20	36	28	29	49	24	100	287	29	30	25	59	47	32	37	100	32	19	22	27	0	17	42	52	286	44	45	30	79	38	24
0fff8a5987e89dc4be8904b392f37360	Unassigned	NA	NA	NA	NA	NA	NA	35	52	68	8	0	53	19	165	28	20	70	0	43	30	41	54	37	165	95	42	33	45	39	63	0	33	88	55	0	0	45	0	0	41	52	198	40	39	39	74	99	19
47cf4d4b6a82a9111818e58ec638c58a	Bacteria	Armatimonadetes	Armatimonadia	Armatimonadales	uncultured bacterium	uncultured bacterium	uncultured bacterium	73	87	68	18	22	48	33	303	32	81	63	26	70	34	28	112	38	108	184	33	36	62	55	57	47	48	38	30	18	0	73	13	36	94	34	215	33	58	57	64	72	24
d46b291fd889702401a8bfe3da6eb6fa	Bacteria	Planctomycetes	Phycisphaerae	Tepidisphaerales	WD2101 soil group	uncultured bacterium	uncultured bacterium	0	0	17	0	6	14	0	57	18	16	17	0	26	11	0	41	14	55	27	13	14	22	16	45	15	6	13	0	0	0	12	0	0	40	4	90	32	11	9	8	25	0
2e4628c556ab8756ba3117f098a6e089	Bacteria	Proteobacteria	Alphaproteobacteria	Rhizobiales	Hyphomicrobiaceae	Hyphomicrobium	uncultured bacterium	57	0	50	0	23	0	18	121	28	40	45	16	48	0	38	41	0	41	144	0	18	26	0	68	41	17	45	43	0	0	0	13	0	20	28	222	55	0	43	37	25	18
658dfed1777f2cf880877784f175fb8d	Bacteria	Acidobacteria	Acidobacteriia	Solibacterales	Solibacteraceae (Subgroup 3)	Bryobacter	NA	55	60	57	13	18	41	23	327	30	64	63	0	32	30	27	59	32	87	212	19	27	21	31	53	32	35	35	22	0	0	26	12	26	36	46	276	32	57	49	105	36	19
9ac2af277f20303910395ab3bc7f7391	Unassigned	NA	NA	NA	NA	NA	NA	72	43	64	6	13	34	12	244	37	38	32	15	44	15	9	74	31	71	233	36	17	25	22	88	25	40	38	31	7	10	21	9	31	30	53	410	57	41	42	86	33	13
d39f4bdee83e2f8835d4a691a9de0091	Bacteria	Proteobacteria	Alphaproteobacteria	Acetobacterales	Acetobacteraceae	uncultured	uncultured bacterium	61	0	60	23	17	41	19	100	38	56	41	18	44	16	35	46	21	97	132	23	16	33	36	43	40	25	36	33	0	22	31	38	0	32	44	141	39	18	44	51	20	0
a5caa131639da70bad4b4f26e558c5a6	Bacteria	Acidobacteria	Acidobacteriia	Solibacterales	Solibacteraceae (Subgroup 3)	Bryobacter	NA	29	17	30	0	9	21	0	86	0	24	8	0	20	0	8	12	9	47	93	0	8	13	0	35	14	12	0	10	6	9	10	0	0	11	11	152	47	14	17	22	0	12
5932fbe135bce62c5c2581ca17a60aca	Unassigned	NA	NA	NA	NA	NA	NA	37	23	28	0	7	23	0	226	45	32	59	0	40	25	10	52	31	88	67	13	7	14	20	22	39	20	50	38	10	8	27	10	17	46	31	225	20	7	0	63	68	16
cc17dc81c99c9710e8bf9aa78438f3a5	Bacteria	Planctomycetes	Phycisphaerae	Tepidisphaerales	Tepidisphaeraceae	uncultured bacterium	uncultured bacterium	26	24	29	10	10	21	11	284	16	23	40	17	49	6	16	48	0	90	88	54	19	21	33	50	15	17	42	14	15	0	44	0	0	30	10	137	17	0	19	66	20	14
ed1a94b3e912658923893d6cc3a5a617	Unassigned	NA	NA	NA	NA	NA	NA	12	20	16	7	0	9	0	38	9	14	12	0	16	0	4	12	7	41	64	7	0	0	0	21	14	14	15	0	7	6	6	5	0	0	14	104	17	9	9	21	8	0
b0a474cda4da730a1e0f33dee0f155f5	Bacteria	Proteobacteria	Gammaproteobacteria	Betaproteobacteriales	Burkholderiaceae	Caenimonas	NA	12	12	34	0	8	15	0	52	9	23	14	0	16	17	7	33	15	56	120	0	7	8	15	42	10	14	27	13	0	0	16	0	0	17	13	223	21	20	14	32	0	0
b4bef6c5ad234c7513861fa8b3b1cd56	Bacteria	Acidobacteria	Acidobacteriia	Solibacterales	Solibacteraceae (Subgroup 3)	Bryobacter	NA	12	9	20	6	10	11	0	55	8	12	15	0	10	9	8	7	9	30	84	6	5	14	12	31	0	9	14	15	0	0	0	0	6	8	0	96	17	8	5	0	0	0
d9bc28c6d7433ef22860940132507b48	Bacteria	Verrucomicrobia	Verrucomicrobiae	Chthoniobacterales	Chthoniobacteraceae	Candidatus Udaeobacter	uncultured bacterium	9	13	13	0	9	5	0	58	18	19	17	0	17	19	9	22	12	15	48	12	7	10	11	27	0	11	10	15	0	0	0	0	0	4	6	37	15	7	4	18	14	0
8248d4d5acec986af6f821575a63ac7e	Unassigned	NA	NA	NA	NA	NA	NA	504	224	463	141	120	152	133	1157	115	226	282	25	244	116	63	352	155	1048	1297	146	104	233	109	703	187	345	658	415	103	281	87	81	135	298	251	4341	456	238	349	922	254	156
403974b4e512e373b8ee314454f4f41b	Bacteria	Proteobacteria	Gammaproteobacteria	Gammaproteobacteria Incertae Sedis	Unknown Family	Acidibacter	NA	305	170	409	68	82	204	127	1238	135	302	258	62	235	133	76	362	164	424	1048	126	88	151	160	322	148	178	256	166	58	97	178	73	107	223	217	3146	265	180	173	535	182	100
ee1d0642f14d8ec1c17abc4e4398c2e7	Bacteria	Bacteroidetes	Bacteroidia	Cytophagales	Microscillaceae	uncultured	uncultured bacterium	198	196	299	35	65	118	63	721	140	274	177	45	126	70	80	264	71	481	956	66	66	112	91	371	121	118	409	137	49	85	104	53	62	224	202	2033	133	117	147	517	128	74
720efa242b02667b0316b710f854ae4c	Bacteria	Proteobacteria	Gammaproteobacteria	Betaproteobacteriales	Burkholderiaceae	Rhizobacter	NA	143	113	227	31	62	117	67	1457	87	247	179	59	100	86	43	247	77	344	988	49	58	114	118	176	86	62	201	116	31	65	115	46	77	174	151	1396	115	97	95	399	138	65
8a363018920c0c3011d3db895eaebe20	Bacteria	Proteobacteria	Alphaproteobacteria	Micropepsales	Micropepsaceae	uncultured	NA	171	172	260	44	76	141	52	707	54	154	134	0	147	68	70	190	97	399	707	73	60	109	77	340	156	127	204	105	72	112	72	71	78	124	165	1595	177	110	170	275	172	39
ded669388be30f817ac43257f7edb4bf	Unassigned	NA	NA	NA	NA	NA	NA	165	144	265	53	51	153	43	1034	52	159	101	24	108	90	26	211	73	405	614	59	61	104	78	286	130	111	201	131	40	76	91	47	57	155	140	1567	193	81	122	419	131	81
b903d4497b1528779e2fc14795ec46fb	Bacteria	Proteobacteria	Alphaproteobacteria	Caulobacterales	Caulobacteraceae	Asticcacaulis	NA	225	218	172	76	50	114	26	868	96	141	134	0	95	99	75	109	44	298	639	84	64	75	89	205	120	119	234	52	24	67	31	63	45	94	90	924	124	79	93	278	147	71
897979f16b32cb2d86238cd88e3b9ab3	Bacteria	Actinobacteria	Actinobacteria	Frankiales	Frankiaceae	uncultured bacterium	uncultured bacterium	122	41	141	21	39	40	50	808	50	217	248	28	72	59	49	109	32	153	542	47	52	41	47	188	79	52	97	96	48	38	73	25	29	117	44	1198	57	79	133	149	57	64
a40680efcf78582232ea5f707f3585a7	Bacteria	Proteobacteria	Gammaproteobacteria	Betaproteobacteriales	Burkholderiaceae	Duganella	Duganella sp. OV510	96	60	203	22	54	65	26	332	40	140	112	0	84	58	56	135	75	208	521	44	52	67	78	257	109	80	131	81	43	47	48	38	40	71	86	852	123	65	86	102	60	40
c238c42ecd691f136fc0e942d65f0594	Bacteria	Bacteroidetes	Bacteroidia	Sphingobacteriales	Sphingobacteriaceae	Mucilaginibacter	uncultured bacterium	101	87	137	19	54	92	32	327	38	92	84	16	63	36	34	75	71	210	434	56	42	76	47	224	88	105	134	107	21	113	60	27	44	66	57	966	144	87	150	174	118	29
26d3336a393322296ce186342fb90521	Bacteria	Bacteroidetes	Bacteroidia	Chitinophagales	Chitinophagaceae	uncultured	uncultured bacterium	199	58	117	30	27	83	34	772	31	121	99	18	89	61	39	124	38	148	417	37	27	58	63	127	49	35	96	56	26	46	57	29	39	310	119	942	52	44	68	213	54	28
d3332c35e499c3b2a9170bc8a0e1ef96	Bacteria	Acidobacteria	Acidobacteriia	Acidobacteriales	uncultured	NA	NA	152	89	161	29	40	97	37	682	63	101	93	0	113	30	37	147	60	161	536	51	53	43	74	166	60	57	88	50	20	53	70	22	41	88	81	684	129	91	78	146	53	27
37151038595f49a3858afef11a6fb99f	Bacteria	Proteobacteria	Gammaproteobacteria	Betaproteobacteriales	Burkholderiaceae	Ramlibacter	NA	54	0	80	31	0	37	0	151	61	58	46	33	38	54	0	46	0	102	275	0	52	57	0	100	37	59	43	51	0	36	0	31	0	35	58	462	61	29	47	56	0	38
8ea633025b4aabf542547db2fa0ad7ec	Bacteria	Acidobacteria	Acidobacteriia	Solibacterales	Solibacteraceae (Subgroup 3)	Bryobacter	metagenome	70	53	70	24	19	59	28	465	37	84	59	7	38	29	28	108	36	116	262	41	37	41	49	103	40	24	58	28	23	27	42	12	30	63	66	352	57	51	49	117	38	19
6ea94cec394da40f5490f2796ea9e03f	Bacteria	Proteobacteria	Deltaproteobacteria	Oligoflexales	0319-6G20	uncultured bacterium	uncultured bacterium	74	49	100	8	13	38	8	398	40	47	94	0	47	62	22	23	13	181	212	42	18	40	20	109	66	46	98	24	0	45	8	16	30	42	37	333	84	15	25	340	72	36
445a45f36c55e8ca15449875582d98b8	Bacteria	Proteobacteria	Gammaproteobacteria	Betaproteobacteriales	Nitrosomonadaceae	MND1	uncultured bacterium	15	16	46	0	0	22	20	39	19	28	0	0	24	15	14	14	0	0	92	0	15	13	0	57	34	0	11	10	18	0	12	14	15	0	12	208	38	22	14	29	17	0
f7dfee2e16fffc99e75305cdc93157da	Bacteria	Proteobacteria	Deltaproteobacteria	Myxococcales	BIrii41	NA	NA	41	44	73	26	32	30	22	360	24	63	100	15	61	31	30	72	0	109	282	50	29	20	45	132	34	0	110	43	28	26	31	18	0	44	36	439	25	33	44	69	32	26
22d9d069388ed12b53fe6c9b3588ac27	Bacteria	Bacteroidetes	Bacteroidia	Sphingobacteriales	Sphingobacteriaceae	Mucilaginibacter	NA	54	50	87	11	31	59	14	327	30	93	97	12	36	20	18	57	23	154	206	26	35	30	37	118	45	30	83	34	29	32	39	15	22	32	52	359	101	57	59	99	32	33
c1f09291e645aa05284d53c7255bd777	Unassigned	NA	NA	NA	NA	NA	NA	75	36	89	16	0	39	11	265	16	51	22	10	20	25	24	34	17	178	357	30	20	21	29	70	52	26	43	27	22	32	36	14	25	30	53	438	41	61	27	108	27	27
eb378a649d0dfb4a74b9f72eacd0d5fb	Bacteria	Proteobacteria	Gammaproteobacteria	Betaproteobacteriales	Burkholderiaceae	NA	NA	40	45	65	22	30	26	15	222	27	87	92	19	64	22	27	55	30	69	224	27	21	44	39	55	32	46	75	27	17	24	33	21	13	49	52	396	25	29	51	68	39	16
4701c261d16735f82c7185f3e52e67dd	Bacteria	Proteobacteria	Alphaproteobacteria	Rhizobiales	Hyphomicrobiaceae	Pedomicrobium	NA	26	0	35	0	10	0	0	79	18	54	17	0	32	0	0	33	0	56	103	0	18	19	0	51	37	17	26	28	0	16	0	0	14	24	31	131	40	12	24	25	24	0
040c7c89176482f5b1936eca32c0be73	Unassigned	NA	NA	NA	NA	NA	NA	45	37	47	0	10	42	18	198	38	43	93	17	41	27	25	86	23	75	126	32	32	24	49	62	22	58	35	58	0	14	47	0	33	146	35	300	51	32	37	71	66	8
1a5ffaf6c7743fae690ef573cca35dc8	Bacteria	Acidobacteria	Blastocatellia (Subgroup 4)	Pyrinomonadales	Pyrinomonadaceae	RB41	uncultured Acidobacteria bacterium	21	29	39	0	0	0	0	57	36	21	10	0	13	19	7	16	14	51	89	22	5	9	0	38	19	7	16	16	9	0	7	0	0	0	0	141	30	0	9	12	0	0
393c0195dddb288a5ccaecb48041ec1a	Bacteria	Acidobacteria	Acidobacteriia	Solibacterales	Solibacteraceae (Subgroup 3)	Bryobacter	NA	30	37	33	0	0	37	0	78	32	37	29	0	30	17	15	25	15	54	89	15	0	9	0	76	13	0	30	20	0	19	0	0	13	20	24	92	33	0	24	25	18	0
fe69a3f8390e6e22b6a33035464187e0	Bacteria	Proteobacteria	Gammaproteobacteria	Betaproteobacteriales	Burkholderiaceae	Ramlibacter	NA	38	38	35	0	0	0	20	106	30	45	73	0	41	35	24	14	25	90	162	24	24	30	31	62	34	0	28	23	15	0	42	20	17	29	39	236	50	49	42	58	23	18
517e5efbdfdd25f28e4565200fa20927	Bacteria	Bacteroidetes	Bacteroidia	Sphingobacteriales	Sphingobacteriaceae	Mucilaginibacter	NA	40	31	61	0	0	38	14	124	19	31	22	0	16	20	0	43	23	114	142	24	22	18	14	69	54	17	60	55	18	18	28	28	27	13	30	315	39	40	33	66	32	25
4f23e5210d45952474ba6ad613f3e664	Unassigned	NA	NA	NA	NA	NA	NA	21	40	49	10	8	17	11	201	7	21	30	0	15	21	10	42	25	74	176	16	14	19	23	58	32	19	46	51	5	15	32	7	20	26	39	295	52	57	26	52	20	10
f86c599490b69420d89c74245136f81c	Bacteria	Armatimonadetes	Fimbriimonadia	Fimbriimonadales	Fimbriimonadaceae	uncultured Armatimonadetes bacterium	uncultured Armatimonadetes bacterium	29	38	40	12	0	25	14	147	25	49	60	28	57	21	28	49	34	75	124	33	16	15	22	42	16	26	30	41	21	22	25	14	0	65	22	135	22	18	20	79	49	26
56181ae05ded5f34f8ec85b1959627db	Bacteria	Planctomycetes	Phycisphaerae	Tepidisphaerales	WD2101 soil group	uncultured bacterium	uncultured bacterium	16	25	37	0	0	32	0	68	33	25	13	0	27	13	11	45	15	47	91	11	12	11	19	44	19	9	35	13	0	0	14	0	9	14	13	77	0	0	11	28	26	0
483ddd95c777e810a0bdb0adbbd89e2c	Unassigned	NA	NA	NA	NA	NA	NA	27	16	23	0	0	17	0	80	23	20	27	0	19	0	27	27	0	57	78	21	20	15	19	33	14	23	24	15	0	0	27	0	0	48	16	83	23	29	20	23	37	0
38007e0e39e0504fee69066c6542ac05	Bacteria	Acidobacteria	Acidobacteriia	Solibacterales	Solibacteraceae (Subgroup 3)	Candidatus Solibacter	NA	42	28	32	0	0	31	21	163	28	41	28	7	39	0	0	24	26	29	138	22	13	20	22	36	25	19	38	0	7	16	15	0	14	27	28	146	22	25	18	35	33	13
1bbef792e612a04330224acde6e75267	Bacteria	Planctomycetes	Planctomycetacia	Pirellulales	Pirellulaceae	Pir4 lineage	uncultured bacterium	45	18	34	0	6	0	0	165	30	36	50	6	18	0	25	41	14	54	59	25	13	21	26	41	22	23	39	14	9	20	24	9	15	24	15	110	26	21	11	39	43	16
3775f01e569c650d12efc1bb9d578317	Bacteria	Proteobacteria	Alphaproteobacteria	Rhizobiales	Rhizobiales Incertae Sedis	Bauldia	NA	39	17	25	21	16	32	0	106	12	35	29	10	25	12	0	33	12	23	133	10	22	17	12	39	18	20	30	21	0	23	28	0	13	25	29	128	20	25	22	23	14	23
b8a688c90d7d13846d33646a5517d02d	Unassigned	NA	NA	NA	NA	NA	NA	20	6	28	0	8	0	0	78	0	19	26	0	25	15	14	29	0	55	54	7	15	8	11	31	20	13	28	17	0	7	14	0	0	28	11	146	15	0	10	33	45	7
19792742bde07a6c08306eb36621579d	Bacteria	WPS-2	uncultured bacterium	uncultured bacterium	uncultured bacterium	uncultured bacterium	uncultured bacterium	20	5	22	0	3	6	0	58	0	10	7	0	14	10	0	22	10	24	71	0	0	7	11	20	9	0	7	6	0	0	8	0	0	10	12	108	32	9	13	15	0	5
b50db80242a4f789d4b46d99e318b04f	Unassigned	NA	NA	NA	NA	NA	NA	10	0	15	0	5	12	0	60	10	10	12	0	10	10	11	18	15	33	41	0	4	10	9	19	17	10	12	10	0	0	28	5	0	13	0	92	14	0	0	19	15	0
e65545239eeaafc5d3c98580cc41c898	Unassigned	NA	NA	NA	NA	NA	NA	33	8	20	5	8	29	0	78	17	12	24	0	8	7	10	58	9	47	86	5	8	20	20	39	8	16	9	25	7	10	16	12	11	23	18	146	32	6	34	33	13	12
738896bfcfb9ade186f893a0347b2cc7	Bacteria	Armatimonadetes	Armatimonadia	Armatimonadales	uncultured Armatimonadetes bacterium	uncultured Armatimonadetes bacterium	uncultured Armatimonadetes bacterium	20	13	19	0	10	12	9	60	14	25	26	0	20	17	0	25	15	25	44	17	9	17	17	44	9	17	20	9	0	0	17	0	0	23	8	105	21	18	10	14	29	4
97af81019a3e25e456040f3de12c2187	Bacteria	Proteobacteria	Alphaproteobacteria	Caulobacterales	Hyphomonadaceae	Hirschia	NA	35	13	27	0	16	0	0	78	0	0	9	0	18	12	8	0	7	16	60	0	7	7	14	19	13	0	9	10	7	7	6	0	14	9	0	103	12	13	11	20	0	6
0862e7ceb52d010b5e6d3232012a451b	Unassigned	NA	NA	NA	NA	NA	NA	15	11	7	0	0	5	0	40	6	15	16	0	6	7	5	14	7	32	63	6	0	9	9	9	6	0	13	6	0	0	4	0	6	4	8	60	5	9	12	10	9	5
e929f0f4b0e4ab46d59db1f1b49b893d	Bacteria	Proteobacteria	Alphaproteobacteria	Rickettsiales	SM2D12	metagenome	metagenome	11	9	50	4	8	6	4	32	4	14	21	2	10	4	0	24	12	25	45	5	11	16	11	17	11	13	16	19	3	9	17	3	6	9	13	143	21	13	13	29	9	10
874c0d9f1bd7b418f5ad6a177aeaa489	Bacteria	Proteobacteria	Gammaproteobacteria	Betaproteobacteriales	Burkholderiaceae	Aquabacterium	NA	207	296	1272	83	83	19	283	16551	830	512	404	144	184	233	86	1242	259	0	347	311	142	358	316	253	17	163	120	85	74	51	270	102	425	567	123	589	33	129	84	980	263	258
b2ad06149ba44adbbd0f5ea0352af654	Bacteria	Proteobacteria	Gammaproteobacteria	Betaproteobacteriales	Burkholderiaceae	uncultured	NA	362	209	576	112	146	186	122	1117	138	678	497	130	364	214	160	435	228	738	1389	162	199	309	256	855	308	255	462	436	160	180	222	204	156	480	313	3421	332	259	388	598	272	237
1e7a01b70bfb5568d86b3c264f515572	Bacteria	Bacteroidetes	Bacteroidia	Chitinophagales	Chitinophagaceae	Niastella	uncultured bacterium	237	110	163	35	85	64	45	633	99	319	323	64	902	117	41	88	123	238	584	63	95	64	121	235	127	127	143	144	77	54	101	42	67	349	256	664	39	67	90	262	108	45
4f784c879ad4f99692cf7c52cd0439d8	Bacteria	Proteobacteria	Alphaproteobacteria	Dongiales	Dongiaceae	Dongia	NA	150	0	217	47	64	85	41	544	44	158	125	29	123	65	72	234	85	322	633	104	42	65	76	208	105	68	203	120	64	61	79	60	54	192	113	1185	154	99	120	240	112	53
49e9e42387f552769ac8a233964565bd	Bacteria	Proteobacteria	Alphaproteobacteria	Caulobacterales	Caulobacteraceae	Asticcacaulis	Ambiguous_taxa	148	148	212	35	37	125	21	851	64	115	111	0	130	76	57	84	65	257	473	64	45	64	64	190	162	88	153	48	40	103	26	69	61	132	94	780	160	52	78	396	133	36
52d6fae91fe613402b5eb064db422d2a	Bacteria	Proteobacteria	Alphaproteobacteria	Caulobacterales	Caulobacteraceae	Caulobacter	NA	64	79	64	14	28	96	21	1418	58	431	367	51	255	85	80	46	33	159	440	41	54	66	157	133	66	45	193	21	9	70	23	41	38	60	152	235	52	45	51	300	97	54
cb86dc36c9f8f48ab8d8e6a4309d633e	Bacteria	Armatimonadetes	Armatimonadia	Armatimonadales	uncultured bacterium	uncultured bacterium	uncultured bacterium	158	87	107	0	28	65	35	1021	67	332	488	40	138	54	80	134	54	155	350	67	63	76	116	91	42	47	65	110	0	31	83	30	57	190	202	273	30	84	52	231	99	23
a26f53d090cdc6a1486230d30a581990	Bacteria	Actinobacteria	Actinobacteria	Micrococcales	Microbacteriaceae	NA	NA	143	68	127	32	49	108	37	586	39	176	156	36	67	75	43	121	57	177	353	49	29	54	62	136	82	66	223	89	34	69	63	29	23	99	98	1221	90	48	101	204	82	65
de7c52d45a6dc3372da7904f2468b65d	Bacteria	Proteobacteria	Gammaproteobacteria	Betaproteobacteriales	Burkholderiaceae	uncultured	NA	73	59	111	20	46	67	30	423	28	209	207	46	120	52	36	78	47	197	387	61	46	67	70	191	63	29	165	53	32	36	37	50	64	121	144	786	69	68	88	144	194	62
a6067a3ff86d048bf09f6fab06680d88	Bacteria	Acidobacteria	Acidobacteriia	Acidobacteriales	uncultured	NA	NA	118	70	121	0	23	98	0	481	38	62	98	40	84	41	37	98	46	102	339	0	0	45	49	142	46	38	85	45	0	31	37	0	0	67	43	456	111	99	70	91	43	0
d544d23808f3848c0ab7e12723054f02	Bacteria	Actinobacteria	Actinobacteria	Micromonosporales	Micromonosporaceae	NA	NA	104	25	139	28	34	50	23	567	35	198	130	20	51	58	26	87	33	151	334	38	25	31	40	137	50	37	129	65	17	25	35	0	27	92	110	875	52	63	54	193	32	48
55a436d904434a0b0f48798144d08c3d	Bacteria	Patescibacteria	Parcubacteria	Candidatus Adlerbacteria	uncultured bacterium	uncultured bacterium	uncultured bacterium	60	64	117	7	10	46	31	511	43	58	128	0	87	27	33	136	57	157	335	34	42	53	79	116	102	72	124	68	0	15	88	24	28	114	26	731	82	36	44	211	113	41
042a874d84b5fcbaee5db0f576de1147	Bacteria	Verrucomicrobia	Verrucomicrobiae	Chthoniobacterales	Chthoniobacteraceae	Candidatus Udaeobacter	uncultured bacterium	40	46	37	0	0	45	0	150	37	47	33	0	58	21	34	45	27	78	141	20	0	0	30	69	51	39	0	17	0	14	31	0	0	63	19	162	64	0	0	51	67	0
9837db427dcaaab0ffc9b9deef1959fd	Bacteria	Bacteroidetes	Bacteroidia	Cytophagales	Spirosomaceae	uncultured	Ambiguous_taxa	136	89	163	11	14	24	23	496	23	23	47	0	23	24	19	21	10	170	494	10	17	49	25	132	34	132	119	25	8	42	4	26	37	43	53	676	166	32	96	159	47	87
d1480fca2b1627a0c4a15e1f5ac561f8	Bacteria	Proteobacteria	Gammaproteobacteria	Betaproteobacteriales	Methylophilaceae	Methylotenera	NA	99	30	39	18	13	70	9	921	27	31	91	31	78	11	102	71	20	250	866	0	24	31	81	194	39	20	57	33	10	31	19	29	13	49	43	95	0	54	51	100	20	10
c72240bc3ac3a5fef188e4fe3fa44ad0	Bacteria	Gemmatimonadetes	Gemmatimonadetes	Gemmatimonadales	Gemmatimonadaceae	Gemmatimonas	uncultured bacterium	48	19	85	21	33	28	18	276	40	93	81	34	78	33	24	92	43	85	312	48	32	29	56	86	43	40	74	44	24	26	49	27	24	52	65	534	27	41	57	133	34	31
a9f83d3534e655570f4db951213845b2	Unassigned	NA	NA	NA	NA	NA	NA	84	28	75	12	28	29	17	385	16	100	118	0	67	24	22	35	21	92	334	33	44	19	39	98	37	31	85	29	24	29	50	29	15	35	69	544	22	69	45	101	30	25
4fee12e3bf1f2f66082ccb460bff9277	Bacteria	Proteobacteria	Gammaproteobacteria	Betaproteobacteriales	Nitrosomonadaceae	Ellin6067	uncultured bacterium	38	37	43	0	29	0	0	108	0	30	29	0	28	0	29	46	35	69	194	17	0	35	42	63	30	32	46	33	21	26	14	25	0	37	24	436	65	0	0	32	35	13
0b5ebef62889255aa4f17a45b097ba4a	Bacteria	Proteobacteria	Alphaproteobacteria	Rhizobiales	Methyloligellaceae	uncultured	Ambiguous_taxa	68	0	57	24	20	29	0	114	43	80	36	0	49	34	0	46	33	56	95	32	0	0	0	65	61	32	72	48	0	35	0	14	0	34	25	198	33	29	34	29	40	30
7471da90d4f3ea518e4298dab9d22ebf	Bacteria	Proteobacteria	Alphaproteobacteria	Rhizobiales	Xanthobacteraceae	NA	NA	55	0	48	0	15	22	0	80	37	0	0	0	51	33	19	44	23	57	83	24	0	0	0	44	55	32	0	43	0	0	39	0	20	23	33	105	64	28	33	43	0	24
46899d5816d6cafb73084d932183630b	Bacteria	Proteobacteria	Alphaproteobacteria	Rhizobiales	Devosiaceae	uncultured	NA	29	45	49	17	22	49	21	250	24	37	80	0	48	29	32	20	23	98	182	35	22	34	31	92	50	63	64	67	17	34	22	28	29	56	34	484	74	27	47	76	46	24
98cc521e7a3780921c7c1f420d5c94a3	Bacteria	Proteobacteria	Gammaproteobacteria	WD260	uncultured bacterium	uncultured bacterium	uncultured bacterium	59	39	74	0	22	42	25	212	0	46	74	12	49	38	24	47	39	42	154	21	27	12	36	41	38	0	0	48	0	0	0	10	28	72	64	239	57	33	0	47	30	0
7ea9a36878851678e2e79ccea05aa397	Unassigned	NA	NA	NA	NA	NA	NA	52	55	40	11	21	39	35	300	46	88	72	8	51	32	32	78	29	61	175	27	21	27	38	72	40	38	77	17	0	32	30	19	19	35	50	206	61	37	38	94	50	31
ee0fcde094097f31e8465fa850cc4bfe	Bacteria	Proteobacteria	Gammaproteobacteria	Xanthomonadales	Xanthomonadaceae	Arenimonas	uncultured bacterium	44	0	29	0	0	38	0	103	16	37	38	0	19	0	15	34	20	67	215	0	15	19	19	60	25	0	33	23	0	17	25	0	16	29	22	314	32	36	34	33	0	0
d4d0fc8a769eeee5e46d52caadcc5d9c	Bacteria	Actinobacteria	Actinobacteria	Micrococcales	Intrasporangiaceae	Terrabacter	Ambiguous_taxa	26	16	21	0	0	24	0	60	0	38	19	0	12	16	24	0	0	29	57	10	0	13	15	25	19	12	26	17	0	0	16	0	11	11	0	155	35	15	34	9	14	11
43b77ea7abce8e76df8f6cfa5e4c7420	Bacteria	Proteobacteria	Gammaproteobacteria	Betaproteobacteriales	Burkholderiaceae	Burkholderia-Caballeronia-Paraburkholderia	NA	39	33	55	8	10	22	10	174	11	57	24	0	31	23	13	36	46	93	251	12	18	53	27	94	72	35	23	53	16	17	18	15	0	64	59	361	69	41	47	80	0	16
440d369e3d36c0babc7a6df7959dd110	Unassigned	NA	NA	NA	NA	NA	NA	8	11	12	0	0	15	0	34	12	24	18	0	18	0	20	30	8	28	77	16	0	0	19	31	9	16	21	0	0	0	8	0	15	15	9	82	16	11	14	15	32	0
841ac213222ca7b388b48a02acd1996b	Bacteria	Proteobacteria	Alphaproteobacteria	Acetobacterales	Acetobacteraceae	Acidiphilium	uncultured bacterium	41	13	29	0	17	17	17	97	0	33	44	0	28	0	13	39	23	52	145	18	0	0	22	44	28	14	31	23	0	0	26	0	0	50	0	138	34	37	27	20	18	0
b722ee7b0d9ab486fb9314db721784b1	Bacteria	Proteobacteria	Alphaproteobacteria	Rhizobiales	Rhizobiales Incertae Sedis	uncultured	NA	102	59	40	14	26	58	14	383	28	60	60	0	23	19	12	52	42	65	127	19	20	11	27	60	19	22	26	13	7	9	15	5	26	34	34	132	63	42	32	62	34	0
06a50eab1ec66583bdd863346388838e	Unassigned	NA	NA	NA	NA	NA	NA	32	21	36	5	29	30	10	182	6	28	26	0	29	20	21	35	13	91	174	22	15	32	18	92	16	100	42	18	4	34	27	9	8	19	39	303	49	23	13	68	20	17
798d512ad772ec06c758157b7ea42db7	Bacteria	Cyanobacteria	Melainabacteria	Obscuribacterales	NA	NA	NA	47	39	49	0	8	30	12	147	24	45	50	9	27	14	18	48	41	57	160	0	20	18	18	46	28	31	27	27	4	17	11	8	17	52	22	367	39	23	22	48	26	17
f2fe458e48c43ea4abe8f6822db893cd	Bacteria	Proteobacteria	Gammaproteobacteria	Xanthomonadales	Xanthomonadaceae	uncultured	uncultured bacterium	40	22	50	0	19	0	18	80	0	27	31	0	23	0	0	13	13	47	123	26	0	11	13	50	0	0	29	17	8	13	28	23	19	27	0	229	37	22	17	16	25	0
164808ae1ef821e32c5ea669b0176a0c	Bacteria	Acidobacteria	Acidobacteriia	Acidobacteriales	Acidobacteriaceae (Subgroup 1)	Edaphobacter	NA	44	30	24	0	0	0	0	181	0	17	40	0	27	0	14	27	0	51	88	19	15	14	14	34	0	13	52	35	0	19	0	0	17	14	24	220	52	22	21	45	26	0
db1eb4abe2999d1b3587c00d66be2076	Bacteria	Proteobacteria	Deltaproteobacteria	RCP2-54	uncultured bacterium	uncultured bacterium	uncultured bacterium	13	15	11	0	5	12	0	26	13	17	0	4	0	8	14	0	0	15	43	9	11	4	16	30	16	9	0	9	0	0	7	0	0	7	9	53	20	10	14	13	0	0
ee5f7598f10ef44f56f595e94f13024b	Unassigned	NA	NA	NA	NA	NA	NA	9	4	10	0	0	3	0	6	12	16	7	0	8	9	22	4	6	26	22	7	0	6	4	24	8	0	4	0	0	0	6	0	5	10	0	72	6	0	7	0	12	4
8b919753d10068893d513f3800f4daff	Bacteria	Armatimonadetes	Armatimonadia	Armatimonadales	uncultured bacterium	uncultured bacterium	uncultured bacterium	22	9	19	5	0	16	12	128	10	25	31	5	25	8	9	30	19	63	121	27	11	18	13	31	9	27	26	13	7	10	11	0	23	140	17	181	31	20	17	51	50	4
61f2cf79ac43d004accd044695606d80	Bacteria	Bacteroidetes	Bacteroidia	Chitinophagales	Chitinophagaceae	Flavisolibacter	uncultured bacterium	18	15	11	0	9	20	0	83	11	16	19	0	16	0	7	20	0	41	89	0	7	10	8	8	7	25	11	7	0	6	0	0	0	10	12	97	21	12	0	21	0	0
404c0aca3d652b75a049524dac72cb70	Unassigned	NA	NA	NA	NA	NA	NA	18	14	19	0	9	0	0	70	7	15	17	0	0	8	10	19	15	34	90	0	7	0	9	20	18	16	13	9	0	0	0	0	6	14	13	177	16	12	9	27	8	0
f5c5ce2ee39760ef754ff26c8b866f7e	Bacteria	Proteobacteria	Gammaproteobacteria	Betaproteobacteriales	A21b	NA	NA	13	13	21	0	0	13	3	60	15	24	20	5	17	7	18	16	15	26	51	0	0	10	9	7	10	0	19	9	14	13	12	0	19	40	10	191	10	12	11	26	23	0
a22625f0a0c529d82c7a785be329cfce	Bacteria	Bacteroidetes	Bacteroidia	Chitinophagales	Chitinophagaceae	uncultured	NA	3	35	1	21	13	28	15	21	27	2	2	0	23	22	22	3	0	23	20	14	14	8	28	12	37	25	8	8	0	18	7	21	7	1	5	26	5	15	1	1	33	9
4ca4172cf36f97a412da8e7727c91362	Unassigned	NA	NA	NA	NA	NA	NA	7	16	16	0	0	10	0	65	19	11	0	0	8	11	2	13	6	35	40	9	2	0	7	16	14	13	19	7	0	12	4	0	0	8	7	100	24	6	0	21	24	3
1358f22aeddbbfdac66efba76c59776b	Unassigned	NA	NA	NA	NA	NA	NA	560	349	535	87	189	261	137	1464	138	348	219	59	220	170	89	528	151	798	1496	127	144	202	128	565	171	211	596	318	79	194	204	56	138	306	238	5672	357	165	341	1059	255	157
4957d6c1408233fb1b7d0fdb65f82b12	Bacteria	Proteobacteria	Deltaproteobacteria	Myxococcales	Sandaracinaceae	uncultured	uncultured bacterium	292	24	405	108	70	45	0	3517	78	130	76	0	319	280	33	120	128	284	282	385	47	139	17	1064	230	54	329	131	64	107	192	90	20	53	240	3369	349	199	251	294	109	73
0608eb8126acddf24dd69b7a12d20345	Bacteria	Actinobacteria	Actinobacteria	Micromonosporales	Micromonosporaceae	NA	NA	161	111	178	62	75	99	63	1552	87	420	390	43	155	153	43	214	94	267	630	83	79	82	96	184	87	88	229	79	65	83	86	50	82	122	428	1305	49	136	111	433	128	102
fc672ff88dc475b143532167712d4329	Bacteria	Proteobacteria	Alphaproteobacteria	Caulobacterales	Caulobacteraceae	Caulobacter	NA	350	23	82	28	115	248	0	1056	61	399	931	27	120	106	45	52	103	310	769	62	56	105	94	242	147	111	152	33	64	107	36	66	78	70	182	619	105	46	54	747	154	59
ccaef2ef4c04ccfb198e7cf0e3204ce7	Unassigned	NA	NA	NA	NA	NA	NA	198	178	216	60	60	107	38	576	54	131	103	16	90	80	55	113	141	351	997	90	70	61	42	238	107	153	254	122	52	81	37	54	63	104	142	1170	159	127	134	332	124	56
a2f84a64bd03ef52104c01eb05c86465	Bacteria	Verrucomicrobia	Verrucomicrobiae	Chthoniobacterales	Chthoniobacteraceae	Chthoniobacter	uncultured bacterium	139	129	87	26	22	78	47	659	113	233	249	27	204	77	89	201	119	360	422	106	47	95	89	152	80	142	111	138	0	38	98	29	42	142	122	742	88	64	83	353	286	49
fbb4a063233dee18fff7b62cea0376b1	Bacteria	Proteobacteria	Alphaproteobacteria	Dongiales	Dongiaceae	Dongia	NA	106	48	152	32	51	63	42	585	28	136	191	33	100	78	119	146	43	213	484	81	61	70	55	152	63	40	218	228	35	50	40	40	53	308	110	1324	118	59	66	171	112	68
5a1e308fbdab067f362d9adc74eebc12	Bacteria	Proteobacteria	Alphaproteobacteria	Rhizobiales	Rhizobiaceae	Allorhizobium-Neorhizobium-Pararhizobium-Rhizobium	NA	175	137	64	29	51	100	50	1023	65	337	169	22	64	187	41	70	83	145	211	33	67	45	56	69	126	91	117	70	39	96	62	24	49	78	211	477	121	55	90	363	91	78
59ac5c6a9cb3c4658d91b4ec00717fe3	Bacteria	Bacteroidetes	Bacteroidia	Chitinophagales	Chitinophagaceae	Niastella	metagenome	190	38	100	29	56	89	23	390	73	145	143	15	77	94	42	123	76	175	345	63	56	83	86	187	86	77	69	162	24	84	120	53	132	351	65	621	102	45	107	197	34	31
ed03da29e9347a9fecc7e6b36ce4b20c	Bacteria	Proteobacteria	Deltaproteobacteria	Myxococcales	Haliangiaceae	Haliangium	uncultured bacterium	121	30	144	36	41	119	41	510	53	122	97	43	125	69	41	168	69	125	390	36	52	49	81	123	56	47	166	81	38	53	50	33	41	91	71	1161	101	73	85	134	38	37
3409ec566ab346cd4ff5826aee5f5982	Unassigned	NA	NA	NA	NA	NA	NA	77	45	89	15	26	64	21	528	25	179	348	33	94	63	41	193	44	160	329	42	31	51	70	101	52	39	60	76	24	19	73	26	25	199	70	626	85	43	47	270	101	29
448e593782288ea4a0145445c4496e9d	Bacteria	Proteobacteria	Alphaproteobacteria	Rhodospirillales	Magnetospirillaceae	uncultured	uncultured bacterium	139	77	165	30	27	21	20	586	39	170	139	35	76	40	19	52	25	335	350	44	12	77	17	114	70	168	191	28	36	45	34	29	27	53	68	794	169	50	79	155	56	33
a9ca97ce9e591d43b34a366b4e43a81b	Bacteria	Proteobacteria	Gammaproteobacteria	Betaproteobacteriales	Burkholderiaceae	uncultured	NA	37	31	209	20	56	56	19	202	21	154	118	19	91	38	21	109	49	154	553	50	28	43	53	190	107	51	113	67	55	56	36	41	36	229	54	761	56	23	65	150	43	81
4944ad07c4eddb212cf034d78f6a9f10	Bacteria	Proteobacteria	Gammaproteobacteria	Betaproteobacteriales	Rhodocyclaceae	Uliginosibacterium	metagenome	34	43	37	19	7	22	8	1454	17	132	50	8	80	35	6	429	42	44	395	54	19	35	23	41	40	0	181	7	11	35	13	24	12	17	11	247	74	311	12	95	58	23
a1fdbc75cb793ea6b924e0a538f3fca0	Bacteria	Proteobacteria	Alphaproteobacteria	Caulobacterales	Caulobacteraceae	Asticcacaulis	NA	147	87	113	29	22	135	0	960	34	66	86	0	98	41	44	66	37	117	333	25	25	46	46	90	70	59	88	17	0	42	17	52	49	54	96	428	58	54	39	143	33	26
d5366b040e8c23ef1c0ea864cd0f85ca	Bacteria	Chloroflexi	Chloroflexia	Chloroflexales	Roseiflexaceae	uncultured	uncultured bacterium	109	52	108	31	25	98	40	569	51	143	106	39	59	60	33	72	0	129	293	58	19	53	54	98	59	53	120	32	23	36	48	35	26	33	107	549	44	40	64	121	45	50
ea6a32e7238ae591b4d7b0cdc5272a26	Bacteria	Proteobacteria	Alphaproteobacteria	Rhizobiales	Rhizobiaceae	Allorhizobium-Neorhizobium-Pararhizobium-Rhizobium	Ambiguous_taxa	86	32	60	26	23	113	20	1131	37	100	110	26	64	47	19	37	32	119	276	18	0	38	33	90	27	51	71	35	59	42	21	29	16	28	88	322	106	50	23	77	41	80
5a15dbf3e5af2f5a0a95dfba868039c6	Bacteria	Acidobacteria	Holophagae	Subgroup 7	uncultured bacterium	uncultured bacterium	uncultured bacterium	53	0	50	0	20	31	0	90	30	34	35	19	33	0	0	76	0	72	259	31	21	0	25	61	48	0	31	24	0	28	25	0	0	52	43	97	0	30	0	28	0	20
e2b075f0cef17822c90b44447f650f0c	Bacteria	Planctomycetes	Phycisphaerae	Tepidisphaerales	WD2101 soil group	uncultured bacterium	uncultured bacterium	85	0	72	0	0	64	16	116	91	77	143	9	85	50	60	96	56	110	125	42	49	0	41	88	0	43	85	36	9	0	67	21	45	98	42	238	48	46	52	57	135	0
5a1e713e5fc7b70a3e4e3572c457c52a	Bacteria	Proteobacteria	Alphaproteobacteria	Sphingomonadales	Sphingomonadaceae	Sphingomonas	uncultured bacterium	82	28	101	0	22	73	61	538	26	63	77	0	54	38	26	65	0	112	226	23	26	36	76	75	41	62	93	74	28	37	32	35	27	49	56	624	53	28	41	117	59	117
1f1e31bf138c2938fa04dcde5704bb64	Bacteria	Armatimonadetes	Chthonomonadetes	Chthonomonadales	Chthonomonadaceae	Chthonomonas	NA	65	86	58	0	0	0	23	143	52	36	74	0	48	58	51	65	0	83	133	48	35	59	63	58	0	73	67	46	0	33	70	0	25	105	55	158	35	38	34	68	75	25
02ba9c20d8b1fad7c5ba9719b86e75e0	Bacteria	Proteobacteria	Gammaproteobacteria	Betaproteobacteriales	Burkholderiaceae	Massilia	NA	48	0	39	19	0	0	10	66	16	47	27	0	30	30	33	68	26	96	114	27	0	13	27	73	60	0	36	50	18	0	22	0	0	26	0	224	87	64	60	61	17	0
6794d39f8a5e70a952b32597c1aee107	Bacteria	Proteobacteria	Alphaproteobacteria	Sphingomonadales	Sphingomonadaceae	Novosphingobium	NA	81	69	44	32	22	40	47	155	30	84	160	66	47	0	0	68	0	39	190	66	0	0	55	76	60	56	67	0	0	121	0	33	0	52	61	252	106	58	30	68	49	52
af3df48be6b136633d2df108621b2f3f	Bacteria	Acidobacteria	Acidobacteriia	Acidobacteriales	Koribacteraceae	Candidatus Koribacter	uncultured bacterium	35	71	62	0	0	64	0	170	39	48	41	0	0	31	26	48	0	49	119	24	38	17	28	56	21	28	0	44	0	0	40	0	31	60	23	211	90	61	33	0	54	0
5482dbd84820620125a94abcb6cd7425	Bacteria	Proteobacteria	Alphaproteobacteria	Caulobacterales	Caulobacteraceae	uncultured	NA	49	21	62	17	15	37	12	359	41	53	106	0	62	23	33	35	21	91	182	37	13	14	24	100	33	22	70	31	14	46	0	21	20	54	52	277	40	17	29	87	32	22
c761c018f07db14e95b82d8666558902	Bacteria	Proteobacteria	Deltaproteobacteria	Bdellovibrionales	Bdellovibrionaceae	Bdellovibrio	NA	62	55	46	8	12	34	15	277	26	47	67	6	29	23	12	58	42	90	149	39	15	19	21	67	30	19	41	27	9	23	23	14	14	40	44	245	53	25	37	94	44	10
6818d036ae642cf6172fc796b7c6d577	Bacteria	Bacteroidetes	Bacteroidia	Sphingobacteriales	env.OPS 17	uncultured bacterium	uncultured bacterium	38	26	47	0	0	35	0	109	17	26	32	0	15	0	17	35	9	71	136	17	0	0	15	48	17	0	41	28	0	0	18	0	0	17	14	207	26	27	22	42	23	0
b7f7d851704abcc2ebda454408513364	Bacteria	Acidobacteria	Acidobacteriia	Acidobacteriales	uncultured	NA	NA	15	16	18	0	11	9	0	64	21	31	18	0	21	10	17	10	0	25	52	0	15	0	0	38	30	0	11	12	0	0	0	0	8	15	13	105	47	17	15	0	13	8
72d78ad803e3cfc73fca6825e5fcddc1	Bacteria	Nitrospirae	Nitrospira	Nitrospirales	Nitrospiraceae	Nitrospira	NA	9	14	18	0	0	12	9	37	7	11	11	7	18	0	14	0	0	36	53	10	9	8	0	22	12	0	0	0	0	0	0	0	7	10	0	93	21	8	13	9	13	0
6520a090d4099ab82de33db50cc5f7ea	Bacteria	Proteobacteria	Gammaproteobacteria	Betaproteobacteriales	SC-I-84	uncultured bacterium	uncultured bacterium	28	0	41	16	0	32	0	95	28	42	40	0	30	0	17	44	25	92	97	0	20	30	41	53	0	22	41	30	24	0	0	0	26	28	30	225	32	22	29	23	20	15
b67e4d2d8ad77bc285678233c51b8ef8	Bacteria	Acidobacteria	Holophagae	Subgroup 7	uncultured bacterium	uncultured bacterium	uncultured bacterium	11	17	15	0	0	13	0	39	11	17	9	0	12	6	8	27	8	20	42	0	0	12	13	24	13	14	0	11	0	0	8	0	9	5	0	68	17	12	9	10	16	0
7f36b771be081329c7cdc5956dab4578	Bacteria	Planctomycetes	Phycisphaerae	Tepidisphaerales	WD2101 soil group	uncultured bacterium	uncultured bacterium	26	26	17	8	0	0	0	182	19	15	32	0	26	0	0	39	14	68	91	15	29	26	13	39	20	15	51	0	15	0	14	0	0	28	14	90	13	20	0	27	40	0
159bf3e6f3a72901ad3468f3db1e2213	Bacteria	Proteobacteria	Deltaproteobacteria	Myxococcales	Haliangiaceae	Haliangium	NA	0	21	53	0	0	16	0	45	0	26	18	0	26	0	8	28	18	36	80	0	0	22	18	34	38	22	0	17	18	0	21	16	35	22	0	296	26	25	34	36	20	25
c3eab919009807cfa3981db6efeef526	Unassigned	NA	NA	NA	NA	NA	NA	13	30	21	0	8	17	0	29	8	0	11	0	7	0	13	7	10	31	51	7	0	0	0	13	16	16	22	16	0	17	20	0	8	0	0	259	23	20	0	21	19	0
229392b820681a5aeb2d4c3b77921922	Bacteria	Actinobacteria	Thermoleophilia	Gaiellales	Gaiellaceae	Gaiella	NA	27	14	24	0	8	8	0	77	12	22	21	0	13	24	11	18	9	46	101	0	0	14	15	37	24	0	25	31	10	0	17	0	0	0	0	114	10	17	21	23	17	0
65ba0ee426049170c91c39805c058883	Bacteria	Bacteroidetes	Bacteroidia	Sphingobacteriales	KD3-93	NA	NA	35	21	44	10	0	11	8	138	16	14	13	9	12	0	18	15	0	47	109	0	0	7	15	28	17	17	26	10	0	0	20	6	6	10	18	153	19	9	22	31	0	15
2c2b46158fd37ff3bf682657afc16d3b	Bacteria	Planctomycetes	Phycisphaerae	Tepidisphaerales	WD2101 soil group	uncultured bacterium	uncultured bacterium	11	27	26	0	0	12	0	74	21	0	18	0	27	16	17	24	15	50	77	13	13	10	22	40	8	10	19	15	0	0	8	13	0	25	13	78	15	7	6	13	27	0
cce01c4c6cf72f9965d98d2400074b4e	Unassigned	NA	NA	NA	NA	NA	NA	30	20	19	0	4	17	0	49	0	0	13	0	14	6	9	0	0	35	71	0	0	0	0	18	7	14	18	9	0	6	3	0	6	8	12	98	16	8	12	44	11	4
7e1456ee4191c3ea224e84e86d0aa814	Bacteria	Proteobacteria	Gammaproteobacteria	Betaproteobacteriales	Burkholderiaceae	Burkholderia-Caballeronia-Paraburkholderia	Ambiguous_taxa	21	13	15	0	0	32	0	34	8	21	14	0	17	0	6	27	12	33	60	7	0	11	8	22	25	25	15	20	0	0	0	0	14	19	0	123	37	7	11	29	11	8
62db95a8538de30bf5ecead9736954ef	Unassigned	NA	NA	NA	NA	NA	NA	406	240	459	61	87	249	55	1766	71	222	227	0	161	102	175	266	179	531	1541	104	88	131	126	410	124	116	437	88	62	91	121	48	99	213	218	2019	236	158	238	562	194	88
ef6558d7032b5d3c958fb6936dee3b74	Bacteria	Proteobacteria	Gammaproteobacteria	Betaproteobacteriales	Burkholderiaceae	Noviherbaspirillum	uncultured bacterium	200	121	49	38	0	60	50	1612	80	256	967	69	134	37	111	116	63	190	725	47	27	37	102	37	25	29	114	8	0	7	55	24	39	129	123	161	32	99	66	122	62	52
278c09077699a31522c10da1fe63cc53	Bacteria	Proteobacteria	Gammaproteobacteria	Betaproteobacteriales	Burkholderiaceae	Massilia	uncultured bacterium	146	64	218	0	33	77	42	655	78	160	170	0	117	122	71	191	116	268	536	50	58	95	92	188	140	99	133	102	0	53	48	58	59	161	100	925	100	66	146	310	99	59
46a9e80026432d24adb4fdb382f817e1	Bacteria	Proteobacteria	Gammaproteobacteria	Betaproteobacteriales	Burkholderiaceae	Rhizobacter	NA	96	104	126	48	53	95	69	405	85	168	144	43	153	61	46	196	64	281	494	96	79	43	80	176	96	113	171	81	80	91	74	77	60	123	128	1295	82	97	95	168	110	49
4d53aa29f8b5ced42534a603fd48ac06	Bacteria	Proteobacteria	Alphaproteobacteria	Sphingomonadales	Sphingomonadaceae	Sphingomonas	NA	30	51	227	38	105	33	55	667	45	151	84	20	70	41	30	112	25	135	741	47	18	61	45	138	54	92	119	97	72	68	17	26	17	123	95	1592	59	21	80	231	74	58
28bab78dcadcbe2dd2d71f6f85557fde	Bacteria	Proteobacteria	Gammaproteobacteria	Betaproteobacteriales	Burkholderiaceae	Massilia	NA	26	52	234	20	208	83	28	1273	239	302	130	13	40	81	20	65	122	326	200	28	43	40	42	103	47	86	169	134	46	47	121	17	26	53	93	337	35	119	124	255	60	27
6f16304fb63a738c7cdfaa9830e8ee53	Bacteria	Bacteroidetes	Bacteroidia	Cytophagales	Microscillaceae	uncultured	uncultured bacterium	102	107	121	31	38	40	35	1147	59	92	80	30	57	25	55	91	61	187	453	32	39	40	54	145	60	59	124	55	0	43	37	30	30	72	62	644	104	66	80	222	97	43
a5ea4724933efc67e9233f266324cc32	Bacteria	Proteobacteria	Gammaproteobacteria	Betaproteobacteriales	Burkholderiaceae	Massilia	NA	122	29	102	11	41	90	28	675	21	211	136	20	52	76	41	87	64	320	294	46	42	61	62	149	120	102	77	54	38	40	50	39	74	86	83	384	77	68	112	176	80	66
67f9581f6c78565211d9d0bfe2a5753e	Bacteria	Proteobacteria	Gammaproteobacteria	R7C24	uncultured bacterium	uncultured bacterium	uncultured bacterium	178	133	123	27	53	99	31	636	54	105	125	31	59	59	22	185	43	136	253	62	46	50	65	105	60	34	157	0	48	37	31	41	84	82	94	638	91	72	43	183	89	43
91446437abfd0529f8ce72188723ec53	Unassigned	NA	NA	NA	NA	NA	NA	79	60	96	0	0	62	0	831	88	69	157	14	133	55	49	174	52	195	230	45	44	87	85	84	65	39	159	55	0	0	78	41	28	111	31	437	60	41	49	231	154	27
b31de8601bfc1271f42d683dc429ff33	Bacteria	Proteobacteria	Alphaproteobacteria	Dongiales	Dongiaceae	Dongia	NA	101	0	104	0	27	55	0	428	29	129	72	0	57	0	40	92	41	225	289	44	34	39	40	84	45	50	130	86	39	49	34	0	43	141	112	805	94	32	51	123	74	43
97a1badc23b4c937ca40f9f5dcb58c38	Bacteria	Proteobacteria	Alphaproteobacteria	Sphingomonadales	Sphingomonadaceae	Sphingomonas	NA	53	42	39	0	20	20	0	96	0	25	49	0	31	36	18	36	19	68	145	0	0	14	0	69	40	25	0	31	0	0	16	0	0	0	25	273	49	29	36	26	31	0
124d223ff05aa6ac1c248a6730c921d1	Bacteria	Patescibacteria	Saccharimonadia	Saccharimonadales	uncultured soil bacterium	uncultured soil bacterium	uncultured soil bacterium	16	131	302	0	10	0	10	218	53	56	36	15	7	15	9	29	74	399	62	9	12	15	26	48	10	16	29	184	18	9	10	16	19	28	4	1306	138	67	109	62	39	47
ff7108c91975fb8420457b7fe8024c43	Bacteria	Proteobacteria	Alphaproteobacteria	Dongiales	Dongiaceae	Dongia	NA	78	28	94	27	35	48	29	236	37	81	97	21	139	41	34	149	36	119	208	56	48	61	35	120	78	27	86	53	31	55	53	34	45	87	102	783	71	38	49	109	36	25
a42dfc2c0339c710f9730412ada08d44	Bacteria	Bacteroidetes	Bacteroidia	Sphingobacteriales	Sphingobacteriaceae	Mucilaginibacter	NA	83	48	64	0	17	94	23	480	51	83	46	0	32	0	0	103	45	132	386	40	27	28	44	167	52	35	81	48	18	26	41	0	39	46	43	506	62	36	63	133	35	23
36f4322af72486336fbe670bba6eeb81	Bacteria	Bacteroidetes	Bacteroidia	Cytophagales	Microscillaceae	uncultured	metagenome	73	115	71	13	35	46	31	219	62	43	17	14	74	23	23	153	31	128	275	74	30	48	59	112	40	42	94	52	18	70	0	12	26	40	64	710	125	28	43	96	66	36
2fc87e04355697543e348a8a99daf9db	Bacteria	Verrucomicrobia	Verrucomicrobiae	Chthoniobacterales	Chthoniobacteraceae	Candidatus Udaeobacter	NA	22	28	27	0	0	27	0	122	39	24	32	0	37	0	27	41	22	69	110	16	0	20	14	43	31	37	0	14	0	0	0	0	0	21	14	139	51	19	0	50	47	0
d177524d6d00eefbf780de833f46586b	Bacteria	Bacteroidetes	Bacteroidia	Chitinophagales	Chitinophagaceae	Niastella	uncultured soil bacterium	348	14	54	23	22	44	13	420	17	50	62	19	29	28	29	134	0	277	565	16	24	51	46	29	21	17	65	13	7	38	45	12	15	83	53	409	25	30	22	110	0	28
b2baad6b62d2efd363b0d8fb3d6406db	Bacteria	Proteobacteria	Deltaproteobacteria	Myxococcales	Polyangiaceae	uncultured bacterium	uncultured bacterium	67	23	87	31	32	66	30	248	49	70	51	0	87	26	36	86	32	120	312	61	43	54	70	104	32	35	170	63	27	49	57	38	24	32	44	429	37	48	52	104	59	51
b0e887d50801f758fdfbfb1821653915	Bacteria	Proteobacteria	Gammaproteobacteria	Betaproteobacteriales	Burkholderiaceae	Duganella	Massilia sp. THG-SS12.3	111	14	100	17	15	44	12	748	0	26	41	9	52	0	71	59	18	159	359	13	11	20	41	64	35	0	91	20	15	10	121	0	17	47	57	315	98	40	16	44	0	25
5d2097ba2c319879affbe8d7f6ef52f1	Bacteria	Chloroflexi	Gitt-GS-136	Ambiguous_taxa	Ambiguous_taxa	Ambiguous_taxa	Ambiguous_taxa	11	0	17	0	3	7	0	31	0	34	15	0	17	5	11	15	4	37	60	0	4	7	0	58	22	0	16	8	0	0	13	4	0	5	0	176	13	9	21	8	0	6
28dd2b5b658b27e82ae3ac93ab28920e	Bacteria	Proteobacteria	Alphaproteobacteria	Caulobacterales	Caulobacteraceae	Phenylobacterium	NA	55	31	41	25	21	48	0	224	29	60	110	0	79	34	40	21	25	97	172	29	22	22	28	75	34	28	72	0	0	74	0	0	43	49	57	136	0	42	36	66	44	28
7716be4199b52f658be42f4a5fb9f236	Bacteria	Bacteroidetes	Bacteroidia	Sphingobacteriales	Sphingobacteriaceae	Mucilaginibacter	uncultured bacterium	49	47	68	17	32	62	19	121	22	48	61	9	42	22	18	42	38	59	142	40	17	22	12	65	15	16	39	87	18	19	35	10	23	56	65	314	126	65	61	145	34	25
421d64a995dbcba094e4a0d8d8fdf278	Bacteria	Proteobacteria	Gammaproteobacteria	Betaproteobacteriales	Burkholderiaceae	NA	NA	20	0	47	0	14	23	20	227	20	79	89	21	41	28	28	71	13	60	229	23	19	15	27	35	30	18	34	24	0	0	32	0	15	38	26	224	38	58	39	44	24	8
790d4b2869b731c67f6b7c0aa7f8e655	Bacteria	Proteobacteria	Deltaproteobacteria	Myxococcales	Haliangiaceae	Haliangium	NA	35	26	61	8	36	30	13	128	23	50	51	8	30	21	12	46	23	82	176	25	18	19	24	56	32	12	54	33	12	24	17	10	0	38	32	428	26	38	35	73	17	17
7ad855bbc7d3cc3dd9f199f7be4d0e96	Bacteria	Proteobacteria	Gammaproteobacteria	Betaproteobacteriales	Burkholderiaceae	Rhizobacter	uncultured bacterium	21	0	40	0	0	25	0	68	0	49	50	0	26	0	0	30	17	39	137	13	16	27	0	57	24	23	30	22	0	0	24	0	0	19	20	294	37	24	40	38	0	18
1436386a4d3111e64fb5ea7778faa288	Bacteria	Planctomycetes	Planctomycetacia	Planctomycetales	Schlesneriaceae	Schlesneria	NA	22	21	32	0	8	13	10	195	10	25	39	0	52	19	40	18	23	149	171	14	0	14	17	101	37	16	34	29	0	6	36	7	4	39	13	255	37	17	31	146	40	20
85a83ad43cabbf8c52a6dc4597af6cd6	Unassigned	NA	NA	NA	NA	NA	NA	45	41	44	0	5	34	11	166	22	70	38	0	48	19	25	74	29	73	143	22	13	32	37	38	19	27	39	0	0	0	0	19	13	40	41	245	66	21	23	68	71	23
479dc3f53f9573f4dbfac757913332ed	Bacteria	Acidobacteria	Subgroup 6	uncultured bacterium	uncultured bacterium	uncultured bacterium	uncultured bacterium	27	25	17	0	0	27	0	83	30	21	13	0	20	21	12	19	11	39	67	0	9	0	0	49	10	11	0	21	0	0	0	8	0	0	0	98	35	21	12	0	0	11
dc4065bec24cb68a4db4c36eca9a3cf3	Bacteria	Chloroflexi	Ktedonobacteria	Ktedonobacterales	Ktedonobacteraceae	uncultured	uncultured bacterium	40	15	26	7	0	10	7	229	52	58	79	5	26	26	12	44	26	71	78	26	8	17	17	68	13	22	48	25	9	0	21	7	12	50	56	250	19	21	17	46	77	7
c3fb94dd82e0e9353a0a1229187a9d16	Bacteria	Proteobacteria	Alphaproteobacteria	Rhizobiales	Xanthobacteraceae	Rhodoplanes	NA	34	35	27	15	0	18	23	151	52	44	38	21	31	19	0	29	0	66	47	32	0	0	32	56	22	0	29	36	0	0	17	0	0	21	28	70	29	19	29	31	0	0
ffa97eabf7989f190a4ef2b8a2506136	Bacteria	Proteobacteria	Gammaproteobacteria	Xanthomonadales	Xanthomonadaceae	uncultured	uncultured bacterium	0	0	41	11	0	29	0	75	0	32	26	30	16	28	16	29	15	45	126	18	13	16	21	27	18	16	20	24	0	0	0	0	0	22	28	224	0	23	21	23	0	29
100afb335367ff614a8250bffabf3898	Bacteria	Proteobacteria	Alphaproteobacteria	Rhizobiales	KF-JG30-B3	NA	NA	19	28	20	0	19	22	15	41	0	11	0	0	27	12	14	26	0	23	95	0	0	0	15	43	19	0	17	11	0	10	0	0	0	10	0	156	31	9	16	22	0	13
26d9da5d6141c2b5cbf3a2ebd626b807	Bacteria	Patescibacteria	Saccharimonadia	Saccharimonadales	uncultured bacterium	uncultured bacterium	uncultured bacterium	38	21	43	6	7	16	19	72	18	70	31	0	34	9	14	60	19	40	199	7	5	13	16	75	35	38	27	12	0	12	17	9	23	39	25	267	57	15	20	49	30	0
5b95b5916c58f3fd3fd935f31cb415e5	Bacteria	Armatimonadetes	Armatimonadia	Armatimonadales	uncultured bacterium	uncultured bacterium	uncultured bacterium	19	39	37	8	9	27	28	225	12	42	36	0	25	23	33	58	18	54	59	26	13	22	24	32	0	0	27	12	11	18	43	13	0	81	21	135	37	26	33	42	21	0
b42b358a6911c463c36b754675d4c627	Unassigned	NA	NA	NA	NA	NA	NA	9	8	26	0	0	10	0	62	0	9	20	0	6	10	7	23	7	30	57	6	0	8	0	28	11	0	0	10	0	9	0	4	0	31	0	87	15	10	9	25	0	0
0ba56b2cbc1db9ecf55d81347ecbde27	Bacteria	Planctomycetes	Planctomycetacia	Gemmatales	Gemmataceae	Gemmata	NA	22	23	23	0	15	13	0	161	14	26	24	0	45	12	26	23	14	63	47	16	0	23	14	31	25	14	41	9	0	0	39	0	0	35	14	111	35	0	16	18	36	0
fb830a0029ddc33879db95290710436e	Bacteria	Proteobacteria	Gammaproteobacteria	Pseudomonadales	Pseudomonadaceae	Pseudomonas	Ambiguous_taxa	30	0	16	5	0	81	6	149	0	27	44	0	20	13	9	33	14	33	85	17	11	12	33	49	13	13	25	19	0	21	5	8	14	23	62	97	26	13	26	84	25	50
2619398acf673a12f50f78837fbd7c05	Bacteria	Chloroflexi	Ktedonobacteria	C0119	uncultured bacterium	uncultured bacterium	uncultured bacterium	18	18	9	0	0	13	0	89	0	10	16	0	12	0	12	10	13	34	51	5	0	0	5	20	10	0	5	6	0	0	6	0	3	10	0	78	14	11	12	17	0	5
5ef7cd5411a3e8aa3bdae7d71c2f6bc9	Bacteria	Bacteroidetes	Bacteroidia	Chitinophagales	Chitinophagaceae	Flavisolibacter	uncultured bacterium	16	19	10	0	0	11	9	41	10	11	16	0	0	8	8	13	14	30	68	0	4	16	0	24	13	9	14	10	0	0	0	0	0	13	0	107	17	20	12	24	0	0
908e27b5f376c621d39ef4462b20c36c	Unassigned	NA	NA	NA	NA	NA	NA	22	0	12	0	0	0	0	128	14	19	23	0	23	10	22	30	16	33	59	16	0	17	24	16	11	11	30	9	0	0	11	0	0	31	0	63	8	17	0	17	46	0
bd87fdadf105341c75b352d8f9724624	Bacteria	Proteobacteria	Gammaproteobacteria	Betaproteobacteriales	Burkholderiaceae	Ramlibacter	NA	0	0	24	0	10	0	0	60	0	30	26	0	16	14	12	25	8	24	54	10	0	15	12	32	17	0	9	18	9	13	11	12	7	8	10	115	14	8	10	15	0	0
372fe5d2b738e1e2e143ce6269333e21	Unassigned	NA	NA	NA	NA	NA	NA	12	0	17	5	0	14	0	117	8	73	13	6	12	4	11	14	8	36	83	0	10	8	12	26	0	7	12	18	0	12	28	3	2	43	18	85	18	14	8	32	14	10
dbb08c3df13ff9c8c71d660d091da234	Bacteria	Actinobacteria	Actinobacteria	Corynebacteriales	Mycobacteriaceae	Mycobacterium	Ambiguous_taxa	22	0	31	0	10	24	0	0	0	20	20	0	20	14	15	10	4	42	0	0	17	10	5	27	26	19	16	36	0	13	24	0	6	14	20	1	42	29	22	15	18	0
037f2214ce634fc147e55f9081dff583	Bacteria	Planctomycetes	Planctomycetacia	Pirellulales	Pirellulaceae	Pirellula	metagenome	12	15	10	0	0	7	0	36	11	15	11	0	25	0	15	21	16	59	39	12	0	0	13	20	10	16	9	12	0	3	8	4	0	20	0	60	25	5	5	25	27	0
034d9f530e1c4555dd61bdca23c850dd	Bacteria	Proteobacteria	Alphaproteobacteria	Rhizobiales	Xanthobacteraceae	NA	NA	505	278	246	74	93	322	110	3119	207	611	788	49	174	294	92	437	236	454	1154	123	93	66	201	372	172	194	267	247	59	86	258	0	210	338	360	1647	255	283	308	441	198	90
3c3d53e0ded0e38b20433a67464e57f9	Bacteria	Proteobacteria	Gammaproteobacteria	Betaproteobacteriales	Burkholderiaceae	uncultured	NA	152	149	338	90	71	97	58	696	59	315	269	49	153	89	65	245	102	345	927	72	68	106	114	365	169	94	308	165	97	93	112	110	63	189	150	1849	140	124	173	248	98	154
12ff5abc7414d7b95364c8443991b9c3	Bacteria	Bacteroidetes	Bacteroidia	Sphingobacteriales	Sphingobacteriaceae	Mucilaginibacter	NA	117	158	313	52	41	94	55	322	55	153	73	0	132	79	45	111	46	566	813	118	81	141	124	362	103	98	371	198	65	58	58	73	38	108	144	2120	202	76	160	199	111	118
398cd14a6e9504ee4fb45a09983d08a1	Bacteria	Proteobacteria	Alphaproteobacteria	Sphingomonadales	Sphingomonadaceae	Sphingomonas	NA	100	61	247	61	69	102	54	377	71	223	141	45	89	69	50	193	100	318	436	103	81	83	174	168	79	86	281	134	60	63	0	70	148	159	169	1173	343	80	77	259	84	63
a6daed1f9fd718476df7a72de9255ada	Bacteria	Proteobacteria	Alphaproteobacteria	Micropepsales	Micropepsaceae	uncultured	NA	142	106	197	62	45	126	35	528	41	102	139	0	73	96	0	148	80	213	537	48	55	119	51	238	123	150	156	90	73	91	65	85	59	115	116	1078	131	52	124	202	103	62
b382bd98ece5d65dae8ba500efa43ba0	Bacteria	Acidobacteria	Acidobacteriia	Acidobacteriales	uncultured	NA	NA	94	74	115	0	0	85	34	518	43	91	102	0	98	47	0	126	49	116	329	0	40	0	65	106	40	33	65	51	0	31	71	0	71	62	74	629	132	80	55	86	54	0
8a5c1bb082aa8582b15486960e0a4d5c	Bacteria	Bacteroidetes	Bacteroidia	Chitinophagales	Chitinophagaceae	uncultured	Ambiguous_taxa	97	34	75	14	62	65	42	361	62	70	84	17	135	27	28	91	29	207	316	23	22	31	51	93	42	90	50	64	17	42	20	25	20	218	26	666	49	18	71	188	83	23
cd98415613b7f1d4de7b15bcaecaba96	Bacteria	Proteobacteria	Gammaproteobacteria	Betaproteobacteriales	Burkholderiaceae	Massilia	NA	36	0	40	0	0	48	0	70	21	29	0	0	0	30	0	56	36	80	176	0	31	25	0	101	47	32	0	56	0	21	0	0	41	41	0	262	95	35	38	44	0	0
27ab3519a4d95f498500cab103dbac0d	Bacteria	Planctomycetes	Phycisphaerae	Tepidisphaerales	WD2101 soil group	NA	NA	50	70	72	12	21	33	31	293	66	72	120	22	80	42	34	138	0	142	208	47	0	38	50	93	41	49	72	34	18	0	62	26	0	139	40	288	65	50	41	104	117	0
6db31164019462abdbdd0dc4e0f73325	Bacteria	Proteobacteria	Gammaproteobacteria	R7C24	NA	NA	NA	72	79	104	24	19	88	29	438	54	100	94	0	69	49	20	79	29	71	275	34	53	54	66	78	33	22	108	40	0	40	58	22	36	76	53	473	49	44	47	103	42	21
c1eed71674a67e7615cd8f8b04601c08	Bacteria	Proteobacteria	Gammaproteobacteria	Xanthomonadales	Xanthomonadaceae	Arenimonas	uncultured bacterium	83	57	77	31	0	60	28	168	27	70	62	0	0	0	0	0	41	47	172	45	37	0	0	35	35	27	0	0	0	0	51	0	0	0	43	195	67	0	58	44	0	42
368888cc29a1ba9db3401f4aa16b553a	Bacteria	Proteobacteria	Alphaproteobacteria	Caulobacterales	Caulobacteraceae	Phenylobacterium	NA	55	35	71	29	19	48	0	277	41	44	125	0	62	37	36	34	23	116	422	47	27	42	35	84	51	56	91	30	33	35	19	30	41	38	29	280	31	25	47	91	36	55
9278a7fb00d266edbb9e2a1bcfc2d540	Bacteria	Proteobacteria	Gammaproteobacteria	JG36-TzT-191	uncultured bacterium	uncultured bacterium	uncultured bacterium	57	0	65	0	24	19	0	128	0	27	44	29	31	0	20	22	0	58	185	0	0	17	19	45	32	17	28	28	0	0	0	0	0	36	16	263	40	31	21	46	0	0
b6fb875fb8d7ee53ce0c9ab4e2cf345e	Bacteria	Acidobacteria	Acidobacteriia	Acidobacteriales	uncultured	uncultured Acidobacteria bacterium	uncultured Acidobacteria bacterium	84	48	91	0	0	51	0	357	31	73	68	0	58	26	0	87	39	83	232	22	30	21	35	62	32	33	59	27	0	22	36	0	30	61	46	472	50	54	42	88	41	21
92728180050272d23cadf12fe83b2dd9	Bacteria	Planctomycetes	Phycisphaerae	Tepidisphaerales	WD2101 soil group	uncultured bacterium	uncultured bacterium	27	34	31	0	0	15	0	40	24	0	0	8	36	24	0	15	22	56	41	0	23	0	15	48	30	17	39	0	0	9	13	0	12	0	0	71	29	13	34	41	22	0
cf883040379b7a15d3c2a2d92d130fcb	Bacteria	Proteobacteria	Deltaproteobacteria	Myxococcales	Haliangiaceae	Haliangium	uncultured Nannocystineae bacterium	66	30	60	0	25	49	23	194	19	62	84	18	76	21	18	47	36	91	201	24	37	42	29	102	28	22	91	38	14	35	42	22	24	45	41	625	49	45	32	81	27	26
a47cb9cbbef8371bf77f98141424b49d	Bacteria	Verrucomicrobia	Verrucomicrobiae	Pedosphaerales	Pedosphaeraceae	ADurb.Bin063-1	NA	0	0	50	0	15	34	0	138	46	82	72	0	68	0	37	68	21	70	146	34	0	41	43	35	31	26	56	0	11	0	0	0	0	43	31	109	0	16	0	61	31	25
ce32160196bde09a105bba6a9a939b26	Unassigned	NA	NA	NA	NA	NA	NA	30	21	40	11	17	32	8	107	23	45	40	0	38	23	18	55	19	194	138	26	25	26	32	126	37	43	63	82	16	23	23	20	10	63	24	527	104	25	47	103	48	38
baec95fd1e75cef73e0c86884db1eb46	Unassigned	NA	NA	NA	NA	NA	NA	69	49	55	20	16	22	24	771	29	96	86	18	15	27	15	52	10	77	184	14	15	23	18	18	8	12	51	10	0	12	12	5	5	32	58	86	21	11	24	105	33	20
287d2360789803e72b7f1fd58786367e	Bacteria	Verrucomicrobia	Verrucomicrobiae	Pedosphaerales	Pedosphaeraceae	Pedosphaera	Pedosphaera parvula Ellin514	64	0	58	0	14	36	12	231	0	64	65	16	60	13	23	34	28	145	121	38	28	23	36	51	37	40	50	51	10	11	29	0	13	68	20	218	46	0	31	125	51	29
3169a309908e7dd6ce6f9872547dca8b	Bacteria	Acidobacteria	Subgroup 6	uncultured Acidobacteriales bacterium	uncultured Acidobacteriales bacterium	uncultured Acidobacteriales bacterium	uncultured Acidobacteriales bacterium	17	0	22	0	6	22	0	39	0	38	11	0	20	0	23	9	14	38	78	18	12	11	0	35	34	0	0	16	0	7	13	0	0	0	0	104	31	19	17	0	0	15
e205db9f40fcafc6c04ef4c3645dd2b0	Bacteria	Bacteroidetes	Bacteroidia	Sphingobacteriales	env.OPS 17	uncultured bacterium	uncultured bacterium	54	49	47	11	29	18	0	155	24	36	27	10	24	15	0	49	24	107	263	19	19	27	28	96	68	28	47	46	19	18	15	8	18	70	26	291	55	36	60	74	41	15
f2bc4abec0a97c7d9d280444d87df307	Unassigned	NA	NA	NA	NA	NA	NA	55	23	63	12	20	23	13	298	16	54	80	0	56	23	34	38	23	82	194	22	22	33	13	86	27	19	41	29	4	41	15	25	23	39	39	231	22	19	32	53	31	33
d48f757adb22c0cf8b94fb5d4a0c6d69	Bacteria	Planctomycetes	Planctomycetacia	Planctomycetales	uncultured	NA	NA	24	33	0	0	0	47	19	78	40	27	21	0	11	25	0	22	0	48	47	42	0	32	25	25	33	34	21	35	0	0	0	0	21	18	0	70	19	31	0	41	0	20
b5ed307242b4e36fdb846f7445b1112d	Unassigned	NA	NA	NA	NA	NA	NA	24	0	52	0	0	18	0	105	16	29	36	11	39	0	26	81	36	143	107	37	13	27	34	55	15	29	46	26	0	31	0	0	0	95	19	188	33	31	16	73	43	0
0afece30a66e0a78dd8c821c0b37b315	Bacteria	Verrucomicrobia	Verrucomicrobiae	Chthoniobacterales	Terrimicrobiaceae	Terrimicrobium	metagenome	33	21	41	0	10	21	14	74	22	42	45	0	75	16	21	57	58	74	122	43	13	41	21	49	40	34	17	57	0	0	16	35	18	115	24	253	75	19	28	87	83	10
4314befc7ce88842dc4c730528cb9d72	Unassigned	NA	NA	NA	NA	NA	NA	40	18	66	0	17	41	11	149	23	75	38	10	69	13	12	37	18	104	101	18	11	26	43	44	23	22	26	19	0	14	28	15	37	60	19	320	42	47	15	56	55	9
8e3a6ec19e4e14efe5f34a07a3947cbd	Bacteria	Bacteroidetes	Bacteroidia	Cytophagales	Microscillaceae	Chryseolinea	uncultured bacterium	53	23	41	0	8	18	16	225	18	44	30	13	35	27	11	30	29	114	161	21	15	18	40	46	21	42	47	12	23	60	5	6	0	0	19	300	36	25	36	80	26	17
cd9dfed6b773cf72b53d70c7ff120206	Bacteria	Gemmatimonadetes	Gemmatimonadetes	Gemmatimonadales	Gemmatimonadaceae	Gemmatimonas	metagenome	42	20	56	10	10	10	10	111	24	64	41	5	35	0	15	62	23	113	100	31	19	0	13	39	30	38	84	43	19	25	5	10	19	53	62	294	66	17	27	127	21	15
efe34c53274d2e4bfc50d90c95d0bdf5	Bacteria	Actinobacteria	Acidimicrobiia	IMCC26256	NA	NA	NA	30	16	38	0	13	0	0	65	12	35	29	0	41	18	20	38	0	60	88	23	15	0	18	71	38	11	37	25	0	16	13	0	0	10	18	127	32	44	21	29	0	0
6fc4ace624e16f13b42baa2d9eaf1470	Bacteria	Proteobacteria	Alphaproteobacteria	Elsterales	uncultured	uncultured alpha proteobacterium	uncultured alpha proteobacterium	9	0	16	0	0	7	0	23	9	18	9	0	0	9	7	5	6	20	48	0	0	9	0	20	23	5	14	7	0	0	11	0	0	6	0	110	14	6	13	8	0	0
0bf21194cc35eb5d78c0e3600fc2e256	Unassigned	NA	NA	NA	NA	NA	NA	26	30	29	12	12	51	10	221	13	32	49	11	29	14	0	60	19	50	129	18	17	26	19	50	20	21	45	19	9	12	30	11	11	39	33	256	49	34	22	47	39	13
1ab85c6b8b46fa8efa6c77e64ff5bc3e	Bacteria	Planctomycetes	Phycisphaerae	Tepidisphaerales	WD2101 soil group	uncultured planctomycete	uncultured planctomycete	30	44	31	0	9	0	0	91	29	62	42	6	43	0	22	45	28	90	109	0	0	20	83	41	22	29	39	18	0	19	0	7	15	41	13	103	22	20	14	52	32	10
7654ac995e733d3c995c42bfd0179c68	Bacteria	Proteobacteria	Deltaproteobacteria	Myxococcales	Haliangiaceae	Haliangium	uncultured bacterium	13	25	50	0	35	50	16	82	17	21	25	19	25	14	0	45	16	57	118	20	23	21	20	34	15	15	45	41	21	13	22	19	14	18	32	285	29	22	28	29	18	0
ce838a42328ae2941ef2e7d4f8a0c387	Bacteria	Acidobacteria	Acidobacteriia	Acidobacteriales	Acidobacteriaceae (Subgroup 1)	Acidicapsa	NA	19	18	39	7	11	30	11	142	12	27	31	0	22	0	40	35	19	40	88	7	11	9	10	35	7	20	32	45	9	22	10	7	6	27	9	318	41	18	41	50	32	14
8930f757037be832f95755f73de8a2e8	Bacteria	Proteobacteria	Gammaproteobacteria	Betaproteobacteriales	Burkholderiaceae	Burkholderia-Caballeronia-Paraburkholderia	Ambiguous_taxa	20	14	23	0	0	40	0	135	0	39	29	5	30	20	9	16	50	58	77	12	72	13	15	31	16	11	24	39	39	12	9	0	10	15	15	255	13	19	19	53	11	21
617e911ace56b36e2f7f7cb29441d6cd	Bacteria	Bacteroidetes	Bacteroidia	Sphingobacteriales	Sphingobacteriaceae	Mucilaginibacter	uncultured bacterium	18	11	35	0	0	0	0	78	11	15	19	0	10	0	9	17	0	29	80	0	10	6	0	24	10	0	8	21	0	0	10	0	14	11	9	94	16	8	19	16	8	0
9f811d36499dcfa1f91809d46293e801	Bacteria	Actinobacteria	Actinobacteria	Corynebacteriales	Mycobacteriaceae	Mycobacterium	uncultured bacterium	26	11	20	0	8	9	0	46	10	27	22	0	14	0	14	0	0	30	89	14	10	15	0	20	22	0	25	19	0	0	21	0	0	12	10	127	22	15	21	20	0	14
0c5173ac651c28a88f036c789869d276	Bacteria	Acidobacteria	Holophagae	Subgroup 7	uncultured bacterium	uncultured bacterium	uncultured bacterium	20	18	17	0	0	0	0	25	0	0	10	0	15	18	14	17	18	28	70	11	10	9	13	38	17	0	26	14	12	0	20	0	15	0	0	103	0	17	24	15	0	0
923ff86fbd50e6b67d68374b0a0a56d3	Bacteria	Proteobacteria	Alphaproteobacteria	Paracaedibacterales	Paracaedibacteraceae	Candidatus Paracaedibacter	NA	16	0	31	0	11	19	14	52	9	12	26	0	0	0	14	12	0	34	58	0	0	0	11	23	23	0	31	20	5	0	0	0	14	12	22	46	27	22	12	0	0	0
99853729afcf6a74125cf8a04411e6ff	Unassigned	NA	NA	NA	NA	NA	NA	30	23	23	0	6	27	12	131	25	44	43	14	15	15	11	41	19	36	60	15	13	11	30	46	17	17	11	28	6	8	16	0	0	53	5	117	33	16	32	32	46	9
08b22a47cbea9fbe15110708df8e86db	Bacteria	Planctomycetes	Planctomycetacia	Pirellulales	Pirellulaceae	Pir4 lineage	NA	18	0	7	0	0	0	0	54	12	18	40	0	30	4	0	11	17	38	39	14	8	0	14	35	6	10	0	17	0	0	14	0	0	30	0	102	0	10	12	44	18	15
01c85db121eefbe8efd3a7d32dc2fe85	Bacteria	Proteobacteria	Gammaproteobacteria	Betaproteobacteriales	Burkholderiaceae	Burkholderia-Caballeronia-Paraburkholderia	Ambiguous_taxa	35	13	26	0	0	17	0	53	0	22	19	23	21	0	17	23	23	38	64	5	7	0	13	30	22	16	0	16	0	0	17	0	12	17	14	130	30	0	19	22	12	0
6a1986d93e5c889b147e2c71d3d5d28f	Unassigned	NA	NA	NA	NA	NA	NA	16	13	21	0	16	13	0	71	7	47	42	0	32	9	18	13	0	31	94	9	0	12	0	30	10	0	18	19	0	6	0	0	0	0	12	107	18	11	11	11	8	7
57e0ebfce89ef08820a6e476af67381e	Bacteria	Acidobacteria	Acidobacteriia	Acidobacteriales	Acidobacteriaceae (Subgroup 1)	Acidipila	uncultured bacterium	21	24	26	0	0	0	0	31	13	21	0	0	18	0	0	27	16	18	62	0	24	0	23	23	26	14	33	0	0	24	22	10	0	18	0	53	27	18	0	20	29	12
30b0ee868dbc27331b23accb9298e067	Bacteria	Verrucomicrobia	Verrucomicrobiae	Pedosphaerales	Pedosphaeraceae	uncultured bacterium	uncultured bacterium	14	14	21	0	0	0	0	72	10	34	23	0	33	0	12	30	8	46	54	10	0	0	12	18	0	11	0	0	0	0	9	0	0	17	12	59	13	17	8	29	18	0
c52d548699d5829f79001ce13d14b7e4	Bacteria	Proteobacteria	Gammaproteobacteria	Betaproteobacteriales	Burkholderiaceae	Burkholderia-Caballeronia-Paraburkholderia	Ambiguous_taxa	11	0	18	9	0	26	0	64	7	27	23	0	17	25	0	24	18	26	89	0	10	7	10	33	26	24	0	13	0	0	14	0	8	19	0	136	28	11	21	28	0	11
5008f0805b02da95669f0887eaaf1393	Unassigned	NA	NA	NA	NA	NA	NA	13	0	33	0	6	9	0	69	17	16	72	0	37	6	10	15	0	28	127	0	10	0	10	16	0	0	40	14	31	6	7	10	12	3	11	72	7	0	9	23	10	9
eb7ea84ddccfd33e707c7a6b51e0dcd8	Bacteria	Proteobacteria	Gammaproteobacteria	Betaproteobacteriales	A21b	uncultured bacterium	uncultured bacterium	0	0	19	0	0	10	0	26	13	17	11	0	22	18	10	16	7	20	55	9	0	7	0	25	8	7	8	9	4	5	7	0	0	4	0	54	16	17	10	8	0	0
f95672a06f57b071e94244f3b718e197	Unassigned	NA	NA	NA	NA	NA	NA	12	14	18	0	0	13	0	23	0	12	18	0	12	6	10	9	9	26	72	0	9	7	17	16	7	12	15	0	0	0	8	0	0	11	11	67	20	0	10	21	12	0
5478c8d0f8f4c2428958958bd317aa26	Unassigned	NA	NA	NA	NA	NA	NA	14	8	18	0	5	0	0	43	10	10	7	0	6	9	0	7	9	27	45	8	10	6	8	21	0	16	22	14	7	12	18	0	11	8	11	109	12	8	11	16	7	8
ce03a2484ddcb71fabf743c529e7fea1	Bacteria	Proteobacteria	Gammaproteobacteria	Betaproteobacteriales	Burkholderiaceae	Rhizobacter	NA	23	32	1	28	6	15	10	3	9	12	9	29	10	6	15	3	10	19	3	6	13	7	3	8	12	2	10	11	31	18	10	39	13	7	32	12	19	7	5	11	25	2
af25bc217fc1e8f218835fb59b3b47e9	Unassigned	NA	NA	NA	NA	NA	NA	293	87	237	53	73	117	0	640	72	187	159	0	69	53	77	164	121	446	755	73	55	95	81	513	112	165	299	161	44	104	90	32	60	111	134	1662	101	104	224	278	133	47
365c029f58357cdc6ed5701d02464d57	Bacteria	Proteobacteria	Gammaproteobacteria	Gammaproteobacteria Incertae Sedis	Unknown Family	Acidibacter	NA	168	105	148	28	77	137	100	719	64	206	245	0	88	101	54	258	106	323	686	103	57	60	101	217	81	150	88	221	55	73	46	44	53	219	207	1534	281	90	139	225	121	50
db54c42cd0414867588da1ac993922f7	Bacteria	Proteobacteria	Gammaproteobacteria	Betaproteobacteriales	Burkholderiaceae	uncultured	NA	153	0	212	0	56	116	34	443	44	238	218	31	177	85	47	137	71	258	701	71	67	115	110	337	111	82	192	177	52	58	90	84	55	194	80	1642	98	87	163	238	101	78
d8905c47f44267d633164a4411a20757	Bacteria	Proteobacteria	Alphaproteobacteria	Sphingomonadales	Sphingomonadaceae	Sphingomonas	uncultured bacterium	133	53	157	28	58	0	59	248	30	112	77	0	97	42	50	108	41	275	420	98	31	63	68	160	158	112	208	155	39	99	48	79	61	122	97	1770	138	37	55	444	112	63
4372f51ccf4a43e5b7216a159c050bc9	Bacteria	Proteobacteria	Gammaproteobacteria	Xanthomonadales	Rhodanobacteraceae	Dokdonella	NA	154	65	144	0	76	87	51	404	50	151	112	0	173	69	48	171	83	179	413	78	63	61	100	226	88	36	96	77	0	74	73	0	79	172	76	988	106	75	81	170	84	47
658eebc784071ddd4ef4de8e3f9afeca	Bacteria	Actinobacteria	Actinobacteria	Streptomycetales	Streptomycetaceae	Streptomyces	NA	56	40	226	22	35	38	0	41	86	42	24	0	53	0	0	65	62	214	258	116	68	169	85	152	79	59	252	71	65	77	30	76	60	67	42	1036	60	25	112	569	0	74
543b6247ff73e23967292119e7dbd19f	Bacteria	Bacteroidetes	Bacteroidia	Chitinophagales	Chitinophagaceae	uncultured	NA	91	109	108	33	38	82	21	519	62	190	123	0	121	81	31	150	93	223	357	49	45	57	61	133	55	32	69	38	0	57	46	0	40	235	98	778	113	49	83	211	72	0
94b6fdd07eae3444491146bdedf3fae5	Bacteria	Bacteroidetes	Bacteroidia	Chitinophagales	Chitinophagaceae	uncultured	NA	101	74	110	20	43	75	30	503	38	197	93	28	50	43	28	159	51	160	519	44	31	39	41	181	66	63	83	53	0	38	42	0	24	208	79	590	51	59	90	199	68	0
9a6ae9025fbb7e1e97fdf7ab40ad40b0	Bacteria	Actinobacteria	Actinobacteria	Micromonosporales	Micromonosporaceae	Actinoplanes	NA	51	36	79	16	49	44	27	489	31	136	83	12	32	60	20	129	36	136	270	38	42	23	28	100	74	33	105	68	0	24	36	17	39	63	72	689	26	30	47	125	64	52
6ad3f666836b5fcdc9e04c0508b30d76	Bacteria	Proteobacteria	Gammaproteobacteria	Betaproteobacteriales	Burkholderiaceae	uncultured	Ambiguous_taxa	42	37	91	0	36	43	30	357	17	114	97	35	37	35	36	87	0	71	254	41	42	44	59	89	33	44	80	39	0	0	60	49	36	38	93	431	40	35	72	73	78	41
3273160020ade61771fad4dffdbf104a	Bacteria	Proteobacteria	Gammaproteobacteria	Betaproteobacteriales	Burkholderiaceae	Ramlibacter	NA	46	83	72	0	42	38	24	122	0	59	47	0	35	0	46	33	36	86	250	55	0	0	43	69	32	0	51	42	43	0	39	0	51	0	0	484	45	37	48	54	58	0
b714ea7d86c8411b73016c72b640021b	Unassigned	NA	NA	NA	NA	NA	NA	96	22	66	0	35	32	0	246	37	26	16	16	45	40	9	42	26	38	215	55	48	11	34	104	43	51	65	48	7	40	11	32	20	172	48	640	27	38	90	81	21	53
902b76ed6c08454bc9bda1685381ebb2	Unassigned	NA	NA	NA	NA	NA	NA	25	17	14	20	16	25	46	169	18	64	283	0	24	0	50	38	14	234	104	51	59	21	37	41	15	29	98	108	10	20	56	25	16	128	74	633	64	21	39	43	26	13
85869ad55f17e3e3b7cca8d53894a700	Bacteria	Proteobacteria	Deltaproteobacteria	Bdellovibrionales	Bacteriovoracaceae	Bacteriovorax	NA	99	57	32	17	16	27	19	735	34	53	126	23	37	26	23	70	23	98	259	19	22	26	41	51	30	30	39	24	12	15	31	0	25	19	71	128	42	43	27	85	48	32
9809b4d8da2e547fcbf66bbfff7c1e10	Unassigned	NA	NA	NA	NA	NA	NA	60	27	59	6	19	38	10	451	35	98	77	13	30	40	12	76	24	95	124	18	18	33	32	69	18	35	26	36	22	30	53	0	30	78	50	280	35	40	53	97	52	19
fbfa3e4a8be05a5e654f8d60316ecb10	Bacteria	Proteobacteria	Gammaproteobacteria	Xanthomonadales	Rhodanobacteraceae	Luteibacter	NA	112	43	61	20	15	44	13	396	24	65	46	27	63	12	20	25	48	116	155	28	15	35	111	43	25	25	68	0	17	10	11	18	9	12	0	318	13	13	57	183	31	0
9ca44b4be6c3e56d0c2ebdf56d94e1b4	Unassigned	NA	NA	NA	NA	NA	NA	33	58	70	9	14	43	11	131	17	32	32	12	16	12	0	48	23	124	213	28	11	25	24	71	29	26	52	25	30	22	31	19	18	42	31	691	15	31	27	58	24	8
c4f3f2e0e9295f086b3cec598926a57c	Bacteria	Proteobacteria	Deltaproteobacteria	Myxococcales	Haliangiaceae	Haliangium	uncultured bacterium	37	21	60	0	0	30	15	106	0	27	30	0	30	0	0	48	0	55	164	0	0	15	23	68	24	18	46	28	14	0	33	0	0	39	32	362	42	41	27	52	19	0
8823f2157021e63a83170f7b041e4e2c	Bacteria	Proteobacteria	Alphaproteobacteria	Micropepsales	Micropepsaceae	uncultured	metagenome	59	39	52	15	16	28	0	103	0	0	16	0	35	0	0	58	29	92	136	19	28	23	22	71	29	28	44	21	0	0	0	0	12	24	19	304	75	27	35	57	30	0
306d18085f3d11c0aa7862a13dd0819c	Bacteria	Planctomycetes	Phycisphaerae	Tepidisphaerales	WD2101 soil group	uncultured bacterium	uncultured bacterium	40	42	35	0	0	20	20	240	0	0	38	0	42	12	33	65	21	102	104	0	34	0	0	33	28	28	57	22	0	0	42	0	22	58	19	183	24	26	23	34	34	21
fe34c7e8ae9beee278eac92c392baf7a	Unassigned	NA	NA	NA	NA	NA	NA	30	17	35	0	15	49	26	142	14	43	205	0	22	16	15	39	22	194	71	45	12	15	18	48	31	60	18	28	5	16	20	0	0	77	21	225	18	18	21	39	56	0
81c039605d237a74fef152c4aad5e8a0	Bacteria	Planctomycetes	Planctomycetacia	Gemmatales	Gemmataceae	Gemmata	uncultured bacterium	28	26	37	11	7	26	0	166	26	31	40	0	80	19	25	51	20	83	85	43	18	31	20	37	14	33	87	20	0	43	31	0	27	24	34	120	24	28	29	75	75	22
d78f5c366a950c9c84cdebb0eff15b8d	Bacteria	Acidobacteria	Acidobacteriia	Acidobacteriales	uncultured	uncultured bacterium	uncultured bacterium	42	23	48	0	16	35	0	176	22	37	30	0	37	0	14	42	20	54	129	20	15	22	26	51	18	18	23	13	0	0	0	0	0	39	35	173	48	32	35	35	24	0
9e9b958cb2205a0b1fd8d3e5bfb327c3	Bacteria	Verrucomicrobia	Verrucomicrobiae	Chthoniobacterales	Chthoniobacteraceae	Candidatus Udaeobacter	uncultured bacterium	5	9	11	0	0	6	8	28	15	17	0	0	12	0	4	12	0	26	46	0	0	9	0	29	18	0	0	10	0	0	13	7	0	11	0	71	14	0	0	0	15	13
567f6d64ea2f15f689016425690dbb24	Unassigned	NA	NA	NA	NA	NA	NA	0	19	35	10	12	25	17	117	9	24	29	0	37	6	18	31	9	74	140	19	9	17	25	65	22	14	108	24	11	20	8	0	30	35	11	268	29	21	22	57	14	14
11aebc592fc1229c5553d4b42cec3f30	Unassigned	NA	NA	NA	NA	NA	NA	25	13	49	0	16	25	17	230	14	45	27	11	20	0	13	20	16	72	158	11	18	13	15	33	14	0	42	20	0	0	16	14	15	32	32	121	15	50	23	55	21	20
0f1efe88418f137f9e1bbd88dac2a94d	Bacteria	Proteobacteria	Gammaproteobacteria	Betaproteobacteriales	A21b	NA	NA	13	12	21	0	15	13	0	36	20	15	19	0	20	0	10	21	6	28	38	0	0	10	0	19	17	0	11	14	0	0	0	0	5	14	10	88	13	0	10	12	0	0
6476e15e263cac039690a92e5af64939	Bacteria	Verrucomicrobia	Verrucomicrobiae	Pedosphaerales	Pedosphaeraceae	NA	NA	28	21	41	8	6	24	6	275	32	45	91	5	19	0	23	89	9	59	91	17	8	13	14	20	15	7	24	24	0	10	20	0	8	44	35	144	15	6	6	79	33	7
ab819c171378f44c69244b551e6c606f	Unassigned	NA	NA	NA	NA	NA	NA	17	0	20	8	8	19	17	94	17	15	27	0	22	0	25	42	15	87	207	47	12	24	41	43	14	15	62	8	7	11	32	0	18	32	24	204	23	29	28	31	12	23
d6aa65b848ded76a0b05fe95d81859c4	Bacteria	Bacteroidetes	Bacteroidia	Chitinophagales	Chitinophagaceae	uncultured	metagenome	0	30	59	0	14	21	0	34	15	19	22	0	30	12	0	41	0	78	39	21	11	22	25	42	30	18	49	18	0	15	5	0	0	39	26	172	75	0	15	31	44	0
5f28d9f20481af8cd284b0c720c54d81	Unassigned	NA	NA	NA	NA	NA	NA	11	0	11	0	0	8	0	23	24	28	25	5	24	11	16	11	0	32	19	17	0	16	9	0	12	0	20	0	0	0	0	0	0	8	8	63	12	0	10	0	28	8
606e8e85e12dfaeafcf85ef64cc414f2	Bacteria	Acidobacteria	Acidobacteriia	Solibacterales	Solibacteraceae (Subgroup 3)	Bryobacter	uncultured bacterium	0	29	31	6	14	0	21	60	17	0	0	0	25	14	15	42	24	58	67	13	11	19	10	44	17	15	0	24	8	17	20	8	17	29	34	103	23	29	29	33	21	0
c9ee861694654cce78cd0c68e9047510	Bacteria	Verrucomicrobia	Verrucomicrobiae	Pedosphaerales	Pedosphaeraceae	uncultured bacterium	uncultured bacterium	15	11	12	0	0	13	0	22	12	22	19	0	33	11	16	25	10	51	60	11	0	0	0	22	8	10	0	13	0	0	14	0	0	34	16	51	24	11	10	26	13	0
cdfa1488e8127721f7b24c458497c2b5	Unassigned	NA	NA	NA	NA	NA	NA	35	19	37	8	12	19	11	118	14	13	31	5	20	21	10	16	16	31	79	9	23	15	11	54	9	7	16	10	8	11	23	6	13	12	24	153	0	11	12	66	8	10
dd3d818ce8c6f9987d73295464f27251	Unassigned	NA	NA	NA	NA	NA	NA	0	19	10	0	0	10	0	44	13	9	9	0	14	0	6	32	6	17	42	10	4	0	11	28	15	16	18	10	0	0	0	5	0	7	0	52	9	7	13	6	10	0
b9387d5743dbe15876eb7ddd37393110	Bacteria	Proteobacteria	Alphaproteobacteria	Micavibrionales	Micavibrionaceae	uncultured	uncultured bacterium	7	9	17	0	0	5	4	14	2	4	0	0	0	3	4	4	8	23	22	0	0	0	2	3	8	5	0	6	0	3	6	0	4	0	10	120	21	0	3	7	0	0
78566c909fa0b206832cbf13d9e37c44	Bacteria	Bacteroidetes	Bacteroidia	Chitinophagales	Chitinophagaceae	Flavisolibacter	uncultured bacterium	26	22	16	11	8	18	0	24	6	14	14	1	0	12	10	12	14	0	0	0	0	6	10	16	0	0	18	18	0	6	9	0	0	8	0	2	21	15	15	16	16	0
2b933a90d91671daa5184865851fedac	Bacteria	Acidobacteria	Subgroup 6	uncultured bacterium	uncultured bacterium	uncultured bacterium	uncultured bacterium	12	16	14	0	10	0	7	66	0	9	20	10	10	11	6	22	12	39	44	0	0	14	12	0	0	14	20	10	0	7	10	9	5	0	0	59	13	11	11	10	11	11
ee5d496b81e700e8d795ca197f4b8118	Bacteria	Proteobacteria	Alphaproteobacteria	Rhizobiales	Rhizobiaceae	Allorhizobium-Neorhizobium-Pararhizobium-Rhizobium	uncultured bacterium	381	132	42	37	18	52	56	2670	86	174	954	102	143	56	83	53	46	174	487	39	18	42	88	55	18	64	179	0	18	0	99	19	54	29	297	140	15	79	39	156	81	84
4ac7852593697d1c38144e72fcff0f55	Bacteria	Proteobacteria	Gammaproteobacteria	Betaproteobacteriales	Burkholderiaceae	Massilia	NA	88	138	164	42	0	66	79	641	66	259	158	83	87	102	64	147	89	193	244	47	85	77	62	245	70	68	198	124	0	42	33	28	58	114	351	685	93	95	61	193	88	53
924168b8ff85a72ac32360e901445cd5	Bacteria	Actinobacteria	Actinobacteria	Catenulisporales	Catenulisporaceae	Catenulispora	NA	121	51	187	36	32	80	58	614	0	174	191	0	87	78	55	128	97	237	295	88	49	53	80	153	97	79	153	124	0	67	116	26	46	142	92	998	140	53	81	155	101	58
17cbf488bcae42adc25eb82e54bfd9ee	Bacteria	Proteobacteria	Gammaproteobacteria	Betaproteobacteriales	Burkholderiaceae	uncultured	NA	101	0	147	20	58	63	44	370	0	186	147	0	84	36	54	146	57	153	383	55	54	77	79	184	76	48	111	129	27	92	50	64	46	101	68	1354	87	69	95	206	76	101
960ca581bbfee6900de30113df17a5c8	Bacteria	Proteobacteria	Gammaproteobacteria	Pseudomonadales	Pseudomonadaceae	Pseudomonas	NA	61	26	41	0	36	106	15	748	22	43	70	0	24	41	39	49	61	206	583	0	0	20	45	88	184	98	63	32	125	37	46	0	72	33	37	346	60	26	21	210	21	107
a57f3291db0f9e651d9e33c95ec64ed6	Bacteria	Proteobacteria	Alphaproteobacteria	Sphingomonadales	Sphingomonadaceae	Sphingomonas	NA	80	31	132	15	37	76	38	558	33	116	157	18	46	22	25	35	25	171	268	0	34	58	38	178	51	30	106	98	25	71	0	28	51	38	48	458	69	31	50	147	70	97
2e93f818ce1662aa1d0907386f8891ed	Bacteria	Bacteroidetes	Bacteroidia	Chitinophagales	Chitinophagaceae	uncultured	NA	147	46	70	11	19	42	24	484	36	85	83	0	43	33	23	168	29	170	454	39	21	30	42	70	60	38	53	23	0	43	22	0	21	244	62	483	87	40	59	164	40	0
be373362bebfce64f47639453a452a2c	Bacteria	Proteobacteria	Gammaproteobacteria	Betaproteobacteriales	Burkholderiaceae	Massilia	uncultured bacterium	79	0	129	0	25	43	0	377	29	117	88	0	58	39	34	112	60	163	294	21	28	61	46	123	73	50	58	60	26	22	33	22	18	71	34	499	49	51	77	194	41	26
689d29eb1018d44239cc6f2c17f78d0a	Bacteria	Proteobacteria	Gammaproteobacteria	Betaproteobacteriales	Burkholderiaceae	Massilia	NA	57	51	95	0	0	39	15	280	0	95	90	0	66	39	26	65	66	120	299	0	0	48	42	108	64	87	71	66	21	53	37	0	0	59	0	363	77	29	57	82	0	37
311c7abbbc78641d4070752b563f00e8	Bacteria	Planctomycetes	Phycisphaerae	Tepidisphaerales	WD2101 soil group	uncultured bacterium	uncultured bacterium	0	0	35	0	10	0	10	31	29	37	20	0	16	0	20	18	0	45	60	25	0	21	13	49	0	0	30	33	0	0	32	0	0	29	0	106	20	0	0	0	42	0
03ad81123e4ac06141885ad9742831b1	Bacteria	Proteobacteria	Alphaproteobacteria	Rhizobiales	KF-JG30-B3	uncultured bacterium	uncultured bacterium	17	0	35	0	0	28	0	79	0	24	16	0	26	0	13	34	11	39	99	14	0	21	0	50	32	25	0	0	0	0	11	0	13	15	18	166	54	17	18	23	0	0
a2a5b64a2f7c1f4042f08c4502f0446f	Bacteria	Planctomycetes	Planctomycetacia	Gemmatales	Gemmataceae	Gemmata	uncultured bacterium	149	12	49	0	8	23	17	303	38	117	215	5	71	18	21	62	35	112	306	49	11	16	24	24	17	17	81	40	0	17	22	0	30	96	23	286	38	19	45	101	48	25
b4e2f86c61e9e78b41454c79fe5ce8f0	Bacteria	Verrucomicrobia	Verrucomicrobiae	Chthoniobacterales	Chthoniobacteraceae	Chthoniobacter	NA	65	61	39	0	21	35	0	332	55	95	77	23	118	31	42	62	29	149	154	17	0	55	36	61	30	52	45	21	17	19	28	19	17	55	32	218	27	22	28	178	100	17
105cc0783a3ea08281fabab01a2cf87d	Bacteria	Proteobacteria	Gammaproteobacteria	Betaproteobacteriales	Burkholderiaceae	Ramlibacter	NA	39	0	66	0	0	47	16	136	0	61	60	0	53	35	20	41	28	84	149	0	0	32	35	85	32	0	50	32	0	0	0	23	20	0	0	331	53	38	52	37	0	0
8afcfd4ac0e7c407ae9602948cf41914	Unassigned	NA	NA	NA	NA	NA	NA	44	42	71	0	27	53	24	255	9	71	32	0	22	15	10	0	33	129	235	23	5	22	13	81	98	58	65	63	11	33	16	40	14	167	27	333	48	25	18	75	47	8
bb0f4ff5cd4acd8cf6bdbf3b93e2605c	Bacteria	Proteobacteria	Deltaproteobacteria	Myxococcales	Phaselicystidaceae	Phaselicystis	uncultured bacterium	71	45	55	19	10	48	24	341	25	138	105	0	35	16	17	52	25	63	299	16	32	0	37	71	19	16	72	16	15	32	11	7	18	31	60	310	18	15	30	96	24	15
c4171e9748ae996c6ec3ef43aa2011a1	Bacteria	Planctomycetes	Phycisphaerae	Tepidisphaerales	WD2101 soil group	uncultured bacterium	uncultured bacterium	31	19	19	0	0	0	0	109	0	21	35	0	33	0	28	37	0	72	77	0	17	0	33	35	0	0	29	18	0	17	18	0	17	0	0	155	29	0	0	27	43	0
b05657cd2402f52adc7e4a656de0bc78	Bacteria	Acidobacteria	Blastocatellia (Subgroup 4)	Pyrinomonadales	Pyrinomonadaceae	RB41	uncultured bacterium	15	31	31	0	0	16	0	82	17	16	9	0	18	0	9	23	0	35	90	0	0	0	13	41	18	0	20	0	0	0	11	0	0	0	14	139	0	21	20	0	0	9
1e18b6948235bab5f241b8e816f1bb79	Bacteria	Proteobacteria	Gammaproteobacteria	Betaproteobacteriales	A21b	NA	NA	0	0	36	0	0	27	0	45	15	25	28	0	22	0	0	27	11	55	47	0	8	13	5	30	37	0	23	30	15	0	12	0	0	18	22	108	48	20	0	0	0	0
996d61e7be50c39c93ef31aa1ce43853	Unassigned	NA	NA	NA	NA	NA	NA	77	51	49	15	21	39	0	232	17	44	22	11	30	18	13	69	19	68	180	15	12	25	23	62	29	22	65	22	11	29	27	10	20	23	26	251	18	38	34	103	18	12
18c051bdf82ac4813d6084cbc3271e9b	Bacteria	Verrucomicrobia	Verrucomicrobiae	Chthoniobacterales	Chthoniobacteraceae	Chthoniobacter	uncultured bacterium	35	40	24	0	6	16	10	170	25	71	71	19	46	23	27	58	26	62	104	26	12	17	30	55	21	30	26	22	0	0	30	9	0	48	32	172	20	16	19	101	50	0
94d3bd6ae095613225978dcc48b9cbbe	Bacteria	Acidobacteria	Acidobacteriia	Subgroup 2	uncultured bacterium	uncultured bacterium	uncultured bacterium	11	0	22	0	17	20	0	46	21	17	12	0	13	0	0	24	0	26	67	20	21	19	0	29	0	19	7	10	0	0	7	0	15	15	26	157	21	7	12	13	0	0
67f291f0b54e27ef6ba4bf192b73445b	Bacteria	Planctomycetes	Planctomycetacia	Isosphaerales	Isosphaeraceae	Aquisphaera	NA	18	0	23	0	0	21	0	83	0	0	21	0	17	0	23	23	12	59	91	19	0	0	15	37	11	10	19	0	0	0	16	0	0	12	11	163	19	13	0	18	0	0
83338915f74b83a1fe3855f684741f10	Bacteria	Verrucomicrobia	Verrucomicrobiae	Chthoniobacterales	Chthoniobacteraceae	Candidatus Udaeobacter	NA	16	41	0	0	0	17	0	65	31	31	25	0	33	0	15	28	18	42	95	0	0	0	20	40	19	0	21	7	0	0	18	0	0	14	12	0	30	11	9	19	0	0
fef0bf1d85af96cf870ee8e905019b5d	Bacteria	Verrucomicrobia	Verrucomicrobiae	Chthoniobacterales	Chthoniobacteraceae	Chthoniobacter	metagenome	44	25	31	0	5	0	11	192	20	57	52	17	39	18	28	65	30	72	84	21	15	22	38	31	21	30	32	25	15	13	13	6	11	40	32	119	18	0	19	54	42	0
0b05c769cf1682e378fc773d5f3b815e	Unassigned	NA	NA	NA	NA	NA	NA	17	18	26	0	0	0	0	74	0	13	0	0	0	0	0	25	25	50	36	13	0	12	20	30	14	18	25	14	0	15	17	0	0	37	12	122	18	11	13	26	31	0
f847be0d1b3cf8cf4635060bc826f94a	Bacteria	Verrucomicrobia	Verrucomicrobiae	Pedosphaerales	Pedosphaeraceae	uncultured bacterium	uncultured bacterium	22	11	23	0	0	14	0	108	21	53	39	0	24	6	16	64	0	75	91	13	7	17	22	33	21	0	17	16	0	0	15	0	0	30	22	65	29	6	12	66	18	0
33d2abda6c3485d3eef2ecbdd97dd03e	Bacteria	Proteobacteria	Deltaproteobacteria	Myxococcales	Haliangiaceae	Haliangium	uncultured bacterium	51	15	16	0	0	17	17	174	22	32	33	0	0	21	14	28	16	30	95	0	12	17	17	39	13	13	32	8	8	12	17	0	0	16	26	198	23	15	28	32	13	19
8f6eda8678b74c98119f1a7c336f7b18	Bacteria	Proteobacteria	Gammaproteobacteria	Betaproteobacteriales	SC-I-84	uncultured bacterium	uncultured bacterium	18	15	28	0	13	15	0	46	30	25	37	0	10	9	0	21	18	31	32	0	15	19	14	21	20	0	0	11	7	0	8	9	0	16	13	53	16	21	0	0	0	0
06f8f855bee0b56636dc84ae36a9ef29	Bacteria	Bacteroidetes	Bacteroidia	Chitinophagales	Chitinophagaceae	uncultured	Ambiguous_taxa	21	0	21	0	8	12	6	49	0	0	8	0	11	0	9	34	0	32	77	11	0	0	9	17	9	0	11	17	0	0	6	0	0	11	0	73	16	0	14	24	0	0
214129db4ed96cf70d35e5f515ddd95a	Bacteria	Proteobacteria	Alphaproteobacteria	Acetobacterales	Acetobacteraceae	uncultured	NA	27	0	17	0	0	26	0	65	7	14	9	0	11	8	10	24	9	11	32	9	0	0	13	16	10	12	13	13	0	0	0	4	0	0	12	90	30	10	0	12	0	0
c0656431a0ac4a3593433370a9d6e17b	Unassigned	NA	NA	NA	NA	NA	NA	19	11	17	0	0	13	0	59	6	19	25	0	20	9	15	15	10	37	100	3	5	0	8	53	4	8	6	12	0	0	9	0	6	16	6	168	22	12	17	44	8	0
41ab5460e95ec912220c13b221eef51a	Bacteria	Proteobacteria	Gammaproteobacteria	Betaproteobacteriales	Burkholderiaceae	Burkholderia-Caballeronia-Paraburkholderia	NA	17	17	9	11	10	15	0	30	10	16	12	0	10	10	0	14	8	20	32	10	0	6	0	17	9	0	16	9	0	0	9	0	12	7	7	57	18	8	0	7	0	0
7993402bdfc9913d7df369a2ba83ce77	Unassigned	NA	NA	NA	NA	NA	NA	14	12	5	0	0	8	5	46	10	10	25	0	16	0	15	21	11	49	24	6	0	7	7	5	7	35	14	21	4	0	7	0	8	50	4	53	24	11	10	12	19	0
01e77467f952fcf563c1d2065864e56d	Bacteria	Proteobacteria	Gammaproteobacteria	Betaproteobacteriales	Burkholderiaceae	Duganella	NA	582	284	136	147	58	193	112	4959	134	1464	2090	195	492	106	231	352	70	280	959	106	109	104	275	148	33	53	303	0	0	0	109	16	153	112	597	358	0	160	64	499	186	85
5cebfbcdbbca9ad599a9abd82536d66b	Bacteria	Proteobacteria	Alphaproteobacteria	Rhizobiales	Devosiaceae	Devosia	uncultured bacterium	249	81	265	0	95	150	0	1257	58	254	214	0	155	136	72	265	111	305	777	132	106	120	136	364	177	126	216	116	109	95	216	69	88	216	141	1703	234	212	182	231	109	68
fc1eb7339b3bebe52b4cbc31e0100fdf	Bacteria	Actinobacteria	Actinobacteria	Micromonosporales	Micromonosporaceae	Dactylosporangium	NA	137	47	149	0	96	57	47	525	112	165	152	39	47	76	31	227	68	387	558	46	0	74	48	229	83	88	220	192	54	69	72	33	0	79	96	1410	69	45	104	250	78	69
6a04043ad5d702017836543d8c604aca	Bacteria	Proteobacteria	Gammaproteobacteria	Betaproteobacteriales	Burkholderiaceae	uncultured	NA	101	0	211	0	37	47	0	422	38	210	218	0	93	68	42	130	62	209	598	45	57	75	91	187	100	70	151	125	51	68	53	53	47	157	66	1260	89	118	123	252	84	45
b1f61ed1ee635b276169890d45e20c4c	Bacteria	Proteobacteria	Alphaproteobacteria	Micropepsales	Micropepsaceae	uncultured	NA	103	148	198	35	31	55	38	582	0	122	92	0	78	67	51	119	86	216	318	55	78	47	60	199	114	112	151	146	71	71	58	0	61	69	134	991	134	81	86	269	65	31
024c64ee9f5e7ff29692f287b073a12f	Bacteria	Proteobacteria	Gammaproteobacteria	Pseudomonadales	Moraxellaceae	uncultured	NA	29	60	82	0	27	178	0	181	0	52	0	0	77	31	0	25	40	77	2456	85	20	31	25	91	88	37	68	0	39	61	0	40	30	39	15	433	28	109	30	43	156	83
9857cbe504c14686818d0e373a9d08d3	Bacteria	Actinobacteria	Actinobacteria	Micromonosporales	Micromonosporaceae	Catellatospora	NA	130	0	112	0	42	60	0	217	47	126	68	0	33	70	21	92	37	152	191	46	26	22	54	122	105	53	112	79	65	41	44	52	41	98	117	914	69	44	42	150	48	41
145b2e5ac8bcfbd9396c33b2a54ebb62	Bacteria	Chloroflexi	Ktedonobacteria	Ktedonobacterales	Ktedonobacteraceae	uncultured	NA	50	0	202	0	18	36	0	308	38	13	16	19	69	16	47	50	73	207	208	20	40	58	28	93	113	50	95	50	0	0	56	38	55	104	76	856	96	53	49	92	112	38
0b73813febb7e806257d7b158e8adeb4	Bacteria	Actinobacteria	Actinobacteria	Streptomycetales	Streptomycetaceae	Streptomyces	NA	108	25	80	0	0	48	0	242	27	156	102	22	43	27	0	75	34	114	215	55	18	23	23	268	62	26	183	60	24	49	43	56	29	72	101	541	52	40	53	156	70	54
a9ef9ca405f74c8ea72a6a00c020a49a	Bacteria	Proteobacteria	Gammaproteobacteria	Betaproteobacteriales	Burkholderiaceae	Massilia	NA	80	0	75	0	0	42	0	179	0	51	0	0	0	57	0	62	42	130	280	30	0	0	34	94	62	0	53	42	0	0	0	0	54	47	0	235	80	34	47	74	44	0
6f2ec6c0ee6daf37e05f3adb0262048f	Bacteria	Bacteroidetes	Bacteroidia	Sphingobacteriales	Sphingobacteriaceae	Mucilaginibacter	NA	13	14	51	0	19	57	6	415	23	25	26	0	136	0	19	16	38	107	252	12	17	32	44	55	32	0	62	40	0	21	12	9	20	20	10	784	56	45	75	126	101	13
37430ff93eb3e6a681eaba24d3128b4c	Bacteria	Proteobacteria	Deltaproteobacteria	Myxococcales	Sandaracinaceae	Sandaracinus	uncultured bacterium	51	55	110	16	0	75	0	199	29	49	62	11	55	27	22	54	50	84	176	48	20	36	45	88	55	58	68	55	20	62	32	18	0	95	48	532	74	42	86	96	83	46
dc9dc153e7638850ef62c7d71eddfdb5	Bacteria	Proteobacteria	Alphaproteobacteria	Sphingomonadales	Sphingomonadaceae	Sphingomonas	NA	49	56	35	0	0	0	0	194	0	83	60	0	0	0	0	68	26	108	172	0	0	0	0	111	92	40	54	0	31	0	40	0	23	37	77	378	0	44	38	115	29	0
88116eac35c4f805a3429fa92b8c75f3	Bacteria	Proteobacteria	Alphaproteobacteria	Reyranellales	Reyranellaceae	Reyranella	Ambiguous_taxa	80	62	63	28	48	69	0	200	86	58	41	0	95	0	61	41	37	91	186	45	0	46	0	110	63	56	73	54	38	101	0	0	35	38	28	285	72	0	95	61	28	32
59046f752462bd69f096dd0b35bad5d0	Bacteria	Proteobacteria	Gammaproteobacteria	Xanthomonadales	Rhodanobacteraceae	Dokdonella	NA	29	40	48	40	15	19	36	129	0	32	81	28	96	56	29	38	49	117	149	40	45	33	57	77	64	36	45	63	0	0	66	19	0	68	0	280	76	60	0	61	38	19
4c4e082fd265bb4fdb08fe8be0d6fd11	Unassigned	NA	NA	NA	NA	NA	NA	13	18	0	0	0	0	11	50	18	26	18	0	13	25	16	15	14	35	62	0	0	0	0	32	24	14	0	7	0	0	21	0	15	10	0	105	44	19	13	0	13	0
abba904065dadafe2d0f647ce56889e7	Bacteria	Verrucomicrobia	Verrucomicrobiae	Opitutales	Opitutaceae	Lacunisphaera	NA	35	32	50	0	27	39	12	163	0	54	38	0	41	16	0	136	32	114	200	35	26	0	31	61	31	30	26	30	0	0	56	28	0	59	33	298	41	30	34	151	40	0
de7d8d7a8097a0ec09cd99ae586b7cac	Bacteria	Proteobacteria	Alphaproteobacteria	Caulobacterales	Caulobacteraceae	NA	NA	68	50	64	23	22	0	0	270	28	29	78	0	50	44	0	40	24	111	190	26	16	0	34	96	39	21	61	30	18	33	16	22	16	64	39	240	50	17	31	90	47	14
cc9a19be197226c95ac2ce8306a20109	Bacteria	Proteobacteria	Alphaproteobacteria	Rhizobiales	Kaistiaceae	Kaistia	NA	21	31	87	53	37	24	20	45	28	35	26	0	30	25	15	18	13	87	54	27	5	11	17	53	18	36	74	38	12	35	22	0	0	64	43	569	80	19	37	49	37	52
eeb190190fd9eaac21bdd0e3bc837884	Bacteria	Proteobacteria	Deltaproteobacteria	Myxococcales	Haliangiaceae	Haliangium	uncultured bacterium	26	24	61	0	15	39	20	159	31	30	48	0	54	17	27	28	22	85	174	29	11	21	31	72	27	28	48	27	0	20	27	10	20	22	41	387	25	45	50	78	22	13
a3640ca7990289a3a967d30433e4f72e	Bacteria	Bacteroidetes	Bacteroidia	Cytophagales	Cytophagaceae	Cytophaga	uncultured Bacteroidetes bacterium	85	33	76	15	23	50	0	169	32	24	44	0	39	19	17	34	0	113	186	0	0	36	20	53	44	32	41	13	0	24	16	17	20	0	25	258	32	46	24	72	31	15
787322b4ea76c06c5c1d2f18161371b1	Unassigned	NA	NA	NA	NA	NA	NA	22	12	24	7	0	21	17	291	26	53	63	0	58	33	20	67	44	92	153	24	17	18	43	54	28	23	15	20	12	0	48	0	11	73	24	170	16	26	17	70	51	0
434ba104aac5bda364c5dd1dc3b57be5	Bacteria	Proteobacteria	Gammaproteobacteria	Xanthomonadales	Rhodanobacteraceae	Dokdonella	NA	45	11	40	0	12	19	10	361	13	29	19	0	31	0	55	51	16	84	112	17	14	18	20	46	32	29	24	39	0	28	17	0	0	20	33	223	23	0	18	45	13	21
b7b431ac9347f1074c78815d4efb88ca	Unassigned	NA	NA	NA	NA	NA	NA	55	18	62	15	24	33	0	151	15	53	58	0	28	23	13	57	32	64	107	16	17	16	22	64	30	28	72	30	14	16	0	12	15	39	54	184	33	25	34	33	28	18
bf20b17155bde0b514419df499b7bd4b	Bacteria	Verrucomicrobia	Verrucomicrobiae	Chthoniobacterales	Chthoniobacteraceae	Chthoniobacter	NA	33	24	27	0	0	24	0	207	21	57	45	9	51	15	11	75	29	80	65	21	0	21	32	41	17	19	23	29	26	17	16	0	8	97	26	127	20	15	19	90	57	15
ef7bb4926bd76dd5f8ed8182528bfc49	Bacteria	Bacteroidetes	Bacteroidia	Chitinophagales	Chitinophagaceae	Flavisolibacter	NA	0	45	53	0	18	0	0	70	25	30	0	10	37	31	0	32	25	80	80	33	17	35	38	42	35	35	0	32	0	0	27	0	0	53	28	80	45	59	20	0	38	17
844cd520d5091695a666eea2f8e8697b	Bacteria	Planctomycetes	Planctomycetacia	Gemmatales	Gemmataceae	Gemmata	uncultured soil bacterium	17	20	21	0	0	24	0	74	27	28	0	0	28	9	9	0	0	34	32	0	0	15	0	27	29	0	26	12	0	0	26	0	0	27	0	67	17	9	13	28	34	0
d940fbc1f483e4a086e12d2003122503	Bacteria	Proteobacteria	Gammaproteobacteria	Betaproteobacteriales	SC-I-84	uncultured bacterium	uncultured bacterium	14	10	44	0	0	0	0	85	0	21	40	0	22	11	0	0	11	52	84	9	0	25	19	30	12	0	0	0	0	0	0	0	13	0	10	104	21	16	13	0	20	0
23d80b22e9fe9653d696c3cf3167a901	Bacteria	Bacteroidetes	Bacteroidia	Sphingobacteriales	Sphingobacteriaceae	Mucilaginibacter	NA	24	57	52	0	10	12	0	193	11	33	26	0	20	20	0	34	15	104	72	19	6	22	0	36	16	8	21	19	0	14	10	25	6	9	18	96	29	32	24	32	11	12
a4b62203c3623ec8acfde734e9a3d079	Bacteria	Proteobacteria	Alphaproteobacteria	Rhizobiales	Xanthobacteraceae	uncultured	Ambiguous_taxa	36	17	28	0	0	33	0	165	14	24	19	7	18	19	0	34	12	32	103	13	7	11	16	46	22	9	22	16	0	0	10	0	0	15	26	169	30	14	15	30	20	8
9c5899a4cccb4b483b6c7f1b0a5f9e97	Bacteria	Bacteroidetes	Bacteroidia	Sphingobacteriales	env.OPS 17	uncultured bacterium	uncultured bacterium	24	22	37	0	0	21	8	71	0	13	13	0	13	0	0	30	18	45	76	0	8	0	12	44	8	0	14	18	0	13	11	0	11	29	17	190	25	22	19	36	15	0
a25f4b5ff304a4e0a9e9a85b8a6a9deb	Bacteria	Actinobacteria	Acidimicrobiia	IMCC26256	NA	NA	NA	0	15	36	0	24	0	8	66	21	30	34	0	19	0	16	32	0	27	76	16	10	0	6	38	29	0	19	32	11	0	0	0	0	0	14	151	0	9	26	27	17	0
13d9a822fd91929897bb35910f3f985a	Bacteria	Planctomycetes	Planctomycetacia	Planctomycetales	Rubinisphaeraceae	SH-PL14	metagenome	21	27	29	5	10	23	0	33	16	23	0	0	32	24	0	39	0	66	45	0	0	17	17	44	20	0	40	14	0	0	31	0	13	21	0	52	0	0	0	24	22	15
74299ce746cace16b4c2c28bc51f009f	Bacteria	Proteobacteria	Gammaproteobacteria	Xanthomonadales	Xanthomonadaceae	Stenotrophomonas	Stenotrophomonas maltophilia	0	15	8	7	32	9	10	46	9	16	5	62	21	0	0	11	8	0	312	9	19	0	11	0	11	5	37	37	24	35	45	11	19	0	26	46	24	40	0	6	4	8
9acad44257aed2cd3007da429d82add1	Unassigned	NA	NA	NA	NA	NA	NA	41	32	16	10	0	18	7	182	17	35	33	6	12	0	12	22	0	51	77	11	6	9	18	31	8	19	16	14	0	7	12	0	10	24	24	117	26	11	19	23	15	11
77e371d6d90aa1028d10f45472b15167	Bacteria	Proteobacteria	Deltaproteobacteria	Myxococcales	BIrii41	uncultured bacterium	uncultured bacterium	0	0	42	0	11	0	7	68	0	0	0	0	24	12	16	27	14	54	83	0	0	0	0	38	20	15	33	15	0	23	0	12	9	20	0	177	20	20	0	26	15	0
66cae9b3a194aedc641b8779eae62cfd	Bacteria	Planctomycetes	Phycisphaerae	Tepidisphaerales	WD2101 soil group	NA	NA	16	17	14	0	0	11	0	74	0	12	15	0	27	15	25	31	10	43	49	25	11	20	21	27	11	0	19	0	0	0	16	0	11	19	0	76	40	14	9	21	27	0
fc7807741f5e3b06f074376bc0a61941	Unassigned	NA	NA	NA	NA	NA	NA	7	13	20	0	6	10	0	28	0	5	0	0	6	0	0	4	6	35	46	0	0	0	5	11	18	8	12	0	0	5	4	0	0	0	0	52	22	10	8	0	0	0
05fc62e8310ace15edcf854f61744088	Bacteria	Proteobacteria	Alphaproteobacteria	Rhizobiales	Xanthobacteraceae	uncultured	uncultured bacterium	13	16	26	0	0	8	0	60	12	28	14	0	13	10	12	31	19	29	92	0	9	9	19	23	9	8	19	0	6	8	11	0	0	13	22	81	24	8	9	13	0	8
9504e4af2345f92fa1b7f1927588cc3b	Bacteria	Acidobacteria	Subgroup 6	NA	NA	NA	NA	0	41	16	0	9	21	5	63	25	24	0	5	0	18	0	18	0	22	47	0	11	0	11	23	0	17	0	15	0	6	8	0	8	12	17	42	0	17	0	0	17	7
9e2bc62ebd9696e35f772a23de51ea06	Bacteria	Proteobacteria	Gammaproteobacteria	Steroidobacterales	Steroidobacteraceae	Steroidobacter	uncultured bacterium	41	22	17	6	14	16	10	0	19	23	30	7	21	13	15	38	17	2	0	17	13	35	15	0	20	30	39	25	7	12	18	11	16	34	29	1	32	38	15	0	31	0
c0026fc23730bcabbf1ec16ca33a5c5b	Unassigned	NA	NA	NA	NA	NA	NA	14	11	13	0	0	7	0	24	12	21	13	0	19	12	11	24	0	56	44	0	0	6	0	33	0	0	21	11	0	0	11	0	0	21	0	74	14	12	7	8	10	0
935931e6a0374d1c6fd365b6b6e0008f	Bacteria	Proteobacteria	Deltaproteobacteria	Oligoflexales	0319-6G20	uncultured bacterium	uncultured bacterium	7	4	6	0	0	31	0	4	31	3	2	0	14	32	30	8	49	6	16	5	16	20	36	4	1	41	5	26	0	26	30	0	39	4	8	5	6	0	22	5	7	7
2d927d9fe20750b468c498bfbae72b00	Bacteria	Proteobacteria	Gammaproteobacteria	Betaproteobacteriales	Burkholderiaceae	Duganella	NA	202	158	55	68	20	82	47	1867	62	624	999	94	222	52	96	146	34	151	554	36	42	36	100	68	19	21	101	0	0	0	40	0	57	45	289	119	0	69	33	181	70	33
291ed27556ec8aa3de831feae0c6b7a7	Bacteria	Bacteroidetes	Bacteroidia	Sphingobacteriales	Sphingobacteriaceae	Mucilaginibacter	NA	70	49	117	0	54	94	0	484	41	47	110	0	74	25	41	50	88	206	229	28	20	40	19	199	112	27	116	54	20	73	20	0	18	60	49	575	85	30	67	177	114	39
8e2b5c0e954ba820672a80821c2b81b0	Bacteria	Proteobacteria	Alphaproteobacteria	Caulobacterales	Caulobacteraceae	uncultured	NA	72	59	77	0	40	70	29	308	56	72	143	17	91	69	61	42	20	254	254	58	19	55	41	190	65	61	145	70	0	48	0	59	35	109	69	448	56	0	44	159	62	42
bcaf0698fd172416d3e25019eccc453d	Bacteria	Proteobacteria	Gammaproteobacteria	Betaproteobacteriales	Burkholderiaceae	uncultured	NA	59	55	118	15	35	0	0	396	36	112	88	26	59	33	0	109	44	129	291	23	32	54	47	148	56	46	81	64	28	0	33	31	25	94	46	596	49	42	52	153	53	0
b637ea3bc35932712c4bba77f5c565ce	Bacteria	Acidobacteria	Acidobacteriia	Acidobacteriales	Acidobacteriaceae (Subgroup 1)	Acidipila	NA	94	0	116	0	0	58	0	373	0	51	78	0	75	0	0	84	47	66	248	44	42	36	68	102	46	50	49	41	0	0	40	0	50	79	66	332	206	40	67	77	0	0
ee54c0bc7e5ef027970553ef1d68e75f	Bacteria	Actinobacteria	Actinobacteria	Micromonosporales	Micromonosporaceae	NA	NA	37	26	48	13	24	18	12	537	29	307	116	11	29	38	13	43	23	84	152	31	34	21	37	59	45	22	46	38	28	25	31	22	18	48	49	704	9	0	57	107	31	26
27eeccf90edd804881aedcefd1b0a8d7	Bacteria	Acidobacteria	Blastocatellia (Subgroup 4)	Blastocatellales	Blastocatellaceae	JGI 0001001-H03	uncultured bacterium	43	47	46	0	10	0	0	83	24	0	0	0	23	0	23	49	18	43	97	23	14	0	0	30	32	0	13	0	0	0	0	0	15	0	0	122	29	0	28	0	30	11
f22c29a921d430e197a6dcdf41ee847a	Bacteria	Verrucomicrobia	Verrucomicrobiae	Opitutales	Opitutaceae	Lacunisphaera	uncultured soil bacterium	81	18	20	18	0	23	0	69	45	194	306	0	21	41	15	85	21	254	233	19	31	20	17	57	20	22	40	77	15	21	13	26	20	60	13	448	30	32	17	150	53	18
ea2ac3e9504f3e4c6f77d7c4118f0ae3	Bacteria	Proteobacteria	Gammaproteobacteria	Betaproteobacteriales	Burkholderiaceae	Pelomonas	NA	19	9	61	0	33	52	0	274	0	195	64	28	31	0	11	26	23	63	368	85	23	12	21	66	116	13	61	57	16	33	34	21	40	45	28	114	113	53	21	80	109	13
5cc3f9591c71878831dfe70eeb5ec189	Bacteria	Acidobacteria	Acidobacteriia	Acidobacteriales	uncultured	NA	NA	33	21	49	0	0	43	0	85	0	37	23	0	43	15	0	35	21	42	118	19	13	0	0	39	35	0	0	32	0	17	0	0	0	0	23	215	52	29	21	167	27	14
5d366dedf675014519ac946824347713	Bacteria	Proteobacteria	Deltaproteobacteria	Myxococcales	Haliangiaceae	Haliangium	uncultured bacterium	48	0	72	0	0	30	0	121	0	60	60	0	34	24	20	50	34	50	221	28	28	14	22	104	21	36	62	48	0	0	37	0	35	0	28	444	48	32	44	51	35	22
61eded1c665885e2b47fccb67263d833	Bacteria	Acidobacteria	Acidobacteriia	Acidobacteriales	uncultured	NA	NA	22	0	30	0	22	30	0	57	0	0	0	0	16	0	0	47	0	52	107	0	0	0	0	16	20	16	27	0	0	0	30	0	0	12	19	198	52	17	0	20	24	0
871dec56047d8148af2c615bd2cd02ca	Unassigned	NA	NA	NA	NA	NA	NA	72	52	68	9	27	0	6	111	0	21	186	10	21	29	6	17	25	129	176	19	26	10	14	77	8	15	128	22	23	19	0	11	15	25	36	368	33	0	36	134	93	10
3291749c6c7036b282c5544712c1679c	Unassigned	NA	NA	NA	NA	NA	NA	11	38	43	17	16	14	17	108	21	60	163	0	18	15	7	53	16	40	196	25	13	9	19	39	0	8	20	41	13	13	14	0	0	76	44	524	102	20	23	34	43	17
ed150b6910415044eeb7f87c101f1170	Bacteria	Acidobacteria	Acidobacteriia	Acidobacteriales	uncultured	uncultured Acidobacteria bacterium	uncultured Acidobacteria bacterium	11	22	22	0	0	24	0	33	14	17	11	0	10	5	0	7	0	17	52	0	5	8	0	18	18	0	0	7	0	0	0	0	0	0	0	71	37	10	0	0	9	0
665821eb88101eae796d0c17c4eff94b	Bacteria	Acidobacteria	Blastocatellia (Subgroup 4)	Blastocatellales	Blastocatellaceae	JGI 0001001-H03	uncultured bacterium	16	19	23	0	0	14	0	52	15	6	10	0	26	0	10	17	9	36	54	10	0	0	13	42	0	0	0	8	0	0	8	0	0	0	0	88	22	10	15	0	0	0
1334a5f4baeb1f92f8e523ca7ae3e4e3	Unassigned	NA	NA	NA	NA	NA	NA	58	34	55	0	9	26	0	168	25	14	27	0	31	23	23	49	25	100	170	16	25	15	29	38	31	16	71	22	0	24	26	9	28	35	31	250	52	25	24	62	20	19
e405a6746c773112d9e57378cc4ca60a	Bacteria	Proteobacteria	Alphaproteobacteria	Rhizobiales	Rhizobiaceae	Allorhizobium-Neorhizobium-Pararhizobium-Rhizobium	NA	76	15	17	10	10	33	0	141	0	53	41	0	12	24	27	25	12	82	95	19	0	10	19	47	110	29	21	47	11	37	19	0	17	20	49	229	74	14	35	67	27	15
0c0a564d1e78488e698ae524c4953073	Bacteria	Proteobacteria	Deltaproteobacteria	Myxococcales	P3OB-42	NA	NA	13	33	38	0	0	27	0	43	22	25	27	0	0	29	0	24	0	27	39	17	14	27	0	39	17	0	0	0	0	0	23	0	0	11	0	100	12	0	18	0	0	0
826add7bc948ce7c2f74d6c91c2cf937	Bacteria	Proteobacteria	Gammaproteobacteria	Betaproteobacteriales	Burkholderiaceae	Massilia	NA	25	0	27	0	0	26	0	66	0	20	27	0	40	0	19	42	0	47	118	16	0	15	28	45	35	0	0	22	0	0	21	0	0	15	0	217	56	23	0	16	0	13
e2545ed71dd3a88b7c438a3a9199b94d	Bacteria	Proteobacteria	Alphaproteobacteria	uncultured	uncultured bacterium	uncultured bacterium	uncultured bacterium	0	14	0	0	0	0	0	52	26	34	28	0	28	0	0	30	21	34	109	0	10	15	0	33	0	18	0	37	0	0	0	18	0	18	30	107	24	31	0	0	0	15
e8fde2a858f9583a13406f50ee94cff3	Bacteria	Proteobacteria	Gammaproteobacteria	Betaproteobacteriales	Burkholderiaceae	Burkholderia-Caballeronia-Paraburkholderia	Ambiguous_taxa	36	0	35	0	0	28	0	86	30	51	56	0	26	18	0	54	33	59	76	0	16	18	27	51	42	37	40	23	0	0	27	0	18	50	0	108	41	0	21	63	40	0
bf2f23daaf7c99b0ef57d703ad915793	Bacteria	Bacteroidetes	Bacteroidia	Chitinophagales	Chitinophagaceae	uncultured	metagenome	44	34	37	0	0	22	15	83	29	20	39	0	21	0	17	36	23	39	177	16	21	21	40	25	24	15	36	29	9	19	16	0	18	81	41	170	35	24	25	31	30	16
61385756848b6ee1590b5ac2149dd29e	Bacteria	Chloroflexi	KD4-96	uncultured bacterium	uncultured bacterium	uncultured bacterium	uncultured bacterium	20	0	15	0	0	9	0	14	0	26	0	0	19	18	11	18	10	38	68	0	0	0	10	23	24	0	26	28	0	0	8	0	0	0	0	93	18	10	16	14	19	0
7dd360bef4b68149246b3a4fd164d8f2	Bacteria	Proteobacteria	Alphaproteobacteria	Caulobacterales	Caulobacteraceae	NA	NA	31	35	42	12	13	0	10	122	16	25	34	0	0	0	27	49	0	49	158	0	15	19	0	64	44	0	50	0	0	0	5	0	14	46	29	174	32	20	20	46	30	0
9c01d73f9a81d374ca77939b286674d7	Bacteria	Proteobacteria	Alphaproteobacteria	Rhizobiales	Rhizobiales Incertae Sedis	Bauldia	uncultured bacterium	68	0	45	0	0	11	17	144	20	52	18	8	24	15	18	23	0	47	111	16	13	0	43	26	10	11	21	20	13	9	50	8	0	64	15	151	49	15	35	26	16	8
4bf32dd49a1caa363b5f9c81ad582c4f	Unassigned	NA	NA	NA	NA	NA	NA	21	26	25	0	0	32	14	141	29	33	68	0	37	16	0	40	15	55	85	12	14	15	20	27	10	18	28	0	0	18	17	16	10	39	17	143	26	12	18	28	44	14
c0ff2ad8801bb79bc66536b7f9c8b520	Bacteria	Proteobacteria	Deltaproteobacteria	Myxococcales	Haliangiaceae	Haliangium	NA	25	0	30	9	0	19	0	72	26	27	23	0	29	0	18	34	20	44	78	19	0	16	23	58	0	12	83	19	7	0	13	16	0	10	23	111	0	21	18	26	18	0
52f679ba2d97bcb6e3695b495598698b	Bacteria	Rokubacteria	NC10	Rokubacteriales	uncultured bacterium	uncultured bacterium	uncultured bacterium	0	19	22	0	0	0	0	29	21	18	13	11	19	15	0	12	0	29	20	0	10	9	0	40	0	0	0	8	0	0	7	0	0	19	0	47	23	0	16	12	10	0
036fdd81bb7b8c1e388f69332d11c564	Bacteria	Proteobacteria	Deltaproteobacteria	Myxococcales	Haliangiaceae	Haliangium	uncultured bacterium	17	7	19	7	0	9	16	154	6	19	46	0	17	17	0	35	15	40	82	17	18	9	0	26	13	21	37	24	6	9	13	0	0	28	31	212	40	55	34	28	10	9
d0291e09963cc8090081b3af577261ba	Bacteria	Proteobacteria	Gammaproteobacteria	Betaproteobacteriales	Nitrosomonadaceae	IS-44	uncultured bacterium	30	0	32	0	13	25	13	44	0	26	24	7	29	15	26	22	0	47	30	0	0	15	19	24	38	0	29	0	6	0	21	10	0	18	28	59	18	9	0	20	0	0
fd898c4fd4d9553f906715dcdb150170	Bacteria	Proteobacteria	Gammaproteobacteria	JG36-TzT-191	uncultured proteobacterium	uncultured proteobacterium	uncultured proteobacterium	12	0	23	0	0	19	0	62	0	21	18	0	21	16	0	16	9	25	84	10	0	15	9	19	16	13	18	18	0	0	0	0	0	9	0	89	25	15	10	20	0	0
35fb18645ebcf68ff6de180964cc0790	Bacteria	Chloroflexi	AD3	uncultured bacterium	uncultured bacterium	uncultured bacterium	uncultured bacterium	9	0	0	0	0	4	4	5	14	18	13	0	17	4	5	0	0	0	25	0	8	6	0	12	14	0	5	6	0	0	4	0	3	14	0	68	19	0	15	0	9	0
fdc179e390824ef8c91501884ee1a8a1	Bacteria	Proteobacteria	Deltaproteobacteria	Bdellovibrionales	Bdellovibrionaceae	Bdellovibrio	uncultured bacterium	11	23	17	0	0	11	0	79	12	17	12	0	20	0	10	28	0	36	115	0	12	0	11	19	20	0	27	0	18	15	12	9	0	0	15	83	0	10	14	15	25	0
7aa383ec94c601d22b57d400e5f0ab7c	Unassigned	NA	NA	NA	NA	NA	NA	0	13	13	0	0	8	0	40	0	0	6	0	30	8	13	20	0	25	33	6	0	4	13	16	0	10	0	12	0	0	0	0	0	8	8	82	9	9	0	9	9	0
11e83afa79129298d7b3e077777d15ca	Unassigned	NA	NA	NA	NA	NA	NA	9	0	26	4	0	14	0	47	7	36	26	5	12	5	16	35	9	35	73	15	5	0	20	26	19	6	13	8	0	7	14	0	5	37	18	131	0	0	20	34	24	7
81f8e089f0228a69fe56e5a1970c8e36	Bacteria	Planctomycetes	Planctomycetacia	Planctomycetales	uncultured	NA	NA	23	0	8	0	0	0	0	53	19	16	12	0	8	0	8	12	10	34	34	0	0	0	0	12	8	8	11	0	0	10	6	0	0	10	9	55	0	6	0	27	7	0
2f706208c0be18e5f1315c02ef2bfa27	Bacteria	Acidobacteria	Acidobacteriia	Subgroup 2	NA	NA	NA	20	0	31	0	5	12	15	93	5	13	12	0	17	27	0	19	23	52	61	13	8	7	25	20	0	11	20	4	0	0	21	0	6	11	18	94	23	21	11	10	0	0
b3ff28e525130f0b83c914a3f1cde7a2	Unassigned	NA	NA	NA	NA	NA	NA	9	0	18	0	9	9	11	50	10	18	20	0	14	10	0	13	0	23	76	12	0	0	0	26	17	0	9	12	0	4	8	0	0	0	9	66	12	7	0	15	0	0
468610a1e85d25e2099883ab65bad3d5	Unassigned	NA	NA	NA	NA	NA	NA	10	6	14	0	2	4	0	12	0	6	0	0	10	0	0	0	6	23	21	0	0	2	0	33	8	7	7	5	0	0	12	0	0	0	0	94	15	4	8	23	6	5
8faa1a90cb2f22bc7fd47744c3ede379	Bacteria	Proteobacteria	Gammaproteobacteria	Betaproteobacteriales	Burkholderiaceae	Massilia	NA	64	61	191	31	0	19	69	563	29	269	283	49	104	97	55	139	33	240	343	42	43	85	71	231	53	68	184	119	25	36	24	0	0	105	323	637	87	64	55	223	87	50
2ec279ca12f655917d6280e55eb56293	Bacteria	Proteobacteria	Alphaproteobacteria	Rhizobiales	Rhizobiaceae	Allorhizobium-Neorhizobium-Pararhizobium-Rhizobium	NA	140	61	59	48	72	97	0	395	0	107	104	0	0	102	0	45	66	184	157	59	0	0	50	97	210	69	51	49	0	61	41	26	39	49	82	765	112	21	78	235	58	85
d5d8e75ac055b4410635e5e6166996a2	Bacteria	Proteobacteria	Deltaproteobacteria	Myxococcales	BIrii41	NA	NA	68	64	98	36	0	42	55	345	39	85	103	22	69	27	60	90	45	184	330	0	37	58	54	139	49	0	119	67	25	46	58	34	36	119	57	1003	55	0	68	167	0	60
d91ffbe2b75e102d98b7b0346742a631	Bacteria	Proteobacteria	Gammaproteobacteria	Betaproteobacteriales	Burkholderiaceae	Aquabacterium	NA	0	0	20	30	36	0	118	401	0	53	8	36	84	32	37	49	112	38	11	20	0	13	82	179	140	29	51	110	11	58	0	0	157	31	62	507	114	14	7	977	37	39
cac1a78e139c73e9d8906b4595906d71	Bacteria	Proteobacteria	Gammaproteobacteria	Gammaproteobacteria Incertae Sedis	Unknown Family	Acidibacter	NA	87	59	127	28	0	86	0	268	62	89	63	0	76	76	25	112	55	134	296	51	40	50	45	170	71	70	91	80	33	48	48	30	37	81	91	776	65	52	68	149	67	0
3e1f19e1ba7ab840f84a47fda21089ee	Bacteria	Actinobacteria	Actinobacteria	Micromonosporales	Micromonosporaceae	Micromonospora	NA	46	21	76	0	38	50	36	116	43	69	60	0	45	36	23	0	23	166	326	0	16	50	0	147	112	29	113	204	42	49	56	25	11	37	44	813	23	35	130	251	29	77
8da2f3a454b6f39040f575a888084d9a	Bacteria	Proteobacteria	Alphaproteobacteria	Sphingomonadales	Sphingomonadaceae	Sphingomonas	NA	89	0	81	0	39	58	24	311	24	156	72	0	66	46	31	62	0	136	154	32	25	88	32	50	272	42	83	46	0	41	0	50	0	65	92	415	43	0	39	93	44	0
6fa576733b3dfb64fbc0380834282b1e	Unassigned	NA	NA	NA	NA	NA	NA	77	35	165	0	0	18	0	94	22	19	31	0	73	25	21	32	47	201	164	49	22	50	57	164	65	48	61	95	27	45	17	0	31	101	31	687	123	21	27	124	48	32
a57b51d02c9d77781b825dde8671b8a2	Bacteria	Proteobacteria	Alphaproteobacteria	Rhizobiales	Xanthobacteraceae	Tardiphaga	NA	98	79	53	0	34	63	43	690	52	153	82	30	70	42	41	75	34	74	129	34	0	54	76	89	41	52	52	25	0	56	65	0	35	62	36	194	59	41	41	67	45	0
0e592004425e06e86a49e88d776ef340	Bacteria	Proteobacteria	Deltaproteobacteria	Myxococcales	Haliangiaceae	Haliangium	NA	58	46	45	0	66	54	42	81	52	86	63	19	62	97	0	65	120	78	168	0	59	52	0	82	61	47	88	84	68	21	24	23	0	46	25	177	85	61	69	81	66	39
24519c8ef856c5c463501227d305f5f9	Bacteria	Acidobacteria	Acidobacteriia	Solibacterales	Solibacteraceae (Subgroup 3)	Bryobacter	NA	54	100	81	0	38	75	20	128	34	76	59	26	20	35	24	35	21	85	214	41	0	0	26	40	29	29	35	55	14	20	39	19	20	57	46	534	160	25	48	57	33	11
59a70cb02ee142517f3cbf03ad34c60e	Unassigned	NA	NA	NA	NA	NA	NA	75	25	45	0	27	46	0	388	24	110	84	15	21	15	0	60	37	89	147	16	23	18	44	78	46	27	58	32	30	0	41	0	0	68	36	465	19	35	52	67	29	36
da735f81e24edcf19f5e5a0981b139dc	Bacteria	Actinobacteria	Actinobacteria	Micromonosporales	Micromonosporaceae	NA	NA	10	0	56	0	44	0	20	352	80	75	58	0	12	23	12	6	22	108	125	13	13	40	11	27	19	17	80	12	0	0	46	12	15	25	25	570	17	10	42	143	53	15
cfbc8983447598955a7e279674d53516	Bacteria	Proteobacteria	Gammaproteobacteria	Betaproteobacteriales	SC-I-84	uncultured bacterium	uncultured bacterium	0	0	0	8	11	0	11	63	12	48	48	0	34	0	0	42	0	42	113	16	13	20	21	68	36	20	29	0	10	0	38	0	0	20	28	198	0	31	27	42	27	0
3b61dc0d3fcc163f2ad9231a988a1991	Bacteria	Proteobacteria	Deltaproteobacteria	Myxococcales	P3OB-42	NA	NA	40	66	21	13	0	16	17	871	33	90	91	11	29	0	0	33	14	48	165	14	8	15	26	26	10	0	34	4	0	8	9	5	0	13	48	54	0	15	16	67	11	9
f39443e17a1867cab460b53bca1dfb07	Bacteria	Proteobacteria	Alphaproteobacteria	Rhizobiales	Rhizobiaceae	Allorhizobium-Neorhizobium-Pararhizobium-Rhizobium	NA	52	44	73	0	0	38	13	237	0	53	38	0	37	26	22	44	18	114	153	19	12	17	0	77	27	26	66	32	20	18	36	12	27	43	42	258	62	18	18	77	40	0
4634466220bbd877fcb14e3810ab48a4	Bacteria	Proteobacteria	Alphaproteobacteria	Rhizobiales	Rhizobiaceae	Allorhizobium-Neorhizobium-Pararhizobium-Rhizobium	NA	43	0	51	0	0	41	0	146	0	40	0	14	27	0	0	37	0	93	209	21	0	19	31	77	34	0	45	38	0	0	31	0	39	40	0	192	86	37	0	35	0	0
e1386921c9c81361c73c5c62b9eb71f4	Bacteria	Acidobacteria	Holophagae	Subgroup 7	uncultured bacterium	uncultured bacterium	uncultured bacterium	0	31	30	0	0	0	0	75	0	0	26	0	0	10	21	48	31	65	96	0	0	0	21	59	22	18	30	0	0	0	0	26	10	0	0	68	30	0	23	46	26	0
e019b8285db798392588f992ed52a469	Bacteria	Bacteroidetes	Bacteroidia	Sphingobacteriales	env.OPS 17	uncultured bacterium	uncultured bacterium	50	27	73	18	22	51	29	128	0	76	59	5	19	26	0	13	13	67	86	34	13	12	18	91	39	49	52	31	20	22	17	9	18	35	36	419	0	39	0	103	0	16
77190afe5054494a09acb039ef385952	Bacteria	Bacteroidetes	Bacteroidia	Sphingobacteriales	env.OPS 17	uncultured bacterium	uncultured bacterium	64	19	48	8	0	28	0	142	21	24	30	0	12	8	28	41	11	79	254	14	18	17	8	50	15	0	55	17	0	8	40	11	11	28	32	399	24	32	68	101	27	10
5a93a9f981611e3136efcea1133081a0	Bacteria	Proteobacteria	Alphaproteobacteria	Reyranellales	Reyranellaceae	Reyranella	NA	0	0	34	0	0	17	0	50	0	0	11	0	0	0	0	20	0	40	64	0	0	0	0	42	34	15	18	25	0	0	12	0	0	27	0	138	38	16	12	20	0	14
195ab2b4f364c8b378c0673ca0f10df9	Bacteria	Proteobacteria	Deltaproteobacteria	Myxococcales	Haliangiaceae	Haliangium	uncultured bacterium	41	21	39	15	9	21	15	278	19	193	39	0	25	0	32	22	17	12	76	22	12	22	30	50	9	25	24	15	15	15	24	0	30	31	23	288	29	11	32	96	13	0
1823bb378af39fb85ddba148c67f6a81	Bacteria	Proteobacteria	Gammaproteobacteria	Betaproteobacteriales	Burkholderiaceae	Rhizobacter	NA	26	29	46	0	26	30	20	169	16	30	43	0	39	17	9	25	22	42	127	14	14	35	21	37	31	29	47	16	20	20	0	0	42	22	16	380	17	14	18	58	0	13
2ec7001a251b4c3bad677b73a0bc9627	Bacteria	Proteobacteria	Gammaproteobacteria	Betaproteobacteriales	Burkholderiaceae	Noviherbaspirillum	uncultured bacterium	11	0	23	0	9	84	0	162	19	78	47	0	167	30	24	39	10	44	60	35	8	22	140	49	36	36	11	8	0	37	10	10	10	69	97	92	32	7	22	40	33	14
1df8e2dcf0167cfbc42f9019bc8a5f5b	Bacteria	Acidobacteria	Acidobacteriia	Solibacterales	Solibacteraceae (Subgroup 3)	Bryobacter	uncultured bacterium	0	0	19	0	0	0	0	46	0	28	0	0	11	6	0	0	0	38	71	0	0	0	10	24	18	8	6	9	0	0	10	0	0	0	14	81	22	7	10	0	13	0
3fb91d20200075dd2f284b0909f943b5	Bacteria	Proteobacteria	Alphaproteobacteria	Dongiales	Dongiaceae	Dongia	Dongia sp. GR1-03	27	11	21	8	0	28	16	215	0	58	19	0	11	25	0	15	71	56	90	14	13	10	12	58	24	25	41	66	10	29	8	0	10	54	37	296	13	9	0	132	9	23
adde50375db760fc8496cfefcf333ddb	Bacteria	Proteobacteria	Gammaproteobacteria	Betaproteobacteriales	Burkholderiaceae	Massilia	NA	23	0	19	0	0	0	0	32	13	17	0	0	0	12	0	0	9	26	78	0	8	18	0	40	32	0	0	16	0	0	0	17	0	0	0	157	26	14	0	28	0	17
ef03d7ace2977a2ff5b694ed8568e13d	Bacteria	Proteobacteria	Alphaproteobacteria	Acetobacterales	Acetobacteraceae	Acidicaldus	NA	21	0	12	0	0	25	0	40	0	17	0	0	17	14	14	14	6	19	30	0	0	17	0	19	16	17	0	14	0	12	0	0	14	16	15	83	26	0	0	10	11	0
bd02f636777c9deaf5bf0b48f5df025f	Bacteria	Planctomycetes	Phycisphaerae	Tepidisphaerales	WD2101 soil group	uncultured bacterium	uncultured bacterium	0	0	0	0	14	0	15	69	20	0	27	0	19	25	22	25	0	54	53	20	0	0	25	29	21	0	23	0	0	0	0	0	0	27	10	77	0	0	0	22	49	12
7406b979a8e49813a14f65d823748fd0	Bacteria	Planctomycetes	Planctomycetacia	Isosphaerales	Isosphaeraceae	Aquisphaera	NA	32	26	22	0	20	27	0	70	17	0	31	0	26	17	0	20	12	36	51	0	14	15	0	38	16	0	0	30	0	0	14	0	22	22	0	107	36	12	7	0	0	0
853fb73552bfc23d80e4a926f7ace08d	Bacteria	Acidobacteria	Subgroup 6	Unknown Order	Unknown Family	Vicinamibacter	uncultured bacterium	44	27	42	0	0	66	0	147	0	38	37	9	29	27	15	28	0	40	74	18	18	17	28	60	21	31	21	14	0	0	23	0	12	15	29	281	19	23	27	32	32	0
fa1d0de40e46988879fccfc6dab41c3a	Bacteria	Planctomycetes	Planctomycetacia	Planctomycetales	Schlesneriaceae	Schlesneria	metagenome	15	0	30	0	0	13	0	150	15	16	27	0	41	0	24	9	18	150	86	17	36	11	13	71	19	21	33	16	0	15	14	14	10	36	14	137	30	18	14	87	36	26
e05b56d677ea8a2b37e833acfa9a4a56	Unassigned	NA	NA	NA	NA	NA	NA	28	16	52	19	15	31	21	239	20	37	34	10	23	0	15	44	17	51	131	10	23	16	8	19	19	14	39	16	11	14	11	0	0	20	24	108	21	9	23	41	12	10
8afee8c65f8745476dc27ccab236a40f	Bacteria	Proteobacteria	Gammaproteobacteria	Betaproteobacteriales	SC-I-84	uncultured bacterium	uncultured bacterium	20	14	33	0	19	12	11	68	26	33	32	0	17	0	0	24	18	39	113	24	0	30	20	66	0	0	38	19	0	0	20	0	0	27	19	129	27	0	15	22	20	0
7f9a78eee2958142db26fb3b0bba806c	Unassigned	NA	NA	NA	NA	NA	NA	27	39	40	0	7	0	9	135	31	19	42	0	25	19	16	25	21	57	74	15	15	18	16	61	19	0	56	21	12	22	0	0	20	25	27	142	21	12	25	56	29	23
86dd4fa429bd5de077561ad7a76c286c	Bacteria	Acidobacteria	Acidobacteriia	Acidobacteriales	uncultured	NA	NA	23	0	17	0	0	22	0	44	16	19	13	0	15	10	11	11	0	26	58	0	0	0	0	24	0	0	0	0	0	7	15	0	0	11	0	103	23	10	11	20	0	0
0e3f3c10adbb996a870da0cb6a854478	Unassigned	NA	NA	NA	NA	NA	NA	22	21	26	0	6	11	9	32	0	17	34	0	28	0	0	48	0	66	76	10	10	0	22	21	0	16	0	12	0	0	0	0	0	27	13	53	25	17	0	52	17	12
d8a46ceeccff9e9c8ab4c8245c92f9f5	Bacteria	Proteobacteria	Gammaproteobacteria	Betaproteobacteriales	Burkholderiaceae	Noviherbaspirillum	NA	0	14	27	0	0	0	11	42	0	30	20	0	21	0	16	17	0	21	57	0	0	22	9	36	11	17	0	10	13	0	11	0	0	10	0	75	19	11	20	17	0	0
b2bd542eb67b058a837eb7858ad60177	Bacteria	Proteobacteria	Gammaproteobacteria	Betaproteobacteriales	Burkholderiaceae	NA	NA	19	9	28	0	0	14	27	8	10	56	39	0	13	0	0	17	0	30	81	23	34	23	17	44	20	24	0	0	17	19	54	0	0	12	18	196	14	12	7	27	20	0
f59b1c76150cae62005db177a163b96f	Bacteria	Acidobacteria	Subgroup 6	NA	NA	NA	NA	22	14	26	0	0	11	0	65	0	23	22	0	15	24	0	23	19	36	93	21	17	7	20	39	17	14	19	15	0	0	24	14	0	9	9	81	0	12	0	0	19	0
180c0e58096a0c174cae3bb2c7fa03e2	Unassigned	NA	NA	NA	NA	NA	NA	14	27	38	0	0	25	0	32	0	0	7	0	9	0	0	23	8	57	105	0	0	0	0	18	21	18	22	0	0	15	9	12	0	9	17	189	20	12	19	47	14	0
70f4e1161cb0f9937ee73a1ef342cf8a	Bacteria	Proteobacteria	Gammaproteobacteria	Betaproteobacteriales	Burkholderiaceae	Duganella	NA	17	17	34	12	0	6	0	127	5	21	15	0	17	8	18	26	15	32	101	0	0	19	0	23	10	12	38	17	0	20	22	0	0	21	31	143	28	10	17	21	13	8
fd7417bf14b2236baeedf6504db704da	Bacteria	Proteobacteria	Gammaproteobacteria	Xanthomonadales	Rhodanobacteraceae	Tahibacter	uncultured bacterium	27	25	36	0	18	17	8	125	15	0	24	0	25	13	15	0	6	0	64	12	0	9	15	32	34	20	15	20	0	26	20	9	21	0	18	135	18	21	20	44	0	12
84f2c9af365355a1b7d22d759fc7344c	Bacteria	Planctomycetes	Planctomycetacia	Pirellulales	Pirellulaceae	uncultured	uncultured bacterium	7	15	13	0	0	0	0	17	0	0	10	0	22	0	6	17	0	29	37	14	11	11	6	14	0	0	0	11	0	0	0	0	10	11	4	80	22	0	0	10	9	0
20495d6b700ab1d634ab8c668ba307a3	Bacteria	Verrucomicrobia	Verrucomicrobiae	Chthoniobacterales	Chthoniobacteraceae	Candidatus Udaeobacter	uncultured bacterium	4	0	8	0	0	7	0	16	0	0	11	0	10	4	3	6	7	11	30	0	0	7	0	7	6	0	0	0	0	0	10	0	0	8	0	29	12	4	0	6	8	0
d7be0ec5cc010cd8f7eb9ab3f30ced8b	Unassigned	NA	NA	NA	NA	NA	NA	0	16	16	0	4	11	0	129	20	24	14	0	37	0	19	48	24	42	36	10	8	17	18	15	0	14	38	10	0	7	25	0	17	30	11	106	9	0	23	21	38	0
b6445320d215a1d2cb76e5969e398830	Bacteria	Verrucomicrobia	Verrucomicrobiae	Chthoniobacterales	Chthoniobacteraceae	Candidatus Udaeobacter	uncultured Verrucomicrobia bacterium	11	46	7	0	0	33	0	22	44	11	1	13	4	28	31	4	0	7	10	21	0	40	0	5	0	30	0	42	7	0	0	0	0	13	24	14	23	22	0	0	0	6
8a99f4cf3190711407d305329769d27c	Unassigned	NA	NA	NA	NA	NA	NA	16	5	20	0	0	10	11	62	6	32	17	0	15	6	0	26	0	26	65	7	8	5	11	17	4	0	19	14	0	6	4	0	2	32	15	171	13	7	8	20	15	5
be8e2fc872a36bbf28fb338b71319a5e	Bacteria	Bacteroidetes	Bacteroidia	Sphingobacteriales	Sphingobacteriaceae	Mucilaginibacter	Sphingoterrabacterium koreensis	12	14	16	0	0	10	0	49	0	9	10	0	5	0	4	13	7	14	72	0	6	8	0	14	0	0	16	0	0	0	0	0	0	0	0	65	0	0	11	0	9	5
8fd407281b10a85e02c67ed49815b452	Unassigned	NA	NA	NA	NA	NA	NA	12	6	12	0	0	0	0	20	14	15	10	0	16	11	12	8	0	0	37	0	0	8	0	7	0	0	19	10	0	6	0	0	7	0	0	26	0	0	7	11	20	0
cf4d6d33db92aa30e309e30f8350c13e	Bacteria	Proteobacteria	Gammaproteobacteria	Betaproteobacteriales	Burkholderiaceae	NA	NA	51	129	104	27	22	14	20	3901	10	52	333	53	164	29	51	28	0	96	342	0	0	20	39	23	20	17	83	25	0	0	27	0	18	17	125	103	0	17	21	40	34	76
3dca68b53a65eb64fcd05248dcd698ce	Bacteria	Proteobacteria	Gammaproteobacteria	Betaproteobacteriales	Burkholderiaceae	Massilia	NA	81	61	116	60	67	35	135	554	0	252	276	67	62	29	40	132	0	147	186	0	0	89	35	185	52	31	177	62	26	47	32	0	0	126	148	555	102	61	38	195	115	46
f1c45994fa8d6b60f3a211c6f1189202	Bacteria	Proteobacteria	Gammaproteobacteria	Betaproteobacteriales	Burkholderiaceae	uncultured	NA	37	83	201	20	40	37	0	204	26	117	107	0	99	39	0	81	21	162	315	31	0	43	33	161	42	37	124	91	45	31	53	38	18	83	44	730	70	95	85	109	29	41
ed6e5aea51360b3d915093464ec2c262	Bacteria	Proteobacteria	Gammaproteobacteria	Betaproteobacteriales	Burkholderiaceae	Rhizobacter	NA	69	0	62	0	0	58	0	107	0	100	108	0	89	26	48	60	41	128	176	49	0	77	0	63	44	0	58	0	0	0	32	0	0	0	0	256	0	0	45	50	0	0
ec4daf587946deb51428581adb8cc758	Bacteria	Proteobacteria	Deltaproteobacteria	Myxococcales	Haliangiaceae	Haliangium	uncultured bacterium	76	30	44	66	31	42	15	254	11	102	0	0	279	21	0	42	22	89	174	35	0	22	46	280	37	15	67	62	33	93	0	28	28	21	21	439	0	0	35	185	20	119
0b542ed38fef02f118e357c84233a53f	Bacteria	Proteobacteria	Alphaproteobacteria	Rhizobiales	Rhizobiaceae	Mesorhizobium	NA	83	70	67	0	0	80	29	411	0	101	119	0	88	0	47	52	0	122	267	0	0	39	53	88	0	59	102	41	0	0	26	0	32	59	65	234	42	56	57	69	61	36
681691d5a5be59e125e103d14d06798c	Bacteria	Actinobacteria	Actinobacteria	Micromonosporales	Micromonosporaceae	Actinoplanes	Ambiguous_taxa	0	0	60	28	67	36	0	302	70	140	137	26	29	62	0	32	51	86	212	73	88	0	58	93	57	77	76	0	57	58	32	30	39	45	38	506	33	18	43	70	24	54
5a2588f0133fd7c950a149fd89921eae	Bacteria	Proteobacteria	Deltaproteobacteria	Myxococcales	Sandaracinaceae	uncultured	uncultured bacterium	224	56	58	0	0	117	0	203	0	135	298	29	34	28	15	57	0	103	58	34	0	46	34	91	61	22	25	0	0	95	25	32	23	75	24	339	81	19	24	46	51	27
e7b7ba1a767bf4e312a89dfb7ce7d05c	Bacteria	Planctomycetes	Phycisphaerae	Tepidisphaerales	WD2101 soil group	NA	NA	23	0	24	0	0	0	0	51	33	51	32	0	21	0	41	0	0	32	74	0	15	21	16	44	17	17	16	0	13	0	0	0	0	19	15	115	0	0	21	0	0	18
3771fb52b8726b333ebb886b0aecf0b5	Bacteria	Proteobacteria	Deltaproteobacteria	Myxococcales	Haliangiaceae	Haliangium	NA	34	0	15	10	0	33	20	152	19	46	22	0	48	18	67	39	81	43	115	12	27	10	27	36	12	0	247	30	13	57	8	13	24	49	32	774	38	0	12	192	72	55
2d67c7ccac2b0e644b20d0cea669863d	Unassigned	NA	NA	NA	NA	NA	NA	79	40	83	13	22	26	8	204	19	43	37	0	26	16	0	20	27	114	156	0	12	20	22	67	25	0	63	26	0	26	21	13	12	16	33	423	22	21	28	64	29	31
a4ce32fce7104f412cbeb1d62c436f2f	Bacteria	Planctomycetes	Phycisphaerae	Tepidisphaerales	WD2101 soil group	uncultured bacterium	uncultured bacterium	29	33	28	0	25	33	0	134	55	48	52	0	55	44	38	79	28	122	77	44	0	31	40	63	39	29	49	38	0	0	46	0	23	40	20	148	30	30	44	78	48	13
37d19af2ac9e2c3b1ae41324c68759c3	Bacteria	Chloroflexi	AD3	uncultured bacterium	uncultured bacterium	uncultured bacterium	uncultured bacterium	0	0	19	0	8	11	10	28	20	22	12	0	24	0	14	0	0	32	20	12	0	0	0	19	21	0	0	17	0	0	0	0	0	24	16	103	0	10	22	16	0	0
f83fb7a88a763b57e0b756c1e2a481b9	Bacteria	Planctomycetes	Phycisphaerae	Tepidisphaerales	WD2101 soil group	uncultured bacterium	uncultured bacterium	23	37	42	0	0	0	0	98	0	27	20	0	56	18	44	21	18	96	59	20	0	28	34	51	19	22	64	0	0	0	25	0	0	41	0	149	22	22	0	36	0	14
939e5ae508654aee0018d59df204809f	Unassigned	NA	NA	NA	NA	NA	NA	41	7	41	11	26	11	5	84	0	28	28	0	36	19	13	39	17	84	159	22	13	17	15	75	0	14	34	0	0	22	0	11	12	38	31	284	31	22	30	57	38	19
7b8757088005d40dbb5d845e025b2eb3	Bacteria	Armatimonadetes	Chthonomonadetes	Chthonomonadales	uncultured bacterium	uncultured bacterium	uncultured bacterium	40	26	29	0	18	35	12	176	24	49	54	0	44	20	12	55	31	64	69	0	16	20	27	47	18	44	34	15	10	13	52	9	11	65	44	96	27	0	0	68	74	0
f3f1612d146e5ec4586971aedd03b82a	Unassigned	NA	NA	NA	NA	NA	NA	9	38	31	0	0	19	17	232	10	32	32	0	51	38	22	44	19	88	122	36	0	26	26	71	20	18	37	10	0	0	20	12	13	39	22	112	13	10	30	51	33	0
6cf7ff124a832e69e30cd128197a93fa	Unassigned	NA	NA	NA	NA	NA	NA	24	22	39	11	16	29	4	151	11	83	53	8	22	25	9	31	0	35	145	11	16	0	17	34	23	0	47	20	7	0	25	0	0	47	17	303	24	0	22	56	28	11
5a6dc790f840d175c510b4fe6d0346cb	Bacteria	Bacteroidetes	Bacteroidia	Chitinophagales	Chitinophagaceae	Parafilimonas	metagenome	32	19	40	0	0	0	0	63	16	18	19	0	16	0	0	38	16	28	97	0	0	0	17	37	17	0	19	14	0	0	0	0	0	44	17	159	30	0	0	25	13	0
b99ace44ffc76b1cc6837a5cf9e38859	Bacteria	Bacteroidetes	Bacteroidia	Sphingobacteriales	Sphingobacteriaceae	Mucilaginibacter	Mucilaginibacter sp. N60A	19	47	56	0	0	13	8	204	19	23	27	4	30	0	37	17	9	30	89	14	11	19	12	48	17	0	27	34	16	19	0	0	14	16	18	239	26	13	39	63	23	21
d3f25bc9cb7e996f5e24461dca1fb2b6	Bacteria	Bacteroidetes	Bacteroidia	Chitinophagales	Chitinophagaceae	Niastella	NA	91	9	45	0	0	19	0	159	0	49	55	8	22	19	14	30	10	58	92	14	16	14	16	55	17	13	22	66	5	35	10	16	10	105	9	158	14	6	27	44	0	9
2cb154a155276f31e9849a48bf6624b4	Bacteria	Proteobacteria	Alphaproteobacteria	Rhizobiales	Xanthobacteraceae	uncultured	NA	20	39	28	0	0	27	0	49	24	29	58	0	29	0	0	33	24	32	80	0	0	20	18	45	6	27	29	32	0	0	22	0	0	22	22	70	48	14	0	19	22	16
39cd34c62dc0da8ca1cc4cc95b42e8f3	Bacteria	Planctomycetes	Phycisphaerae	Tepidisphaerales	WD2101 soil group	uncultured bacterium	uncultured bacterium	12	8	0	0	0	0	0	25	8	13	19	0	19	0	0	15	0	22	35	0	6	0	7	14	16	0	16	0	0	0	7	0	0	21	7	58	9	6	0	0	30	0
79bc0cfbb44f1fa3b9f9ffdd5f7b6aa9	Bacteria	Bacteroidetes	Bacteroidia	Chitinophagales	Chitinophagaceae	uncultured	uncultured bacterium	15	26	19	0	0	28	0	57	28	23	0	0	0	0	24	0	26	33	87	25	0	28	20	24	0	0	0	0	0	0	0	0	17	28	34	210	30	33	24	21	28	18
40506dc48b8e4a3417e404d07bad5974	Bacteria	Planctomycetes	Planctomycetacia	Gemmatales	Gemmataceae	Gemmata	NA	29	11	23	0	8	0	12	125	25	30	28	12	27	0	19	29	28	69	49	28	0	27	13	41	11	25	26	30	0	20	18	0	6	26	17	112	31	19	35	29	28	23
10661422b395dc6e00ffadd1d96c1fd6	Unassigned	NA	NA	NA	NA	NA	NA	23	26	37	0	7	24	15	123	14	11	9	0	11	0	17	42	0	63	116	13	8	19	17	56	10	22	32	14	0	12	9	0	8	15	7	207	19	16	21	57	13	0
99399f88e7035751ee7f1a31c8fa0b43	Bacteria	Proteobacteria	Alphaproteobacteria	Rhizobiales	Rhizobiales Incertae Sedis	Nordella	NA	16	21	13	0	0	18	0	39	8	14	0	0	22	9	0	0	0	22	59	0	0	0	0	21	12	0	0	13	0	0	0	0	0	0	13	103	16	22	6	0	13	8
1c7662e5f994596f468304d3cdc049e8	Bacteria	Proteobacteria	Alphaproteobacteria	Rhizobiales	Labraceae	Labrys	NA	43	27	7	0	0	32	6	125	12	43	19	0	29	19	24	24	12	29	48	9	0	9	0	16	10	41	17	22	0	25	10	0	23	42	23	122	32	9	17	41	0	0
0362a460ea7d3fdd46a34b988ff7bfb0	Bacteria	Acidobacteria	Holophagae	Subgroup 7	uncultured bacterium	uncultured bacterium	uncultured bacterium	13	0	9	0	0	11	0	30	7	0	9	0	12	0	0	15	0	23	52	0	4	0	17	27	9	0	0	14	0	0	6	0	0	6	19	66	15	14	16	12	8	0
2a8235056724999aa67d3cb05006aff5	Bacteria	Proteobacteria	Alphaproteobacteria	Rhizobiales	Rhizobiales Incertae Sedis	uncultured	NA	27	9	24	0	0	28	0	121	13	25	22	0	13	13	7	13	17	18	68	11	0	10	10	45	17	15	28	20	8	6	14	0	9	25	0	160	25	16	27	43	14	6
d3aa638ef94c7f28d2ed16f55904c801	Bacteria	Proteobacteria	Alphaproteobacteria	Caulobacterales	Hyphomonadaceae	SWB02	metagenome	51	15	29	0	10	18	0	49	12	32	10	0	13	0	7	39	9	48	42	14	7	14	5	41	18	22	24	18	6	0	9	11	20	35	28	121	35	0	24	34	15	11
59b369d9f29e1be7f53447c23f2586a7	Unassigned	NA	NA	NA	NA	NA	NA	18	21	20	14	0	14	5	82	15	41	25	0	17	0	14	26	13	38	121	0	7	11	19	23	15	0	43	15	8	0	0	0	5	12	21	110	0	11	0	41	15	10
aed874537437b0d21b25ad01d76c9103	Bacteria	Planctomycetes	Planctomycetacia	Isosphaerales	Isosphaeraceae	uncultured	bacterium Ellin6059	8	0	27	12	0	0	0	81	13	18	15	0	0	0	11	37	17	60	66	0	11	0	15	44	12	0	20	12	0	13	0	0	15	11	12	116	14	11	17	16	13	0
2ae364d87da948e448f3c1da29e78013	Unassigned	NA	NA	NA	NA	NA	NA	21	0	25	0	0	8	0	44	29	12	10	0	15	18	14	16	17	29	54	0	16	12	19	32	20	0	0	15	0	0	0	0	7	0	0	43	33	14	12	8	14	0
7253f254ba8674931cb5f47405e268ec	Bacteria	Bacteroidetes	Bacteroidia	Chitinophagales	Chitinophagaceae	uncultured	NA	15	0	19	0	0	18	0	22	0	10	13	0	0	6	0	11	0	12	46	8	0	7	8	8	10	5	0	7	0	0	6	0	0	28	0	59	15	0	0	6	0	0
aaaa2d2f57af682c81832322fbaa5418	Unassigned	NA	NA	NA	NA	NA	NA	12	10	7	0	0	0	0	36	0	8	7	0	10	0	0	16	0	10	38	0	0	6	15	14	7	7	4	0	0	0	6	6	0	0	18	43	0	6	7	6	0	0
8360f3dfed69b721e55f21b3a50764f0	Bacteria	Acidobacteria	Subgroup 6	NA	NA	NA	NA	15	22	23	0	0	0	0	38	11	8	13	0	14	0	0	16	0	15	31	0	20	0	14	9	16	11	15	0	0	0	9	28	8	14	17	69	10	0	9	22	11	10
44cb11994ff51d26dbcaabbd39d079da	Bacteria	Proteobacteria	Gammaproteobacteria	Betaproteobacteriales	Burkholderiaceae	Azohydromonas	NA	96	61	131	0	0	52	0	443	41	169	159	0	85	58	34	120	48	178	499	0	33	75	76	164	54	70	119	95	41	44	70	35	0	103	94	725	72	67	103	160	92	38
75ffc1eb803f952b884327a1d0a8a873	Bacteria	Acidobacteria	Acidobacteriia	Acidobacteriales	uncultured	uncultured bacterium	uncultured bacterium	37	0	81	0	0	48	0	162	0	34	0	0	38	0	0	45	17	65	168	0	0	0	0	68	0	19	39	29	23	26	0	0	0	43	41	369	55	46	0	60	0	14
7bbe791ec753b6049de570d846ae4b9a	Bacteria	Actinobacteria	Actinobacteria	Catenulisporales	Catenulisporaceae	Catenulispora	NA	97	0	100	0	36	0	0	259	49	78	80	35	50	33	0	88	41	171	250	0	0	42	29	116	50	44	172	34	48	46	70	12	28	98	71	561	45	37	43	151	49	38
af5b080e0d5d2f64978fbad36bcb2889	Bacteria	Bacteroidetes	Bacteroidia	Flavobacteriales	Crocinitomicaceae	Fluviicola	Ambiguous_taxa	9	0	16	8	25	20	9	1421	0	30	13	0	61	0	0	8	9	17	109	12	32	35	16	30	0	8	66	20	20	23	10	0	5	13	7	216	66	10	12	34	31	47
5b78d704deb21bb591a2820e4f6da1cd	Bacteria	Bacteroidetes	Bacteroidia	Chitinophagales	Chitinophagaceae	Flavisolibacter	NA	170	36	11	8	0	19	20	975	36	92	84	13	61	17	36	21	0	41	57	30	0	0	35	0	6	0	16	8	0	0	13	0	0	13	42	25	8	0	7	50	20	8
78258943605d7f8a7781a464d1d7e08d	Unassigned	NA	NA	NA	NA	NA	NA	0	0	38	20	0	0	19	120	0	119	36	0	0	16	34	53	0	89	252	22	0	23	17	67	16	27	32	0	41	52	38	25	92	22	100	446	40	0	73	71	21	0
8ea455558f8e15669c514eeb0256a6c9	Bacteria	Proteobacteria	Alphaproteobacteria	Rhizobiales	Methyloligellaceae	uncultured	Ambiguous_taxa	20	59	21	0	0	28	0	40	0	19	26	0	17	0	24	0	0	63	74	0	0	23	34	32	18	0	0	0	0	0	0	0	28	0	15	190	34	0	0	29	20	0
6efd74b1784cd39619e4f722309cd4b8	Bacteria	Proteobacteria	Alphaproteobacteria	Caulobacterales	Caulobacteraceae	Phenylobacterium	NA	49	35	53	0	0	31	22	198	22	35	64	0	41	28	19	39	0	97	294	27	22	24	26	112	35	46	68	39	0	25	0	0	23	53	29	278	64	20	37	111	53	14
f7d1c0b3db541d7c6bccc6e98472f0bb	Bacteria	Verrucomicrobia	Verrucomicrobiae	Chthoniobacterales	Chthoniobacteraceae	Candidatus Udaeobacter	NA	0	30	0	0	0	0	8	189	20	38	39	0	43	0	0	61	0	66	127	18	0	0	0	26	29	0	21	36	0	0	0	0	11	36	20	130	0	17	0	38	49	0
a1fc64657ed7c7f8099ba7acb42c7638	Bacteria	Proteobacteria	Alphaproteobacteria	Rhizobiales	Rhizobiaceae	NA	NA	68	28	34	23	12	38	0	365	17	60	91	0	41	14	28	29	17	116	262	21	14	19	47	69	20	36	56	36	0	0	30	0	24	30	37	85	28	22	26	65	34	28
731fdb01251a3cd5ce298c3723ddac53	Bacteria	Proteobacteria	Alphaproteobacteria	Caulobacterales	Caulobacteraceae	uncultured	NA	55	0	70	18	0	0	0	153	22	42	81	0	46	0	25	29	33	100	173	0	24	30	0	101	46	0	55	35	0	0	18	0	0	36	34	268	0	25	26	75	37	0
a0aea8c34926930f77171f11264c9975	Bacteria	Proteobacteria	Gammaproteobacteria	Betaproteobacteriales	Burkholderiaceae	NA	NA	82	58	50	0	14	37	0	80	0	44	30	18	18	31	14	60	27	47	205	19	0	25	0	32	16	31	48	30	0	30	25	0	26	118	14	289	45	30	42	133	19	19
a6fff338ebf18d0cbc7b1804826c6235	Unassigned	NA	NA	NA	NA	NA	NA	43	25	40	0	0	36	0	148	21	38	65	0	27	0	0	54	19	100	135	45	19	26	34	50	18	26	28	34	0	0	27	0	17	102	47	270	18	35	41	92	47	0
809d7cff918289f0036c6b9ac1734c29	Unassigned	NA	NA	NA	NA	NA	NA	0	38	94	7	8	21	10	195	0	21	73	0	28	11	19	44	9	122	498	10	0	31	21	30	8	40	54	19	10	0	8	0	0	29	17	166	17	15	25	51	26	0
6375b341a24808fde1192f047423adb3	Bacteria	Acidobacteria	Acidobacteriia	Subgroup 2	uncultured bacterium	uncultured bacterium	uncultured bacterium	34	33	33	0	0	25	0	95	0	31	19	0	20	0	0	22	0	42	95	0	0	0	0	35	22	0	15	23	0	0	13	0	0	0	0	167	29	13	24	26	24	0
316cc622d24e15626effbc8cc3f3c796	Bacteria	Acidobacteria	Acidobacteriia	Solibacterales	Solibacteraceae (Subgroup 3)	Bryobacter	uncultured bacterium	45	0	21	0	9	53	9	97	0	51	39	0	0	32	0	0	0	41	91	0	17	0	23	34	0	0	0	34	0	16	0	8	13	18	0	187	34	37	28	39	0	0
2f40921b61a7d31fe2aa631f70f197a5	Bacteria	Actinobacteria	Actinobacteria	Frankiales	Acidothermaceae	Acidothermus	bacterium Ellin5129	44	15	35	5	14	0	7	207	0	42	61	0	11	0	0	29	13	46	121	18	0	10	24	38	21	24	54	38	0	12	29	14	11	81	47	249	18	19	32	49	23	12
d106d7ce9597c1ac0ed7e0a51c5d79b5	Bacteria	Planctomycetes	Phycisphaerae	Tepidisphaerales	WD2101 soil group	uncultured planctomycete	uncultured planctomycete	23	44	0	0	0	27	11	118	0	42	25	9	0	0	0	68	40	49	64	25	33	34	39	76	0	30	60	31	0	8	37	0	0	27	24	95	0	42	0	48	38	11
979aa426f4aaf3695fe8f87985b54ee4	Bacteria	Acidobacteria	Acidobacteriia	Acidobacteriales	uncultured	NA	NA	15	18	33	6	0	0	9	37	0	15	17	0	0	0	0	0	0	30	37	13	0	0	0	17	0	0	13	12	0	0	0	0	0	10	12	78	19	13	0	27	0	0
94e904cdfd96b511675a37e5d454cdef	Bacteria	Gemmatimonadetes	Gemmatimonadetes	Gemmatimonadales	Gemmatimonadaceae	Gemmatimonas	uncultured bacterium	35	0	55	0	0	0	0	84	0	17	48	0	17	16	0	29	10	41	96	0	0	0	14	40	21	16	0	13	0	0	0	8	0	0	0	102	23	19	0	23	0	16
fdba7d97fb00446975a605e57344ec82	Bacteria	Acidobacteria	Acidobacteriia	Acidobacteriales	Acidobacteriaceae (Subgroup 1)	NA	NA	13	47	35	0	11	36	0	158	8	12	24	5	46	23	9	33	15	57	229	7	8	16	12	34	12	10	28	10	7	11	40	0	0	10	16	164	27	10	16	84	15	0
4ba126104e3939e271d51691846ccd06	Bacteria	Proteobacteria	Alphaproteobacteria	Caulobacterales	Hyphomonadaceae	SWB02	uncultured bacterium	29	0	34	10	8	0	6	133	0	30	23	8	20	0	9	56	0	27	66	44	9	0	0	39	15	0	34	30	8	18	11	0	7	24	31	206	38	15	13	33	0	22
34e2df0e8b9f3b3f679c17bfc4f93339	Bacteria	Proteobacteria	Alphaproteobacteria	Rhodospirillales	uncultured	metagenome	metagenome	24	11	32	0	11	37	0	53	0	12	13	0	8	15	0	27	17	31	99	6	9	10	9	25	19	20	35	19	17	16	12	0	0	19	21	316	58	19	10	41	15	10
57b296a4015dd1e39b6a1448b47a0656	Bacteria	Acidobacteria	Acidobacteriia	Solibacterales	Solibacteraceae (Subgroup 3)	Bryobacter	uncultured Acidobacteria bacterium	20	22	27	0	0	26	0	86	0	0	19	0	18	7	9	19	21	47	87	0	9	0	9	34	0	0	24	14	0	16	0	0	12	22	14	149	28	15	13	35	8	0
b0375e0e3cf877f48f29122a007c9583	Bacteria	Proteobacteria	Alphaproteobacteria	Rhizobiales	Rhizobiales Incertae Sedis	Bauldia	uncultured bacterium	15	13	25	0	18	22	0	83	0	28	42	0	40	24	0	12	18	29	61	17	0	12	24	26	0	23	15	25	19	0	15	10	20	18	21	115	38	21	15	34	21	0
df8ae766f9dfdcca9548b193334b9ca3	Bacteria	Acidobacteria	Acidobacteriia	Solibacterales	Solibacteraceae (Subgroup 3)	Bryobacter	uncultured bacterium	0	13	15	0	0	0	0	59	9	15	12	0	12	13	0	17	0	35	43	0	5	0	8	25	0	0	10	13	0	0	10	0	11	0	0	47	16	18	11	0	0	0
c04d693c484b1650b35b49e122685579	Unassigned	NA	NA	NA	NA	NA	NA	9	0	25	0	15	22	15	68	0	56	24	0	30	0	7	19	11	37	106	17	21	14	20	18	9	16	42	0	19	12	29	0	13	15	15	151	18	10	22	29	19	0
53c3fe51790e94e710af881354490dec	Bacteria	Verrucomicrobia	Verrucomicrobiae	Opitutales	Opitutaceae	Lacunisphaera	uncultured bacterium	0	0	17	0	8	17	0	47	0	34	24	0	24	0	0	30	0	73	67	15	0	0	19	19	23	10	10	20	0	0	18	0	0	20	20	96	25	0	0	43	12	0
728ff3d73d5930d29cbdd623e0d60812	Bacteria	Actinobacteria	Acidimicrobiia	IMCC26256	NA	NA	NA	18	0	12	0	0	14	0	34	0	18	20	0	13	14	9	11	0	18	76	0	0	0	10	22	5	0	10	10	0	0	6	7	0	0	0	119	0	0	0	20	19	0
a398e5024e797e07f69f78a02022597b	Bacteria	Planctomycetes	OM190	uncultured bacterium	uncultured bacterium	uncultured bacterium	uncultured bacterium	0	0	16	0	0	10	0	40	20	0	0	0	16	7	0	0	7	36	54	6	4	0	14	10	5	0	28	0	0	0	11	0	7	0	0	39	14	8	6	18	0	0
91a6e09b30cff093448f26a80b816ee7	Bacteria	Gemmatimonadetes	Gemmatimonadetes	Gemmatimonadales	Gemmatimonadaceae	Gemmatimonas	NA	9	0	14	0	0	0	0	30	0	0	8	0	9	29	0	0	4	20	62	0	0	0	0	22	11	6	19	7	0	4	5	0	0	0	12	72	6	7	5	4	0	0
ef29d3443d6d62774bb70f9218613677	Bacteria	Proteobacteria	Alphaproteobacteria	Rhizobiales	Devosiaceae	Devosia	NA	21	11	16	0	7	8	5	98	10	16	18	0	16	8	12	27	10	21	66	0	8	15	0	23	8	12	18	0	0	0	8	0	10	19	0	95	13	0	14	26	0	0
3d77af86e1e71b77d99738b01edf76ce	Unassigned	NA	NA	NA	NA	NA	NA	12	0	18	0	0	17	0	78	21	16	28	0	22	10	0	24	8	25	35	0	0	0	0	16	7	7	0	7	0	0	14	0	8	12	0	33	0	9	6	16	16	0
030573cf66d43a8902cd582ec431108a	Bacteria	Bacteroidetes	Bacteroidia	Sphingobacteriales	Sphingobacteriaceae	Mucilaginibacter	NA	14	30	0	25	13	19	37	0	15	35	14	18	21	0	12	8	17	1	0	4	13	11	16	0	31	0	15	25	13	16	18	0	5	10	13	0	0	19	19	0	11	22
7f142cc5e8a64e79b28df37e3b33ac9a	Bacteria	Proteobacteria	Alphaproteobacteria	Acetobacterales	Acetobacteraceae	uncultured	uncultured proteobacterium	0	0	0	0	6	10	0	66	13	0	10	0	9	0	7	13	7	24	59	0	0	0	12	21	17	0	8	12	0	0	10	0	4	0	0	31	15	11	9	13	10	0
322bae436e6b0201ae0120712bc82b25	Unassigned	NA	NA	NA	NA	NA	NA	0	55	190	3	0	93	13	8	0	15	21	46	5	62	8	15	0	10	3600	0	2	27	5	199	15	11	25	0	0	28	62	9	0	84	0	77	10	20	28	14	25	4
77ec6d884948ef170c50bac345a5dd77	Bacteria	Proteobacteria	Alphaproteobacteria	Sphingomonadales	Sphingomonadaceae	Sphingomonas	NA	63	84	117	25	0	43	36	782	39	217	76	0	97	32	21	44	43	240	123	20	0	55	19	37	17	23	139	58	0	25	18	16	0	63	63	436	0	0	87	63	50	23
b234ed40b1c336523c803577a90d81b3	Bacteria	Bacteroidetes	Bacteroidia	Sphingobacteriales	Sphingobacteriaceae	Mucilaginibacter	NA	68	94	88	0	33	30	0	406	37	60	95	0	42	56	0	67	29	73	285	35	40	41	0	95	0	54	57	45	0	52	65	28	31	61	32	563	64	65	74	108	46	31
0df5cbb7af2a0fb03ac27016fbe5a7fb	Bacteria	Chloroflexi	Ktedonobacteria	Ktedonobacterales	Ktedonobacteraceae	uncultured	NA	34	50	156	0	0	38	21	215	25	7	17	0	48	17	34	54	0	199	216	15	26	41	29	99	81	0	60	33	0	33	62	0	0	79	50	679	70	39	33	52	0	31
5836d7203981248aaf0cec551f16067c	Bacteria	Armatimonadetes	Armatimonadia	Armatimonadales	uncultured bacterium	uncultured bacterium	uncultured bacterium	56	0	79	37	0	40	0	206	37	75	65	0	40	0	0	59	49	186	250	48	0	33	41	68	45	0	56	57	0	0	60	0	40	212	45	329	42	57	54	79	69	0
a624c4e97db1a55a439c25e6b9ad4d57	Bacteria	Actinobacteria	Actinobacteria	Micromonosporales	Micromonosporaceae	Dactylosporangium	NA	50	24	41	0	0	49	12	348	24	67	69	0	33	37	12	25	23	65	156	28	25	17	21	81	28	26	48	26	14	18	25	0	19	22	39	607	32	31	42	86	38	0
b02010cad5fced16bc8ede7556e0804d	Bacteria	Bacteroidetes	Bacteroidia	Sphingobacteriales	Sphingobacteriaceae	Mucilaginibacter	uncultured bacterium	30	29	44	27	25	30	28	190	16	33	28	0	21	41	25	135	0	123	116	62	0	14	16	58	0	0	50	77	0	30	44	0	0	52	52	475	65	49	33	74	20	0
25eaf22de7c3051df9425db3dbf413ef	Bacteria	Proteobacteria	Gammaproteobacteria	Gammaproteobacteria Incertae Sedis	Unknown Family	Acidibacter	uncultured bacterium	70	31	45	0	41	45	24	213	22	68	59	0	43	30	0	90	30	90	172	24	29	22	30	72	24	20	39	35	0	0	30	0	37	44	55	346	59	25	20	77	22	0
ad580f0c184641afb1bf1aaaddebb7a2	Bacteria	Armatimonadetes	Armatimonadia	Armatimonadales	uncultured bacterium	uncultured bacterium	uncultured bacterium	26	22	57	12	0	33	0	262	41	125	107	0	19	0	43	84	28	71	198	35	0	41	63	44	19	37	54	38	0	0	47	0	30	56	54	154	40	28	39	74	71	29
a8edae7dc51a3c6cbd03a851fd73a220	Bacteria	Proteobacteria	Gammaproteobacteria	Betaproteobacteriales	Burkholderiaceae	Massilia	NA	82	0	49	0	11	36	0	569	31	12	19	0	28	0	38	45	14	92	228	0	0	12	31	41	20	0	54	10	17	21	73	0	18	34	21	211	71	0	13	36	0	0
a00f7bf591da9319b9d0330a5036930d	Bacteria	Actinobacteria	Actinobacteria	Pseudonocardiales	Pseudonocardiaceae	Amycolatopsis	NA	27	0	31	0	21	12	0	436	21	80	44	0	22	29	0	49	0	53	133	23	10	24	0	36	42	12	72	25	28	13	25	15	14	39	23	416	16	0	28	79	36	16
1fd68b1e477578bc757043dd81bffe6c	Bacteria	Planctomycetes	Planctomycetacia	Gemmatales	Gemmataceae	Fimbriiglobus	NA	47	0	50	9	0	51	32	227	42	49	105	22	80	46	44	73	34	59	136	44	25	27	33	41	34	26	31	0	10	0	28	0	0	43	38	150	62	32	27	75	65	0
bdf69b6ce8b0e2b8de927f582be387d0	Bacteria	Proteobacteria	Alphaproteobacteria	Sphingomonadales	Sphingomonadaceae	Sphingomonas	NA	34	25	23	0	0	25	0	40	0	26	25	0	0	0	35	21	0	33	60	0	0	0	0	31	38	0	0	33	0	0	0	0	0	25	21	120	34	21	30	5	0	0
153f0d41f20b6a3b03767d35944c6055	Bacteria	Proteobacteria	Alphaproteobacteria	Rhizobiales	Xanthobacteraceae	uncultured	NA	17	0	23	0	0	12	0	53	0	25	0	0	16	12	0	14	0	30	50	9	0	0	0	35	19	0	18	0	0	0	11	0	0	0	0	132	34	9	14	0	8	9
1761713b73009be8eb96ab103577deda	Bacteria	Acidobacteria	Acidobacteriia	Acidobacteriales	uncultured	uncultured bacterium	uncultured bacterium	38	32	44	0	17	31	0	131	0	17	32	0	34	17	0	44	0	56	127	0	18	0	23	32	0	23	38	16	0	14	17	0	0	25	39	208	59	43	20	42	0	0
9b099e688323270060eef5395aabbc34	Bacteria	Proteobacteria	Gammaproteobacteria	Gammaproteobacteria Incertae Sedis	Unknown Family	Acidibacter	NA	40	33	70	0	22	24	0	156	12	37	43	0	38	0	18	55	17	86	109	27	18	0	17	54	31	35	50	23	0	0	23	19	14	41	36	323	18	28	28	72	26	19
804e1cfe477f5735105fb0e98914b72a	Unassigned	NA	NA	NA	NA	NA	NA	37	16	30	0	0	0	0	215	0	39	43	12	29	0	16	52	0	51	176	21	0	0	23	63	23	0	23	0	0	0	0	0	0	0	27	101	25	18	16	22	19	0
95a69247975ae1529f5b94bf5f562e41	Bacteria	Bacteroidetes	Bacteroidia	Sphingobacteriales	Sphingobacteriaceae	Mucilaginibacter	uncultured bacterium	40	79	72	0	0	16	21	108	18	39	16	9	0	0	18	48	11	39	90	21	15	0	15	95	25	16	83	36	23	29	12	0	0	54	54	231	96	30	17	49	22	27
f8c1bf89511fb14038ef4c7ca411d75b	Bacteria	Verrucomicrobia	Verrucomicrobiae	Chthoniobacterales	Chthoniobacteraceae	Candidatus Udaeobacter	uncultured Verrucomicrobia bacterium	0	0	0	12	0	0	8	72	0	0	15	0	20	0	0	0	47	19	38	0	11	0	35	16	39	0	26	0	0	11	39	0	0	0	0	89	21	0	20	49	58	0
1929622e13d60eb293a7b7735cb6611e	Unassigned	NA	NA	NA	NA	NA	NA	56	23	20	0	10	28	0	337	30	53	77	14	29	27	22	97	20	71	44	0	0	15	26	26	18	30	43	19	0	10	16	17	11	60	23	119	18	15	0	39	64	12
93df401e672ae6c643656772cf21e567	Bacteria	Chloroflexi	Anaerolineae	SBR1031	A4b	NA	NA	50	54	33	0	0	26	0	138	0	54	33	0	33	0	14	36	26	80	111	13	15	4	17	65	20	24	50	18	4	0	0	0	0	22	0	178	19	28	31	73	23	10
54ae4115ee34c0e007a0c10c88554d22	Bacteria	Actinobacteria	Actinobacteria	Pseudonocardiales	Pseudonocardiaceae	NA	NA	47	17	13	6	11	19	0	288	0	40	23	0	18	11	8	31	21	56	87	0	4	9	0	32	19	12	19	21	0	11	10	27	9	45	23	281	20	12	13	31	13	25
d49f7158d61ff2be717a7180106d8d3e	Bacteria	Proteobacteria	Deltaproteobacteria	Myxococcales	Polyangiaceae	Pajaroellobacter	uncultured bacterium	33	31	45	0	19	15	21	143	27	49	47	16	0	26	0	36	17	42	105	0	0	17	12	31	17	0	56	30	0	17	16	0	21	24	20	194	38	20	18	47	20	21
9105c81a8fc28a7315f0c6120e7b3cf8	Bacteria	Actinobacteria	Thermoleophilia	Gaiellales	uncultured	NA	NA	7	0	14	0	5	0	0	19	0	12	0	0	6	0	0	0	0	22	52	11	0	0	0	21	17	0	11	12	0	0	0	0	0	0	8	122	19	11	8	15	0	8
bbdee7f3076df189f7acb3ae9adb7830	Bacteria	Acidobacteria	Acidobacteriia	Subgroup 2	uncultured bacterium	uncultured bacterium	uncultured bacterium	0	0	15	0	0	11	0	15	7	7	6	0	5	8	0	6	0	14	20	0	4	0	0	22	10	8	0	0	0	0	9	0	0	0	0	71	23	10	7	0	0	0
828fe53160efdd9574625ee6074742c3	Unassigned	NA	NA	NA	NA	NA	NA	0	17	7	0	0	0	0	15	12	12	5	0	12	0	13	0	0	15	20	0	0	0	9	21	11	0	0	12	0	0	0	0	0	7	0	54	16	0	0	6	10	0
cb79c6aa2b49b5ec4ac70929d2142e9e	Bacteria	Proteobacteria	Alphaproteobacteria	Rhizobiales	Xanthobacteraceae	Pseudolabrys	NA	29	18	0	0	0	12	0	43	0	16	0	0	10	0	0	17	9	20	55	0	0	0	0	34	13	0	14	22	8	11	14	0	0	0	0	63	30	0	0	0	11	0
0dd2509a4f6a8752045f84d354632828	Bacteria	Planctomycetes	Planctomycetacia	Gemmatales	Gemmataceae	Gemmata	uncultured bacterium	22	0	13	0	0	0	0	77	15	18	21	0	40	15	10	32	9	34	36	0	0	0	0	15	16	0	27	0	0	0	12	0	0	0	0	85	14	11	0	27	0	0
50fc48d3881884fe8850a3560ca373a1	Bacteria	Acidobacteria	Holophagae	Subgroup 7	uncultured bacterium	uncultured bacterium	uncultured bacterium	0	0	26	0	0	15	21	87	0	27	21	0	26	14	10	20	0	32	114	10	0	12	13	45	20	0	22	19	0	0	0	0	0	0	0	76	22	17	0	14	25	0
1ac0edac4ffc389506ef1a9da68318eb	Bacteria	Verrucomicrobia	Verrucomicrobiae	Chthoniobacterales	Xiphinematobacteraceae	Candidatus Xiphinematobacter	uncultured bacterium	27	34	22	8	0	17	0	104	34	26	37	0	23	0	19	27	0	38	48	0	0	15	21	25	11	0	0	12	0	0	21	0	12	24	13	65	25	0	0	18	31	0
90e323667ec9c20d2869c791783cbde6	Unassigned	NA	NA	NA	NA	NA	NA	6	0	7	0	0	4	0	42	0	13	8	0	8	0	5	0	10	17	30	0	0	0	0	9	13	0	6	0	0	0	0	4	0	0	2	43	8	7	0	13	4	0
5adc48cf5c973252c33414c397c2ab2d	Bacteria	Armatimonadetes	Armatimonadia	Armatimonadales	uncultured bacterium	uncultured bacterium	uncultured bacterium	18	14	30	0	0	7	8	112	9	15	39	0	25	0	6	15	10	41	43	7	0	14	20	18	5	0	25	16	0	0	14	0	8	47	20	327	21	33	16	22	17	6
cfc5ce44d7704c0b94f4f250368e02b9	Bacteria	Proteobacteria	Gammaproteobacteria	Betaproteobacteriales	Burkholderiaceae	Ramlibacter	NA	23	24	21	12	0	16	9	157	14	34	44	17	32	0	14	33	9	36	86	0	0	20	15	26	10	13	18	18	14	0	17	0	0	32	13	135	24	24	11	18	17	12
7c6f656c3d717ec220e470771be9a2fc	Unassigned	NA	NA	NA	NA	NA	NA	24	23	24	0	0	0	0	49	0	12	24	0	13	0	0	0	14	25	39	0	0	13	0	19	0	13	0	0	0	0	0	0	0	0	13	67	26	15	9	22	0	0
2b22c44ec69afb9ac1777d9ddf51d2c2	Bacteria	Verrucomicrobia	Verrucomicrobiae	Chthoniobacterales	Chthoniobacteraceae	Candidatus Udaeobacter	NA	19	13	9	0	0	0	0	46	7	10	12	0	15	0	11	9	6	27	31	0	0	0	0	25	18	0	15	6	0	0	0	0	0	16	11	48	16	0	0	12	0	0
349af3c1a6cf25061507759eb42ab114	Bacteria	Proteobacteria	Alphaproteobacteria	Elsterales	uncultured	uncultured forest soil bacterium	uncultured forest soil bacterium	0	0	19	0	0	14	0	14	0	10	0	0	11	0	0	0	0	16	34	9	7	0	0	18	11	0	5	9	0	0	0	0	0	6	3	93	11	8	6	7	0	0
b9100d469917760a15d9cb86a2097f52	Bacteria	Proteobacteria	Alphaproteobacteria	Rhizobiales	Xanthobacteraceae	uncultured	uncultured bacterium	43	20	26	0	0	24	0	92	16	22	26	0	23	10	14	23	14	33	51	13	0	13	24	23	11	10	53	12	0	14	13	0	0	22	12	112	20	18	19	18	17	0
c62ad4c2609a0f3ad9c3ac4338108e03	Bacteria	Proteobacteria	Gammaproteobacteria	Xanthomonadales	Xanthomonadaceae	Arenimonas	NA	0	0	16	0	10	0	0	37	0	23	22	0	24	20	9	20	0	26	88	0	0	12	12	39	14	0	18	17	0	9	27	19	8	18	19	150	19	17	26	20	11	0
e3efc1447a3ba6ae91f19d21d636a0a4	Bacteria	Proteobacteria	Alphaproteobacteria	Rhizobiales	Beijerinckiaceae	Microvirga	NA	11	0	15	0	0	0	0	54	0	13	0	9	12	0	8	15	0	21	35	0	0	11	13	25	15	0	9	17	0	0	10	0	11	0	0	94	21	12	12	0	0	0
313a27d7f0b86944c6d1a63c450451c4	Bacteria	Proteobacteria	Deltaproteobacteria	Myxococcales	Phaselicystidaceae	Phaselicystis	uncultured bacterium	10	9	16	0	9	28	6	127	12	23	24	0	9	0	8	28	10	37	84	0	8	16	11	36	5	6	21	9	0	11	8	9	12	15	14	81	17	14	11	34	9	0
53dcc91ecc49f2a081e8f7e58bb165a0	Bacteria	Verrucomicrobia	Verrucomicrobiae	Chthoniobacterales	Chthoniobacteraceae	Chthoniobacter	uncultured bacterium	18	34	18	0	0	17	0	77	9	24	40	0	43	15	14	24	16	26	32	14	0	5	12	9	9	12	20	9	0	8	20	0	0	26	4	51	13	18	5	60	31	12
d3107abbd85dd4c8d461c77ad9c8e6f1	Bacteria	Proteobacteria	Alphaproteobacteria	Reyranellales	Reyranellaceae	uncultured	uncultured bacterium	14	0	31	0	0	9	0	55	0	20	0	6	17	16	0	12	0	23	58	0	6	0	0	23	8	8	17	0	6	0	0	0	0	15	10	101	11	13	0	21	11	0
d020ab150a569ba04ac74ab05cf35fb8	Bacteria	Planctomycetes	vadinHA49	uncultured bacterium	uncultured bacterium	uncultured bacterium	uncultured bacterium	8	0	26	0	7	0	13	36	9	7	9	0	12	10	0	17	20	24	66	11	13	10	14	22	0	11	48	9	0	16	11	11	0	13	11	92	0	12	21	36	0	16
46d3f1e37bcffd4602723a9451565221	Unassigned	NA	NA	NA	NA	NA	NA	7	0	16	0	0	0	7	50	12	22	28	0	16	14	0	18	6	36	31	11	0	8	16	21	7	0	23	0	0	0	13	0	0	13	0	36	0	0	0	0	14	0
d1c16b5c07d3c123d381702ea8a1b95c	Unassigned	NA	NA	NA	NA	NA	NA	17	26	19	3	9	14	0	50	14	20	20	0	10	14	0	0	12	33	51	17	0	0	10	32	10	16	19	0	0	5	9	0	6	15	0	66	21	11	21	25	19	0
302e957aeb809e78d4d68eae58170a60	Bacteria	Planctomycetes	Phycisphaerae	Tepidisphaerales	CPla-3 termite group	metagenome	metagenome	15	0	16	0	0	14	0	94	10	13	17	5	19	0	0	27	0	28	39	0	0	8	16	26	11	0	18	11	0	7	17	0	0	22	8	53	0	5	7	25	22	0
f09037d145db7dd815c576930f186144	Bacteria	Proteobacteria	Alphaproteobacteria	Micropepsales	Micropepsaceae	uncultured	uncultured alpha proteobacterium	24	24	30	0	0	29	0	61	0	0	22	0	21	0	0	24	0	84	81	0	0	0	0	32	22	13	17	16	0	0	0	0	0	0	0	213	47	24	0	0	0	0
c8c9e049d7a73b36a73b71069817ec3d	Bacteria	Bacteroidetes	Bacteroidia	Cytophagales	Microscillaceae	uncultured	NA	63	0	172	0	0	83	0	51	0	232	35	16	42	68	0	79	31	107	142	52	32	87	30	148	64	182	125	114	20	69	0	0	11	88	46	618	132	0	51	202	39	45
79bb7232aa711e3319cc89c73d9d5927	Unassigned	NA	NA	NA	NA	NA	NA	91	35	169	10	0	62	6	594	8	39	57	10	54	0	0	36	29	122	168	36	12	48	0	17	50	54	50	32	0	0	0	15	35	17	183	388	96	66	47	27	0	30
8b49c8a3d4640f28a4f853fcbaeb79f3	Bacteria	Chloroflexi	Ktedonobacteria	Ktedonobacterales	Ktedonobacteraceae	uncultured	NA	42	26	150	0	0	31	0	174	38	0	20	0	42	16	25	56	37	153	206	0	29	41	28	92	84	20	51	30	0	25	41	0	36	64	40	625	52	42	27	58	40	23
99180a877d893ca0c02f664ee5d5a551	Bacteria	Verrucomicrobia	Verrucomicrobiae	Chthoniobacterales	Chthoniobacteraceae	Chthoniobacter	NA	28	52	38	0	0	26	0	308	45	118	107	0	81	21	30	83	20	147	193	87	21	28	28	84	35	43	47	39	0	0	42	11	0	54	34	176	22	28	25	142	186	0
60ff8fcca6bda129dcf03c7a1113c501	Bacteria	Bacteroidetes	Bacteroidia	Chitinophagales	Chitinophagaceae	Chitinophaga	Ambiguous_taxa	0	7	28	0	69	20	0	419	48	227	17	0	81	12	0	24	18	87	99	7	0	42	68	32	16	35	14	14	45	38	0	33	35	35	31	239	86	16	13	68	0	0
abfd3d7254ec20be02da8c33d84b2e72	Bacteria	Proteobacteria	Alphaproteobacteria	Rhizobiales	Xanthobacteraceae	Rhodoplanes	NA	0	0	36	0	0	21	0	84	0	22	18	0	26	0	16	28	0	49	78	0	0	0	0	41	19	0	0	0	0	0	12	0	16	22	14	154	48	16	0	41	35	0
eaa2f01015bd9f1738d82f44da2bf0f2	Unassigned	NA	NA	NA	NA	NA	NA	56	42	32	0	0	28	0	347	0	64	54	0	50	21	0	57	32	68	175	29	0	28	34	57	21	17	54	32	0	33	33	0	0	23	46	297	44	20	36	105	32	20
df10e8074a8f8c34e0d8d2064ee5c350	Bacteria	Acidobacteria	Acidobacteriia	Solibacterales	Solibacteraceae (Subgroup 3)	Candidatus Solibacter	NA	43	31	36	0	0	31	0	63	27	18	24	0	29	0	0	0	0	47	85	0	0	17	0	30	0	0	28	0	0	0	13	0	0	0	29	105	25	0	22	40	0	0
1c8299ef8e40586e6c3b66cd611f14a1	Bacteria	Verrucomicrobia	Verrucomicrobiae	Opitutales	Opitutaceae	Lacunisphaera	uncultured soil bacterium	23	0	20	0	0	16	23	44	20	125	70	0	47	15	0	95	28	169	293	36	0	10	40	81	39	19	23	50	21	11	61	0	20	24	36	173	0	69	19	79	20	10
4e86a9a36a90337a71f23fb81b39c32a	Bacteria	Proteobacteria	Alphaproteobacteria	Rhizobiales	Xanthobacteraceae	Rhodoplanes	NA	25	0	27	0	0	21	0	78	0	27	22	0	0	0	17	28	37	59	82	0	0	22	0	43	20	24	23	0	0	0	0	0	0	14	0	89	26	25	0	27	0	0
b7f9d9a84746af70778b4b8708f75c32	Bacteria	Proteobacteria	Gammaproteobacteria	Xanthomonadales	Rhodanobacteraceae	Dokdonella	NA	43	0	32	0	21	41	0	168	32	51	43	0	39	0	0	55	0	44	121	0	20	17	0	56	0	12	48	26	24	0	24	0	0	18	33	251	38	28	43	40	0	16
fd9e5c30fa88d84c69468e7b3924c29a	Bacteria	Proteobacteria	Gammaproteobacteria	Betaproteobacteriales	SC-I-84	NA	NA	17	16	17	0	23	22	0	26	0	25	0	0	0	0	19	0	10	23	25	0	0	7	22	17	0	0	0	15	14	11	16	0	0	0	0	107	0	0	19	0	0	0
7661fc2cf817d41ad85bce75fa0e11b9	Unassigned	NA	NA	NA	NA	NA	NA	29	17	47	0	7	21	0	64	0	26	14	0	62	18	0	49	14	65	122	33	12	45	17	60	0	0	54	0	23	74	0	0	0	29	50	237	74	19	25	113	0	60
1eb740d00291decb7fd6704b0145e78c	Unassigned	NA	NA	NA	NA	NA	NA	13	0	33	0	0	0	0	30	13	24	24	0	0	0	21	25	9	35	67	9	0	14	0	28	28	0	0	14	0	0	0	0	0	19	0	77	28	10	14	14	0	0
17bfa237a1b5fb0aed73abc4c1b110cd	Bacteria	Bacteroidetes	Bacteroidia	Cytophagales	Cytophagaceae	Cytophaga	uncultured Bacteroidetes bacterium	27	0	69	0	0	20	0	104	0	37	30	11	27	0	0	45	21	81	184	19	16	0	0	40	24	21	49	23	0	14	0	0	14	23	27	259	43	19	23	65	21	21
f59b5aa8ab2bb77fc263bd5e278aad8f	Bacteria	Proteobacteria	Gammaproteobacteria	Betaproteobacteriales	Burkholderiaceae	Massilia	NA	20	22	50	7	10	24	9	241	0	75	32	0	28	29	9	20	29	78	127	0	17	28	25	54	45	29	18	30	8	16	0	15	13	0	20	124	41	14	0	72	0	0
b3b553eebc89d39cb62d2b6ff50bfbeb	Bacteria	Bacteroidetes	Bacteroidia	Sphingobacteriales	Sphingobacteriaceae	Mucilaginibacter	NA	24	26	74	0	14	11	12	195	0	31	44	0	11	15	9	26	23	70	290	25	0	0	15	65	21	0	22	26	8	18	12	8	0	0	27	120	20	0	14	49	23	13
f0aa6f23fe7411a6d5b1376853853db0	Bacteria	Proteobacteria	Deltaproteobacteria	Myxococcales	Polyangiaceae	Pajaroellobacter	NA	0	26	35	15	19	0	27	108	32	45	61	0	35	18	15	62	0	47	112	35	15	15	29	55	0	0	42	35	0	14	17	14	12	30	31	201	22	21	31	39	24	15
ac5b79539edb7a9e749f19164d2d2db4	Bacteria	Acidobacteria	Acidobacteriia	Acidobacteriales	Acidobacteriaceae (Subgroup 1)	uncultured	NA	42	51	0	0	0	33	10	151	17	44	62	15	46	18	0	38	11	56	84	0	0	30	0	0	11	18	0	16	0	16	20	0	0	20	25	104	37	30	14	30	0	8
2d102020940cdf5d8e650083a76021ab	Bacteria	Verrucomicrobia	Verrucomicrobiae	Chthoniobacterales	Xiphinematobacteraceae	Candidatus Xiphinematobacter	NA	8	9	4	0	0	11	0	20	9	13	0	0	0	9	12	0	0	21	20	0	0	0	8	12	10	7	0	0	0	0	12	0	0	0	0	45	22	0	8	0	0	0
2496d05b260ca0484b62d3d0a782233c	Bacteria	Acidobacteria	Acidobacteriia	Solibacterales	Solibacteraceae (Subgroup 3)	Candidatus Solibacter	uncultured bacterium	56	45	23	0	0	41	15	35	0	9	31	0	22	0	0	26	20	28	34	0	23	0	31	19	47	0	0	0	0	0	28	0	0	0	35	18	35	41	0	13	0	0
31a9f0058e3d72c712b9cf13d684d602	Unassigned	NA	NA	NA	NA	NA	NA	13	20	43	0	15	21	0	31	13	15	11	0	18	0	9	16	18	49	72	0	10	13	14	11	28	15	20	8	12	23	12	7	5	22	23	225	36	8	12	45	0	7
f4dd8a3336c3824da4bd490c193976b4	Unassigned	NA	NA	NA	NA	NA	NA	11	22	23	0	0	19	0	43	13	16	0	0	14	0	0	32	10	44	43	8	0	0	21	19	14	0	0	13	0	0	14	0	0	32	0	87	11	11	25	19	23	0
84982b769d662ac6222aa9158dd12572	Bacteria	Acidobacteria	Blastocatellia (Subgroup 4)	Blastocatellales	Blastocatellaceae	Stenotrophobacter	NA	21	30	19	0	0	13	8	29	13	34	22	0	11	0	6	39	0	99	42	13	14	0	8	82	20	36	18	12	0	20	13	22	0	17	18	148	0	7	15	22	19	0
d6e382cd6e13432dd538368eba926bc8	Bacteria	Chloroflexi	KD4-96	uncultured bacterium	uncultured bacterium	uncultured bacterium	uncultured bacterium	39	23	0	0	0	11	0	21	37	0	42	0	15	15	17	28	9	23	44	0	22	10	24	35	0	0	42	14	0	0	0	0	0	0	0	75	29	0	20	20	20	0
f81e074cb335244f3d937793141afe5c	Bacteria	Proteobacteria	Deltaproteobacteria	Oligoflexales	0319-6G20	uncultured bacterium	uncultured bacterium	15	30	11	0	0	28	0	154	0	7	30	0	19	19	0	13	18	20	37	13	16	15	20	16	20	20	34	14	0	25	0	0	17	21	32	42	0	0	20	29	5	0
3ee260c03a74f0147468ed8bae099a5e	Unassigned	NA	NA	NA	NA	NA	NA	23	0	28	15	0	0	0	96	7	13	22	10	11	7	0	28	12	33	58	20	11	14	0	21	14	13	18	14	0	10	14	12	12	17	13	138	20	5	25	37	0	10
0a68f0fc4c8574fd52102d7c8728fe02	Unassigned	NA	NA	NA	NA	NA	NA	11	0	9	0	0	0	0	38	0	0	0	0	9	0	9	5	0	25	55	0	7	6	7	20	10	0	14	10	3	0	10	0	4	0	0	34	25	5	15	9	14	0
80ce976f52531353bd68919ce35611d4	Unassigned	NA	NA	NA	NA	NA	NA	4	19	18	0	4	0	0	30	0	10	29	0	16	5	7	61	14	98	91	18	6	5	8	18	0	4	11	12	0	19	4	5	9	13	0	138	8	22	0	15	0	6
d37b45423a1ee617ce0b55c5d5c50b74	Unassigned	NA	NA	NA	NA	NA	NA	15	19	13	0	0	13	8	57	0	16	16	10	24	0	10	27	9	38	71	16	0	13	17	19	0	12	0	13	0	12	16	0	0	15	11	131	0	0	0	11	32	0
714b0378efe0b8744e24aa04b48008d3	Bacteria	Firmicutes	Bacilli	Bacillales	Bacillaceae	Bacillus	NA	10	0	0	8	0	26	0	29	0	29	0	0	9	12	0	10	13	23	35	12	0	0	9	22	15	0	0	0	16	0	0	0	8	0	5	29	20	0	13	10	24	0
f6ba3632fbfa4e2a17b22fcb7a1059d6	Bacteria	Proteobacteria	Gammaproteobacteria	Betaproteobacteriales	Burkholderiaceae	Duganella	NA	48	159	116	65	0	0	0	2822	20	56	417	56	185	50	56	33	0	92	396	0	0	0	48	33	27	32	81	28	0	0	44	0	25	41	186	97	0	54	22	52	84	111
e5d09dd13d259ba099b1c773935b9c2f	Bacteria	Bacteroidetes	Bacteroidia	Chitinophagales	Chitinophagaceae	Flavisolibacter	NA	259	52	15	14	0	31	29	1690	52	109	150	27	89	0	55	27	0	44	207	27	9	0	38	9	0	11	11	0	0	0	8	0	21	41	75	30	0	28	7	30	15	10
a2840691b16aeb4e867ca59a7a1a67ef	Bacteria	Proteobacteria	Alphaproteobacteria	Caulobacterales	Caulobacteraceae	uncultured	NA	44	27	77	0	0	21	0	265	23	60	115	0	71	30	37	45	23	96	196	28	27	30	39	114	35	0	86	20	0	26	0	31	18	32	32	216	60	0	23	124	41	22
b0b353af833719419c7fe5280e8db849	Bacteria	Chloroflexi	TK10	uncultured bacterium	uncultured bacterium	uncultured bacterium	uncultured bacterium	0	0	0	0	0	48	0	71	39	37	29	25	50	25	35	0	26	24	104	0	0	0	0	32	35	0	25	0	0	0	0	0	0	0	0	122	48	9	20	22	0	0
10780b7caaac628fe09326f547c18b58	Bacteria	Verrucomicrobia	Verrucomicrobiae	Opitutales	Opitutaceae	Opitutus	NA	35	0	38	0	0	36	0	249	27	65	85	17	54	25	21	97	33	100	186	27	0	23	39	49	27	24	22	20	0	0	33	0	16	104	24	157	44	16	23	111	37	0
6eab884cc8e01a076afa9b740ce8222e	Bacteria	Proteobacteria	Gammaproteobacteria	Betaproteobacteriales	Nitrosomonadaceae	Ellin6067	uncultured bacterium	0	0	36	0	0	0	0	46	0	26	22	0	0	33	15	23	0	49	136	11	12	0	0	30	0	0	15	29	0	0	10	0	0	0	0	216	32	20	0	25	0	9
90be1ff8bcbcd8edabca3495a998af16	Unassigned	NA	NA	NA	NA	NA	NA	0	11	23	0	0	0	0	26	6	14	0	0	0	7	9	10	0	27	46	0	0	7	9	21	14	0	0	8	0	0	0	0	0	0	0	145	15	15	12	0	0	0
e547a85301c7df5c35e7dd85d0b239c9	Bacteria	Proteobacteria	Alphaproteobacteria	Rhizobiales	Xanthobacteraceae	uncultured	NA	21	46	32	0	0	30	0	47	0	0	0	0	25	18	0	18	17	0	52	0	0	0	15	37	25	0	30	0	0	20	0	0	0	0	0	108	16	0	24	0	0	0
45ec36270489e3e244c424f2ff3e8fff	Bacteria	Proteobacteria	Gammaproteobacteria	Betaproteobacteriales	Burkholderiaceae	Ramlibacter	uncultured bacterium	17	0	57	0	0	0	0	107	0	28	33	21	18	0	0	41	0	47	115	0	0	0	0	24	16	0	33	0	0	18	0	0	0	0	22	189	25	31	18	17	0	0
d0f5400d922095b6c405758519537b42	Bacteria	Acidobacteria	Acidobacteriia	Solibacterales	Solibacteraceae (Subgroup 3)	Bryobacter	uncultured bacterium	0	44	35	10	0	0	0	53	33	0	0	0	33	0	18	27	31	44	88	22	0	19	0	31	32	23	42	0	0	0	19	0	0	0	12	144	46	0	0	0	31	9
9a24c53948a060a82d579cc9012e1f3f	Bacteria	Proteobacteria	Alphaproteobacteria	Rhizobiales	Beijerinckiaceae	1174-901-12	uncultured bacterium	40	26	36	0	13	0	0	176	18	47	59	0	27	20	16	14	0	77	102	15	10	22	25	60	20	14	49	48	0	14	20	0	0	22	26	219	24	14	23	63	0	21
e807b9c580ea970279797fde990ae1c2	Unassigned	NA	NA	NA	NA	NA	NA	39	0	47	0	0	26	0	81	8	0	44	7	19	0	18	41	36	61	100	24	17	0	0	58	21	36	0	54	19	30	16	6	0	0	0	236	41	35	20	88	28	22
d999ae5a16866e5a006ca9ce05963f6b	Bacteria	Proteobacteria	Gammaproteobacteria	Betaproteobacteriales	NA	NA	NA	0	13	19	0	0	0	0	36	0	14	13	0	7	0	8	0	0	30	19	0	10	0	0	23	16	0	12	0	0	0	0	6	0	0	0	109	20	0	0	16	7	0
0f050b210aad99e1eaf5d3c9e3200784	Unassigned	NA	NA	NA	NA	NA	NA	21	0	24	0	0	0	9	66	25	30	56	8	11	0	13	143	29	174	48	19	15	20	15	26	6	0	43	45	0	0	21	0	25	62	25	164	63	10	18	30	20	17
d5e470fc034190a7d1291a2eab52fbb8	Unassigned	NA	NA	NA	NA	NA	NA	63	17	21	0	11	22	10	165	21	37	15	0	12	0	0	56	0	66	96	20	11	0	0	53	0	0	25	19	0	22	11	0	0	23	36	187	17	22	31	29	0	15
440b9d30315a6ee124ffde3944a0c791	Unassigned	NA	NA	NA	NA	NA	NA	20	0	26	0	0	16	17	111	0	20	44	0	0	12	0	27	0	86	92	33	0	13	18	77	29	19	31	22	0	0	21	0	14	29	0	120	26	18	27	18	26	11
b9a50df499714d5d20881c66718dd2a0	Bacteria	Proteobacteria	Gammaproteobacteria	Betaproteobacteriales	Burkholderiaceae	Burkholderia-Caballeronia-Paraburkholderia	NA	24	0	10	0	0	19	0	182	19	45	20	0	15	10	12	29	41	74	108	13	27	0	28	28	28	23	20	0	0	16	0	0	18	30	0	129	30	0	14	17	0	13
b9d39534c0f278502d63ed3606164709	Bacteria	Proteobacteria	Alphaproteobacteria	Elsterales	uncultured	uncultured bacterium	uncultured bacterium	0	0	22	0	13	18	0	0	0	18	0	0	27	15	0	0	16	42	71	10	0	13	16	44	18	0	0	30	0	0	0	0	0	0	0	73	35	0	15	15	19	0
a7875d016a09fb3df0ed2ab7486da4d6	Bacteria	Proteobacteria	Alphaproteobacteria	Sphingomonadales	Sphingomonadaceae	Sphingomonas	NA	28	0	31	0	0	44	0	37	0	22	0	0	18	0	14	18	13	90	30	12	25	20	0	55	21	32	47	16	0	0	0	17	14	52	30	105	103	27	17	25	0	13
b0c494fde88b8d230e0f540079325a18	Unassigned	NA	NA	NA	NA	NA	NA	0	25	0	0	0	21	0	196	13	13	23	0	13	0	37	16	26	22	129	8	10	6	16	9	19	6	49	23	0	17	0	0	25	12	32	162	9	10	20	86	14	5
c3299403d948f751013483fbdd831375	Unassigned	NA	NA	NA	NA	NA	NA	18	15	0	0	0	0	0	12	0	0	10	0	0	18	0	0	0	27	46	0	15	0	17	0	8	16	0	16	0	9	0	0	0	0	0	95	17	15	18	0	0	0
78703c058e07ed152e762bc485d09dff	Bacteria	Proteobacteria	Gammaproteobacteria	Pseudomonadales	Moraxellaceae	uncultured	Ambiguous_taxa	16	0	39	7	32	21	0	46	0	49	27	7	24	16	0	0	8	60	76	20	0	24	0	19	0	13	61	0	12	0	14	23	10	0	41	114	23	16	11	15	13	47
4024ac63b8e1e353a96627590ff419d8	Bacteria	Proteobacteria	Gammaproteobacteria	Betaproteobacteriales	Burkholderiaceae	Ramlibacter	NA	16	0	23	0	0	18	0	34	0	22	33	0	24	0	7	25	0	44	70	0	0	21	12	44	16	15	19	22	11	0	9	0	0	24	11	267	19	10	19	35	0	0
0839fd75611f6cfcac0fd563eff034bf	Bacteria	Proteobacteria	Alphaproteobacteria	Caulobacterales	Caulobacteraceae	uncultured	metagenome	21	18	27	0	0	21	7	98	0	17	32	0	31	21	18	29	16	28	61	17	0	18	15	26	22	22	27	16	0	28	0	0	0	18	29	106	12	0	8	51	34	0
7e4b8beea1f70ffe4f27dc1ff1b01bed	Bacteria	Bacteroidetes	Bacteroidia	Chitinophagales	Chitinophagaceae	Terrimonas	NA	19	14	38	8	0	21	0	118	15	26	27	0	17	8	10	26	6	33	72	12	11	0	19	25	15	12	21	0	0	0	14	0	0	52	18	115	51	12	33	31	16	0
86e263215845ef80a6728cf6cf911c40	Bacteria	Acidobacteria	Subgroup 6	NA	NA	NA	NA	18	0	28	0	0	0	11	27	0	10	15	0	0	0	19	21	0	15	52	0	0	17	22	21	12	0	11	23	0	0	0	0	7	0	0	76	21	16	17	13	0	0
5b6f96a9a68988455446f9d84e8940af	Unassigned	NA	NA	NA	NA	NA	NA	0	21	21	0	0	13	0	34	23	24	13	0	21	0	15	39	23	59	41	10	17	0	12	45	10	16	0	15	0	12	0	9	0	33	0	83	0	21	10	30	0	0
327a784ff6ba61ecfc82d629758d9b49	Unassigned	NA	NA	NA	NA	NA	NA	0	7	14	0	0	7	0	42	0	13	11	0	13	0	8	10	0	22	41	0	0	0	16	12	0	9	13	6	0	0	0	0	0	0	0	65	7	0	0	9	10	0
629a68bfe5f35883f956e9e9363b67a0	Bacteria	Proteobacteria	Gammaproteobacteria	Betaproteobacteriales	Burkholderiaceae	NA	NA	18	0	21	0	10	8	0	93	9	38	20	0	21	7	0	25	9	18	91	0	7	12	11	15	10	14	31	8	0	7	7	0	8	9	9	135	26	7	9	35	0	10
7cde6f04aca760c98055c555166edb08	Unassigned	NA	NA	NA	NA	NA	NA	10	0	10	0	0	7	0	37	0	22	0	0	10	0	11	11	0	40	35	0	0	0	0	0	10	0	6	0	0	0	7	0	4	0	0	26	14	12	0	0	14	0
23f3c05d3ef79d0827a3490c9b5e15a9	Unassigned	NA	NA	NA	NA	NA	NA	0	0	8	0	0	0	0	11	0	9	11	0	0	4	8	0	0	8	33	0	0	7	8	10	4	0	0	0	0	0	0	0	0	0	8	31	8	0	8	7	0	5
fd79d0e39f65f4142a4581e8429b2fbb	Unassigned	NA	NA	NA	NA	NA	NA	36	15	32	0	0	9	7	85	10	19	12	0	8	11	5	21	0	38	59	8	9	11	10	18	14	8	21	6	0	5	13	0	5	13	8	87	9	0	8	35	0	5
e673d5b82ea94a501f2ffeb8396fa510	Bacteria	Proteobacteria	Gammaproteobacteria	Betaproteobacteriales	Nitrosomonadaceae	MND1	uncultured bacterium	23	0	21	13	10	23	0	42	0	26	13	14	12	0	12	28	0	19	46	8	12	9	10	14	9	5	19	14	0	22	11	0	0	20	17	90	0	12	10	27	0	13
74e1dc17666475bf0cb1b707ff383c74	Bacteria	Proteobacteria	Deltaproteobacteria	Myxococcales	BIrii41	NA	NA	106	56	115	33	47	39	0	412	45	96	96	0	81	43	0	155	46	145	394	65	0	38	53	135	33	82	169	0	0	38	0	0	49	75	64	650	35	87	80	197	90	0
a0bf61154033d4be8ca74f58cb9ebdcd	Bacteria	Proteobacteria	Alphaproteobacteria	Azospirillales	Azospirillaceae	Azospirillum	NA	163	49	5	17	0	5	18	1063	24	118	288	63	130	74	45	37	10	78	104	8	9	0	74	36	8	22	31	0	0	0	13	0	19	0	66	8	0	15	0	83	25	16
a33d237539d4e823f725c1911e239fbf	Bacteria	Planctomycetes	Planctomycetacia	Isosphaerales	Isosphaeraceae	Singulisphaera	uncultured bacterium	31	119	118	0	40	57	46	222	0	0	99	0	77	0	41	96	106	130	287	55	39	42	51	63	107	86	85	56	0	0	0	36	66	71	45	357	73	68	57	83	119	0
69f63455a74f7189a3564a4f11d30be8	Bacteria	Proteobacteria	Deltaproteobacteria	Myxococcales	Sandaracinaceae	uncultured	NA	14	0	84	47	6	0	11	1055	12	11	119	23	38	45	25	39	0	0	121	37	31	20	0	34	14	0	125	38	0	18	61	0	11	0	30	484	67	23	62	14	0	29
9cf4cf2c409705f24a84f15d295701e5	Bacteria	Verrucomicrobia	Verrucomicrobiae	Pedosphaerales	Pedosphaeraceae	NA	NA	59	83	50	0	11	0	0	175	25	131	77	0	56	0	25	82	35	124	248	0	0	42	28	65	37	26	48	36	0	0	28	0	0	80	49	239	32	30	0	118	36	0
ab482ba9f3b98d5ae0f5bb715c4fecb2	Bacteria	Proteobacteria	Gammaproteobacteria	Xanthomonadales	Rhodanobacteraceae	Luteibacter	NA	40	35	85	0	23	38	18	103	0	31	39	0	0	39	17	36	47	105	129	0	0	29	80	67	54	52	53	56	0	0	0	37	46	55	44	423	52	0	67	79	0	29
4a2e659c53e1e0d15dfb3def9b29e336	Bacteria	Acidobacteria	Blastocatellia (Subgroup 4)	Pyrinomonadales	Pyrinomonadaceae	RB41	NA	0	0	19	0	0	27	0	34	23	17	0	0	0	0	0	0	0	19	59	0	0	0	0	17	20	0	19	0	0	0	0	0	0	14	11	88	12	0	17	7	9	21
efa12177a030cc5a9c2a1ec42df38060	Bacteria	Bacteroidetes	Bacteroidia	Chitinophagales	Chitinophagaceae	Parafilimonas	NA	38	0	54	0	25	40	17	119	0	43	32	0	37	0	20	46	0	59	160	20	18	27	0	46	0	24	0	28	0	21	34	24	33	75	22	326	0	30	25	70	0	17
a0c8de3de4b0054837af9e0a255393eb	Bacteria	Proteobacteria	Gammaproteobacteria	Betaproteobacteriales	Burkholderiaceae	uncultured	NA	28	22	42	0	0	28	0	112	0	84	39	0	25	19	0	46	19	52	149	0	0	24	33	86	33	23	86	38	21	22	0	17	0	19	52	472	40	35	27	51	0	20
ba6309cccd0095c770b092eda8b9f4cc	Bacteria	Bacteroidetes	Bacteroidia	Sphingobacteriales	Sphingobacteriaceae	Mucilaginibacter	uncultured bacterium	24	33	60	6	0	34	59	314	39	28	0	0	45	17	0	103	34	46	85	34	0	45	19	43	0	32	38	94	0	0	26	0	15	51	0	178	69	0	40	81	38	0
4a49eec0aecec49a677aeaabe15e2e34	Bacteria	Bacteroidetes	Bacteroidia	Chitinophagales	Chitinophagaceae	Flavisolibacter	uncultured bacterium	0	0	0	0	0	25	0	60	0	0	0	0	16	0	12	12	0	55	60	0	0	0	0	32	20	0	13	28	0	0	16	0	0	38	0	138	40	13	22	18	20	0
61f534ce8eb8c37186753e49d867bb53	Bacteria	Bacteroidetes	Bacteroidia	Chitinophagales	Chitinophagaceae	uncultured	uncultured Bacteroidetes bacterium	25	20	47	17	0	0	21	83	15	31	18	0	46	26	0	48	19	63	163	49	0	26	9	80	0	33	30	51	0	0	29	13	48	82	0	173	39	19	0	35	0	26
639fd9cf420aad91a0094d25b06483db	Bacteria	Verrucomicrobia	Verrucomicrobiae	Pedosphaerales	Pedosphaeraceae	uncultured Verrucomicrobia bacterium	uncultured Verrucomicrobia bacterium	14	23	35	0	0	0	0	17	0	20	0	0	21	0	20	32	0	47	39	0	0	8	0	0	0	0	9	14	0	0	23	0	0	0	17	78	34	0	0	44	0	0
d71c9ab4f4c2ac1e768ce0eb67566f97	Bacteria	Acidobacteria	Acidobacteriia	Subgroup 2	uncultured bacterium	uncultured bacterium	uncultured bacterium	0	0	17	0	11	25	0	21	19	0	13	0	18	0	9	0	0	26	34	0	0	0	0	9	19	0	0	0	0	0	0	10	0	0	0	61	17	13	0	0	0	0
b38c1bd4e40d9bdaf1259227583beb6d	Bacteria	Acidobacteria	Subgroup 6	NA	NA	NA	NA	0	0	0	0	0	39	0	45	35	44	21	0	42	26	0	0	0	50	49	0	16	0	0	69	0	0	24	0	0	0	0	0	0	12	0	41	75	27	40	24	0	0
c8211674461a3d79dcc75bf2746cccdf	Bacteria	Acidobacteria	Subgroup 6	NA	NA	NA	NA	0	35	0	0	0	22	0	67	22	0	32	12	37	0	21	0	24	59	76	13	0	25	30	56	29	18	0	0	7	0	0	0	0	0	0	119	31	0	34	14	24	6
81fabe9e457ac5b31099ea9991ae3cc7	Bacteria	Bacteroidetes	Bacteroidia	Chitinophagales	Chitinophagaceae	Flavitalea	NA	0	46	41	19	23	30	0	178	16	38	37	0	42	13	35	48	29	62	94	0	0	37	24	49	24	26	36	0	0	25	25	14	0	0	22	126	0	22	43	69	0	21
378befdc452ad7aaa833ecdcdff8fde3	Bacteria	Proteobacteria	Alphaproteobacteria	Sphingomonadales	Sphingomonadaceae	Rhizorhapis	NA	26	30	47	0	13	22	15	158	0	48	20	0	15	13	27	28	0	43	150	0	17	28	16	42	28	0	32	0	0	0	26	0	21	14	19	280	21	0	30	46	25	12
3e7d4d93812acc2982e0f00ad27b7a4b	Bacteria	Bacteroidetes	Bacteroidia	Chitinophagales	Chitinophagaceae	Taibaiella	NA	18	11	20	13	0	26	0	26	14	0	27	23	8	17	18	0	35	37	254	44	0	0	13	26	30	10	37	34	37	0	0	0	0	34	54	114	0	0	16	140	27	65
a5bf4e69a0e5a9aca52e855c3aa3f7a1	Bacteria	Verrucomicrobia	Verrucomicrobiae	Opitutales	Opitutaceae	Lacunisphaera	NA	20	17	13	5	0	5	11	248	10	206	77	12	41	8	18	38	11	40	89	0	6	12	19	24	14	9	26	0	0	5	18	0	0	27	30	97	0	13	0	81	17	8
c0051125e6e0ba01f6e1db1ca82e0c20	Bacteria	Acidobacteria	Acidobacteriia	Solibacterales	Solibacteraceae (Subgroup 3)	Candidatus Solibacter	NA	23	23	25	0	0	13	0	107	29	34	29	27	0	19	0	35	0	52	78	0	0	0	0	26	19	29	31	21	0	18	16	0	16	31	26	119	19	0	24	20	0	0
ca40147d521a105c09c06974b01939a2	Bacteria	Planctomycetes	Planctomycetacia	Gemmatales	Gemmataceae	Gemmata	uncultured bacterium	37	38	0	0	12	20	0	249	46	17	67	0	19	0	40	19	0	27	62	35	0	0	16	23	16	31	14	0	0	0	28	0	23	42	0	73	20	30	31	34	28	0
cc1b9412514f31af6784241aeb65ed13	Unassigned	NA	NA	NA	NA	NA	NA	26	26	33	10	0	0	11	110	0	24	24	4	35	19	17	12	7	58	140	5	13	11	13	30	16	0	21	0	12	13	5	10	0	16	17	314	10	12	26	35	0	39
e1b2b8eb0177e44a19b3bc2106dbb1bb	Bacteria	Planctomycetes	Planctomycetacia	Isosphaerales	Isosphaeraceae	uncultured	uncultured bacterium	30	0	29	0	0	0	0	38	31	0	13	0	19	0	0	0	13	66	33	0	0	35	25	28	21	0	26	20	0	0	0	34	0	15	20	98	47	27	0	29	0	0
c1b24f9b6774a3c30ac29ba02fa31aa6	Bacteria	Actinobacteria	Thermoleophilia	Gaiellales	uncultured	uncultured bacterium	uncultured bacterium	17	11	34	17	0	0	8	0	0	35	58	0	0	15	16	0	17	51	124	0	12	6	18	58	22	0	36	28	0	19	18	0	7	0	24	133	11	24	30	34	23	12
e05c22a05c79311cd427e982f32bc1b0	Bacteria	Proteobacteria	Alphaproteobacteria	Acetobacterales	Acetobacteraceae	uncultured	NA	11	24	34	0	18	20	0	104	22	26	34	12	20	0	14	40	20	55	93	21	0	15	0	24	22	16	33	22	0	16	0	9	9	15	22	109	29	0	30	19	0	20
8166245fc7d43e12cdb6a4bc7e60561a	Unassigned	NA	NA	NA	NA	NA	NA	8	0	0	0	0	11	0	7	0	7	11	0	0	0	0	7	0	9	21	0	0	0	0	8	6	0	0	3	0	0	4	0	0	13	0	39	5	0	0	7	8	0
9da8986c192b398af73f36443be01757	Bacteria	Chloroflexi	TK10	uncultured bacterium	uncultured bacterium	uncultured bacterium	uncultured bacterium	18	0	0	0	0	0	9	28	0	19	14	0	19	0	0	11	0	50	57	0	13	25	21	36	28	8	0	24	0	0	12	0	10	13	11	157	11	13	23	0	18	6
750efafd0869a1a00e9e1c7abdba3e16	Bacteria	Proteobacteria	Deltaproteobacteria	Myxococcales	Haliangiaceae	Haliangium	NA	21	0	35	0	0	20	14	57	28	0	19	0	33	0	21	35	13	25	75	0	0	30	0	34	20	16	0	21	0	15	24	0	0	14	23	65	0	6	0	19	36	0
7c427db6d0133f46629ec0f01e5f54b0	Bacteria	Verrucomicrobia	Verrucomicrobiae	Chthoniobacterales	Chthoniobacteraceae	Candidatus Udaeobacter	uncultured bacterium	0	15	5	0	0	0	0	0	0	9	0	0	0	7	12	0	7	24	23	0	0	15	0	17	13	6	0	0	0	0	0	0	6	0	0	41	12	0	8	0	0	0
19b3d8f318ac347c7452bac87597313c	Bacteria	Acidobacteria	Acidobacteriia	Acidobacteriales	Koribacteraceae	Candidatus Koribacter	NA	0	26	29	0	15	13	0	90	0	0	33	0	23	0	10	24	12	34	56	0	0	0	0	29	10	0	0	8	6	18	0	0	0	19	0	70	40	14	0	25	0	0
e6521522cf2d2f0e0cce8e23c95e70d2	Bacteria	Acidobacteria	Acidobacteriia	Solibacterales	Solibacteraceae (Subgroup 3)	Bryobacter	NA	27	0	14	0	24	0	13	72	19	28	28	0	16	0	0	22	0	34	93	13	0	0	7	20	0	0	0	0	0	0	15	0	0	22	16	77	25	20	10	35	8	13
669099a8922eee06ef40b162bf75b756	Bacteria	Verrucomicrobia	Verrucomicrobiae	Pedosphaerales	Pedosphaeraceae	NA	NA	0	12	13	0	0	0	0	56	0	22	19	0	15	0	9	13	0	37	41	0	0	19	0	12	16	0	0	0	0	0	12	0	0	10	20	35	19	0	0	28	22	0
159cff2ce2299959c7ea7b1f32c8b5b1	Unassigned	NA	NA	NA	NA	NA	NA	0	0	11	0	0	0	0	25	0	7	13	0	0	9	12	0	0	22	65	0	0	0	0	21	0	0	14	0	0	0	10	0	7	9	8	53	12	0	10	12	0	0
00be425fbddb7f189a4a844ca2912c11	Bacteria	Verrucomicrobia	Verrucomicrobiae	Chthoniobacterales	Chthoniobacteraceae	Chthoniobacter	Verrucomicrobia bacterium SCGC AG-212-E04	0	42	0	0	0	0	0	67	22	23	19	0	0	0	11	23	25	0	62	0	0	0	12	33	6	0	0	14	0	0	11	3	6	19	0	0	24	10	7	13	30	5
93c7a08f7e458eeefd0c581a5415b208	Bacteria	Acidobacteria	Blastocatellia (Subgroup 4)	Pyrinomonadales	Pyrinomonadaceae	RB41	uncultured bacterium	0	0	17	0	0	8	0	5	8	7	0	0	5	7	5	0	0	12	13	0	5	0	0	13	12	0	0	0	0	0	6	0	0	0	0	82	0	0	8	6	0	5
404505f1ca24016efed12f6e2282b3ca	Bacteria	Verrucomicrobia	Verrucomicrobiae	Pedosphaerales	Pedosphaeraceae	uncultured bacterium	uncultured bacterium	9	26	38	0	0	0	0	53	13	13	15	0	14	0	14	25	5	42	34	7	0	12	0	20	0	0	8	15	0	0	8	0	0	14	9	61	23	11	0	27	0	0
a51b0c6c38d4998ce450d94e09f82b30	Unassigned	NA	NA	NA	NA	NA	NA	17	17	14	0	13	0	12	72	23	33	21	8	28	16	17	30	6	20	31	26	13	0	20	42	0	25	24	0	0	0	17	0	19	39	14	67	16	18	0	29	18	0
82094205333c57ce006fdc59b6ccc20c	Bacteria	Actinobacteria	Actinobacteria	Corynebacteriales	Nocardiaceae	Nocardia	NA	63	0	27	19	123	0	0	28	16	0	11	7	19	0	12	10	17	0	14	17	0	8	0	16	0	15	28	11	19	28	0	0	10	0	0	24	0	0	33	30	44	8
84c852459fd23988f553d39ab70ace16	Bacteria	Proteobacteria	Gammaproteobacteria	Xanthomonadales	Xanthomonadaceae	Arenimonas	uncultured bacterium	0	0	26	0	0	0	0	30	10	14	19	0	25	0	0	27	0	27	78	0	7	17	0	23	16	0	12	19	4	0	18	0	0	6	0	105	0	13	13	17	0	0
46470275f091e578b98378abe19c4de6	Bacteria	Proteobacteria	Alphaproteobacteria	Reyranellales	Reyranellaceae	uncultured	NA	27	10	16	0	0	0	0	19	9	0	37	0	41	0	7	27	0	18	39	13	0	14	17	13	7	0	26	18	0	0	9	0	18	19	0	121	30	10	15	17	0	10
5497aed3ca6bdec493ada31ddd431be8	Unassigned	NA	NA	NA	NA	NA	NA	14	0	24	0	0	0	0	11	0	9	7	0	6	0	0	0	0	13	39	0	0	4	0	16	8	0	10	6	0	0	0	0	0	0	7	91	8	0	0	0	0	0
30546f44b829eeb6a82432e12c187eb9	Bacteria	Proteobacteria	Alphaproteobacteria	Sphingomonadales	Sphingomonadaceae	Sphingomonas	NA	214	163	235	0	75	120	50	795	63	209	227	0	0	81	56	373	0	268	643	114	0	98	86	176	122	128	176	82	0	57	113	47	0	139	95	1271	169	108	151	456	65	0
37b04be857152d015cb4871fa8459778	Unassigned	NA	NA	NA	NA	NA	NA	68	237	87	0	0	46	0	279	0	98	115	0	139	67	0	84	78	246	446	0	0	60	55	134	55	57	64	52	0	0	0	0	48	166	43	837	66	50	68	443	116	47
f4958a5ebb86feed01bf9469e38410b5	Bacteria	Actinobacteria	Actinobacteria	Micromonosporales	Micromonosporaceae	Dactylosporangium	NA	116	0	111	0	54	49	0	662	0	142	146	0	51	63	0	98	54	230	336	64	41	49	41	134	58	43	93	67	0	41	34	0	0	81	91	963	38	61	68	155	69	39
33e6e36c7815fff77038c1c48a5b6ed0	Bacteria	Planctomycetes	Planctomycetacia	Isosphaerales	Isosphaeraceae	Singulisphaera	uncultured bacterium	73	111	91	0	0	54	31	413	84	68	111	0	42	62	0	51	55	174	330	39	40	0	50	100	0	94	52	43	0	0	53	0	0	56	40	262	62	40	55	96	140	67
56ed7e1094cc834037cb1f5e9e1b243c	Bacteria	Actinobacteria	Actinobacteria	Frankiales	Acidothermaceae	Acidothermus	uncultured bacterium	57	0	93	0	29	0	30	307	17	106	110	0	59	44	38	99	0	109	433	0	36	49	43	100	59	0	0	45	0	0	40	0	0	61	0	495	0	59	120	82	0	24
19793020a10959d1dfdd96acf2f960f5	Bacteria	Bacteroidetes	Bacteroidia	Chitinophagales	Chitinophagaceae	uncultured	metagenome	95	64	44	0	0	99	22	275	27	76	74	0	36	39	37	40	0	107	173	0	0	24	0	113	0	0	65	90	19	0	34	15	0	181	102	521	92	47	49	102	0	30
8dbac1e5dfc86f8a319ceb61a6a7af9e	Bacteria	Proteobacteria	Gammaproteobacteria	Betaproteobacteriales	Nitrosomonadaceae	MND1	uncultured bacterium	0	0	18	0	7	0	0	30	12	24	9	0	0	0	0	20	0	25	42	0	0	8	11	19	17	0	0	0	0	0	0	0	0	0	0	111	0	0	0	0	0	0
58b4660aec0b93be7e527e83ef879c1d	Bacteria	Chloroflexi	KD4-96	uncultured bacterium	uncultured bacterium	uncultured bacterium	uncultured bacterium	0	0	30	0	0	0	0	33	0	37	0	0	22	0	0	0	0	41	24	16	0	12	0	41	41	0	0	14	0	0	0	0	0	0	0	156	0	21	12	0	0	19
a6953f1796bdd80b69625cdf7a015366	Bacteria	Proteobacteria	Alphaproteobacteria	Rhizobiales	Beijerinckiaceae	1174-901-12	uncultured bacterium	131	53	47	0	0	51	29	80	0	25	82	9	41	46	35	0	21	75	101	0	0	0	0	85	37	38	29	59	29	32	34	12	18	0	0	221	78	31	22	49	30	16
76c0a722891c1d15acfc6badc43fb05b	Bacteria	Actinobacteria	Actinobacteria	Micromonosporales	Micromonosporaceae	NA	NA	54	0	48	0	35	13	9	50	18	65	42	0	28	0	0	76	10	114	94	0	21	23	0	65	27	17	47	62	0	17	0	15	38	23	0	409	32	15	25	90	13	45
e8807297b4d4d8d2b46419323e21ee51	Unassigned	NA	NA	NA	NA	NA	NA	21	14	18	0	0	0	4	951	4	10	13	0	6	9	0	11	0	15	95	27	0	13	8	7	0	109	23	0	0	0	14	0	12	15	8	149	21	0	11	25	0	9
2ef430c8f521bc48d2006e1e97c787ad	Bacteria	Actinobacteria	Acidimicrobiia	IMCC26256	NA	NA	NA	0	10	17	0	0	0	0	26	16	12	24	0	0	0	13	0	0	31	63	0	0	0	0	47	0	0	0	9	16	0	0	0	0	0	0	149	31	0	22	17	0	13
b1334ca24f062dbfda771b824f6798ca	Bacteria	Proteobacteria	Alphaproteobacteria	Rhizobiales	Hyphomicrobiaceae	Hyphomicrobium	uncultured bacterium	86	52	34	0	0	57	0	229	21	25	39	0	0	39	29	52	20	108	102	23	0	0	32	37	16	19	38	14	0	23	35	0	42	29	35	136	28	34	0	54	0	0
f84e0ca7f74b00e1ebc4def22a031718	Bacteria	Proteobacteria	Gammaproteobacteria	Betaproteobacteriales	Burkholderiaceae	Rhizobacter	NA	0	45	44	0	42	17	59	57	38	0	0	0	0	16	21	26	0	0	97	0	40	0	12	45	20	41	30	43	0	41	14	0	0	56	0	162	80	43	15	0	0	23
a3ff5bc72fd91ae7cea640c8814f71d1	Bacteria	Actinobacteria	Actinobacteria	Corynebacteriales	Nocardiaceae	Nocardia	NA	9	0	12	0	0	8	0	42	0	145	30	0	9	14	0	9	13	22	48	13	0	0	15	29	12	28	151	11	0	0	32	0	13	0	0	661	0	0	80	26	0	20
afdfd919f782c0260e65aa5f128b3a92	Bacteria	Acidobacteria	Acidobacteriia	Acidobacteriales	Acidobacteriaceae (Subgroup 1)	Granulicella	uncultured bacterium	32	29	0	0	0	30	20	91	0	38	25	18	0	0	0	38	21	104	62	20	12	0	18	45	17	24	52	0	11	40	31	9	24	0	0	379	90	0	0	51	25	12
e7155a3a49eaa56d78fe24765ca3d4ba	Bacteria	Actinobacteria	Thermoleophilia	Gaiellales	uncultured	uncultured bacterium	uncultured bacterium	0	23	15	0	0	17	0	39	0	25	0	0	27	0	0	0	0	0	63	0	0	0	0	31	37	0	0	28	0	31	34	31	0	0	0	114	0	30	23	31	0	27
ba1ef908223fe24d02ed7bb22ba96835	Bacteria	Proteobacteria	Deltaproteobacteria	Bdellovibrionales	Bdellovibrionaceae	Bdellovibrio	metagenome	53	0	63	9	0	47	0	135	0	40	46	0	25	19	16	43	16	77	108	0	0	41	13	39	27	0	52	23	0	15	0	10	0	33	30	169	36	28	36	60	8	22
d27f0ba4b928ee4102ca15b1082ec03e	Unassigned	NA	NA	NA	NA	NA	NA	36	0	51	0	0	19	15	95	15	31	0	0	23	0	0	26	26	71	181	0	19	25	18	62	23	19	28	27	0	16	0	22	18	35	28	237	46	15	27	32	20	17
993b1e678a98a3ff8aae2eb08d350074	Unassigned	NA	NA	NA	NA	NA	NA	36	16	30	0	0	23	0	90	0	32	46	9	20	0	7	57	31	94	106	0	13	31	44	0	0	23	0	22	0	27	0	11	39	29	0	236	49	0	28	27	35	12
d967ec1e11561894736d14d2aba3ac80	Unassigned	NA	NA	NA	NA	NA	NA	18	0	41	0	0	19	0	125	0	24	18	0	33	0	0	39	0	108	109	0	16	27	21	53	26	0	57	24	0	0	0	0	20	40	0	129	0	0	21	37	19	0
3da24de2167ca788e1df7e2b116952f7	Bacteria	Proteobacteria	Gammaproteobacteria	Betaproteobacteriales	Burkholderiaceae	Massilia	NA	36	0	53	0	0	0	0	60	0	99	17	0	18	0	0	19	31	28	145	0	21	16	0	88	0	19	27	22	0	0	17	0	21	21	27	190	41	32	25	27	19	18
25fdf55b4124f5f988e66c1487869b20	Bacteria	Gemmatimonadetes	Gemmatimonadetes	Gemmatimonadales	Gemmatimonadaceae	uncultured	uncultured bacterium	13	22	19	0	0	0	0	32	0	0	19	0	11	0	0	20	0	29	37	0	0	0	0	20	13	0	0	0	0	0	0	0	0	0	8	62	19	13	0	0	0	0
1bed680ce2b19044a884c25a609a011d	Bacteria	Proteobacteria	Gammaproteobacteria	Betaproteobacteriales	Burkholderiaceae	Massilia	NA	0	0	31	0	0	18	0	46	0	24	27	0	23	0	11	31	14	75	120	0	0	0	14	55	35	17	0	32	0	0	11	0	0	20	28	163	27	0	21	24	0	0
20f0afa8863be196c9a5e34a392c351d	Bacteria	Fibrobacteres	Fibrobacteria	Fibrobacterales	Fibrobacteraceae	possible genus 04	NA	10	66	33	23	12	23	15	176	0	22	20	0	11	12	0	13	20	28	71	0	15	11	52	80	0	14	45	0	14	7	11	0	22	9	0	192	0	25	19	45	0	15
187ae949927b8585eb283289034a5954	Bacteria	Verrucomicrobia	Verrucomicrobiae	Chthoniobacterales	Chthoniobacteraceae	Chthoniobacter	uncultured Verrucomicrobia bacterium	0	23	9	0	0	19	0	29	0	26	0	0	24	0	22	23	0	40	44	0	0	0	0	21	0	10	0	0	0	0	0	0	9	0	0	68	22	0	17	0	42	0
e4fccfa25d9989f937484f15c0924bb8	Bacteria	Actinobacteria	Acidimicrobiia	Microtrichales	Ilumatobacteraceae	CL500-29 marine group	NA	28	28	30	0	13	23	0	143	0	41	34	5	21	13	15	28	14	55	109	17	13	12	24	56	18	16	0	36	0	0	0	0	0	0	21	116	31	0	38	35	0	0
6e5fd1c86f6ad8cc47121870947e4ec2	Bacteria	Acidobacteria	Acidobacteriia	Solibacterales	Solibacteraceae (Subgroup 3)	Candidatus Solibacter	NA	30	31	30	0	0	32	15	64	0	24	29	13	39	0	21	27	23	53	73	27	20	0	0	33	0	15	30	22	0	27	26	0	21	42	39	129	31	20	26	42	0	14
db9c8ac88fd861af86d9e7f354ba4f8f	Bacteria	Acidobacteria	Blastocatellia (Subgroup 4)	Blastocatellales	Blastocatellaceae	JGI 0001001-H03	NA	15	36	13	0	10	0	0	54	0	23	0	0	26	12	16	0	0	39	75	0	0	0	17	26	0	0	0	15	0	0	0	0	0	14	0	0	0	17	15	0	0	0
c236e89c21b38c90bcd961ea4bad9a0e	Bacteria	Planctomycetes	Planctomycetacia	Planctomycetales	uncultured	uncultured bacterium	uncultured bacterium	16	18	0	0	0	0	0	73	0	0	10	0	18	0	0	16	9	29	30	0	0	0	0	0	22	0	18	0	0	0	0	20	0	0	0	53	15	0	31	18	32	0
10fdcedc02dd89bf4fee2708c88678e0	Bacteria	Actinobacteria	Actinobacteria	Corynebacteriales	Mycobacteriaceae	Mycobacterium	NA	27	0	24	0	11	0	0	100	0	25	18	0	0	0	0	0	11	20	82	22	0	0	0	16	18	0	17	0	0	0	21	0	0	0	15	105	25	19	26	25	0	0
4a7fc7ae1ac92ffe58dc08b93c4ff761	Bacteria	Proteobacteria	Alphaproteobacteria	Rhizobiales	uncultured	uncultured bacterium	uncultured bacterium	7	0	20	0	0	0	0	60	0	0	20	10	0	0	0	11	0	0	22	14	0	17	0	15	16	17	0	14	0	0	0	8	0	0	13	78	0	17	0	0	0	0
47082eb92759c2179725fe69f11672c5	Bacteria	Proteobacteria	Gammaproteobacteria	Betaproteobacteriales	Burkholderiaceae	Variovorax	NA	22	0	24	0	0	12	0	136	19	18	23	16	26	0	15	20	0	25	82	31	34	20	15	42	11	0	51	7	9	44	18	0	13	0	84	93	18	14	0	0	0	0
399e2afe75e1225bfc99f49570bc0cdb	Bacteria	Proteobacteria	Gammaproteobacteria	Xanthomonadales	Rhodanobacteraceae	Dyella	NA	13	0	32	11	0	0	0	59	0	26	12	0	0	18	0	36	0	26	93	17	0	13	24	35	23	16	33	22	0	34	11	10	13	12	23	188	16	16	28	70	0	17
4808271bdaad81e9d6110c13ad0692dd	Bacteria	Acidobacteria	Acidobacteriia	Solibacterales	Solibacteraceae (Subgroup 3)	Bryobacter	NA	20	19	43	0	0	17	6	160	18	17	18	0	0	0	12	29	22	31	82	14	0	21	19	25	0	11	28	16	0	11	0	0	0	28	37	151	13	15	13	32	19	12
0ed242497b55bf208185562844abe237	Unassigned	NA	NA	NA	NA	NA	NA	27	0	29	0	0	33	0	60	11	21	30	0	15	0	0	41	0	52	26	9	16	0	0	67	36	0	18	17	0	18	8	14	14	11	20	155	52	16	13	38	12	15
07c8a714347e5a039e8844cd4d5d2445	Unassigned	NA	NA	NA	NA	NA	NA	11	0	19	0	0	0	0	0	0	0	14	0	10	0	7	0	0	12	36	4	0	0	7	13	13	0	0	8	0	0	11	0	0	0	0	65	9	10	0	0	12	0
3f7efe59a4862f7666bed07cf771fcb3	Bacteria	Planctomycetes	Planctomycetacia	Gemmatales	Gemmataceae	uncultured	NA	18	0	13	0	0	16	0	23	19	0	0	0	22	12	0	0	6	25	17	0	0	0	17	25	12	0	0	0	0	0	0	0	0	0	11	49	14	11	7	19	0	0
573ea192fc2aa829df1607282d5e2988	Unassigned	NA	NA	NA	NA	NA	NA	7	19	14	0	0	14	3	72	0	8	18	0	30	0	0	13	0	66	76	10	3	15	15	26	7	60	23	17	0	0	0	0	10	65	15	158	0	0	17	40	43	0
71d247b082d04b9999f250debf66f80b	Bacteria	Proteobacteria	Deltaproteobacteria	Myxococcales	Haliangiaceae	Haliangium	uncultured bacterium	22	0	18	0	0	24	12	151	0	16	9	10	17	11	9	21	0	27	110	0	0	9	0	14	8	0	33	38	0	14	15	0	0	0	14	112	25	12	21	45	0	10
30b45985b035a36971acf18df6dd117b	Bacteria	Acidobacteria	Blastocatellia (Subgroup 4)	45597	NA	NA	NA	18	0	15	0	11	7	0	36	24	0	13	0	0	0	11	0	0	13	42	0	0	0	14	11	0	0	20	0	0	0	17	0	0	0	14	35	10	0	12	0	11	0
f35a7fefa5ae1428e72779f3400b347c	Bacteria	Planctomycetes	Phycisphaerae	Tepidisphaerales	WD2101 soil group	uncultured bacterium	uncultured bacterium	0	30	24	0	0	0	0	129	0	17	15	0	18	11	12	20	11	74	45	10	0	17	15	36	12	0	22	0	0	0	9	0	9	32	18	67	0	8	0	25	19	0
c91002fc44af17daafefbfaddc023429	Bacteria	Acidobacteria	Blastocatellia (Subgroup 4)	Blastocatellales	Blastocatellaceae	JGI 0001001-H03	uncultured bacterium	27	30	8	0	5	22	17	144	19	22	21	0	15	0	8	23	14	19	54	13	15	0	8	23	0	13	8	14	0	9	0	0	15	19	27	93	30	13	27	44	15	0
9c4d4bedc5c94a883b00282b477b8202	Unassigned	NA	NA	NA	NA	NA	NA	32	17	0	0	0	8	13	63	9	27	12	0	29	24	0	28	12	20	71	0	6	10	14	31	12	19	31	25	0	11	17	0	8	18	22	116	27	14	16	22	0	0
679d8284b9c943e6be9e0b8e86a5a3e3	Bacteria	Proteobacteria	Alphaproteobacteria	Rhizobiales	Rhizobiales Incertae Sedis	Bauldia	uncultured bacterium	0	10	9	0	0	13	0	26	0	9	16	0	0	15	7	8	0	18	24	0	0	7	0	19	8	0	12	0	0	0	9	0	0	0	0	58	9	0	0	0	0	0
559d9a49103f00e75dc3fd2b12b6163c	Unassigned	NA	NA	NA	NA	NA	NA	9	0	23	0	0	16	9	28	8	0	0	0	10	0	0	11	0	15	54	0	0	0	0	32	0	0	16	0	0	0	9	0	0	0	0	80	19	12	12	17	0	0
96f56fc19d6927c163070fde37eef566	Bacteria	Bacteroidetes	Bacteroidia	Sphingobacteriales	Sphingobacteriaceae	Mucilaginibacter	NA	27	20	33	0	0	0	8	78	0	18	0	0	0	8	11	13	0	20	65	0	12	9	10	22	18	0	32	9	0	13	0	0	12	14	7	46	17	10	13	37	0	18
fc330d2caae3dcfe3d9363ac065126bf	Bacteria	Bacteroidetes	Ignavibacteria	SJA-28	uncultured bacterium	uncultured bacterium	uncultured bacterium	0	12	0	0	0	0	0	43	11	6	10	0	0	0	0	15	8	21	24	0	0	3	5	21	0	0	6	0	0	5	0	0	0	0	6	68	12	12	0	9	0	0
097af3d980e80def20fd1b8958862e20	Bacteria	Acidobacteria	Acidobacteriia	Acidobacteriales	uncultured	uncultured bacterium	uncultured bacterium	15	0	13	0	14	0	0	70	12	13	21	0	10	0	9	18	15	25	71	0	0	0	0	0	0	0	15	0	0	0	10	0	0	10	16	85	22	9	8	18	17	6
816d844398d18c95b4f3066ed4e8f2f1	Bacteria	Proteobacteria	Deltaproteobacteria	Myxococcales	Sandaracinaceae	uncultured	uncultured bacterium	127	0	261	72	22	21	34	661	0	0	0	0	31	144	127	277	31	0	615	87	17	0	75	135	0	0	301	0	0	233	72	0	169	45	38	1493	0	46	0	0	33	499
d669efeb9bb9fb68682707f3f5bcc1c8	Bacteria	Proteobacteria	Gammaproteobacteria	Betaproteobacteriales	Burkholderiaceae	Aquabacterium	uncultured bacterium	230	0	131	0	0	58	71	263	12	23	31	0	122	0	53	0	32	192	459	114	88	113	0	51	0	107	462	9	0	84	0	75	41	523	0	176	139	0	18	0	45	126
74221f88324727dc5abaefa3e3f50ad7	Bacteria	Bacteroidetes	Bacteroidia	Chitinophagales	Chitinophagaceae	uncultured	NA	78	96	6	191	0	10	37	1583	43	240	241	9	154	20	9	8	0	49	94	43	0	26	57	9	0	39	19	0	4	7	0	0	0	0	510	40	0	13	0	256	26	8
faf5c4c7de8eff39f509ab262acc3af8	Unassigned	NA	NA	NA	NA	NA	NA	109	0	76	41	0	85	46	720	0	108	129	0	73	40	32	141	30	119	362	37	32	35	41	129	45	39	104	0	25	0	65	0	0	59	47	544	38	80	66	154	0	0
67ce7fe187895eabadc8b55b7fc34f3e	Bacteria	Proteobacteria	Gammaproteobacteria	Betaproteobacteriales	Burkholderiaceae	uncultured	metagenome	59	26	162	12	0	28	0	222	0	34	27	0	29	14	0	60	23	132	345	0	0	0	73	43	50	17	37	36	0	21	28	11	0	85	43	546	105	35	49	50	0	12
cc3972883fd7f6156ba7a61c2172183b	Bacteria	Proteobacteria	Alphaproteobacteria	Sphingomonadales	Sphingomonadaceae	Sphingomonas	NA	29	0	28	0	0	51	0	62	18	90	34	138	56	81	0	39	0	36	100	0	19	58	50	42	34	68	71	16	0	46	0	16	34	79	0	273	68	30	32	63	32	0
ae26695ba417b35b3e764fafbc28d81f	Bacteria	Proteobacteria	Deltaproteobacteria	Myxococcales	Sandaracinaceae	uncultured	uncultured bacterium	0	0	38	0	0	16	0	54	21	74	35	0	46	22	17	32	10	63	97	0	0	15	82	155	66	0	68	82	0	19	53	0	13	0	15	397	57	113	56	23	62	22
eaa9025b5fd371cffdda67cb97085db6	Bacteria	Proteobacteria	Gammaproteobacteria	Betaproteobacteriales	Burkholderiaceae	uncultured	uncultured bacterium	55	0	70	17	0	0	0	171	24	75	46	0	43	0	0	48	54	61	186	0	0	39	25	76	31	48	41	25	14	32	0	22	0	37	0	377	38	56	45	56	22	15
b01fd10d911e190fa7a3cc5cf6069ed4	Bacteria	Proteobacteria	Gammaproteobacteria	Betaproteobacteriales	Burkholderiaceae	NA	NA	68	44	52	0	0	48	0	229	0	54	66	0	30	34	15	31	36	55	160	14	0	33	17	57	31	31	39	23	22	18	0	0	16	61	37	272	26	16	39	82	0	19
5cedf1ae2a461d3a3cb2793897492b8e	Bacteria	Proteobacteria	Gammaproteobacteria	Betaproteobacteriales	Nitrosomonadaceae	MND1	uncultured bacterium	0	0	13	0	0	0	0	24	0	13	11	0	0	0	0	0	0	15	28	9	0	0	0	22	13	9	11	7	0	0	0	0	0	9	0	66	14	0	0	0	0	7
4a90488b0a892ffb726d976a7cc68902	Bacteria	Armatimonadetes	Chthonomonadetes	Chthonomonadales	Chthonomonadaceae	Chthonomonas	NA	0	0	0	14	16	52	0	74	0	36	0	0	54	0	0	48	21	73	100	0	0	0	0	59	62	0	0	0	0	0	0	27	0	45	0	77	58	0	0	0	63	0
85b71e8e80ff012259af3906c5c175a2	Bacteria	Proteobacteria	Alphaproteobacteria	Rhizobiales	A0839	uncultured bacterium	uncultured bacterium	51	33	41	0	15	34	0	224	35	25	37	0	32	17	18	26	0	59	156	0	0	0	18	51	34	0	26	15	0	0	0	0	14	14	43	255	30	0	16	54	32	0
15117b16abbe16516dd52409133f6ae6	Bacteria	Chloroflexi	Chloroflexia	Chloroflexales	Roseiflexaceae	uncultured	uncultured bacterium	39	41	62	0	19	30	20	232	0	56	56	0	29	36	0	43	19	72	135	0	12	0	24	39	19	43	55	0	0	15	23	0	27	0	38	145	0	20	26	43	26	0
7361dc8953375ea052ae69be16639713	Bacteria	Proteobacteria	Gammaproteobacteria	Betaproteobacteriales	Burkholderiaceae	Massilia	uncultured bacterium	30	0	29	20	0	36	0	64	0	40	44	0	25	0	0	36	15	41	127	0	12	16	21	51	25	0	27	38	0	15	20	0	28	13	0	245	36	13	39	12	0	0
b888c07eb4ffdd83d7b9ab7d1da7d8d0	Bacteria	Proteobacteria	Gammaproteobacteria	Betaproteobacteriales	Burkholderiaceae	Burkholderia-Caballeronia-Paraburkholderia	NA	15	21	34	0	0	32	0	67	28	42	33	0	20	24	30	0	16	35	209	50	0	24	29	35	0	41	31	0	0	0	26	12	23	31	30	119	15	27	44	37	43	0
e2253b251112e321f40ae184aa8460ae	Bacteria	Proteobacteria	Gammaproteobacteria	Betaproteobacteriales	SC-I-84	NA	NA	0	0	16	0	0	0	0	25	38	0	0	0	20	0	0	30	0	47	77	0	0	0	0	25	0	19	41	29	0	0	0	0	0	18	0	89	0	0	0	25	0	7
b95c7293bf1ad25ea9df3823d48402d8	Bacteria	Proteobacteria	Gammaproteobacteria	R7C24	NA	NA	NA	0	0	37	0	22	0	16	90	0	31	23	18	29	0	31	30	0	33	98	32	20	23	22	40	22	20	37	27	9	0	0	0	0	28	29	307	0	0	0	0	0	33
c9b69ab7035e8bbdd8d4f0df29cdc113	Bacteria	Bacteroidetes	Bacteroidia	Chitinophagales	Chitinophagaceae	uncultured	NA	33	0	0	0	8	33	0	69	0	26	0	16	0	13	19	27	20	55	80	24	0	26	28	0	0	0	37	15	0	17	22	0	0	85	24	134	36	0	28	40	0	9
ac38ffcc345ae6d9d32a2e92b34ae7fe	Unassigned	NA	NA	NA	NA	NA	NA	0	23	32	0	0	0	13	142	0	45	41	0	21	0	16	0	0	45	59	11	13	19	0	23	36	0	54	30	0	0	31	0	11	0	41	114	66	0	20	30	0	0
e5cfc233ef57cabf6c5498ce8353212c	Bacteria	Actinobacteria	Thermoleophilia	Gaiellales	uncultured	uncultured bacterium	uncultured bacterium	11	0	14	0	0	0	0	38	0	26	0	0	0	0	0	9	0	34	54	0	0	0	0	25	14	0	15	0	0	0	11	0	0	0	0	108	11	0	12	16	9	10
0f3830e34fa72d99a7c760be3abbeada	Bacteria	Proteobacteria	Gammaproteobacteria	Xanthomonadales	Xanthomonadaceae	Arenimonas	NA	22	0	28	0	20	0	0	65	0	17	18	0	0	0	0	23	0	23	80	0	0	0	15	27	0	0	26	11	12	0	15	0	0	14	0	120	0	13	14	0	0	0
3031db20d1d3678a0775abf0d58a797e	Unassigned	NA	NA	NA	NA	NA	NA	19	0	28	0	0	12	10	146	12	30	24	0	36	0	0	46	13	31	66	0	12	17	42	28	16	13	14	7	0	10	14	0	0	37	21	105	11	27	19	35	40	0
74a097b2b5bd021be25289bb720f6a86	Bacteria	Acidobacteria	Acidobacteriia	Acidobacteriales	Acidobacteriaceae (Subgroup 1)	Edaphobacter	NA	34	40	16	0	0	15	0	91	0	30	18	0	0	0	0	26	32	73	64	0	0	22	14	32	0	13	18	13	0	0	0	0	0	15	20	143	37	11	0	14	18	0
4d0e42d9ac92a7c6066a8ec1d2b9fef4	Bacteria	Verrucomicrobia	Verrucomicrobiae	Opitutales	Opitutaceae	Lacunisphaera	NA	12	0	18	0	0	11	0	83	0	21	30	0	23	0	0	30	17	66	56	0	0	0	15	17	0	13	26	17	0	0	10	0	0	43	22	109	28	0	0	40	21	0
e89eb92d982dca1a8a9d75a1ec72ec10	Bacteria	Verrucomicrobia	Verrucomicrobiae	Chthoniobacterales	Chthoniobacteraceae	Candidatus Udaeobacter	uncultured Verrucomicrobia bacterium	9	0	0	0	0	0	0	34	0	0	16	0	16	0	0	25	0	0	33	0	0	0	0	14	12	11	0	0	8	0	0	0	0	14	7	53	0	0	0	9	9	0
65f6fe5edd3275c6aa03d31f1cd5b4b4	Bacteria	Verrucomicrobia	Verrucomicrobiae	Chthoniobacterales	Chthoniobacteraceae	Candidatus Udaeobacter	uncultured Verrucomicrobia bacterium	17	0	0	0	0	0	0	17	0	10	10	0	12	0	11	18	0	28	33	0	0	0	0	0	0	0	9	0	0	0	11	0	0	14	11	27	16	0	0	0	0	10
74954731e17c4cb8d870292000c97544	Unassigned	NA	NA	NA	NA	NA	NA	23	16	34	0	0	24	0	164	11	22	17	0	22	10	0	15	13	35	48	0	9	0	16	57	9	0	23	13	6	0	11	0	7	13	14	118	11	16	25	11	18	5
da03ef127148e630665d740769856682	Bacteria	Proteobacteria	Alphaproteobacteria	Rhizobiales	Hyphomicrobiaceae	Pedomicrobium	NA	0	13	0	0	0	14	0	19	0	15	14	0	12	0	5	0	0	20	47	0	0	0	0	15	13	0	12	10	0	0	0	0	0	0	0	62	14	0	10	11	10	0
3aa5ace71d2bfa1898a0ef3aa4c7a98b	Bacteria	Verrucomicrobia	Verrucomicrobiae	Pedosphaerales	Pedosphaeraceae	uncultured bacterium	uncultured bacterium	10	0	13	0	0	0	0	25	12	12	0	0	16	5	0	13	9	18	39	0	0	0	0	15	0	0	0	0	0	0	0	0	0	9	0	38	9	0	0	0	12	4
f8ad40329fa431ba504d246b6231526a	Unassigned	NA	NA	NA	NA	NA	NA	29	16	23	0	0	15	0	82	0	22	0	0	0	12	0	25	14	35	53	0	11	14	22	19	11	13	16	0	0	11	11	0	0	20	0	92	0	0	13	26	15	9
003536cd1bc50e3a102f8c3f0bb7cbfa	Bacteria	Gemmatimonadetes	Gemmatimonadetes	Gemmatimonadales	Gemmatimonadaceae	Gemmatimonas	uncultured bacterium	25	9	9	0	0	14	0	68	0	24	35	0	0	10	0	15	0	21	69	0	0	0	0	17	0	8	13	9	0	0	0	0	0	7	19	54	0	13	0	30	0	0
8ec4e52458520aac15731d0809437039	Bacteria	Proteobacteria	Gammaproteobacteria	Gammaproteobacteria Incertae Sedis	Unknown Family	Acidibacter	uncultured bacterium	22	13	14	0	10	13	0	78	0	19	21	0	19	14	0	18	13	41	43	6	7	0	8	33	11	11	8	8	0	13	8	0	0	8	14	157	12	15	17	29	0	0
9591cdc340a3f57f77baab8fe47716fc	Unassigned	NA	NA	NA	NA	NA	NA	0	0	0	0	6	10	9	122	11	34	69	0	27	10	9	12	0	16	99	11	7	0	7	0	0	0	16	4	0	0	8	7	0	20	12	33	0	8	11	32	13	0
66604f12b5da03343cd41c884031ae04	Unassigned	NA	NA	NA	NA	NA	NA	0	0	0	0	0	4	0	41	0	6	7	0	6	0	0	5	0	14	30	0	0	0	0	13	0	0	7	0	0	0	0	0	0	12	0	94	17	5	11	7	0	0
195a6e67b36851d20e4c0de014ac8042	Bacteria	Planctomycetes	Phycisphaerae	Tepidisphaerales	WD2101 soil group	NA	NA	0	0	17	0	0	18	7	19	0	8	12	0	0	0	0	0	13	14	13	0	0	0	13	13	0	0	20	19	0	0	0	0	0	8	5	35	0	0	13	14	15	0
2027cc1325ebd6692c26c65a8408c106	Unassigned	NA	NA	NA	NA	NA	NA	16	24	0	0	0	0	0	46	25	22	0	0	0	10	0	13	15	29	32	7	0	0	13	0	15	8	17	16	0	0	0	0	0	12	0	32	20	4	0	11	15	0
ad1bfa9bb771f73f5c0a7392e16ccff0	Bacteria	Proteobacteria	Gammaproteobacteria	Betaproteobacteriales	Burkholderiaceae	Noviherbaspirillum	uncultured bacterium	1229	642	38	238	0	128	109	10134	140	3877	831	208	1495	120	207	96	34	174	335	182	0	64	178	0	0	0	324	0	0	0	45	0	180	0	1881	0	0	129	0	320	398	174
011ac4ce13db0a5672151faea73477f0	Bacteria	Verrucomicrobia	Verrucomicrobiae	Chthoniobacterales	Chthoniobacteraceae	Candidatus Udaeobacter	NA	37	65	0	0	0	0	0	73	0	53	57	0	61	0	0	50	0	77	105	0	0	0	0	52	66	0	0	0	0	0	0	0	0	38	0	157	38	0	0	30	0	0
c580b164f6d137fa3ebd742824ac8329	Bacteria	Verrucomicrobia	Verrucomicrobiae	Chthoniobacterales	Chthoniobacteraceae	Candidatus Udaeobacter	uncultured bacterium	0	50	0	0	0	0	0	131	0	42	39	0	48	0	0	41	0	65	109	0	0	0	0	50	43	35	0	0	0	0	18	0	0	45	0	116	0	0	0	54	48	0
2f0139261c86f91335904f4cfb96eea0	Bacteria	Proteobacteria	Gammaproteobacteria	Betaproteobacteriales	Burkholderiaceae	Rhizobacter	NA	73	0	85	0	0	31	0	256	0	67	48	0	46	27	0	76	38	130	301	34	0	43	43	110	65	70	79	51	0	40	37	0	30	58	0	744	56	42	55	105	61	35
44df938e65f25bba2aedef1499aa88fe	Bacteria	Proteobacteria	Gammaproteobacteria	Betaproteobacteriales	Nitrosomonadaceae	Ellin6067	NA	0	0	31	0	0	14	0	33	13	11	9	0	16	0	0	16	0	44	54	0	0	0	0	15	19	0	0	0	0	0	0	0	0	0	0	124	0	0	18	0	0	0
ed2fa8be462f9c21521ffde9f3ba4b76	Bacteria	Proteobacteria	Gammaproteobacteria	Betaproteobacteriales	Burkholderiaceae	Roseateles	NA	0	17	0	21	28	0	8	950	27	0	0	0	0	0	15	38	9	86	167	0	0	41	27	63	59	42	53	0	10	10	0	15	16	0	23	237	10	52	0	61	0	23
f9693884bbd2cce0bb811ce05c1083cb	Bacteria	Bacteroidetes	Bacteroidia	Cytophagales	Microscillaceae	uncultured	uncultured bacterium	73	62	58	0	0	0	21	209	26	47	60	0	42	31	0	56	0	102	214	18	0	24	15	77	0	20	48	15	11	0	14	0	0	46	40	393	24	0	37	133	24	18
8690e5c8a3e30d494091a051c46f880d	Bacteria	Proteobacteria	Gammaproteobacteria	Xanthomonadales	Rhodanobacteraceae	Dokdonella	NA	24	0	34	0	20	23	0	91	0	38	0	0	0	0	0	34	0	0	135	0	0	0	0	62	0	0	0	0	0	54	0	0	37	0	21	194	0	0	34	37	0	0
9c1c361455e34f814914c7fbe5f5a881	Bacteria	Acidobacteria	Acidobacteriia	Acidobacteriales	Acidobacteriaceae (Subgroup 1)	Edaphobacter	NA	42	57	45	0	24	22	0	168	0	68	53	0	40	29	0	100	28	93	102	35	28	23	0	79	22	0	50	76	0	29	26	0	0	27	63	333	125	33	44	65	25	16
08d33206b9b9ac3ddba11fd86fd74b64	Bacteria	Actinobacteria	Thermoleophilia	Gaiellales	uncultured	NA	NA	0	0	24	0	0	0	0	27	0	19	17	0	16	0	0	0	0	18	66	0	0	7	0	34	10	8	0	0	0	0	0	0	0	0	0	121	18	0	18	0	0	13
0ba725df111bdf258d98212738c126aa	Unassigned	NA	NA	NA	NA	NA	NA	42	0	36	0	0	22	16	198	15	29	11	0	20	0	0	14	10	17	199	13	8	20	0	27	15	12	23	14	0	0	0	0	0	28	39	366	38	50	15	54	0	0
ce9c73c0c49e2096ad12f2521e26bb62	Bacteria	Planctomycetes	Phycisphaerae	Tepidisphaerales	WD2101 soil group	uncultured soil bacterium	uncultured soil bacterium	0	24	0	0	0	0	0	21	17	0	0	0	15	0	0	20	17	42	73	22	0	0	0	32	0	0	0	10	0	0	0	0	0	18	0	68	27	0	0	18	0	0
77a0c1e6e051c83fb15f46c7a8d731ef	Bacteria	Armatimonadetes	Armatimonadia	Armatimonadales	uncultured bacterium	uncultured bacterium	uncultured bacterium	0	0	27	0	0	29	41	82	42	0	56	0	49	0	0	28	21	53	112	16	27	22	44	46	0	45	39	48	0	0	13	0	0	49	0	141	50	27	0	23	43	0
f0acfe83fdd5939d82553194e9e9ac9d	Bacteria	Acidobacteria	Subgroup 6	NA	NA	NA	NA	39	0	23	0	0	0	0	70	0	31	0	0	0	33	0	31	0	0	55	0	22	0	0	0	0	0	0	36	0	0	27	17	17	19	15	74	0	35	0	0	0	0
1e8d3209778ccd096c83f1f57cec3f84	Bacteria	Bacteroidetes	Bacteroidia	Chitinophagales	Chitinophagaceae	uncultured	NA	0	0	51	16	0	0	12	46	24	0	25	0	44	0	0	0	0	0	48	0	16	0	0	57	25	0	0	0	0	0	0	11	0	25	0	87	0	20	0	0	21	0
c41e670d84acca37875b53f4bbb7ad51	Bacteria	Proteobacteria	Gammaproteobacteria	Gammaproteobacteria Incertae Sedis	Unknown Family	Acidibacter	uncultured bacterium	0	60	0	0	0	0	0	135	0	33	0	10	33	0	0	48	0	32	100	0	0	16	0	0	0	0	0	0	0	0	34	19	0	0	0	92	50	31	0	0	34	0
605bcf347b9f4db63e8a6872fb27de6d	Unassigned	NA	NA	NA	NA	NA	NA	93	0	14	0	0	0	10	0	33	13	9	0	14	0	19	47	13	55	331	8	54	14	0	0	14	12	12	0	0	17	0	23	0	9	0	94	19	0	0	0	11	8
92ecac43d66e5d92c53c4aad5a5501e7	Bacteria	Actinobacteria	Actinobacteria	Micromonosporales	Micromonosporaceae	Luedemannella	uncultured bacterium	21	0	25	0	20	21	7	124	19	0	39	0	0	25	18	34	0	39	84	23	9	19	0	46	0	10	32	23	0	29	14	0	0	0	11	189	19	0	0	26	0	10
b294cd8ff2983bd9c2f13e420286ccb7	Unassigned	NA	NA	NA	NA	NA	NA	31	0	22	0	0	13	0	97	26	28	32	0	33	0	0	36	18	54	59	22	0	20	22	39	0	0	28	0	0	0	21	0	0	31	0	59	18	0	0	30	32	0
ccdbe8b55138e9691fe427c20a41ec01	Unassigned	NA	NA	NA	NA	NA	NA	19	26	25	16	9	0	15	116	12	23	34	0	12	16	0	22	9	14	61	0	0	0	0	23	16	17	25	0	13	0	7	17	14	0	26	221	0	16	25	61	17	0
deb3a22d92a48195e9903c15a54f4365	Bacteria	Bacteroidetes	Bacteroidia	Chitinophagales	Chitinophagaceae	Segetibacter	uncultured bacterium	24	30	49	9	0	21	9	143	0	27	15	0	19	0	0	0	0	42	29	0	0	0	0	26	0	15	28	13	0	13	0	8	0	0	14	125	29	24	11	44	0	0
036d0cd7148acc7060c4162f95cae1bd	Bacteria	Armatimonadetes	Chthonomonadetes	Chthonomonadales	uncultured bacterium	uncultured bacterium	uncultured bacterium	0	23	15	0	0	15	0	113	9	30	59	0	32	25	13	0	0	25	54	0	17	0	27	18	13	0	27	9	0	0	22	0	9	0	35	31	0	34	0	38	0	0
b2e611693efd8698318eca26e028cfd1	Bacteria	Verrucomicrobia	Verrucomicrobiae	Pedosphaerales	Pedosphaeraceae	uncultured Verrucomicrobia bacterium	uncultured Verrucomicrobia bacterium	8	0	0	0	0	0	0	34	7	25	24	0	19	0	0	20	9	39	24	0	0	0	0	0	0	0	0	12	0	0	0	0	0	9	11	69	19	13	0	21	0	0
18d0cd8984a355c96f85ec176cb83e8e	Bacteria	Planctomycetes	Planctomycetacia	Pirellulales	Pirellulaceae	uncultured	uncultured bacterium	17	0	20	0	0	7	0	105	21	18	32	4	21	19	0	23	0	64	39	0	0	9	22	20	0	0	22	22	0	0	10	8	6	34	0	67	29	0	18	38	38	0
c8ccf87d0a289c5592aeee2b0fb01615	Unassigned	NA	NA	NA	NA	NA	NA	0	0	0	0	0	17	0	12	8	0	0	0	0	0	0	4	0	10	13	0	0	0	0	7	0	0	0	2	0	0	5	0	0	5	0	9	8	0	4	0	14	0
94ed4cf849b240d5138fdbf351c77fbe	Bacteria	Actinobacteria	Actinobacteria	Corynebacteriales	Mycobacteriaceae	Mycobacterium	NA	40	0	0	0	8	0	0	102	0	17	23	0	9	16	8	19	11	29	69	10	9	10	12	20	9	0	22	0	0	10	21	0	10	20	19	114	38	18	0	16	16	13
24d3f4699692aaa6dbe1ea677ce9635b	Bacteria	Acidobacteria	Acidobacteriia	Solibacterales	Solibacteraceae (Subgroup 3)	Candidatus Solibacter	uncultured bacterium	0	14	0	0	5	9	0	18	14	13	0	0	6	0	0	0	5	20	20	10	0	0	0	19	0	0	0	8	0	0	7	0	0	0	0	35	0	0	0	14	0	0
b0cf190c25936c599292e3bfe8ec8b9c	Unassigned	NA	NA	NA	NA	NA	NA	13	17	10	0	0	16	6	123	10	27	31	0	31	0	10	31	0	30	62	0	9	21	22	15	13	22	0	14	0	0	0	0	0	23	20	46	0	19	11	19	28	0
9bc546db3656a72d6d98ecd25fe1386b	Bacteria	FBP	uncultured soil bacterium	uncultured soil bacterium	uncultured soil bacterium	uncultured soil bacterium	uncultured soil bacterium	0	0	5	0	0	0	0	19	0	0	0	0	4	5	10	3	0	14	49	0	6	0	0	16	9	0	0	9	0	0	0	0	0	0	0	25	12	0	0	8	0	4
fda782666cbe4c6d16805761f16a5837	Bacteria	Proteobacteria	Gammaproteobacteria	JG36-TzT-191	uncultured bacterium	uncultured bacterium	uncultured bacterium	0	0	22	0	0	11	0	66	0	19	23	0	7	0	0	16	0	46	63	0	0	10	11	20	0	8	0	0	0	9	18	0	0	11	0	103	0	0	12	0	0	0
35ad47bb37e67c6eb0c4c0e6433a71a2	Bacteria	Acidobacteria	Subgroup 6	NA	NA	NA	NA	9	30	10	0	0	22	13	46	14	21	0	0	14	0	7	0	13	28	40	0	0	0	0	20	0	0	0	20	0	0	0	0	0	0	12	52	0	12	16	0	13	0
5195e825cf6ee6767d4a5dbba95b44cb	Bacteria	Actinobacteria	Actinobacteria	Frankiales	Acidothermaceae	Acidothermus	uncultured bacterium	140	84	151	0	0	70	0	491	0	181	164	0	87	0	0	126	55	135	606	54	49	70	70	170	67	63	92	86	0	0	55	0	0	100	115	1198	61	85	106	127	109	0
6a1249467fc22419e26ed7f0f70033ea	Bacteria	Proteobacteria	Deltaproteobacteria	Myxococcales	BIrii41	metagenome	metagenome	153	63	100	0	61	58	36	291	35	120	119	0	69	0	37	102	0	245	630	0	56	0	50	192	57	0	132	57	0	0	100	0	0	137	73	1163	75	64	104	273	0	57
40b911d3c4a766485896a0b9deaee420	Bacteria	Proteobacteria	Gammaproteobacteria	Betaproteobacteriales	Burkholderiaceae	Ramlibacter	NA	56	0	74	116	35	0	0	250	0	61	0	0	305	0	38	39	70	116	489	0	42	46	55	112	41	35	356	74	93	61	0	39	0	38	108	369	88	0	41	38	0	0
f768905a15adcc6b7e6c7e0bc1d7d73b	Bacteria	Bacteroidetes	Bacteroidia	Cytophagales	Microscillaceae	uncultured	metagenome	169	85	52	39	73	133	20	187	27	0	0	0	47	0	44	0	0	97	259	0	0	0	33	147	109	59	97	0	0	57	33	34	0	110	48	773	0	42	104	80	65	48
efd6a52976b29e4d374d9e26ce5cc68d	Bacteria	Planctomycetes	Phycisphaerae	Tepidisphaerales	WD2101 soil group	uncultured bacterium	uncultured bacterium	0	53	0	0	18	0	0	71	0	0	0	0	0	0	0	0	0	97	113	0	0	43	0	64	55	0	0	0	0	0	0	0	0	67	0	156	41	0	0	41	0	26
73d01ab0119257be2275b22050addc49	Bacteria	Proteobacteria	Alphaproteobacteria	Micropepsales	Micropepsaceae	uncultured	uncultured bacterium	41	53	76	0	0	50	0	236	0	0	38	0	35	0	0	65	48	101	195	0	0	0	0	69	0	0	99	40	0	0	0	0	0	60	45	596	0	0	44	80	52	37
ddc24800091152e698b23d25fa609944	Bacteria	Proteobacteria	Gammaproteobacteria	Betaproteobacteriales	Burkholderiaceae	Massilia	Ambiguous_taxa	0	0	68	0	0	19	0	72	0	0	55	0	0	0	0	25	0	55	136	0	0	43	0	65	0	0	0	64	0	0	0	0	0	0	0	230	28	0	25	51	0	0
e61a614db3325cefcc059ed7998428ba	Bacteria	Verrucomicrobia	Verrucomicrobiae	Pedosphaerales	Pedosphaeraceae	NA	NA	37	0	22	0	0	0	0	40	0	41	0	0	0	17	0	0	0	51	66	0	0	0	0	0	19	0	0	15	0	0	0	0	0	0	0	119	18	0	29	28	19	0
4fd3cc8835bb326eded8d56007ec431d	Bacteria	Proteobacteria	Alphaproteobacteria	Sphingomonadales	Sphingomonadaceae	Sphingomonas	NA	0	0	64	0	34	37	20	305	24	71	57	0	61	0	31	24	72	134	91	0	0	50	29	69	38	46	81	32	0	42	0	0	27	39	40	395	51	0	117	57	0	55
c7d4ed98a85dc19b391c9c2631b76de0	Bacteria	Proteobacteria	Deltaproteobacteria	Desulfuromonadales	Geobacteraceae	Geobacter	uncultured bacterium	23	42	0	0	0	10	0	624	50	55	210	10	22	0	0	61	4	28	72	11	0	0	25	0	0	0	35	0	0	0	0	0	0	85	0	8	0	38	2	19	21	6
94383fd80938bc58d73ca1f48585b2df	Bacteria	Actinobacteria	Actinobacteria	Streptomycetales	Streptomycetaceae	NA	NA	82	0	52	0	30	0	54	94	0	104	58	0	22	35	15	35	0	133	108	27	0	71	0	118	19	0	86	28	42	25	0	0	0	53	21	239	0	30	30	127	24	30
d934a44c7af10b946f7a1e5fc0ed5ad2	Bacteria	Proteobacteria	Alphaproteobacteria	Rhizobiales	Beijerinckiaceae	Roseiarcus	NA	0	68	0	0	0	48	0	125	25	0	0	0	0	0	0	52	26	0	87	0	0	0	28	48	0	0	0	42	0	22	0	0	20	0	0	103	0	0	0	24	0	0
36e7d1e60c88d9e1f33fb81fe739386e	Bacteria	Proteobacteria	Deltaproteobacteria	Myxococcales	Haliangiaceae	Haliangium	uncultured bacterium	0	26	8	0	0	42	52	126	0	0	74	0	22	51	22	23	8	28	643	16	0	0	0	9	23	13	28	13	14	0	34	10	0	0	8	105	0	0	14	86	30	0
fe9e84e08b74d7f4743d113fff81e91b	Bacteria	Actinobacteria	Actinobacteria	Kineosporiales	Kineosporiaceae	NA	NA	33	0	36	16	20	0	0	177	0	52	55	0	41	21	0	28	0	51	112	13	0	21	30	55	17	0	42	34	0	18	0	0	23	30	27	385	23	19	0	67	30	18
76af04c43e88cfaa027426b7616f66cd	Bacteria	Verrucomicrobia	Verrucomicrobiae	Chthoniobacterales	Chthoniobacteraceae	Candidatus Udaeobacter	uncultured soil bacterium	12	0	14	0	0	15	0	22	10	17	13	0	0	0	0	23	0	30	0	0	0	0	0	21	18	0	0	0	0	0	0	0	0	0	10	53	13	0	0	0	21	0
f481d2e6b0ed67369e52e0e8c7df3b01	Bacteria	Planctomycetes	Planctomycetacia	Isosphaerales	Isosphaeraceae	Singulisphaera	uncultured bacterium	32	36	0	0	14	33	24	153	56	23	61	0	36	33	0	0	44	82	60	0	0	28	0	49	0	54	49	0	0	0	30	0	20	22	0	105	0	40	50	0	0	15
ee47ee239ef1368f3d98c14ed0544481	Bacteria	Actinobacteria	Thermoleophilia	Solirubrobacterales	67-14	uncultured bacterium	uncultured bacterium	19	0	18	0	0	0	0	40	0	0	19	13	0	0	0	0	0	37	47	0	0	0	0	41	23	0	0	20	0	0	14	0	0	0	0	109	21	0	0	0	0	20
a6788a91aa463e59ada044cf9e6b6835	Bacteria	Proteobacteria	Deltaproteobacteria	Myxococcales	BIrii41	uncultured bacterium	uncultured bacterium	20	0	43	0	19	36	0	58	18	32	54	0	31	0	27	22	0	61	153	0	0	25	22	60	0	0	35	13	0	18	17	16	0	0	0	346	22	18	24	53	19	19
ff974bb72ce3aa45281008e9c718dfea	Bacteria	Proteobacteria	Gammaproteobacteria	Gammaproteobacteria Incertae Sedis	Unknown Family	Acidibacter	uncultured bacterium	50	0	40	8	0	55	16	93	23	47	56	0	0	22	34	0	18	36	90	25	26	0	23	34	31	23	34	41	11	21	0	0	19	42	44	173	0	0	38	43	0	0
c8c8b15a3ccf90438d64d534a4ff1774	Bacteria	Planctomycetes	Phycisphaerae	Tepidisphaerales	WD2101 soil group	uncultured planctomycete	uncultured planctomycete	0	0	34	0	16	0	0	86	37	0	0	0	42	19	28	0	0	50	67	0	0	0	0	0	27	0	52	0	0	0	0	15	19	0	0	55	35	0	25	0	47	0
1da6cffc9895afac3b275a042963b9fd	Bacteria	Firmicutes	Bacilli	Bacillales	Paenibacillaceae	Paenibacillus	NA	38	60	10	12	0	30	0	145	10	128	106	16	26	22	20	34	0	36	124	16	5	0	34	12	0	0	16	0	0	0	0	0	0	0	62	14	0	10	15	61	9	8
ce10941a34eba9f495aa12614c046dbf	Bacteria	Proteobacteria	Deltaproteobacteria	Myxococcales	Polyangiaceae	Minicystis	metagenome	0	25	16	24	17	0	17	123	32	37	48	0	27	15	0	54	15	79	156	23	0	35	29	47	0	0	57	0	0	0	21	0	0	14	0	86	19	0	13	48	0	26
94a55541c72eaa0b462d7989eaf3f194	Bacteria	Gemmatimonadetes	Gemmatimonadetes	Gemmatimonadales	Gemmatimonadaceae	uncultured	NA	0	32	9	9	0	0	0	33	27	29	19	0	0	0	0	0	0	11	67	0	0	0	0	10	0	0	0	0	16	0	0	0	0	0	0	112	21	0	26	0	0	0
b1cd694fd2ea650cc5ba8c6ef5cde0f4	Bacteria	Proteobacteria	Alphaproteobacteria	Rhizobiales	Beijerinckiaceae	Bosea	NA	32	0	0	13	0	0	0	334	30	24	22	14	24	0	29	21	0	40	209	0	20	16	36	17	0	0	0	19	12	0	26	6	18	14	30	29	0	17	0	17	10	16
71235c3ab55b96825ccd6e6f54c42ba8	Unassigned	NA	NA	NA	NA	NA	NA	0	0	10	0	0	0	0	11	7	5	0	0	0	0	0	0	0	15	29	0	0	0	0	13	15	8	0	0	0	0	0	0	0	6	0	88	11	0	0	10	0	8
2aa9ff46df79c13260b18937c2035fae	Bacteria	Proteobacteria	Alphaproteobacteria	Rickettsiales	SM2D12	NA	NA	36	16	54	0	13	29	0	55	0	0	15	0	13	14	0	16	13	132	68	0	17	14	0	30	35	36	55	0	0	21	12	0	0	25	0	178	0	26	20	47	46	22
0b90bf694437523417fd8d02e51755ea	Unassigned	NA	NA	NA	NA	NA	NA	36	41	44	0	0	36	0	139	19	34	33	0	23	20	10	51	16	57	48	13	16	12	18	45	23	23	29	13	0	0	22	0	0	29	0	115	0	22	21	59	0	0
452291050c940b2da4f7e0038a41dcd2	Unassigned	NA	NA	NA	NA	NA	NA	0	0	7	0	0	0	0	14	0	0	0	0	0	0	10	0	0	16	28	0	0	0	9	23	19	0	0	0	0	11	0	0	0	11	0	78	17	0	11	0	10	0
c2b9a0048f3a612281d882327687d50b	Bacteria	Acidobacteria	Blastocatellia (Subgroup 4)	Blastocatellales	Blastocatellaceae	Aridibacter	uncultured bacterium	43	17	39	0	16	34	16	105	39	46	0	9	0	0	0	44	10	34	33	0	0	0	0	0	13	0	0	0	0	23	17	17	0	0	30	61	37	36	42	51	80	19
5043e1bb482290ed4d25d42d0178e5b8	Bacteria	Actinobacteria	Acidimicrobiia	Microtrichales	Ilumatobacteraceae	uncultured	uncultured bacterium	36	17	52	0	9	45	0	102	0	35	28	0	20	16	0	39	22	21	54	25	0	0	21	39	26	28	16	25	15	9	15	0	0	19	0	134	0	14	26	44	0	0
6014efba85e7a2a61d2cbdec198fa898	Bacteria	Planctomycetes	Phycisphaerae	Tepidisphaerales	WD2101 soil group	uncultured bacterium	uncultured bacterium	13	0	23	0	0	0	0	46	0	0	26	0	33	8	30	35	0	173	33	20	20	0	15	58	8	14	23	29	0	14	0	9	13	19	11	96	0	0	0	50	39	21
06e4e97621e40b3a64334c891d91a427	Bacteria	Proteobacteria	Gammaproteobacteria	Betaproteobacteriales	Burkholderiaceae	Massilia	NA	0	0	38	0	0	0	0	36	0	0	17	0	0	22	0	0	0	35	69	0	17	0	0	32	0	0	22	15	0	0	0	0	12	21	0	134	18	0	22	22	26	0
7ff1806331b392cfddbc32b1bebd9ad8	Bacteria	Bacteroidetes	Bacteroidia	Sphingobacteriales	Sphingobacteriaceae	Mucilaginibacter	NA	18	19	12	0	14	16	16	185	22	29	33	0	24	14	0	23	0	40	61	21	0	0	13	41	14	0	0	0	13	0	0	0	0	16	0	154	29	15	22	14	12	0
0a74b46c21b0abccf8cceb3163699e8f	Bacteria	Proteobacteria	Alphaproteobacteria	Rhizobiales	Beijerinckiaceae	1174-901-12	NA	18	0	16	4	9	13	12	159	0	23	53	0	18	0	11	13	0	67	75	6	0	11	0	19	11	0	0	26	0	11	18	0	0	10	6	149	19	16	27	33	7	0
f1f813b31c2ab76753ab0071e7f48036	Bacteria	Proteobacteria	Gammaproteobacteria	CCD24	uncultured bacterium	uncultured bacterium	uncultured bacterium	0	0	26	0	0	0	0	81	18	0	18	0	20	0	0	40	0	23	59	0	0	29	0	27	0	0	17	11	0	0	0	0	0	0	0	122	17	17	15	15	0	12
6fd81067db815cc85c9e00fe64d32714	Bacteria	Bacteroidetes	Bacteroidia	Chitinophagales	Chitinophagaceae	Ferruginibacter	uncultured bacterium	19	24	19	0	0	30	0	94	0	27	0	0	11	0	11	0	0	28	73	0	0	22	33	37	15	0	28	10	0	0	16	0	0	0	0	105	37	19	19	0	13	0
5f18d0757404a3446951fe5589d6573d	Bacteria	Actinobacteria	Thermoleophilia	Gaiellales	uncultured	NA	NA	6	0	0	0	0	0	0	51	0	10	0	0	0	0	9	0	0	16	46	0	0	0	8	18	0	0	18	0	0	0	7	0	0	7	0	108	0	0	12	12	9	11
699e519a598a4b51935747aa74982874	Unassigned	NA	NA	NA	NA	NA	NA	29	17	21	0	0	0	8	92	0	18	32	0	23	0	0	23	12	66	0	0	7	0	24	23	22	0	0	0	0	0	16	6	0	50	18	61	24	15	0	20	36	0
59282b644f597643662c6d800e19092b	Unassigned	NA	NA	NA	NA	NA	NA	5	0	8	0	0	10	0	21	7	0	14	0	0	0	0	0	0	19	14	0	0	0	6	7	0	0	10	0	0	0	0	0	0	0	0	19	14	7	0	0	0	0
9790881e23f3b9d43e36db3bf4fad564	Unassigned	NA	NA	NA	NA	NA	NA	14	27	10	12	0	11	0	115	8	46	73	9	27	0	9	16	11	19	35	12	9	10	13	13	0	0	40	0	0	0	5	0	9	15	128	28	0	23	0	35	0	8
5e0066bbf562503c76e2fbbd9db0c851	Unassigned	NA	NA	NA	NA	NA	NA	15	0	16	0	8	0	0	77	0	0	26	0	0	0	0	19	10	39	71	7	0	7	15	30	0	0	0	0	0	0	9	0	0	15	0	81	0	11	14	11	0	0
296da89805a5e56c0b25786bb36cc9e6	Bacteria	Acidobacteria	Holophagae	Subgroup 7	uncultured bacterium	uncultured bacterium	uncultured bacterium	0	23	0	0	0	0	0	38	21	18	16	0	0	0	0	11	17	0	43	0	13	0	0	19	0	0	0	0	0	15	10	0	0	18	0	58	17	0	0	0	0	7
69ff979f652160bd9b2048c56a2b326e	Unassigned	NA	NA	NA	NA	NA	NA	10	0	0	0	0	14	0	45	0	9	0	0	0	9	0	5	4	17	27	0	0	0	0	0	5	0	6	0	0	0	6	0	0	0	8	47	0	9	0	11	0	3
a78d38cf69c81afcc28ddfca597ed51a	Bacteria	Nitrospirae	Nitrospira	Nitrospirales	Nitrospiraceae	Nitrospira	uncultured bacterium	0	0	0	0	0	0	0	13	0	10	0	3	0	0	9	0	0	18	23	0	4	0	7	15	7	0	0	0	0	7	0	0	0	7	0	36	12	0	0	0	5	0
9207c5d689e173d686d2b5c79d02d602	Unassigned	NA	NA	NA	NA	NA	NA	4	0	0	0	0	0	0	0	0	0	3	0	0	0	4	0	4	17	29	2	0	0	0	11	9	4	0	0	0	0	0	0	0	0	0	34	15	4	0	0	0	0
a08ef27593483011beb47b58999c54e3	Bacteria	Bacteroidetes	Bacteroidia	Cytophagales	Cytophagaceae	Cytophaga	uncultured bacterium	0	6	8	0	6	15	3	123	0	11	13	0	27	0	11	0	5	65	35	0	0	10	0	11	10	0	19	16	0	8	0	12	0	9	28	122	6	16	36	50	7	11
36eba9dc3ccecb3e784df8ea26b40208	Bacteria	Proteobacteria	Gammaproteobacteria	Betaproteobacteriales	Burkholderiaceae	uncultured	NA	441	66	8	41	0	47	62	2587	131	334	353	75	212	22	97	90	0	62	417	20	0	37	71	0	0	0	88	0	0	0	0	0	22	19	342	0	0	15	0	31	21	54
f13be74a37553aac8817617e257c2181	Bacteria	Proteobacteria	Alphaproteobacteria	Rhodospirillales	Magnetospirillaceae	Phaeospirillum	NA	96	25	0	15	0	7	14	406	50	345	943	73	55	17	40	43	0	36	83	15	8	17	46	0	0	0	26	0	0	0	0	0	0	7	350	20	0	9	45	17	0	0
3662f66b08289411f78139f0b35b2012	Bacteria	Proteobacteria	Gammaproteobacteria	Betaproteobacteriales	Burkholderiaceae	NA	NA	52	20	9	7	0	8	7	166	31	85	85	5	50	0	34	26	0	25	155	0	8	8	17	0	0	0	16	0	0	0	0	0	0	0	27	10	0	8	0	12	11	12
c8567476dbc678e57d64b696f9ba6605	Bacteria	Bacteroidetes	Bacteroidia	Chitinophagales	Chitinophagaceae	Niastella	NA	35	33	0	13	0	42	16	696	28	101	107	14	311	86	13	12	0	0	387	21	0	0	73	32	10	0	45	0	0	0	20	0	10	66	191	36	0	84	0	84	13	15
6378b739fb537eceb90f3dbdab101303	Bacteria	Acidobacteria	Acidobacteriia	Acidobacteriales	uncultured	NA	NA	48	0	43	0	0	0	0	143	0	0	0	0	34	0	0	53	0	54	122	0	0	0	0	59	0	0	0	25	0	0	0	0	0	0	0	188	53	28	0	38	0	0
2a5b73166a8ea0d7822a96ae5e970416	Bacteria	Proteobacteria	Gammaproteobacteria	Betaproteobacteriales	Burkholderiaceae	Burkholderia-Caballeronia-Paraburkholderia	NA	53	0	47	0	0	62	0	207	0	82	37	0	0	42	0	38	50	121	186	0	0	0	46	87	91	59	0	49	0	0	28	0	0	0	74	255	82	57	58	98	0	0
ed2f22d0c614dd302d67ed9f1b261847	Bacteria	Bacteroidetes	Bacteroidia	Sphingobacteriales	Sphingobacteriaceae	Mucilaginibacter	uncultured bacterium	84	43	53	0	0	29	0	211	0	34	34	23	23	0	24	32	30	85	202	21	0	0	0	56	45	0	42	0	0	0	0	0	0	28	36	398	43	41	38	71	25	0
d0c9d144dfd4cc19e625cd7a0bb8ba94	Bacteria	Acidobacteria	Subgroup 6	NA	NA	NA	NA	14	0	12	0	0	0	0	46	23	0	0	0	16	0	0	0	20	11	46	0	0	0	22	25	23	0	0	0	0	0	0	0	0	0	0	54	38	0	0	0	0	0
6db6d143369737775b44bb0aaa22e158	Bacteria	Planctomycetes	Phycisphaerae	Tepidisphaerales	WD2101 soil group	uncultured bacterium	uncultured bacterium	44	0	37	0	0	0	0	173	33	45	76	0	43	0	0	62	23	65	73	39	0	26	0	54	0	0	44	0	0	28	0	0	0	79	0	191	47	0	0	35	52	0
1d9f742613622634c09b5a46909a8939	Bacteria	Acidobacteria	Acidobacteriia	Solibacterales	Solibacteraceae (Subgroup 3)	Candidatus Solibacter	NA	35	0	51	37	13	27	0	225	0	48	33	0	0	0	0	58	30	75	180	0	0	28	27	57	20	17	55	23	0	0	14	0	0	34	30	262	24	17	32	48	33	0
5b350cad347b0282919298a17e8ae5dd	Bacteria	Proteobacteria	Deltaproteobacteria	Oligoflexales	0319-6G20	uncultured bacterium	uncultured bacterium	100	42	46	0	18	23	0	265	28	31	55	0	30	0	16	20	0	76	126	16	12	16	13	50	32	0	48	0	0	21	0	0	0	31	0	145	22	0	28	121	24	13
3da57936733a72f05921048bd26e4c55	Bacteria	Bacteroidetes	Bacteroidia	Cytophagales	Microscillaceae	uncultured	metagenome	39	0	15	0	0	0	8	348	9	0	0	0	20	0	7	11	6	42	10	0	6	0	15	41	0	13	22	27	0	0	14	8	16	68	7	434	0	12	63	24	1	21
0ffaa7193bb30e856c9cb179e029e1fc	Unassigned	NA	NA	NA	NA	NA	NA	17	17	55	0	17	19	27	92	8	39	0	0	23	17	31	30	11	33	112	33	0	0	25	41	0	22	51	0	31	8	19	16	0	16	0	312	0	0	29	37	0	0
903f55acac354403a18d22a7a40d568e	Bacteria	Bacteroidetes	Bacteroidia	Sphingobacteriales	Sphingobacteriaceae	Mucilaginibacter	uncultured bacterium	41	35	36	0	20	19	0	94	0	40	23	0	17	28	30	42	29	66	87	15	0	21	14	47	0	14	47	0	0	0	0	0	12	35	19	271	0	18	21	38	11	0
6fcd89e66dfc45daca35b44ba491cf48	Bacteria	Acidobacteria	Holophagae	Subgroup 7	uncultured Desulfuromonadales bacterium	uncultured Desulfuromonadales bacterium	uncultured Desulfuromonadales bacterium	29	0	41	0	0	23	24	176	0	62	0	0	24	21	0	69	0	47	47	0	22	23	0	0	0	28	31	0	0	0	0	0	21	21	0	77	21	28	0	41	28	0
b2b751e98764fcfc9e19e2d892f721b8	Unassigned	NA	NA	NA	NA	NA	NA	11	0	22	0	20	0	9	112	0	9	9	0	12	0	9	22	17	24	76	16	0	0	0	21	0	13	17	0	0	0	9	0	0	16	17	515	14	12	27	12	16	0
d105addefcbe0a054fafce6411c9eb08	Bacteria	Acidobacteria	Acidobacteriia	Subgroup 2	uncultured bacterium	uncultured bacterium	uncultured bacterium	14	0	11	0	0	15	0	27	0	0	5	0	0	0	0	6	0	19	25	0	0	0	0	0	11	0	0	0	0	0	0	0	0	0	0	57	23	0	14	0	0	5
a6390eccf9078ff06adf415ad08a826f	Bacteria	Planctomycetes	Planctomycetacia	Gemmatales	Gemmataceae	Fimbriiglobus	NA	20	22	0	0	14	0	0	154	23	33	59	0	28	25	0	39	14	45	72	0	0	0	23	23	22	0	19	18	0	26	28	0	27	48	0	71	27	0	21	40	30	23
71aeb26fa8b931f5cc9317a7244aed97	Bacteria	Planctomycetes	Planctomycetacia	Pirellulales	Pirellulaceae	Pirellula	uncultured Planctomycetaceae bacterium	26	0	23	0	0	0	0	21	16	17	0	0	37	0	18	0	0	29	24	0	0	0	0	28	17	0	0	22	0	0	19	0	0	15	0	56	0	0	0	20	0	0
6a74ac37a13b3cd095f4ff4177d88c8b	Unassigned	NA	NA	NA	NA	NA	NA	0	0	8	0	5	12	0	15	0	0	0	0	0	0	0	0	0	17	10	0	0	0	0	0	0	7	0	0	0	0	0	0	5	0	8	68	10	0	0	9	0	0
855e3cdb32146e5d8d44da9872730b01	Bacteria	Proteobacteria	Deltaproteobacteria	Myxococcales	Sandaracinaceae	uncultured	NA	0	0	46	0	0	0	18	0	0	0	0	0	15	15	0	18	15	25	89	0	9	0	0	31	0	0	0	27	0	20	43	0	0	14	14	272	43	16	25	21	22	0
1a0b2c3b9c7f92057909a06b643b7e0a	Unassigned	NA	NA	NA	NA	NA	NA	0	0	27	0	0	11	10	96	0	60	33	0	35	0	21	34	0	37	63	0	27	23	27	33	28	0	25	25	14	0	28	0	0	17	39	73	0	17	17	39	0	12
26800cb7787f94c34d82632cc13f0ea9	Bacteria	Nitrospirae	Nitrospira	Nitrospirales	Nitrospiraceae	Nitrospira	NA	0	4	12	0	0	6	0	10	0	7	0	0	0	0	0	15	0	0	14	0	0	0	0	14	0	0	0	8	0	0	0	0	0	0	0	24	9	0	0	7	0	0
f35fdd2778975b6d7c3567f7754c7b1e	Bacteria	Planctomycetes	Planctomycetacia	Gemmatales	Gemmataceae	uncultured	uncultured bacterium	14	0	17	0	0	0	0	0	18	0	0	0	27	0	0	0	14	26	38	0	0	0	21	30	16	0	0	0	0	0	0	0	0	0	0	58	11	0	7	0	0	0
c579a94e51e985e65c38e8b2f494b887	Bacteria	Acidobacteria	Blastocatellia (Subgroup 4)	Blastocatellales	Blastocatellaceae	Aridibacter	NA	16	29	32	0	0	37	0	118	0	24	0	11	32	29	15	19	0	35	62	0	21	27	19	33	0	26	25	18	0	0	24	0	32	0	28	77	21	12	18	33	34	0
7ce3724fd7613379ea50106fd9ccb757	Unassigned	NA	NA	NA	NA	NA	NA	0	25	17	0	0	8	0	89	9	14	23	0	77	0	0	22	0	216	58	0	15	14	0	23	17	18	32	7	0	0	16	0	0	0	16	27	0	12	32	24	28	12
b8ca2f7ed9f11aaf05fb00810f577c30	Bacteria	Planctomycetes	Phycisphaerae	Tepidisphaerales	WD2101 soil group	uncultured soil bacterium	uncultured soil bacterium	12	0	0	0	0	0	0	37	0	12	23	0	28	0	0	29	13	53	43	20	0	19	26	0	0	16	0	0	0	0	0	0	0	20	11	74	0	0	0	16	41	0
8482d54a26a13615751d446ff0d60aaa	Bacteria	Bacteroidetes	Bacteroidia	Sphingobacteriales	env.OPS 17	uncultured bacterium	uncultured bacterium	0	24	28	0	0	0	0	0	0	8	12	0	8	0	0	9	0	30	66	0	0	0	0	34	0	0	0	0	0	0	0	5	8	14	13	152	0	7	0	30	14	0
9bb1b8196be52495981836c17f27ff43	Bacteria	Verrucomicrobia	Verrucomicrobiae	Chthoniobacterales	Chthoniobacteraceae	Candidatus Udaeobacter	uncultured bacterium	44	54	8	0	0	0	0	69	34	19	19	0	20	0	0	28	0	42	55	0	0	18	29	31	0	0	14	11	0	0	25	0	0	16	0	40	0	0	0	0	39	0
d600f559b8eafb2990a2513004aa0478	Bacteria	Proteobacteria	Gammaproteobacteria	Betaproteobacteriales	SC-I-84	uncultured bacterium	uncultured bacterium	18	0	0	7	0	0	0	0	0	15	16	0	0	0	0	12	0	0	38	0	6	0	12	21	0	0	0	15	0	0	0	0	0	5	8	0	23	0	10	0	0	0
bfa1aea205be206e832b96bbc24777f1	Bacteria	Verrucomicrobia	Verrucomicrobiae	Opitutales	Opitutaceae	Opitutus	NA	17	0	19	0	0	0	0	101	0	25	31	13	24	0	22	46	25	31	98	20	7	11	22	16	12	0	0	0	11	0	31	0	0	25	0	64	19	14	0	32	17	0
968082edaa7be3143329d3464d5f0fd4	Bacteria	Acidobacteria	Acidobacteriia	Subgroup 2	NA	NA	NA	10	0	21	7	12	0	0	101	0	11	24	0	11	0	20	25	0	17	70	0	17	0	0	18	12	0	65	16	0	12	14	0	0	45	12	129	16	9	20	39	10	0
ef580932da3d4d3d692a03a91c00b214	Unassigned	NA	NA	NA	NA	NA	NA	0	0	0	0	0	0	0	92	16	0	0	16	17	0	0	35	13	45	39	19	12	16	14	36	9	0	0	0	0	0	0	12	0	0	0	52	18	0	17	22	31	0
eacf8691fbdc1d47255fa60391b855ac	Bacteria	Armatimonadetes	Armatimonadia	Armatimonadales	NA	NA	NA	0	18	0	0	15	13	6	113	7	51	38	0	0	21	0	17	13	35	30	0	9	16	27	65	12	15	14	11	0	0	25	0	0	0	26	70	0	8	0	63	23	9
9f8fcb47b94a494794210ac7c63b4774	Bacteria	Proteobacteria	Gammaproteobacteria	Betaproteobacteriales	Nitrosomonadaceae	MND1	uncultured bacterium	19	0	22	0	0	0	0	39	0	22	16	0	15	0	0	0	0	24	23	0	0	0	16	19	0	0	12	14	0	0	0	0	0	0	20	62	20	0	0	14	0	0
51174946ae5e9f8e15d20861aac81369	Bacteria	Chloroflexi	Chloroflexia	Chloroflexales	Roseiflexaceae	uncultured	uncultured bacterium	21	0	24	0	22	23	36	61	0	8	9	28	8	40	0	17	13	33	50	13	0	0	14	12	36	42	10	0	0	30	25	0	0	45	26	34	0	36	13	12	14	0
11e932709cdbadd9782653e681aae0ca	Bacteria	Actinobacteria	Thermoleophilia	Gaiellales	uncultured	NA	NA	0	0	18	0	0	0	0	47	0	20	16	0	11	0	0	8	0	18	67	0	18	15	0	22	0	0	10	13	0	0	0	0	0	0	0	132	0	8	0	16	0	0
48f1d45d3485713ae3dfb0df5607780c	Bacteria	Bacteroidetes	Bacteroidia	Chitinophagales	Chitinophagaceae	uncultured	uncultured bacterium	0	20	14	0	0	0	0	0	0	0	13	0	7	0	0	0	0	19	62	0	0	0	0	0	0	0	0	0	0	7	12	0	0	0	10	76	10	14	7	11	0	0
3f16b8289634c328cba5802a906336a5	Unassigned	NA	NA	NA	NA	NA	NA	0	7	6	0	0	0	0	19	0	0	0	0	0	0	0	0	0	15	13	0	0	8	0	0	0	5	6	0	0	4	0	0	0	3	0	51	10	0	0	0	0	0
1ebe856b7e1d0c8000a59a23763fda06	Bacteria	Verrucomicrobia	Verrucomicrobiae	Pedosphaerales	Pedosphaeraceae	metagenome	metagenome	0	0	9	0	0	0	0	30	0	17	13	0	0	0	0	0	0	37	31	0	0	0	21	14	0	0	0	0	0	0	0	0	0	23	31	24	17	0	16	19	24	0
47b032fab01587eb0502b6cdf7eca15f	Bacteria	Proteobacteria	Gammaproteobacteria	Betaproteobacteriales	Burkholderiaceae	Massilia	NA	63	0	100	0	20	28	0	315	0	197	45	0	0	66	0	27	0	166	169	0	0	48	0	216	84	0	53	99	29	0	55	34	25	100	0	598	0	42	63	101	0	0
eb7a7507e6eeeeaf80006d58cb182825	Bacteria	Verrucomicrobia	Verrucomicrobiae	Opitutales	Opitutaceae	Opitutus	NA	64	31	37	0	24	0	46	219	0	66	95	0	29	36	0	89	25	137	83	44	11	0	48	27	50	0	0	111	0	0	0	0	0	43	0	200	56	27	28	123	64	23
909e01b32d494fd1eb54176536ca6ecd	Bacteria	Proteobacteria	Gammaproteobacteria	Betaproteobacteriales	Burkholderiaceae	uncultured	Ambiguous_taxa	35	0	86	25	0	0	0	160	21	83	51	0	49	0	0	46	44	97	183	0	0	0	0	37	37	0	66	43	34	39	0	0	0	55	0	396	41	34	0	49	0	0
def70c66e0c2b59512a862bd08d20705	Bacteria	Chloroflexi	Chloroflexia	Chloroflexales	Roseiflexaceae	uncultured	uncultured bacterium	71	0	97	21	16	44	0	180	35	60	47	0	32	24	39	44	23	95	177	0	0	28	33	70	0	34	51	32	0	0	0	0	21	35	30	328	0	0	36	60	32	0
979d901de4bf775e5bae0402602a440a	Bacteria	Acidobacteria	Subgroup 6	NA	NA	NA	NA	33	0	31	0	0	0	0	64	0	31	44	0	0	0	0	57	0	56	125	0	18	0	0	52	0	0	0	0	0	0	25	0	0	28	0	122	0	0	38	47	0	0
4ee9c0fcdf27542b9436001729af1d67	Bacteria	Bacteroidetes	Bacteroidia	Chitinophagales	Chitinophagaceae	uncultured	NA	84	0	0	0	8	40	0	64	35	43	16	0	9	47	0	0	69	0	0	14	0	4	13	45	3	61	0	10	5	5	11	0	45	0	26	0	0	8	0	31	0	0
4025bf9eeef07158ee9bfdee2e0ff921	Bacteria	Proteobacteria	Alphaproteobacteria	Caulobacterales	Caulobacteraceae	uncultured	NA	38	0	45	0	0	34	0	146	0	0	40	0	0	0	26	33	0	65	171	0	16	20	0	48	0	0	38	0	0	0	0	0	0	0	30	163	41	14	0	47	0	0
c9ef7d957850fb25123540642d85c218	Bacteria	Acidobacteria	Acidobacteriia	Acidobacteriales	Acidobacteriaceae (Subgroup 1)	Granulicella	uncultured bacterium	38	0	26	0	15	15	11	120	23	19	47	10	19	17	0	32	0	30	125	23	18	21	0	32	0	0	21	0	0	0	0	0	14	0	18	339	50	23	0	52	0	29
018811c68b2b2ec2a75ac95f6e1b0d02	Bacteria	Proteobacteria	Gammaproteobacteria	Xanthomonadales	Rhodanobacteraceae	Dyella	NA	35	0	56	21	0	0	0	104	0	0	91	0	30	0	0	41	0	39	88	0	0	0	25	42	39	18	23	33	0	0	0	0	0	32	27	126	25	31	11	32	23	14
3a6c3989908c01b47e5fdb6c466898e3	Bacteria	Proteobacteria	Alphaproteobacteria	Sphingomonadales	Sphingomonadaceae	Rhizorhapis	NA	0	0	76	22	0	0	0	128	10	0	30	0	48	0	0	17	19	58	71	9	0	25	21	71	36	14	36	22	30	16	0	24	0	0	0	118	0	14	30	70	0	32
b836362a866eaf9e5b3175db2c5372b3	Bacteria	Proteobacteria	Deltaproteobacteria	Myxococcales	Haliangiaceae	Haliangium	NA	27	0	62	0	0	16	0	74	0	28	22	0	0	23	15	22	0	59	109	0	0	0	0	41	0	0	27	23	0	25	18	0	0	14	15	210	0	27	30	39	0	0
4aec5f3b05162bf3601810d32e19d7a0	Bacteria	Planctomycetes	Planctomycetacia	Gemmatales	Gemmataceae	Gemmata	NA	0	0	0	0	0	0	0	59	0	42	22	0	47	0	37	56	0	75	77	16	0	0	23	38	20	15	52	0	0	0	23	0	0	41	19	86	17	0	0	48	33	15
faf2660041d9ca493c9f2806698647ec	Bacteria	Acidobacteria	Acidobacteriia	Solibacterales	Solibacteraceae (Subgroup 3)	Candidatus Solibacter	NA	13	0	30	0	0	0	0	38	21	0	0	0	0	0	0	0	29	15	54	0	0	31	0	24	0	0	21	0	0	0	0	0	0	21	0	58	21	0	0	18	0	0
89933ac404d75246df0a2a270349b18c	Unassigned	NA	NA	NA	NA	NA	NA	0	0	22	0	19	17	43	41	10	0	0	0	38	0	0	48	0	72	43	28	0	29	28	0	0	0	47	65	23	35	0	0	0	57	11	85	22	13	24	48	0	0
7730e0b7d1f941cd2de2ee3c2d550a82	Unassigned	NA	NA	NA	NA	NA	NA	29	0	13	0	0	20	8	283	5	44	28	0	14	16	0	10	0	16	130	7	0	7	18	9	11	7	27	4	0	0	10	0	0	0	21	76	0	14	18	36	16	8
0f764f2a269de8606dde6065f8251df9	Unassigned	NA	NA	NA	NA	NA	NA	17	0	20	0	0	20	0	0	20	20	19	0	33	0	0	15	0	30	72	0	0	0	0	42	0	0	23	0	0	0	10	0	0	0	7	80	25	10	0	0	0	0
c3b4c7364c4e36a54c9d1a8ffa86f631	Bacteria	Proteobacteria	Deltaproteobacteria	Myxococcales	Haliangiaceae	Haliangium	NA	0	0	20	0	0	0	28	42	10	55	14	0	18	35	0	34	0	0	91	0	0	0	0	0	15	23	20	0	0	0	0	0	23	10	17	144	28	18	25	0	20	0
27f2c1ccdfd2d0a0d9cb10d204b83191	Bacteria	Chloroflexi	Ktedonobacteria	Ktedonobacterales	JG30-KF-AS9	uncultured bacterium	uncultured bacterium	18	0	0	0	0	0	0	51	0	15	13	0	0	17	17	16	0	13	31	0	0	0	12	0	0	0	14	0	0	0	0	0	0	11	7	63	0	0	0	0	14	0
de7639d0c0816f7d0c3c22fc7162848a	Bacteria	Proteobacteria	Deltaproteobacteria	Bdellovibrionales	Bdellovibrionaceae	Bdellovibrio	NA	30	16	28	0	0	20	0	59	0	0	26	0	24	9	0	24	15	61	84	0	11	0	15	0	19	23	31	0	0	14	20	0	0	12	15	145	31	17	12	33	19	6
38001879c846b7e16158169fa559f02e	Bacteria	Actinobacteria	Actinobacteria	Corynebacteriales	Nocardiaceae	Nocardia	Ambiguous_taxa	0	0	23	0	9	7	0	0	0	50	27	0	15	4	11	8	0	7	56	27	0	0	0	8	8	0	84	7	9	203	22	12	13	7	0	81	19	0	0	13	0	5
76d2a23a618065563eb21f23578db162	Bacteria	Acidobacteria	Blastocatellia (Subgroup 4)	Pyrinomonadales	Pyrinomonadaceae	RB41	NA	0	30	25	0	0	0	0	8	0	0	9	0	33	27	0	34	29	24	46	0	0	8	0	0	0	0	0	28	0	0	24	0	0	0	0	56	10	0	0	0	0	0
44f72596af1e6ab2c2e2c0ccc47d5f3a	Bacteria	Chloroflexi	P2-11E	uncultured bacterium	uncultured bacterium	uncultured bacterium	uncultured bacterium	6	0	0	0	0	5	0	8	0	0	6	0	12	0	0	0	2	3	21	0	0	0	0	22	14	0	0	0	0	0	0	0	0	0	0	23	3	0	0	2	0	0
7642249e0437110ec2c829dd3e4be4c9	Bacteria	Acidobacteria	Blastocatellia (Subgroup 4)	Blastocatellales	Blastocatellaceae	uncultured	uncultured bacterium	0	0	16	0	0	14	0	66	0	0	0	0	0	0	6	20	10	0	78	0	0	11	11	12	0	0	0	0	0	0	0	0	0	0	0	89	11	0	0	0	0	0
2c175b90489a01494526eb2d370400bc	Bacteria	Proteobacteria	Alphaproteobacteria	Acetobacterales	Acetobacteraceae	Acidisphaera	uncultured bacterium	0	11	0	0	0	0	0	53	0	8	0	0	0	0	0	11	0	10	18	0	0	0	0	22	0	0	0	0	0	0	10	0	0	0	9	46	8	0	0	6	0	0
b0054e73a55aeac60e83e359d3d88ae7	Unassigned	NA	NA	NA	NA	NA	NA	0	0	6	0	0	0	0	18	0	0	0	0	0	0	7	0	0	0	30	0	0	6	5	12	5	0	12	8	0	0	0	0	0	0	4	69	0	8	5	0	0	8
e0df6ee1c5dd26dd6ed8c238e884820c	Bacteria	Planctomycetes	Planctomycetacia	Pirellulales	Pirellulaceae	Pirellula	uncultured bacterium	0	0	0	0	0	0	0	37	0	7	11	0	15	14	0	0	0	23	30	0	0	0	9	20	0	8	0	0	0	0	8	0	0	15	0	52	12	0	0	0	12	0
57dbd782273c204628ad63273a65caca	Bacteria	Planctomycetes	Planctomycetacia	Gemmatales	Gemmataceae	Gemmata	uncultured bacterium	13	0	15	0	0	0	0	69	17	20	16	0	26	11	0	17	22	49	33	0	0	0	13	19	0	19	26	26	0	0	25	0	6	38	0	120	11	0	12	17	18	8
739056246bd3119e480b9d0926ab3f7e	Unassigned	NA	NA	NA	NA	NA	NA	25	0	9	0	0	24	0	116	0	24	18	0	0	12	13	19	0	24	34	13	6	9	0	16	5	26	0	11	5	0	9	10	6	71	0	63	6	0	11	47	0	0
fa7a40728d7d3eb93d4c11b527f26f9b	Bacteria	Bacteroidetes	Bacteroidia	Sphingobacteriales	Sphingobacteriaceae	Mucilaginibacter	uncultured bacterium	25	7	13	0	18	10	0	24	0	11	3	0	28	10	11	16	25	8	144	6	0	18	9	28	0	14	30	0	0	0	0	0	10	8	25	71	0	1	14	27	32	0
c1d8f746065975c3dc82d29b9eee6f45	Bacteria	Actinobacteria	Actinobacteria	Micrococcales	Micrococcaceae	Pseudarthrobacter	NA	0	0	0	0	0	0	0	43	0	0	0	0	0	0	0	0	24	43	103	0	0	0	0	53	0	0	0	44	0	0	0	0	28	0	0	238	0	0	40	0	49	0
b9524adc2b2a618a12b0c281f0278840	Bacteria	Acidobacteria	Subgroup 6	NA	NA	NA	NA	32	41	50	0	0	0	0	0	0	0	0	0	0	0	26	0	0	0	90	0	0	0	30	0	68	26	0	0	0	0	22	0	0	0	22	75	0	0	0	0	0	0
74b3731231e741dc947f01de707e7f0a	Bacteria	Proteobacteria	Gammaproteobacteria	Xanthomonadales	Rhodanobacteraceae	Rhodanobacter	NA	31	60	60	0	0	88	0	339	0	115	134	0	60	22	51	52	22	43	101	0	0	0	122	26	0	45	74	0	32	0	0	0	0	22	268	98	0	25	21	74	0	17
f85f64d1e0585839597a3b74a0010c35	Bacteria	Actinobacteria	Actinobacteria	Micromonosporales	Micromonosporaceae	Actinoplanes	Ambiguous_taxa	101	0	31	0	48	0	0	150	37	76	41	0	0	32	0	65	24	131	121	0	0	46	0	80	39	0	73	95	20	0	65	0	49	60	0	294	42	0	25	61	0	0
60fe74978fb7782c9dc9ff42d91b63fd	Bacteria	Acidobacteria	Holophagae	Subgroup 7	uncultured bacterium	uncultured bacterium	uncultured bacterium	0	22	42	0	0	27	0	87	25	26	29	0	0	0	0	0	0	34	153	0	0	0	0	39	0	0	0	0	0	0	0	0	0	22	0	163	0	0	23	0	0	0
f555a1f410be65136cbcda271c56ad76	Bacteria	Planctomycetes	Phycisphaerae	Tepidisphaerales	WD2101 soil group	uncultured Planctomycetales bacterium	uncultured Planctomycetales bacterium	36	57	48	0	0	0	0	191	57	35	79	0	61	0	0	120	60	87	97	57	0	0	61	67	0	0	46	0	0	45	72	0	0	51	45	145	51	0	59	58	99	23
096b5c0557731daca88f95171ff38f48	Bacteria	Proteobacteria	Gammaproteobacteria	Betaproteobacteriales	Burkholderiaceae	Massilia	NA	0	52	0	0	0	37	0	145	0	57	150	17	110	53	124	81	0	29	110	0	0	15	40	49	0	0	202	0	0	26	21	0	30	32	58	64	0	28	28	73	61	0
a9d95652b8d02f4b4498f480cc8d2f94	Bacteria	Verrucomicrobia	Verrucomicrobiae	Chthoniobacterales	Chthoniobacteraceae	Candidatus Udaeobacter	NA	14	0	26	0	0	0	0	56	0	0	24	0	23	0	0	20	0	31	74	0	0	0	0	38	0	0	0	0	0	0	0	0	0	0	0	154	24	0	0	37	0	0
b6faf289374d231c682fa2adbdcc001e	Bacteria	Patescibacteria	Saccharimonadia	Saccharimonadales	NA	NA	NA	0	0	27	9	0	20	0	0	0	0	0	0	22	0	0	0	0	0	44	14	0	0	0	15	14	12	0	0	0	0	0	0	8	0	0	140	0	0	0	0	0	0
46273a44186d185be593c10e4d1ab7e4	Bacteria	Proteobacteria	Alphaproteobacteria	Micropepsales	Micropepsaceae	uncultured	NA	0	27	55	0	0	24	0	74	0	22	0	0	0	0	0	41	0	87	126	0	0	0	0	68	36	0	40	33	0	0	0	0	0	20	34	230	48	0	0	43	0	0
b897c4435f17866a2bb94dc951ebeff1	Bacteria	Verrucomicrobia	Verrucomicrobiae	Opitutales	Opitutaceae	Opitutus	NA	0	0	0	19	0	31	0	108	20	37	80	0	43	0	33	57	0	102	67	0	15	39	0	26	0	39	32	59	22	29	41	0	25	60	40	135	0	29	0	87	0	0
5bba5f2e9394f62e8042e815854906b1	Bacteria	Actinobacteria	Thermoleophilia	Gaiellales	uncultured	uncultured bacterium	uncultured bacterium	21	0	19	0	0	0	0	34	0	24	11	0	0	0	0	0	0	28	49	0	0	23	0	36	13	0	0	0	0	0	0	0	0	0	0	155	0	0	27	0	29	0
565b4f421328126f98e9f2aff31630f1	Bacteria	Proteobacteria	Gammaproteobacteria	Enterobacteriales	Enterobacteriaceae	Pantoea	Ambiguous_taxa	0	0	28	0	16	14	0	151	0	0	127	0	159	11	0	20	0	36	22	22	0	24	0	11	0	27	48	0	18	0	0	0	18	11	113	202	9	24	20	35	35	0
01887a7390ca826e1f966e13898f4c48	Unassigned	NA	NA	NA	NA	NA	NA	0	0	18	0	0	0	0	27	0	0	6	0	9	0	0	0	0	31	48	5	0	0	0	0	19	0	0	0	0	0	0	0	0	0	0	98	0	0	12	8	0	0
65bbbcff742b91481006e306e1e8821c	Bacteria	Bacteroidetes	Bacteroidia	Sphingobacteriales	Sphingobacteriaceae	Mucilaginibacter	NA	34	26	39	0	10	0	0	101	13	16	37	0	18	20	11	22	0	45	159	0	0	36	0	27	0	0	0	9	17	26	0	0	12	0	25	429	31	23	23	0	0	0
4d229772813b1f762e22962e83db0b19	Bacteria	Proteobacteria	Gammaproteobacteria	Betaproteobacteriales	Burkholderiaceae	Burkholderia-Caballeronia-Paraburkholderia	NA	29	0	33	0	0	22	0	121	0	50	32	0	23	22	0	38	0	69	135	0	0	17	20	44	28	21	14	25	0	0	0	0	0	25	21	169	40	17	26	61	0	14
213d475cd0db69e5a0584c041719d933	Bacteria	Chloroflexi	TK10	uncultured bacterium	uncultured bacterium	uncultured bacterium	uncultured bacterium	25	0	42	0	0	0	0	114	21	55	28	0	0	29	0	61	0	43	106	0	0	22	0	72	41	19	65	0	11	0	29	13	16	28	30	108	52	0	34	27	31	19
49018bdd1a30d0dfdb75108f0982fccb	Bacteria	Actinobacteria	Actinobacteria	Frankiales	Cryptosporangiaceae	Cryptosporangium	NA	0	20	48	26	0	0	0	53	0	10	8	0	120	0	30	20	0	10	48	30	0	9	18	7	0	17	102	0	31	18	0	9	0	14	0	446	0	19	7	0	0	49
0c45be9a4cd229c01756caf24e8d82d4	Unassigned	NA	NA	NA	NA	NA	NA	105	28	0	0	8	0	26	139	50	51	40	0	0	0	0	46	0	0	62	31	0	24	27	44	21	26	28	0	0	22	22	12	0	52	45	99	0	24	44	39	0	0
40371682842135d1e7afe108fe333c5f	Bacteria	Acidobacteria	Subgroup 6	NA	NA	NA	NA	0	50	39	0	0	0	0	47	0	0	46	0	41	0	40	0	0	0	28	59	0	0	25	49	0	30	53	34	0	0	0	0	0	0	0	56	58	31	0	0	0	0
5a9c89a38b3508eb2e2de8eb2b77580c	Bacteria	Proteobacteria	Gammaproteobacteria	Gammaproteobacteria Incertae Sedis	Unknown Family	Acidibacter	NA	0	0	34	0	18	38	0	90	22	52	34	0	23	28	27	43	0	77	74	18	0	0	24	29	41	0	27	27	0	0	15	14	0	19	31	147	53	16	37	38	0	0
8d05cc1a29ce112e9686f559eedb8faa	Bacteria	FBP	uncultured bacterium	uncultured bacterium	uncultured bacterium	uncultured bacterium	uncultured bacterium	0	0	0	0	8	0	0	103	0	18	0	0	52	20	17	0	0	43	94	0	11	15	0	0	161	37	12	0	11	21	80	7	0	0	9	78	134	14	0	0	24	0
0d4c1aa0f1ae5d63856ff8b4bc96c576	Unassigned	NA	NA	NA	NA	NA	NA	0	0	20	0	0	0	0	121	0	17	38	0	0	0	0	16	0	89	58	21	0	0	34	35	17	0	19	0	0	0	0	0	0	39	0	57	20	0	0	33	0	0
15593b181c48fd04121b542fdc4dff44	Bacteria	Bacteroidetes	Bacteroidia	Chitinophagales	Chitinophagaceae	uncultured	uncultured bacterium	10	48	21	0	0	18	9	314	12	42	18	0	15	0	0	26	15	31	126	0	0	8	0	15	7	0	0	0	0	8	6	0	0	15	7	186	8	0	22	45	14	0
0f49b2f329293a038d38e727100cf357	Unassigned	NA	NA	NA	NA	NA	NA	17	0	26	0	0	13	0	50	0	18	18	0	15	9	0	0	0	38	40	0	0	0	0	24	18	0	0	0	0	0	0	0	0	0	9	94	0	0	0	0	0	0
d326f0ab9f035d2199d422b302b7c06a	Bacteria	Proteobacteria	Alphaproteobacteria	Acetobacterales	Acetobacteraceae	uncultured	NA	35	34	31	0	0	0	0	101	36	0	0	0	17	0	0	0	0	28	49	0	0	0	28	29	29	0	36	0	26	0	20	0	19	34	26	91	39	0	25	29	0	20
5aa4ec607f5c8b4e45bfc86e66109222	Bacteria	Verrucomicrobia	Verrucomicrobiae	Opitutales	Opitutaceae	Opitutus	NA	16	12	15	0	0	27	0	141	0	32	60	15	46	0	14	73	0	42	84	22	13	16	30	29	0	0	16	0	0	0	21	0	0	25	0	84	15	15	0	45	23	9
18dc043f8572876c4d222de8542ae822	Bacteria	Chloroflexi	AD3	uncultured bacterium	uncultured bacterium	uncultured bacterium	uncultured bacterium	9	0	8	0	0	0	0	20	0	11	0	4	0	0	0	0	0	9	0	0	0	0	8	13	0	0	0	0	0	0	0	0	14	0	0	54	12	0	0	0	7	0
759b9363bc5767550f650fa56ff7b1fd	Bacteria	Patescibacteria	Saccharimonadia	Saccharimonadales	uncultured bacterium	uncultured bacterium	uncultured bacterium	0	0	10	0	0	0	0	15	0	16	0	0	0	0	0	0	0	9	30	0	0	0	0	8	6	0	0	0	0	5	0	0	0	9	0	62	0	0	0	0	0	0
a6331b131a7e5b459689527c1a75679f	Bacteria	Acidobacteria	Acidobacteriia	Solibacterales	Solibacteraceae (Subgroup 3)	Bryobacter	uncultured bacterium	26	29	24	0	13	17	0	68	0	27	13	0	19	0	19	22	0	46	57	9	0	0	22	30	0	0	29	53	0	0	0	0	16	32	20	164	18	0	18	46	29	0
6bf21a3039a4e3e9c81107d44d0186a7	Bacteria	Actinobacteria	Actinobacteria	Pseudonocardiales	Pseudonocardiaceae	Pseudonocardia	uncultured bacterium	0	11	36	0	14	0	10	24	0	53	25	0	19	0	0	22	14	24	79	0	12	17	20	31	24	19	22	0	0	0	0	0	0	0	16	140	0	30	0	31	0	0
833e5a973342e1c31b99b4a5928434da	Unassigned	NA	NA	NA	NA	NA	NA	6	0	0	0	0	0	0	52	0	0	22	0	19	0	0	17	0	31	55	0	0	0	0	24	9	0	0	0	0	0	0	0	0	11	0	73	0	0	5	23	12	0
04a03de0156875cca99df6a985e951b2	Bacteria	Bacteroidetes	Bacteroidia	Cytophagales	Hymenobacteraceae	Adhaeribacter	NA	12	10	13	0	0	0	0	31	0	0	12	0	0	0	0	0	0	0	48	0	0	0	0	17	13	0	0	0	0	0	0	0	0	0	0	25	15	0	0	0	0	0
040a4f8f29e7f13d743b62f04bbb30ac	Bacteria	Patescibacteria	Saccharimonadia	Saccharimonadales	uncultured bacterium	uncultured bacterium	uncultured bacterium	0	12	9	0	0	12	0	11	0	0	0	0	12	0	12	0	10	11	37	0	0	0	0	17	8	0	0	0	0	0	0	0	0	0	0	60	0	0	0	0	0	0
44963d35354d9ba0eac83b8e8d8004d2	Unassigned	NA	NA	NA	NA	NA	NA	10	0	20	0	0	0	0	103	11	15	19	0	0	11	32	43	16	39	0	0	0	21	0	23	11	0	22	28	0	5	14	8	14	87	11	78	0	23	13	19	62	0
1ddd9339d67ddeacdd7bc191d90ed167	Unassigned	NA	NA	NA	NA	NA	NA	0	31	42	7	7	0	0	34	18	21	24	0	18	7	0	0	18	189	46	0	6	9	15	67	0	0	23	6	0	4	8	0	12	10	0	53	0	0	8	27	37	0
e9e4dd764940499a15195f0c16819e28	Bacteria	Bacteroidetes	Bacteroidia	Sphingobacteriales	Sphingobacteriaceae	Mucilaginibacter	Ambiguous_taxa	29	11	30	23	0	11	0	104	0	21	31	23	0	0	0	10	0	15	54	26	0	0	16	14	11	0	23	8	11	0	0	0	0	0	0	99	15	23	19	12	22	0
55bcbde774becdf31f3f936d94604aa3	Unassigned	NA	NA	NA	NA	NA	NA	0	26	33	0	0	13	0	123	9	10	26	0	20	11	7	0	0	52	74	0	17	16	13	80	10	7	0	17	0	0	0	0	12	15	10	46	0	6	30	19	13	0
c51fc7eec75556c005a3094fd9046e05	Bacteria	Acidobacteria	Subgroup 17	NA	NA	NA	NA	0	0	33	0	0	0	0	38	19	24	0	0	0	16	0	20	0	23	45	0	0	0	22	13	24	0	0	20	0	0	19	0	10	16	0	27	0	0	0	0	0	0
170483839e316c75a000d217ce50a107	Bacteria	Chloroflexi	Ktedonobacteria	Ktedonobacterales	Ktedonobacteraceae	G12-WMSP1	uncultured Chloroflexi bacterium	19	0	0	0	10	15	0	84	0	26	0	5	0	0	15	0	0	31	31	0	19	0	0	0	14	0	0	0	0	0	20	0	0	21	20	38	24	0	0	29	0	16
3db12698b3cdd6d6a92001e57ba2d05c	Unassigned	NA	NA	NA	NA	NA	NA	0	0	16	0	0	0	0	0	10	7	0	0	13	0	0	6	0	22	34	0	0	0	0	19	10	4	20	14	0	0	0	0	5	0	0	74	15	11	0	0	0	0
a218279f66ec00baa873dcb68d597856	Bacteria	Chloroflexi	Ktedonobacteria	Ktedonobacterales	Ktedonobacteraceae	uncultured	NA	0	0	169	0	0	48	0	192	51	0	0	0	41	0	39	64	0	216	251	0	35	40	43	98	101	0	53	35	0	0	70	0	0	65	78	829	71	35	41	80	50	0
847871975f7a792e71ced5238c347577	Bacteria	Firmicutes	Bacilli	Bacillales	Paenibacillaceae	Paenibacillus	uncultured bacterium	24	129	0	0	0	14	26	856	15	241	128	31	208	31	33	47	0	5	35	37	0	18	28	0	0	0	26	0	0	0	0	0	0	0	223	0	0	7	0	72	22	11
2c63f1db24687942865aef946be73326	Bacteria	Proteobacteria	Alphaproteobacteria	Dongiales	Dongiaceae	Dongia	NA	86	38	102	0	28	37	0	244	27	60	47	0	52	0	0	119	38	63	242	0	0	0	0	54	30	31	76	69	0	0	0	0	0	70	38	519	87	0	76	102	53	31
d6c91102a0583747948c116cb4bbb4eb	Bacteria	Actinobacteria	Actinobacteria	Corynebacteriales	Mycobacteriaceae	Mycobacterium	NA	37	47	192	18	0	47	27	346	32	74	110	21	55	0	29	55	0	74	116	0	0	0	42	52	0	47	19	39	38	0	0	0	0	0	0	194	0	0	0	72	0	33
7027dc191b1a41efd467233a4dd45e0f	Bacteria	Gemmatimonadetes	Gemmatimonadetes	Gemmatimonadales	Gemmatimonadaceae	uncultured	uncultured bacterium	0	29	16	0	0	0	0	39	12	0	17	0	0	0	0	0	0	23	45	0	0	0	0	0	0	0	20	0	0	0	0	0	0	0	0	146	24	0	0	0	0	0
e38d5142fc16ce86281828b850d345ea	Bacteria	Planctomycetes	Phycisphaerae	Tepidisphaerales	WD2101 soil group	NA	NA	0	0	0	0	0	40	0	116	41	0	0	0	37	0	0	30	44	73	68	0	0	54	0	36	0	0	45	0	0	0	0	0	33	62	34	149	0	0	0	40	64	0
7700fa4267cd975dc053e42bf331774a	Unassigned	NA	NA	NA	NA	NA	NA	0	35	14	0	12	30	7	229	0	0	0	0	0	0	43	0	0	58	195	0	0	32	56	20	0	21	15	20	12	28	13	0	0	18	0	106	312	26	0	88	46	0
e212e6be8e5be81038943db348e5101d	Bacteria	Proteobacteria	Gammaproteobacteria	Xanthomonadales	Xanthomonadaceae	Arenimonas	NA	0	0	0	0	21	0	0	112	0	0	40	16	56	60	49	59	0	44	149	0	0	50	54	38	0	0	65	47	0	37	0	0	24	49	23	136	0	57	0	37	37	0
9472479c908615dbd7539bce6962762e	Bacteria	Acidobacteria	Subgroup 6	NA	NA	NA	NA	0	47	0	0	0	0	0	47	0	0	0	0	23	0	0	0	0	39	46	0	0	0	0	0	34	0	46	0	0	0	0	0	0	0	0	130	0	16	20	20	0	18
1eab2ca5628f180a6d2e0a5cc007bf8c	Bacteria	Proteobacteria	Gammaproteobacteria	Betaproteobacteriales	Burkholderiaceae	Cupriavidus	Ambiguous_taxa	38	0	0	0	0	27	15	50	0	335	96	21	0	0	0	27	0	93	81	23	0	30	38	46	42	0	0	49	0	0	37	11	50	41	32	49	0	0	0	24	30	0
495592103b458f170179e746208a14e6	Bacteria	Actinobacteria	Actinobacteria	Micromonosporales	Micromonosporaceae	Actinoplanes	NA	34	0	77	29	27	0	0	110	0	53	38	0	13	35	20	35	0	89	100	0	0	0	19	0	32	31	54	13	29	0	45	0	15	16	42	197	0	0	60	90	25	0
c409dd94f4c4ba50d4151627c00d3924	Bacteria	Actinobacteria	Actinobacteria	Micromonosporales	Micromonosporaceae	Actinoplanes	NA	0	0	61	0	26	0	0	42	0	11	26	0	20	0	0	0	0	100	86	14	0	0	0	33	23	12	51	60	18	16	10	0	0	34	12	371	34	22	51	90	22	28
4502dc2f5af21bc67a83f0b66565ca5d	Bacteria	Proteobacteria	Alphaproteobacteria	Sphingomonadales	Sphingomonadaceae	Sphingomonas	NA	54	0	23	8	0	12	8	127	22	22	64	0	25	0	12	144	0	17	41	0	12	39	30	0	0	21	39	0	0	12	0	9	0	0	144	213	30	0	0	47	15	21
90e623fd6f552190452905c89574e003	Bacteria	Actinobacteria	Acidimicrobiia	Microtrichales	uncultured	uncultured bacterium	uncultured bacterium	0	0	22	0	0	0	14	0	0	0	22	0	34	0	0	0	0	36	27	32	0	0	0	29	0	0	0	29	0	0	0	0	0	0	0	88	24	0	22	0	0	0
daa5d5b90840d9d8369fb4682bc0eb7a	Bacteria	Proteobacteria	Alphaproteobacteria	Azospirillales	Inquilinaceae	Inquilinus	NA	0	0	0	16	0	0	20	135	0	0	47	0	0	0	26	38	0	63	48	25	17	0	0	0	28	0	0	49	0	0	17	25	21	52	48	220	72	32	34	41	34	25
473020e1fdcaca8fe17ba97f41c9f0d6	Bacteria	Proteobacteria	Alphaproteobacteria	Rhizobiales	Xanthobacteraceae	uncultured	NA	20	0	23	0	0	0	0	64	22	0	0	0	26	0	0	0	0	47	72	0	0	0	0	33	13	0	25	0	0	0	10	0	0	0	0	107	30	0	0	30	0	0
8f7eae9a6fc3b82b8ce27a9a3675b0c7	Bacteria	Proteobacteria	Gammaproteobacteria	Betaproteobacteriales	Burkholderiaceae	Rhizobacter	NA	0	0	25	0	0	0	0	144	0	40	48	0	25	0	16	52	0	42	99	0	0	0	0	26	22	0	35	0	0	0	0	0	0	31	0	100	25	0	0	34	0	0
0e9a004ba66fba6d89f9049f23909a6c	Bacteria	Proteobacteria	Gammaproteobacteria	Xanthomonadales	Rhodanobacteraceae	Dokdonella	uncultured bacterium	34	0	31	0	0	0	0	282	14	19	17	0	13	0	22	21	15	27	89	0	21	19	14	22	16	0	36	32	0	14	0	0	0	16	20	180	0	13	22	25	0	0
e5f7e17507c24aba07b9be6716317e28	Bacteria	Proteobacteria	Gammaproteobacteria	Betaproteobacteriales	Burkholderiaceae	Noviherbaspirillum	NA	33	0	29	0	0	29	0	238	0	0	0	0	29	0	22	41	0	30	217	0	0	16	26	16	19	0	16	11	0	0	0	0	0	14	37	102	13	26	0	22	12	0
ac8f1fe0c17a1d81de02555e6310f01a	Bacteria	Acidobacteria	Subgroup 6	uncultured Acidobacteria bacterium	uncultured Acidobacteria bacterium	uncultured Acidobacteria bacterium	uncultured Acidobacteria bacterium	0	0	15	0	0	0	0	20	0	0	0	0	10	0	0	0	0	14	44	0	0	0	6	18	11	0	0	0	0	0	0	0	0	0	0	38	12	0	10	0	16	0
a0ae16dbff6127c6dc40745fa457a663	Bacteria	Acidobacteria	Subgroup 6	NA	NA	NA	NA	0	0	11	0	0	0	0	21	0	15	7	0	0	0	0	0	0	0	33	0	0	0	0	23	12	0	0	0	0	0	0	0	0	5	0	44	0	0	0	0	0	0
1142279559586f42590284e7c8956e72	Unassigned	NA	NA	NA	NA	NA	NA	0	0	10	0	0	0	0	14	0	9	0	0	0	0	0	0	0	0	21	0	0	8	0	20	0	0	0	0	0	0	0	0	0	0	0	56	0	0	19	0	7	5
bf19ff1415b14252d714242d387f4c05	Bacteria	Actinobacteria	Actinobacteria	Corynebacteriales	Mycobacteriaceae	Mycobacterium	uncultured bacterium	18	0	23	0	16	0	0	64	0	19	19	0	0	0	0	0	36	16	26	55	0	0	0	23	42	0	27	0	0	0	53	0	11	0	41	113	42	22	44	18	60	0
6fd44ce601e89178c84454a14d0a02c5	Bacteria	Verrucomicrobia	Verrucomicrobiae	Chthoniobacterales	Chthoniobacteraceae	Candidatus Udaeobacter	uncultured bacterium	22	0	14	0	0	0	0	51	0	0	17	0	13	0	0	23	0	22	53	0	0	0	0	17	0	0	0	0	0	0	0	0	0	0	0	115	13	0	0	14	0	0
61e05394bcd5b0852906d19b7d9b7276	Unassigned	NA	NA	NA	NA	NA	NA	9	0	25	6	0	31	0	214	28	77	13	0	0	0	0	17	0	49	61	10	0	31	0	17	0	18	39	17	0	12	48	16	11	0	0	38	19	0	16	22	0	0
72d33aa0b7f58d201f1c5ee13b025743	Bacteria	Bacteroidetes	Bacteroidia	Cytophagales	Microscillaceae	uncultured	uncultured bacterium	0	25	29	0	14	0	0	81	19	27	20	0	14	16	10	25	0	36	101	0	0	25	16	38	0	11	32	0	0	0	0	0	0	0	18	184	11	18	18	0	0	11
1537dbae0f99f39f2e623da1b8eb6102	Bacteria	Acidobacteria	Subgroup 6	NA	NA	NA	NA	29	0	0	0	16	30	0	6	0	0	13	0	37	0	0	25	0	0	12	0	0	0	0	28	32	0	0	0	0	0	0	0	31	0	35	0	28	0	0	34	0	0
fb4b35787217b93d90a548a87c6512c7	Unassigned	NA	NA	NA	NA	NA	NA	0	0	0	0	0	18	0	33	0	21	31	0	28	0	24	30	19	68	53	18	13	0	21	0	0	28	39	0	0	0	14	12	0	8	0	95	0	15	0	29	0	7
ac5842bd533d92dec82c59240c7f60d0	Bacteria	Proteobacteria	Gammaproteobacteria	Betaproteobacteriales	Nitrosomonadaceae	mle1-7	uncultured bacterium	11	0	0	5	0	0	0	23	0	0	0	0	0	7	0	0	9	10	36	8	0	0	0	0	0	0	0	0	0	0	0	0	0	0	0	50	0	0	9	13	0	0
ac939a3b2ef0628bae83971accd4d97e	Bacteria	Bacteroidetes	Bacteroidia	Chitinophagales	Chitinophagaceae	uncultured	uncultured bacterium	0	0	5	0	0	6	0	11	0	0	0	0	0	0	0	0	0	9	14	7	0	0	0	15	0	0	0	0	0	0	0	0	0	7	0	52	4	0	0	0	0	0
17d2c4e64b0095916b20668a0929c39d	Bacteria	Acidobacteria	Subgroup 6	NA	NA	NA	NA	0	0	16	0	0	0	0	0	0	26	15	0	0	25	0	8	0	10	17	0	13	10	0	0	0	0	0	0	0	0	15	0	8	0	0	29	33	0	0	0	0	0
5dcca56aa4ee63e5873f6094b831f400	Bacteria	Proteobacteria	Gammaproteobacteria	Betaproteobacteriales	Burkholderiaceae	Duganella	NA	52	86	99	0	0	0	33	946	0	47	402	53	204	33	60	0	0	80	355	0	14	0	32	23	0	0	44	0	0	0	34	0	0	0	127	80	0	0	0	35	0	108
4d5ad19fde9ec4fc8808ceb94efd1745	Bacteria	Proteobacteria	Gammaproteobacteria	Xanthomonadales	Xanthomonadaceae	Lysobacter	NA	44	0	100	0	0	51	0	224	0	70	50	0	54	0	0	68	38	119	417	0	0	53	37	65	42	36	0	51	0	0	35	0	0	44	31	433	47	56	52	118	0	0
05f6970d3f265f7f66482f7f75e274ba	Bacteria	Actinobacteria	Actinobacteria	Micromonosporales	Micromonosporaceae	Actinoplanes	uncultured actinobacterium	104	0	76	0	0	0	0	151	0	98	79	35	45	0	33	106	0	120	154	51	0	0	42	125	39	39	72	59	0	41	0	36	47	81	64	499	41	0	60	142	0	0
96e4ae87c016659780b84ab965dfa427	Bacteria	Bacteroidetes	Bacteroidia	Chitinophagales	Chitinophagaceae	Niastella	uncultured bacterium	55	0	25	0	0	90	114	323	41	138	102	0	222	33	0	42	0	115	163	0	0	22	0	56	0	0	52	31	0	0	23	0	0	96	172	225	21	63	0	82	38	0
f9b5202289dd09045eae50327ff446aa	Bacteria	Actinobacteria	Actinobacteria	Micromonosporales	Micromonosporaceae	NA	NA	0	0	48	0	0	0	0	69	55	21	58	0	0	33	0	34	62	223	75	0	0	45	0	0	57	84	0	24	0	56	0	0	0	36	0	822	0	50	44	36	35	0
8ac03270c78034b50c152c7aab92486c	Bacteria	Proteobacteria	Alphaproteobacteria	Rhizobiales	Xanthobacteraceae	uncultured	NA	0	0	36	0	0	0	0	97	0	0	24	0	0	0	0	0	50	72	130	0	12	0	0	58	0	0	40	25	0	0	0	0	0	0	0	156	38	0	0	44	0	0
e5d2897df2f464827244b871d67ee050	Bacteria	Proteobacteria	Alphaproteobacteria	Rhizobiales	Devosiaceae	Devosia	uncultured bacterium	38	39	35	0	0	45	0	288	0	62	41	40	80	0	0	0	0	51	68	0	0	32	46	57	33	113	47	30	0	46	0	0	0	0	134	297	98	0	0	53	39	0
ddfb07eb8c30f8591cd6f57b888a4b4a	Bacteria	Planctomycetes	Phycisphaerae	Tepidisphaerales	WD2101 soil group	uncultured bacterium	uncultured bacterium	0	42	31	0	0	0	0	112	39	0	0	0	33	0	0	36	0	67	116	0	0	0	32	52	0	0	0	29	0	0	28	0	0	0	0	143	0	0	0	32	45	0
65a07911f3082f2f94543eecdc1df3bb	Bacteria	Proteobacteria	Gammaproteobacteria	Betaproteobacteriales	SC-I-84	uncultured bacterium	uncultured bacterium	40	0	34	18	0	0	41	132	0	0	42	0	25	0	0	53	0	71	125	0	0	0	0	47	0	0	0	39	0	0	0	25	0	40	0	211	36	0	0	0	0	0
bc045070e32ce50048cc7fc5a6956f5a	Bacteria	Gemmatimonadetes	Gemmatimonadetes	Gemmatimonadales	Gemmatimonadaceae	uncultured	uncultured bacterium	34	0	0	0	0	0	0	29	0	24	23	0	0	0	0	0	0	32	72	0	0	0	0	21	0	0	0	0	0	0	0	0	0	0	0	107	18	0	0	12	0	0
f7a166f49dbed374c33b3673cd6c3a78	Unassigned	NA	NA	NA	NA	NA	NA	18	0	87	0	0	0	44	168	0	34	0	9	0	0	19	74	0	91	129	0	23	0	32	71	0	0	46	29	0	32	0	20	6	32	25	142	0	18	93	107	0	60
3c9e456a25d686be8404f0002f42b4c7	Bacteria	Acidobacteria	Blastocatellia (Subgroup 4)	Pyrinomonadales	Pyrinomonadaceae	RB41	uncultured bacterium	0	0	0	0	0	17	0	0	17	19	26	0	0	0	0	0	0	18	34	0	0	0	0	31	37	0	0	17	0	0	0	0	0	0	0	66	0	0	0	0	0	0
9bd3fc81c695daf62d5db51b3ffe612b	Bacteria	Proteobacteria	Gammaproteobacteria	Betaproteobacteriales	SC-I-84	NA	NA	0	0	22	0	0	0	0	20	0	0	23	0	0	0	0	0	0	0	25	12	0	0	0	12	30	0	0	0	0	0	0	0	0	0	0	70	28	0	0	0	0	0
d21893da7f1c0559aae681947cd6fb08	Bacteria	Acidobacteria	Holophagae	Subgroup 7	NA	NA	NA	8	0	17	0	0	0	0	19	0	0	0	0	0	0	0	0	0	16	27	0	0	0	0	17	12	0	0	0	0	0	0	0	0	0	0	52	0	0	11	0	0	0
a68b92e05dbb7223b97b8daf3bf5c9d8	Bacteria	Nitrospirae	Nitrospira	Nitrospirales	Nitrospiraceae	Nitrospira	uncultured bacterium	0	0	0	0	0	10	0	26	12	17	0	0	0	0	0	10	0	0	16	0	0	0	0	23	16	0	17	0	0	0	0	0	0	0	0	54	0	0	15	0	0	0
90a888a082a716ec03b4874e805ea64c	Unassigned	NA	NA	NA	NA	NA	NA	0	0	16	0	0	0	0	54	0	18	17	0	0	0	0	26	0	38	31	0	0	0	0	0	11	0	0	0	0	0	0	0	0	0	7	54	10	0	0	7	0	0
cbf1260e6e076ba9e749524cf9b5eff0	Bacteria	Proteobacteria	Gammaproteobacteria	R7C24	NA	NA	NA	43	0	24	0	0	33	0	98	32	38	46	0	26	26	0	33	33	37	143	0	0	24	0	31	0	0	34	0	0	0	20	16	0	31	0	141	0	32	51	51	44	0
ac03b86e38f27c6a492359cd69ebd0d4	Bacteria	Acidobacteria	Acidobacteriia	Solibacterales	Solibacteraceae (Subgroup 3)	Candidatus Solibacter	NA	0	0	0	0	0	0	0	19	0	40	53	0	0	0	0	48	0	42	47	0	0	0	0	27	64	0	34	0	0	0	0	0	0	0	24	36	0	0	0	35	0	0
7a5247fdec413c6f0784b8068565b324	Bacteria	Proteobacteria	Gammaproteobacteria	Betaproteobacteriales	Burkholderiaceae	uncultured	Ambiguous_taxa	18	0	14	0	21	0	0	72	0	105	21	10	16	0	9	17	17	23	52	0	0	17	0	40	0	0	20	20	0	0	10	25	0	23	0	398	10	0	22	38	0	40
602b0871252f0716c82df63e2c25d9df	Bacteria	Actinobacteria	Actinobacteria	Micromonosporales	Micromonosporaceae	Actinoplanes	NA	17	0	17	0	0	12	0	147	17	16	19	17	10	11	0	0	0	20	65	0	0	33	33	32	29	14	29	19	0	0	15	0	0	0	18	272	0	0	18	75	20	47
9fb3734cd4dad5fed70256f74988231a	Bacteria	Planctomycetes	Phycisphaerae	Tepidisphaerales	WD2101 soil group	uncultured planctomycete	uncultured planctomycete	0	0	11	0	0	6	0	34	0	6	8	0	0	0	11	0	6	0	33	0	0	0	0	0	0	0	0	0	0	0	16	0	0	0	0	85	10	0	0	0	14	5
92864d0110a74051fb195476c7bd0a7b	Bacteria	Actinobacteria	Thermoleophilia	Gaiellales	uncultured	uncultured bacterium	uncultured bacterium	0	0	0	0	0	0	28	39	0	0	29	0	32	54	0	44	31	0	51	0	0	0	0	53	0	0	26	0	0	0	45	0	0	0	0	146	0	22	16	27	0	0
b13a9fe19b5ff4706355d585e641ba7e	Bacteria	Verrucomicrobia	Verrucomicrobiae	Chthoniobacterales	Terrimicrobiaceae	Terrimicrobium	NA	0	42	13	13	0	0	13	117	0	34	40	0	28	22	43	35	0	77	47	0	0	26	30	11	0	28	0	0	0	0	0	18	0	19	0	101	94	0	53	36	33	0
55e04ec255a5d8964901df824bf6a216	Bacteria	Actinobacteria	Thermoleophilia	Gaiellales	uncultured	uncultured bacterium	uncultured bacterium	8	0	0	0	0	0	0	21	0	0	0	0	0	0	0	0	0	17	29	0	0	0	0	19	9	0	0	0	0	0	0	0	12	0	12	66	12	0	0	0	0	0
b47cb0cf31983e5a6beba9c6a7d76c4f	Bacteria	Proteobacteria	Alphaproteobacteria	Caulobacterales	Caulobacteraceae	NA	NA	0	0	42	0	0	0	0	61	0	16	36	0	32	0	22	0	0	56	97	0	0	21	0	60	28	14	22	0	0	21	0	0	0	31	0	173	0	16	18	37	0	0
f9d2fc9e0b563d47b038d43756c30345	Unassigned	NA	NA	NA	NA	NA	NA	36	0	33	0	0	0	0	118	16	25	35	0	32	0	0	63	0	39	65	16	21	16	27	33	15	0	27	0	0	0	23	0	0	45	24	113	17	26	23	33	32	0
5ad7f4f85a771f1f2f2df1f44ef66eae	Bacteria	Proteobacteria	Alphaproteobacteria	Rhizobiales	Rhizobiaceae	Mesorhizobium	Ambiguous_taxa	21	0	24	0	0	45	11	110	23	31	26	0	19	0	0	32	0	39	106	0	0	14	17	23	0	21	41	18	0	0	13	0	0	0	15	161	22	0	20	22	0	0
681f812269dc906a19f3b75764b2ffe6	Bacteria	Acidobacteria	Holophagae	Subgroup 7	uncultured bacterium	uncultured bacterium	uncultured bacterium	0	0	11	0	0	0	0	14	0	13	0	0	0	0	0	0	0	16	12	8	0	0	0	0	0	0	11	0	0	0	0	0	0	0	0	51	0	0	0	0	0	0
92fc8453109cd77026c28c0ad5450372	Bacteria	Proteobacteria	Alphaproteobacteria	Caulobacterales	Caulobacteraceae	uncultured	NA	24	21	33	0	0	26	0	36	29	41	41	18	41	24	0	0	27	26	105	15	0	23	0	0	0	14	39	0	16	0	0	0	0	10	52	77	23	0	0	20	15	0
eeeb4680c82e1d764c44a1311a0c77c6	Bacteria	Proteobacteria	Deltaproteobacteria	Myxococcales	Sandaracinaceae	uncultured	NA	29	0	19	18	20	25	0	38	14	25	23	10	15	0	0	0	0	31	106	0	0	0	18	64	22	21	18	31	21	0	0	0	18	0	10	245	0	0	0	0	0	26
22d625a1af69f4c43952a58199bd74a2	Unassigned	NA	NA	NA	NA	NA	NA	0	0	17	9	19	24	0	21	10	0	11	0	30	0	16	0	0	52	91	13	0	0	0	17	0	19	40	0	8	18	15	0	39	17	0	249	0	16	17	102	15	0
2b7960ee89b16556d1a031f887ab1738	Bacteria	Acidobacteria	Blastocatellia (Subgroup 4)	Pyrinomonadales	Pyrinomonadaceae	RB41	uncultured bacterium	34	0	22	0	0	19	0	167	0	17	22	0	23	21	0	29	8	38	77	0	0	16	13	45	0	7	0	0	0	0	14	0	0	15	21	121	29	17	13	27	24	0
a375d13db0d83018b9dd5da28ab19a91	Bacteria	Proteobacteria	Alphaproteobacteria	Rhodospirillales	Rhodospirillaceae	uncultured	NA	32	17	30	0	0	0	0	52	0	0	36	0	29	0	15	0	0	34	0	16	9	0	23	0	32	20	0	25	14	31	24	0	0	0	23	94	35	17	22	0	0	0
a79a664b63735dd370acf8fa2d3e888a	Bacteria	Actinobacteria	Acidimicrobiia	IMCC26256	uncultured bacterium	uncultured bacterium	uncultured bacterium	0	0	39	0	0	19	0	59	17	45	36	0	0	0	17	17	0	61	34	16	10	14	0	52	0	0	41	28	20	0	0	0	0	17	40	107	31	0	33	32	17	23
4f5b6a26f9858678b9b48231cd21cee4	Bacteria	Proteobacteria	Gammaproteobacteria	Betaproteobacteriales	Nitrosomonadaceae	IS-44	NA	0	0	0	0	0	18	0	35	20	0	0	0	0	0	0	0	0	0	34	0	15	0	0	24	0	0	0	0	0	0	0	0	0	0	0	30	11	0	0	0	0	0
7152a1f473e321f316ffd16a823018cc	Bacteria	Bacteroidetes	Bacteroidia	Chitinophagales	Chitinophagaceae	Terrimonas	uncultured bacterium	0	0	0	0	0	15	0	28	0	17	8	0	0	0	0	10	0	14	46	0	0	0	0	15	11	0	0	0	0	0	0	0	0	0	0	42	0	9	0	0	0	0
f7f53b877f7d914c950068c438f2cc2b	Bacteria	Bacteroidetes	Bacteroidia	Cytophagales	Cytophagaceae	Sporocytophaga	metagenome	0	44	47	7	0	10	12	41	0	9	14	0	0	0	0	0	0	34	75	9	0	14	0	36	20	10	17	24	0	0	0	0	0	0	0	191	63	15	20	34	0	6
37b611503bd69913348ab6f6996b378a	Unassigned	NA	NA	NA	NA	NA	NA	0	0	0	0	0	0	0	28	0	7	0	0	6	0	7	0	0	9	9	0	0	0	0	0	8	0	0	0	0	0	0	0	0	0	0	28	0	0	6	0	0	0
6cea6a2df647572a4ca141f698b43e1c	Bacteria	Chloroflexi	JG30-KF-CM66	NA	NA	NA	NA	0	0	9	0	0	0	0	0	0	8	0	0	7	0	0	5	0	12	13	0	0	0	4	16	7	0	0	0	0	0	0	0	6	0	0	46	0	0	0	0	0	0
c96f945fa3bb54dba4a382aed76552e7	Unassigned	NA	NA	NA	NA	NA	NA	0	0	0	0	0	22	0	66	16	0	0	0	17	0	0	0	18	35	0	0	23	0	0	39	15	8	0	0	0	0	0	15	0	31	18	69	18	0	0	0	12	0
a5c1e10234a9783c8ce080c27f09995d	Unassigned	NA	NA	NA	NA	NA	NA	6	0	7	0	0	0	0	47	0	0	0	0	29	0	9	0	0	52	44	12	0	0	0	36	0	0	15	0	0	0	12	0	0	0	0	63	0	0	0	0	31	0
08c675d4c5f1d52588dabf292598cc3d	Unassigned	NA	NA	NA	NA	NA	NA	14	0	145	0	0	0	0	1638	0	0	13	0	0	10	25	123	0	27	64	0	36	0	9	9	0	0	45	65	80	62	17	11	0	45	0	994	11	64	0	45	52	0
6e023e66fe5ed663fef3871e5ce29f38	Bacteria	Verrucomicrobia	Verrucomicrobiae	Opitutales	Opitutaceae	Opitutus	NA	29	0	33	0	0	0	0	118	0	70	63	0	25	17	26	79	0	82	202	0	0	0	0	0	0	17	28	17	0	0	39	0	21	0	39	630	0	28	0	66	69	23
ff624ac194e28d5ff8223554d17d0fdf	Bacteria	Bacteroidetes	Bacteroidia	Sphingobacteriales	Sphingobacteriaceae	Mucilaginibacter	uncultured bacterium	0	0	77	0	43	40	0	48	0	0	37	13	32	0	16	25	23	240	64	0	27	43	0	30	41	0	0	0	0	0	0	0	0	22	0	569	75	47	55	40	33	0
de92d859f5eee16ce68fef122bbc8e94	Unassigned	NA	NA	NA	NA	NA	NA	22	0	39	0	0	23	0	134	0	49	50	0	0	0	0	46	34	57	116	0	0	0	0	47	29	103	64	22	0	90	38	0	31	0	33	444	0	0	21	56	37	0
f2e49fc1c1a706761973721ea5b1b82e	Bacteria	Proteobacteria	Gammaproteobacteria	Xanthomonadales	Rhodanobacteraceae	Rhodanobacter	uncultured bacterium	45	24	52	0	0	0	0	294	0	70	66	20	42	0	0	72	0	53	164	0	0	20	0	38	0	0	32	27	0	0	20	0	0	26	0	224	34	0	28	44	0	0
4539df6bcaa19fd1248a9bdd206b50f7	Bacteria	Gemmatimonadetes	Gemmatimonadetes	Gemmatimonadales	Gemmatimonadaceae	uncultured	NA	0	0	28	0	0	0	23	0	0	0	0	0	67	0	0	0	0	18	47	0	0	0	0	27	0	40	0	0	0	41	0	0	0	0	0	100	0	0	0	0	0	0
1d32cf7e67e660cb2a4991eefe238619	Unassigned	NA	NA	NA	NA	NA	NA	0	0	34	0	10	10	23	0	0	0	52	0	46	14	52	88	57	371	79	0	12	0	40	18	18	0	0	0	57	0	45	15	0	30	27	327	0	0	0	84	0	0
d7ebd84085140f3ab8f91054d74a564a	Bacteria	Proteobacteria	Gammaproteobacteria	Betaproteobacteriales	Burkholderiaceae	Cupriavidus	Ambiguous_taxa	0	0	32	0	0	0	0	130	0	291	98	0	41	50	0	0	16	0	126	0	21	0	63	0	0	42	28	0	24	31	0	0	0	0	0	83	34	31	37	29	0	26
e25afafd753b6625d7490321341623a2	Bacteria	Proteobacteria	Alphaproteobacteria	Rhizobiales	Xanthobacteraceae	uncultured	uncultured bacterium	23	17	0	6	0	0	0	0	0	17	0	0	0	0	0	0	0	26	65	0	0	0	0	26	0	0	22	0	0	0	0	0	0	0	0	85	32	0	0	0	0	0
e768c4eeea782b01bda200d0ddf18652	Bacteria	Proteobacteria	Alphaproteobacteria	Sphingomonadales	Sphingomonadaceae	Sphingobium	NA	35	26	57	0	0	0	23	99	0	40	57	0	29	0	0	50	0	52	92	0	0	0	0	37	28	0	44	31	22	0	0	23	27	0	45	183	0	0	38	50	31	0
9ecd06b8211727135fceeee3795aaa7f	Bacteria	Gemmatimonadetes	Gemmatimonadetes	Gemmatimonadales	Gemmatimonadaceae	Gemmatimonas	uncultured bacterium	0	0	27	0	0	0	0	52	0	23	19	0	18	0	0	25	0	45	79	0	0	0	0	43	0	0	20	28	0	0	0	0	0	0	0	200	0	25	0	14	0	0
4460dca6816decdaa87ebbb0a119bc19	Unassigned	NA	NA	NA	NA	NA	NA	0	0	15	0	0	0	0	0	0	0	0	0	13	0	0	0	0	0	43	0	0	0	0	0	8	0	0	0	0	0	0	0	0	0	12	95	0	0	12	24	0	0
ef6e21c40ea1fc3d3e99bc9235273b04	Bacteria	Proteobacteria	Alphaproteobacteria	Rhizobiales	Beijerinckiaceae	Roseiarcus	NA	33	0	21	0	0	0	26	149	0	40	46	16	24	0	24	0	0	47	121	0	0	0	0	44	0	23	0	0	0	0	32	7	0	28	25	245	71	28	26	0	20	0
3870027c682dc07f5ebeff74cbeb3624	Bacteria	Proteobacteria	Alphaproteobacteria	Caulobacterales	Caulobacteraceae	Phenylobacterium	NA	33	25	60	19	22	44	0	60	22	0	51	0	36	0	29	0	26	42	102	18	0	31	39	65	0	0	55	0	0	0	0	30	0	0	0	154	56	0	36	46	0	0
495f7cc572d025d325408fcae3bcf157	Bacteria	Verrucomicrobia	Verrucomicrobiae	Chthoniobacterales	Chthoniobacteraceae	Candidatus Udaeobacter	NA	0	20	0	0	0	0	0	23	0	0	0	0	17	0	17	0	0	20	67	0	0	0	0	28	0	22	0	0	0	0	0	0	0	14	0	74	0	0	0	0	0	0
1c97f082a6aa91e5d6f3c15d2a174548	Bacteria	Chloroflexi	Chloroflexia	Chloroflexales	Roseiflexaceae	uncultured	uncultured bacterium	0	14	35	0	0	36	15	166	0	32	29	0	22	26	0	46	18	42	120	17	0	0	25	43	0	0	26	0	0	12	20	0	0	22	32	220	0	14	19	34	0	0
6aaa924fa806788c6a0e7d338536eb34	Bacteria	Planctomycetes	Planctomycetacia	Isosphaerales	Isosphaeraceae	Singulisphaera	uncultured bacterium	0	45	33	0	0	32	0	216	25	21	38	0	0	0	0	27	26	76	66	0	0	0	0	46	26	29	29	26	0	27	29	0	14	28	32	107	16	22	24	32	0	0
704b00b9ab3e2489f6e13e0011f934c8	Bacteria	Proteobacteria	Deltaproteobacteria	Myxococcales	BIrii41	metagenome	metagenome	16	0	19	0	0	0	36	77	0	47	0	0	14	0	0	21	0	35	80	30	0	49	0	43	0	0	80	66	24	39	0	33	14	0	0	111	0	32	12	37	0	0
8086552609fdd576dcc74a497a728ba4	Bacteria	Proteobacteria	Alphaproteobacteria	Sphingomonadales	Sphingomonadaceae	Sphingomonas	NA	0	0	61	0	0	16	12	41	0	0	21	0	25	0	0	19	5	76	154	0	0	38	19	91	0	0	22	25	12	0	16	0	0	17	13	142	0	20	29	23	0	27
f269a52d912c67fdcd32d5774642e774	Bacteria	Proteobacteria	Gammaproteobacteria	Betaproteobacteriales	Nitrosomonadaceae	MND1	uncultured bacterium	0	0	16	0	0	14	0	14	0	10	0	0	0	0	0	15	0	19	50	0	0	0	0	16	0	0	0	0	0	0	0	0	0	0	0	110	0	0	0	15	0	0
f7171e55de24d2601cc7823775717bf4	Bacteria	Chloroflexi	Ktedonobacteria	C0119	uncultured Chloroflexi bacterium	uncultured Chloroflexi bacterium	uncultured Chloroflexi bacterium	0	34	33	0	0	17	11	83	17	40	0	0	28	0	12	15	19	58	83	0	0	0	12	38	20	0	35	0	0	23	0	0	6	0	27	145	0	12	52	54	24	14
8bfb2ec443ac68c57a927694de8aa74c	Unassigned	NA	NA	NA	NA	NA	NA	16	0	37	0	0	7	0	197	10	22	28	0	14	0	0	23	0	52	63	0	0	11	0	31	10	22	52	0	0	0	0	0	0	10	29	105	12	0	13	36	15	0
539bacf41b427dad7452e04f4fb4a10d	Bacteria	Bacteroidetes	Bacteroidia	Chitinophagales	Chitinophagaceae	Niastella	NA	53	0	17	0	0	47	0	71	0	19	22	0	17	15	8	17	0	30	74	10	0	26	12	24	0	0	15	0	0	0	0	0	0	38	32	105	26	20	13	71	15	0
f05ede3f4a5ac5c1e1658b9ecfdce64b	Bacteria	Actinobacteria	Actinobacteria	Streptosporangiales	Streptosporangiaceae	Microbispora	NA	22	0	10	0	0	0	0	0	0	0	14	0	8	0	0	11	13	47	19	21	16	0	9	57	8	0	13	0	0	96	0	12	0	0	5	234	0	0	17	22	35	7
f419ad4d07c3ecf6a51db3b817a2c2d4	Bacteria	Bacteroidetes	Bacteroidia	Chitinophagales	Chitinophagaceae	Niastella	Ambiguous_taxa	16	0	14	0	0	13	0	100	18	32	27	0	20	0	0	13	0	19	50	0	0	9	9	50	0	0	84	0	0	9	7	0	0	40	0	176	0	9	14	40	17	0
ddccb0fec978beb0703c3013060af4db	Bacteria	Verrucomicrobia	Verrucomicrobiae	Pedosphaerales	Pedosphaeraceae	ADurb.Bin063-1	NA	0	39	8	0	0	0	0	17	0	0	0	0	0	0	0	0	0	29	32	0	0	0	0	0	20	0	0	5	0	0	0	0	0	0	0	56	16	0	0	13	0	0
acf1f6c9cbb64552988190623001d494	Bacteria	Proteobacteria	Gammaproteobacteria	Betaproteobacteriales	SC-I-84	NA	NA	0	0	4	0	0	0	0	21	0	0	0	0	0	7	0	0	0	8	18	4	0	0	0	0	0	0	0	0	0	0	0	0	0	0	0	25	0	5	0	0	0	0
00a2d379e70fbde4561a052f70f03f5f	Unassigned	NA	NA	NA	NA	NA	NA	12	0	11	0	10	0	0	96	0	21	21	0	8	10	0	12	8	21	24	12	0	0	0	16	0	0	12	11	0	0	0	0	0	10	7	328	46	9	12	20	14	0
d26c17748a133ca79366af7a1ef2761d	Bacteria	Proteobacteria	Deltaproteobacteria	Bdellovibrionales	Bdellovibrionaceae	Bdellovibrio	uncultured bacterium	27	0	13	0	13	0	8	81	0	12	19	0	0	0	0	0	9	36	72	21	0	13	0	0	24	26	18	9	0	0	19	0	14	18	31	166	25	0	0	41	0	19
ae0c88f663d63a547bf4165a6784a33d	Bacteria	Acidobacteria	Acidobacteriia	Solibacterales	Solibacteraceae (Subgroup 3)	Candidatus Solibacter	uncultured bacterium	34	0	23	0	11	0	0	91	9	26	29	0	0	6	13	33	12	26	67	0	0	11	19	12	0	0	24	17	0	14	6	0	0	16	15	158	0	0	16	38	21	0
7ea56b9e328c1d93aa571093961dd7b5	Bacteria	Actinobacteria	Actinobacteria	Micromonosporales	Micromonosporaceae	NA	NA	16	0	21	16	0	0	0	86	0	34	25	16	12	19	0	22	8	32	58	0	0	10	0	25	14	0	13	16	9	4	0	0	0	16	0	185	0	10	14	32	12	0
7cdc91e9868ba727631d2ce6952ddb58	Bacteria	Planctomycetes	Phycisphaerae	Tepidisphaerales	WD2101 soil group	uncultured bacterium	uncultured bacterium	26	0	30	0	0	0	0	66	24	17	35	0	24	18	0	46	13	47	42	0	0	0	24	33	15	0	30	0	16	0	22	0	0	39	0	63	13	17	0	21	32	0
7bdef012f0f5311aa6fc7bf603b1a994	Bacteria	Proteobacteria	Gammaproteobacteria	Betaproteobacteriales	Burkholderiaceae	Massilia	uncultured bacterium	21	0	26	0	0	0	0	93	0	20	0	0	20	14	17	38	0	43	99	0	0	12	0	32	18	18	22	0	0	16	16	0	0	0	15	59	20	21	9	40	0	16
e1c399ccf6294891059012835995fe20	Bacteria	Acidobacteria	Subgroup 6	NA	NA	NA	NA	0	35	0	0	0	13	0	27	17	0	17	0	0	12	0	0	0	23	50	0	0	0	15	16	0	13	0	9	0	0	0	0	0	9	0	30	0	0	0	0	0	0
21063f4eb49ddf174a0ea2e5cef3e336	Bacteria	Gemmatimonadetes	Gemmatimonadetes	Gemmatimonadales	Gemmatimonadaceae	Gemmatimonas	uncultured bacterium	0	0	0	0	0	0	0	18	0	0	0	0	15	0	16	0	0	9	22	0	0	0	0	14	7	0	0	0	0	0	0	0	0	0	0	51	0	0	9	0	0	0
9bca8f57d65a0ee108bb9eb98d1cb5ed	Bacteria	Actinobacteria	Actinobacteria	Frankiales	Frankiaceae	Jatrophihabitans	NA	0	0	52	0	0	0	0	14	0	20	37	0	0	0	0	0	0	67	48	0	0	0	0	10	23	0	19	24	0	0	0	0	21	0	34	58	0	31	16	25	11	0
70568f004d9fd5ea7cc44c53eaedbd74	Bacteria	Chloroflexi	Ktedonobacteria	C0119	uncultured Chloroflexi bacterium	uncultured Chloroflexi bacterium	uncultured Chloroflexi bacterium	18	0	0	12	0	0	0	18	0	0	0	0	0	0	0	0	0	0	39	0	0	0	0	0	0	0	0	8	0	0	0	11	0	6	0	88	29	0	0	0	0	0
f0fd577fc7aab871e9df7f8ecb2db844	Bacteria	Acidobacteria	Holophagae	Subgroup 7	uncultured bacterium	uncultured bacterium	uncultured bacterium	0	0	0	0	0	0	0	0	0	0	0	0	0	0	7	0	0	12	26	0	0	9	0	25	11	15	0	0	0	0	15	0	0	0	0	44	0	0	0	0	0	0
5ae02e22adebbfb773996b57c889b016	Bacteria	Acidobacteria	Acidobacteriia	Solibacterales	Solibacteraceae (Subgroup 3)	Bryobacter	uncultured bacterium	15	0	14	0	0	0	0	39	21	0	0	0	10	0	0	14	13	18	74	14	0	0	0	21	0	0	28	10	0	0	0	0	0	0	15	94	15	0	17	30	0	14
2c4e8763f5f3b6b57be0bdd1301a8aa0	Bacteria	Planctomycetes	Planctomycetacia	Isosphaerales	Isosphaeraceae	NA	NA	0	0	14	0	0	0	0	29	0	0	12	0	0	0	0	8	8	0	0	0	0	0	0	13	0	0	14	0	0	10	0	0	0	0	0	21	12	0	11	0	0	6
90ffd4e04e4cf4d2e290d1079815f806	Bacteria	Proteobacteria	Gammaproteobacteria	Betaproteobacteriales	Burkholderiaceae	Duganella	NA	0	0	12	0	0	0	0	26	0	8	36	0	8	8	12	20	0	17	188	0	0	0	7	10	0	0	14	0	0	128	20	0	0	6	15	35	0	11	0	10	0	26
615ab1676db1b3ca1877495ed55bef87	Unassigned	NA	NA	NA	NA	NA	NA	6	0	0	0	0	0	0	30	0	0	0	0	0	4	0	11	0	25	25	0	0	0	0	0	0	0	0	0	0	0	0	0	0	0	0	69	0	0	8	0	0	0
0269d03860e5b7c15489e10237786253	Bacteria	Proteobacteria	Gammaproteobacteria	Betaproteobacteriales	Burkholderiaceae	uncultured	uncultured bacterium	0	0	23	0	0	7	0	108	0	19	29	0	19	0	10	0	0	31	55	0	0	16	6	22	0	0	17	18	0	12	20	0	9	21	0	117	14	25	17	15	7	14
f275c9cec02e76ac9f224e7234c6b63e	Bacteria	Actinobacteria	Actinobacteria	Corynebacteriales	Mycobacteriaceae	Mycobacterium	NA	4	0	16	0	20	0	0	11	0	0	6	0	0	0	0	0	0	0	23	0	0	0	0	38	0	0	0	0	0	0	51	0	0	0	36	14	0	28	20	23	18	0
c5191a1204ff13d81e841bea5f144349	Bacteria	Bacteroidetes	Bacteroidia	Sphingobacteriales	Sphingobacteriaceae	Mucilaginibacter	NA	0	8	15	0	0	0	0	104	0	14	0	6	14	0	0	13	9	29	36	6	0	15	17	28	27	0	0	11	0	8	0	0	12	0	0	119	21	0	10	31	0	11
6fdf5ed71b0ef68dbddb6dbb5fd92709	Bacteria	Proteobacteria	Deltaproteobacteria	Myxococcales	Sandaracinaceae	uncultured	uncultured bacterium	10	0	149	66	0	19	0	107	0	0	0	0	144	0	0	26	0	0	78	39	8	0	11	56	36	0	126	0	38	38	44	0	24	0	8	2301	0	72	177	16	11	0
d7a513e5b13abc02873dca018170b037	Bacteria	Proteobacteria	Gammaproteobacteria	Xanthomonadales	Rhodanobacteraceae	Rhodanobacter	uncultured bacterium	81	0	78	0	0	57	0	241	0	0	109	0	51	0	0	54	0	101	189	0	0	0	0	75	0	67	124	0	42	54	0	0	0	42	44	981	62	0	69	124	0	0
757a0c07631f1b2f627008e3e204c646	Bacteria	Proteobacteria	Gammaproteobacteria	R7C24	NA	NA	NA	0	0	64	0	0	0	38	333	0	38	105	0	51	0	0	118	49	105	177	0	0	0	34	90	42	42	42	43	0	30	0	0	0	39	43	543	85	0	39	161	0	0
7bcdbb4f64ac38fdc44b68e7251cafa8	Bacteria	Planctomycetes	Planctomycetacia	Isosphaerales	Isosphaeraceae	Singulisphaera	uncultured bacterium	58	0	51	0	0	74	0	538	0	0	100	0	0	0	0	63	41	147	202	24	0	0	53	60	67	50	44	0	0	0	0	0	71	51	41	363	44	0	41	88	0	0
1078932aac1e3640e2a5c014e15d7e9c	Bacteria	Proteobacteria	Alphaproteobacteria	Micropepsales	Micropepsaceae	uncultured	NA	0	0	0	0	0	31	31	261	49	27	60	0	53	0	0	57	0	0	213	0	0	0	0	98	25	34	0	25	0	0	0	0	0	27	0	670	0	0	29	63	0	0
6fd8cabf28ba9934fa4ad08be4326b45	Bacteria	Actinobacteria	Actinobacteria	Micromonosporales	Micromonosporaceae	Actinoplanes	Ambiguous_taxa	79	0	88	0	0	0	0	268	0	80	76	0	0	20	0	31	0	119	94	18	21	0	25	48	0	17	37	33	0	0	20	0	0	63	36	557	82	0	43	84	27	17
30c3d207c943f82c42bd24ca51ed4974	Bacteria	Proteobacteria	Alphaproteobacteria	Rhizobiales	Xanthobacteraceae	uncultured	NA	38	0	0	0	0	0	0	66	0	0	0	0	0	0	0	0	0	58	81	0	0	0	0	52	24	0	0	0	0	0	0	0	0	0	0	136	0	0	0	30	0	0
edf5ff8155f0c0c1b75d436cf08ac4eb	Bacteria	Proteobacteria	Alphaproteobacteria	Rhizobiales	Labraceae	Labrys	NA	51	0	46	0	34	0	0	349	25	64	73	0	0	0	0	57	0	74	198	16	0	0	0	55	68	0	63	33	31	29	47	41	0	53	41	290	39	44	0	51	0	0
b137803a26838c3b6e19df832e3a62fd	Bacteria	Proteobacteria	Alphaproteobacteria	Micropepsales	Micropepsaceae	uncultured	NA	0	0	48	0	0	77	47	111	0	75	42	0	45	0	0	58	0	61	165	0	0	0	0	61	0	0	42	48	0	0	0	0	42	47	0	304	77	0	0	60	0	0
df8128352699a0767c0e706a1d357678	Bacteria	Proteobacteria	Gammaproteobacteria	Betaproteobacteriales	Burkholderiaceae	Burkholderia-Caballeronia-Paraburkholderia	NA	61	38	39	0	0	0	0	237	0	38	93	0	18	0	0	46	37	108	175	0	0	0	0	59	55	33	0	36	0	0	0	0	0	0	46	197	36	70	40	47	40	0
f359d6b12d6df77fce3684238719e6c2	Bacteria	Proteobacteria	Alphaproteobacteria	Sphingomonadales	Sphingomonadaceae	Sphingomonas	NA	26	0	13	16	0	7	18	653	0	0	36	0	19	0	9	0	0	13	28	19	0	12	11	41	0	0	29	0	0	12	0	0	0	26	106	43	0	0	12	171	0	0
3ab8cbe16e02fcde66854e67cbe313f6	Bacteria	Proteobacteria	Alphaproteobacteria	Sphingomonadales	Sphingomonadaceae	Sphingomonas	NA	40	24	61	0	22	36	0	117	0	0	35	0	27	36	0	33	0	81	84	0	0	26	0	26	18	35	46	67	14	0	0	0	0	44	70	187	42	16	62	62	0	0
9f35d323b928004097c3d1ec479e1901	Bacteria	Proteobacteria	Gammaproteobacteria	Betaproteobacteriales	A21b	NA	NA	0	0	0	0	0	0	0	55	0	0	0	0	24	0	0	0	13	25	45	0	11	0	0	0	0	0	0	0	0	0	16	0	0	0	0	69	0	0	25	0	0	0
f3a8f62cc65ba8bf075802c16f3c6b23	Bacteria	Planctomycetes	Phycisphaerae	Tepidisphaerales	WD2101 soil group	uncultured bacterium	uncultured bacterium	0	0	30	0	0	0	26	91	0	0	36	0	42	0	0	0	24	55	90	28	18	0	0	35	0	24	61	0	0	0	0	0	32	0	0	156	0	0	0	37	39	0
2c9aea922883fc4b3fd52e70a0b8b4e7	Bacteria	Proteobacteria	Gammaproteobacteria	Betaproteobacteriales	A21b	NA	NA	44	29	0	0	0	0	22	46	0	0	0	0	0	14	26	0	0	0	38	16	0	0	22	0	0	0	0	0	0	0	0	0	0	0	0	62	0	0	0	25	33	0
d3c86009b41f1b5e6d039dff614412c8	Bacteria	Actinobacteria	Actinobacteria	Kineosporiales	Kineosporiaceae	Kineosporia	uncultured bacterium	38	13	0	0	0	13	7	175	20	57	34	0	19	0	0	37	19	27	92	0	15	0	0	33	26	8	55	0	0	0	0	16	0	0	23	222	0	0	25	54	0	0
f8493bf8050f21e29181087868d94ffe	Bacteria	Firmicutes	Bacilli	Bacillales	Bacillaceae	Bacillus	Bacillus sp.	0	0	0	0	0	38	0	37	0	0	0	0	0	0	0	0	0	0	49	0	0	0	0	38	0	0	0	0	0	0	17	0	21	0	0	36	0	28	0	0	0	0
6104abc6d61dfa99f1b116f18c20ffdd	Bacteria	Acidobacteria	Acidobacteriia	Acidobacteriales	Koribacteraceae	Candidatus Koribacter	uncultured bacterium	60	20	22	0	0	0	0	105	17	0	32	0	24	0	0	28	0	36	53	13	0	0	22	17	0	12	19	0	0	0	0	0	12	50	29	205	77	19	20	19	0	0
71ed82518a56ef00c36804de4bc8484c	Bacteria	Acidobacteria	Holophagae	Subgroup 7	uncultured bacterium	uncultured bacterium	uncultured bacterium	0	0	0	0	0	0	0	0	10	16	8	0	0	0	0	20	0	16	25	0	0	0	0	10	0	0	0	0	0	0	0	0	0	0	0	72	0	0	0	0	0	0
4d752f1beba0797322936b3f0a80710e	Bacteria	Chloroflexi	TK10	uncultured bacterium	uncultured bacterium	uncultured bacterium	uncultured bacterium	46	0	0	0	0	0	24	81	15	38	29	0	0	0	0	41	8	58	73	0	0	0	0	0	0	0	30	30	0	14	19	0	0	24	46	182	36	14	0	44	0	21
8dea0a01348155fae6578468896d0a96	Bacteria	Proteobacteria	Alphaproteobacteria	Rhizobiales	Beijerinckiaceae	alphaI cluster	NA	0	0	48	0	18	33	0	127	0	38	30	0	37	0	27	20	23	51	101	0	0	28	0	42	0	0	37	24	21	15	0	0	0	18	0	100	0	0	30	25	0	22
908f6b3537a842c72c725a6022ffd634	Bacteria	Proteobacteria	Alphaproteobacteria	Micropepsales	Micropepsaceae	uncultured	uncultured bacterium	0	0	12	0	0	0	0	33	0	0	18	14	0	0	25	20	0	0	31	0	0	0	0	0	0	0	0	0	0	0	0	0	0	0	0	64	23	0	0	0	0	0
92438dcba7b230a0d491b15276d694c5	Bacteria	Proteobacteria	Gammaproteobacteria	Betaproteobacteriales	Nitrosomonadaceae	Ellin6067	uncultured bacterium	0	0	0	0	0	0	0	25	0	12	11	0	0	0	0	0	0	12	31	0	10	0	0	10	9	0	0	0	0	0	0	0	0	0	0	77	0	0	0	0	0	0
58db8d9376915b257451c973eb51351c	Bacteria	Proteobacteria	Gammaproteobacteria	Betaproteobacteriales	Burkholderiaceae	uncultured	NA	0	12	36	0	0	0	0	94	0	20	25	17	19	21	0	28	0	38	118	14	0	0	19	17	0	19	37	12	0	0	0	0	0	0	36	172	0	15	21	22	0	0
0580bde543673884760a2ebee3dfdf9a	Bacteria	Proteobacteria	Gammaproteobacteria	Betaproteobacteriales	SC-I-84	uncultured bacterium	uncultured bacterium	0	0	0	0	0	7	0	14	0	0	0	0	0	0	0	0	0	0	13	0	0	0	0	9	0	0	0	0	0	0	0	0	0	0	0	27	0	0	7	8	0	0
f2d8ec18062698346ef20f5be3f5d1d7	Bacteria	Proteobacteria	Gammaproteobacteria	Betaproteobacteriales	Burkholderiaceae	Burkholderia-Caballeronia-Paraburkholderia	NA	0	0	23	0	0	22	0	51	0	59	42	0	14	31	8	10	11	31	65	0	0	9	91	21	21	0	0	0	0	0	34	0	0	8	28	168	9	0	14	39	18	0
18f906b9a7dc6130a507d846f5a8550c	Bacteria	Proteobacteria	Alphaproteobacteria	Micavibrionales	uncultured	NA	NA	0	0	0	0	13	25	17	0	0	0	0	0	0	0	0	0	0	0	54	28	35	23	0	35	32	0	0	39	8	14	0	12	19	25	0	242	61	0	20	30	0	0
5738324f84b95823bab177b5811aae12	Unassigned	NA	NA	NA	NA	NA	NA	0	0	15	0	0	0	0	37	0	12	0	0	0	0	0	0	0	15	34	0	0	0	0	10	13	0	0	0	0	0	0	0	0	0	0	19	13	9	0	0	0	0
fb6738e6f7f7356af2e38a0a1cf14235	Bacteria	Gemmatimonadetes	Gemmatimonadetes	Gemmatimonadales	Gemmatimonadaceae	Gemmatimonas	NA	0	0	0	0	12	0	0	56	13	0	0	0	0	0	22	0	19	34	49	18	14	0	0	0	26	0	0	0	0	0	11	0	8	0	0	79	0	14	16	0	0	0
82f38ad5fc0c312e858229bbd93b26aa	Unassigned	NA	NA	NA	NA	NA	NA	0	0	23	0	0	0	0	11	0	0	0	0	0	0	0	0	0	19	0	0	0	0	0	0	14	7	0	0	0	0	11	0	0	0	0	110	13	0	6	0	0	0
82cfbc399ef4537107486e4b914b2075	Unassigned	NA	NA	NA	NA	NA	NA	11	21	6	0	7	0	0	191	0	0	12	0	31	0	0	44	6	53	57	9	0	19	0	15	6	0	0	12	0	0	10	0	0	0	0	58	6	0	0	65	31	7
98c27cb363afcc9d2f25c018e2908856	Bacteria	Proteobacteria	Alphaproteobacteria	Rhizobiales	Beijerinckiaceae	Roseiarcus	uncultured bacterium	20	0	0	0	0	0	0	67	0	0	32	0	0	0	0	34	0	23	61	0	20	0	0	29	14	0	10	0	0	0	0	0	0	22	0	100	23	0	24	37	0	0
79fea04aad9136be18cdcc527926bb53	Bacteria	Proteobacteria	Gammaproteobacteria	Betaproteobacteriales	Burkholderiaceae	NA	NA	9	0	19	0	0	14	10	119	0	47	43	0	16	0	0	20	10	26	67	0	14	0	11	16	0	0	17	11	0	0	10	0	0	19	21	105	0	24	13	21	0	0
1c39df290aa25379029d99e77f202156	Bacteria	Proteobacteria	Alphaproteobacteria	Sphingomonadales	Sphingomonadaceae	Sphingomonas	NA	33	0	36	0	46	0	0	192	0	37	49	0	0	0	0	0	129	53	87	0	0	0	46	65	108	0	27	0	60	0	0	0	0	0	60	1248	64	36	0	147	39	33
99b6b39f5f928cd589d8c8ce6b50a435	Bacteria	Proteobacteria	Gammaproteobacteria	Betaproteobacteriales	Burkholderiaceae	Noviherbaspirillum	uncultured bacterium	26	26	0	0	16	15	0	445	21	180	183	64	42	0	0	22	0	20	449	19	0	0	37	0	0	0	20	0	0	0	0	0	34	0	158	0	0	0	36	17	16	16
f8fb8875737a395653732848489d1995	Bacteria	Planctomycetes	Planctomycetacia	Isosphaerales	Isosphaeraceae	Singulisphaera	uncultured bacterium	79	0	39	0	0	37	0	363	66	61	56	0	45	73	0	68	0	111	177	0	0	0	52	61	0	0	54	0	32	46	73	0	44	0	43	313	56	0	50	61	0	0
a62f9e2946bed300043fa83d2a6ef5cc	Bacteria	Verrucomicrobia	Verrucomicrobiae	Opitutales	Opitutaceae	Lacunisphaera	uncultured bacterium	0	0	0	15	20	48	0	337	0	22	114	0	29	0	0	49	71	147	214	0	0	0	0	0	0	0	49	40	0	0	26	0	0	0	0	610	0	12	0	35	14	17
5b8318631253ebaf68d58a764be257d2	Bacteria	Actinobacteria	Actinobacteria	Micromonosporales	Micromonosporaceae	Actinoplanes	NA	56	0	51	0	46	0	0	261	0	87	151	0	0	35	0	39	51	78	146	0	0	19	0	35	0	0	91	0	18	0	0	0	0	37	39	433	0	0	31	106	42	25
bce94c044945a355077993ed3dc4d9d1	Bacteria	Proteobacteria	Deltaproteobacteria	Myxococcales	BIrii41	metagenome	metagenome	29	0	42	0	0	0	0	138	0	32	98	0	106	32	67	0	0	71	74	0	0	0	15	0	38	226	38	39	0	59	0	0	22	0	0	427	24	0	141	0	32	56
62951b97d5caa95a9f4c5acc6aba9dbe	Bacteria	Proteobacteria	Alphaproteobacteria	Sphingomonadales	Sphingomonadaceae	Sphingomonas	NA	51	0	71	33	0	0	0	262	0	73	67	21	45	25	0	0	0	154	152	21	16	79	0	58	0	0	118	0	32	0	43	26	0	30	0	283	0	0	31	38	35	0
c26c7d49ce76be7b21ead56fb872a4f2	Bacteria	Proteobacteria	Alphaproteobacteria	Sphingomonadales	Sphingomonadaceae	Sphingomonas	NA	0	0	43	0	0	0	0	51	0	93	62	0	73	0	0	0	0	104	95	0	0	63	0	58	45	48	53	63	0	36	26	0	0	111	70	365	60	36	46	36	0	0
e75d217f9e2c20a169430623b6c1ce00	Bacteria	Proteobacteria	Alphaproteobacteria	Sphingomonadales	Sphingomonadaceae	Novosphingobium	NA	0	0	55	0	0	41	0	46	0	147	0	0	47	50	34	0	66	46	111	0	28	67	38	0	45	0	96	50	79	77	60	0	47	0	0	246	0	0	35	0	0	0
5590e1a00d8404f86296d32c273ea2df	Bacteria	Proteobacteria	Deltaproteobacteria	Myxococcales	BIrii41	metagenome	metagenome	31	0	34	0	0	27	19	148	0	43	35	0	29	0	24	40	0	57	279	0	0	24	0	31	11	0	148	33	0	0	0	0	0	13	0	440	0	0	44	51	0	27
3caddd09771415ef4a8954a004918860	Bacteria	Verrucomicrobia	Verrucomicrobiae	Chthoniobacterales	Chthoniobacteraceae	Candidatus Udaeobacter	NA	0	0	11	0	0	0	0	36	0	0	0	0	16	0	0	0	0	20	50	0	0	0	0	29	0	0	0	0	0	0	0	0	0	0	0	32	18	0	0	19	22	0
af0d481f8b068bb69a977ac16bda7739	Bacteria	Proteobacteria	Gammaproteobacteria	WD260	uncultured bacterium	uncultured bacterium	uncultured bacterium	0	0	0	0	0	0	0	128	29	23	0	0	0	0	0	0	0	51	72	0	0	22	0	35	0	35	57	0	0	22	20	0	0	0	0	82	0	0	49	36	0	21
b80539c2748200859f8cc986c54678be	Bacteria	Actinobacteria	Thermoleophilia	Gaiellales	uncultured	uncultured bacterium	uncultured bacterium	0	0	0	0	0	0	0	0	0	0	0	18	23	0	29	0	0	0	44	29	18	0	0	24	0	0	19	0	0	0	27	0	0	0	17	110	33	0	0	36	0	0
3cb73bc00762928a4618ba5cd102a245	Bacteria	Proteobacteria	Gammaproteobacteria	Betaproteobacteriales	Burkholderiaceae	NA	NA	29	0	73	0	0	0	0	240	0	35	0	0	0	0	13	24	0	36	78	0	13	0	0	28	0	0	0	0	0	0	0	0	0	45	0	153	40	0	0	0	0	0
78597052089059026b200026b7ccd033	Bacteria	Actinobacteria	Acidimicrobiia	IMCC26256	NA	NA	NA	0	15	0	10	13	0	0	0	0	0	0	0	27	0	0	0	0	0	24	0	0	0	0	0	24	0	0	0	0	0	0	0	0	0	0	108	0	0	0	0	0	0
569ad8d7af8f1b4b0e318cb55c664754	Bacteria	Acidobacteria	Blastocatellia (Subgroup 4)	Blastocatellales	Blastocatellaceae	Aridibacter	uncultured bacterium	0	18	0	0	0	0	0	67	0	0	52	0	45	10	12	0	0	31	30	44	36	32	45	39	0	84	21	25	16	0	0	0	10	38	0	155	26	0	0	0	0	0
dac473d451b833d997ce708a3388367c	Bacteria	Gemmatimonadetes	Gemmatimonadetes	Gemmatimonadales	Gemmatimonadaceae	Gemmatimonas	uncultured bacterium	6	0	18	0	0	0	0	0	8	0	0	0	0	0	0	0	0	0	35	0	6	0	0	0	14	0	0	0	0	0	14	0	0	0	0	98	17	0	0	14	0	0
e13e6b53999107ac6873b8aaa21fdc23	Bacteria	Acidobacteria	Acidobacteriia	Solibacterales	Solibacteraceae (Subgroup 3)	Candidatus Solibacter	NA	29	0	33	0	0	0	0	79	0	39	20	0	0	0	15	0	0	25	56	0	0	0	18	25	23	0	22	0	0	0	0	0	0	0	0	77	0	0	0	0	0	0
3494761b78a70b7730e6e60d82be6953	Bacteria	Verrucomicrobia	Verrucomicrobiae	Chthoniobacterales	Terrimicrobiaceae	Terrimicrobium	NA	0	0	24	0	9	35	0	158	27	0	15	11	0	25	0	40	25	31	76	26	0	0	0	0	0	0	32	0	0	0	0	0	0	56	28	69	0	19	0	29	0	15
113d5536f3e522218a2de3ba33ca945a	Bacteria	Proteobacteria	Alphaproteobacteria	Acetobacterales	Acetobacteraceae	Acidiphilium	uncultured bacterium	0	0	14	0	0	0	0	45	0	20	0	0	13	0	0	0	0	23	39	0	0	0	0	12	0	0	0	0	0	0	0	0	0	0	0	121	0	0	11	0	0	0
746d13603b8fccad1389d1abf6ea4a05	Bacteria	Planctomycetes	Phycisphaerae	Tepidisphaerales	WD2101 soil group	uncultured bacterium	uncultured bacterium	0	0	20	0	0	0	21	84	15	28	0	0	0	14	0	35	18	74	82	0	19	0	17	40	0	29	30	0	0	0	11	0	0	36	0	58	32	0	27	56	0	14
922f0ea8dd2b1c6d70ddc3739dc76258	Bacteria	Verrucomicrobia	Verrucomicrobiae	Opitutales	Opitutaceae	Opitutus	uncultured bacterium	30	0	18	0	0	0	0	101	0	37	28	0	21	0	0	60	0	49	81	12	0	0	19	26	18	0	15	9	14	0	18	0	0	32	0	80	25	0	0	41	0	0
e0ccdb54ff2f470b8b76ec55c51a4a71	Unassigned	NA	NA	NA	NA	NA	NA	0	0	52	0	0	14	0	95	8	0	0	0	0	15	0	13	22	64	42	0	0	9	8	29	43	12	30	15	0	0	28	7	0	0	0	173	42	22	0	29	0	0
d0a91042579764c4fad73b62a1c12508	Bacteria	Bacteroidetes	Bacteroidia	Chitinophagales	Chitinophagaceae	uncultured	uncultured bacterium	0	0	25	0	0	0	0	78	19	0	22	0	19	15	0	20	0	33	98	0	0	0	0	30	0	0	26	0	0	0	0	0	0	36	0	76	0	0	0	0	0	0
301cca100e4fb683eb21c07f4be18ad1	Bacteria	Planctomycetes	Phycisphaerae	Tepidisphaerales	CPla-3 termite group	metagenome	metagenome	0	0	29	0	0	0	0	63	22	24	23	0	32	0	0	35	0	41	48	24	19	20	26	20	0	0	58	19	0	0	0	0	0	49	0	51	0	0	21	20	35	0
156761b24de5b14f0efe8ac59d334444	Bacteria	Actinobacteria	Thermoleophilia	Gaiellales	uncultured	uncultured bacterium	uncultured bacterium	0	0	17	0	0	0	0	0	0	25	11	0	0	0	0	0	0	24	0	0	14	12	0	20	14	0	0	0	0	0	0	0	0	0	0	62	0	0	0	0	0	12
4538282bc1b20d21ccde58b86027f7c6	Bacteria	Acidobacteria	Acidobacteriia	Solibacterales	Solibacteraceae (Subgroup 3)	Candidatus Solibacter	NA	14	0	32	0	0	0	0	29	0	0	0	0	0	32	0	0	0	16	27	0	0	0	0	8	0	0	0	0	0	0	0	0	0	0	0	47	4	22	0	0	0	0
b6030ff88e8f8ea42ff209e80ab06dab	Unassigned	NA	NA	NA	NA	NA	NA	0	33	15	0	0	0	0	109	0	20	0	0	0	0	0	67	0	24	43	0	0	0	20	32	16	19	20	0	0	0	21	0	0	35	17	51	37	0	17	0	41	9
567f0c77460edfc75700fc747adfd9ad	Unassigned	NA	NA	NA	NA	NA	NA	9	0	11	0	11	0	0	57	0	17	19	0	28	7	0	0	12	65	172	14	39	20	0	24	10	0	14	10	0	0	12	10	0	0	0	62	0	9	17	0	0	0
cae65e2bf01a18deef482c80632869c7	Unassigned	NA	NA	NA	NA	NA	NA	0	0	24	0	0	0	0	64	0	0	0	0	34	0	0	45	0	0	49	0	12	17	0	25	30	0	0	20	0	0	17	0	0	0	24	84	30	15	0	0	25	8
398a76cc22d1f739f1b8bc24ad16f501	Bacteria	Proteobacteria	Deltaproteobacteria	Myxococcales	Haliangiaceae	Haliangium	uncultured bacterium	23	0	19	0	0	0	0	73	16	22	27	0	0	0	11	26	0	26	78	0	0	16	12	38	22	0	29	17	0	0	0	0	0	16	0	95	22	18	11	27	0	0
fad93ea31db43351282a141c64f93979	Bacteria	Acidobacteria	Acidobacteriia	Solibacterales	Solibacteraceae (Subgroup 3)	Bryobacter	uncultured Acidobacteria bacterium	0	0	21	0	0	0	0	38	0	0	15	0	14	0	0	22	0	26	57	0	0	0	14	0	0	0	0	0	0	0	0	0	0	0	16	119	0	0	0	15	0	0
2644d1106279acccf7ef1736a699ee97	Bacteria	Proteobacteria	Alphaproteobacteria	Rhizobiales	Xanthobacteraceae	NA	NA	0	0	58	0	0	0	0	255	0	70	0	0	0	0	0	0	0	0	170	0	0	0	0	95	0	0	0	0	0	0	0	0	0	0	0	298	0	0	0	0	0	0
53fb5c9b33a420c0586aca0579135da5	Bacteria	Actinobacteria	Actinobacteria	Micromonosporales	Micromonosporaceae	Actinoplanes	NA	0	0	67	0	32	0	0	149	0	36	74	0	22	0	0	0	0	85	188	0	0	0	0	243	63	17	0	66	0	29	0	0	0	21	0	312	0	33	73	59	0	24
677a2ac52163f438213a3ec7ea33ee88	Bacteria	Proteobacteria	Alphaproteobacteria	Rhizobiales	Xanthobacteraceae	uncultured	uncultured bacterium	0	0	0	0	0	0	0	66	13	0	0	22	0	0	0	0	0	42	89	0	0	0	0	55	0	21	0	0	0	0	0	20	0	0	0	166	0	0	0	0	33	0
497589847ad339b9d056ec161b47dd01	Bacteria	Proteobacteria	Alphaproteobacteria	Rhizobiales	Devosiaceae	Devosia	NA	48	87	66	0	0	45	0	437	0	33	41	0	33	0	0	30	37	51	94	0	0	28	0	59	41	0	56	0	0	0	0	0	0	0	23	241	38	0	52	63	27	0
81fafa07e387c3f0d3fe98d82040d48c	Bacteria	Chloroflexi	Chloroflexia	Chloroflexales	Roseiflexaceae	uncultured	uncultured bacterium	42	0	56	0	0	48	0	248	36	54	50	0	31	0	26	47	19	76	131	21	0	35	0	73	0	0	72	0	0	0	0	0	0	0	57	353	0	0	36	64	36	32
d0a644f12ad1f49d2f2d69fe1a00d087	Bacteria	Acidobacteria	Blastocatellia (Subgroup 4)	Pyrinomonadales	Pyrinomonadaceae	RB41	NA	24	0	0	0	0	0	0	54	0	0	0	0	0	0	0	0	0	0	40	0	0	0	78	0	0	0	0	0	0	0	0	0	0	0	0	65	56	0	0	0	0	0
ff5eccac277116959d90e9642d619866	Bacteria	Actinobacteria	Actinobacteria	Micromonosporales	Micromonosporaceae	Actinoplanes	Ambiguous_taxa	58	0	34	0	0	0	0	137	0	68	0	0	46	0	15	23	0	42	84	0	0	30	30	56	46	0	55	53	0	0	34	0	0	50	61	357	0	0	0	53	0	0
2c25a2768b2f2f06bd3549b85d1ce644	Bacteria	Actinobacteria	Actinobacteria	Frankiales	NA	NA	NA	28	0	16	0	0	0	0	159	0	80	62	0	26	20	25	22	0	57	145	0	0	0	14	54	32	21	27	23	0	0	25	0	0	35	0	368	0	0	41	46	0	32
a42ba556a99c4b87d9958bd9ac2c6afa	Bacteria	Acidobacteria	Acidobacteriia	Acidobacteriales	uncultured	NA	NA	36	0	33	0	0	26	0	141	0	0	39	0	0	0	0	30	0	41	139	0	23	0	0	42	0	0	0	0	0	0	0	0	0	0	28	195	52	30	0	23	0	0
0bd2eb65791cd1f22ed6ea70e5c1a73c	Bacteria	Acidobacteria	Acidobacteriia	Acidobacteriales	uncultured	NA	NA	0	0	0	0	0	0	17	116	38	0	0	0	0	0	14	0	0	43	61	0	0	0	18	0	0	0	31	0	0	0	0	0	0	42	0	77	0	0	0	0	0	0
a0bb97c26ec17aaa84a181a58db732f9	Bacteria	Firmicutes	Bacilli	Bacillales	Bacillaceae	Bacillus	NA	98	0	0	0	24	0	26	217	0	42	61	30	45	37	39	33	0	27	58	32	23	0	0	0	0	0	43	0	0	0	0	0	0	0	0	19	0	0	0	23	55	33
11eb23b8648fbd56631d56cbaa7507fe	Bacteria	Acidobacteria	Subgroup 6	NA	NA	NA	NA	0	0	0	0	0	0	0	39	0	0	0	0	0	0	0	0	0	0	91	0	0	0	0	0	0	0	0	0	0	0	0	0	0	16	0	93	28	0	0	0	0	0
b5d69c52acf2330be814a15bd807ad9f	Bacteria	Acidobacteria	Acidobacteriia	Acidobacteriales	Koribacteraceae	Candidatus Koribacter	uncultured bacterium	42	0	37	0	0	0	28	123	0	0	0	0	31	0	0	0	51	39	124	0	0	0	0	0	26	0	35	0	0	0	0	0	0	0	32	179	60	0	0	35	0	0
0a1bd9790568efb950cca728c968685b	Bacteria	Proteobacteria	Deltaproteobacteria	Myxococcales	Haliangiaceae	Haliangium	NA	40	0	0	0	0	0	28	105	39	34	34	0	41	0	31	25	0	47	217	37	0	0	28	0	0	0	77	0	0	24	27	0	0	29	34	182	25	0	62	60	0	18
41781a851b87cc1fbe72da685b37e6d6	Bacteria	Bacteroidetes	Bacteroidia	Chitinophagales	Chitinophagaceae	Niastella	NA	35	0	17	0	0	0	0	393	0	29	40	0	26	0	0	32	0	69	82	0	0	14	0	43	0	0	46	13	0	7	0	0	0	43	18	119	19	0	17	67	0	15
2e01ab68983fb7be02543056788ed9e4	Bacteria	Proteobacteria	Gammaproteobacteria	Betaproteobacteriales	SC-I-84	NA	NA	0	0	0	0	0	0	0	0	0	0	0	0	0	16	0	0	0	32	40	0	0	0	0	24	0	0	0	0	0	0	0	0	0	0	0	79	0	17	0	0	0	0
73685289bc86236f252522bc1bacf0da	Bacteria	Actinobacteria	Actinobacteria	Streptomycetales	Streptomycetaceae	Streptomyces	NA	0	0	48	0	0	0	0	151	0	37	47	0	0	0	0	28	0	26	77	0	0	0	0	41	0	0	46	0	0	0	0	0	0	56	29	208	0	0	23	13	0	0
a2afbfd9d7aed709ebfa357679d0144b	Unassigned	NA	NA	NA	NA	NA	NA	12	0	21	0	0	0	0	400	22	41	18	0	21	0	8	29	0	91	72	18	0	0	0	19	0	0	53	0	0	12	0	0	0	21	0	116	0	0	38	26	19	14
224cc5c9f5845c93d326c61a1728664f	Bacteria	Planctomycetes	Planctomycetacia	Planctomycetales	Schlesneriaceae	Schlesneria	NA	0	0	0	0	0	0	0	51	0	0	0	0	0	0	27	47	0	57	69	0	0	0	0	66	28	0	20	0	0	0	0	0	0	0	0	67	0	0	21	0	0	13
9682fb4569b7367b093116a577881248	Bacteria	Proteobacteria	Gammaproteobacteria	Gammaproteobacteria Incertae Sedis	Unknown Family	Acidibacter	Ambiguous_taxa	25	0	22	0	0	14	0	54	13	0	0	0	0	0	0	21	0	47	455	58	0	0	11	0	0	15	0	0	0	0	11	0	16	0	13	89	18	0	8	23	25	13
4dab20594beb5c5b6b98c4530fa9153a	Bacteria	Proteobacteria	Gammaproteobacteria	Betaproteobacteriales	Burkholderiaceae	Massilia	NA	0	0	57	0	0	0	14	46	0	42	0	0	47	0	0	0	0	0	88	0	0	0	0	37	0	22	55	0	0	0	0	0	19	0	0	56	0	0	0	31	0	30
c503b330622b783c65071bae53620dbe	Bacteria	Acidobacteria	Blastocatellia (Subgroup 4)	Blastocatellales	Blastocatellaceae	JGI 0001001-H03	NA	28	35	21	0	0	0	0	105	42	0	0	0	0	22	0	0	0	49	62	0	0	20	0	0	0	15	0	0	0	0	20	0	0	0	0	71	24	0	19	0	17	0
25f985d415db15db2a28e4a3368a7fdc	Bacteria	Proteobacteria	Alphaproteobacteria	Caulobacterales	Caulobacteraceae	Phenylobacterium	NA	0	0	37	0	0	0	0	64	0	31	29	0	0	0	0	28	0	29	104	0	0	0	0	64	20	0	0	0	0	27	0	17	0	0	0	158	20	0	22	44	0	12
e81b68d0182f6ec1775caa1d1c5de415	Bacteria	Verrucomicrobia	Verrucomicrobiae	Opitutales	Opitutaceae	Opitutus	NA	22	0	0	0	0	0	0	61	0	54	62	0	31	0	0	83	13	26	193	0	0	27	24	0	12	0	15	15	0	0	20	0	0	29	0	88	23	14	10	61	20	0
2c88c7a716e87479d710395a153b3ce2	Bacteria	Patescibacteria	Saccharimonadia	Saccharimonadales	uncultured bacterium	uncultured bacterium	uncultured bacterium	13	0	16	0	0	0	12	36	0	0	0	0	0	0	0	0	0	15	0	0	0	0	0	0	0	0	0	0	0	0	0	0	0	0	0	56	0	0	0	0	0	0
18f393da9c0963b8882df3bc82abb817	Bacteria	Actinobacteria	Actinobacteria	Micromonosporales	Micromonosporaceae	Micromonospora	NA	21	0	22	0	0	13	0	211	0	43	17	0	0	16	0	22	9	32	71	22	0	0	12	22	12	0	0	0	0	14	0	0	0	24	24	198	13	13	13	33	0	0
f4894a7fed8d005c4ff5a0fcd83c0c82	Bacteria	Proteobacteria	Alphaproteobacteria	Micropepsales	Micropepsaceae	uncultured	NA	0	0	19	0	0	9	0	33	0	0	0	0	0	0	0	12	0	16	67	0	0	0	0	0	0	0	0	0	0	0	0	0	0	0	0	61	0	0	0	0	0	0
038d7dd889a231e1ed881a58ad9be145	Bacteria	Bacteroidetes	Bacteroidia	Chitinophagales	Chitinophagaceae	uncultured	NA	43	0	22	0	0	0	0	84	0	0	63	0	16	0	0	24	20	38	69	0	10	13	0	0	0	0	0	22	0	27	18	0	0	27	19	184	24	0	17	36	15	0
6e8a8b2fa375081ce2cffbd8f53b2c9d	Bacteria	Verrucomicrobia	Verrucomicrobiae	Opitutales	Opitutaceae	Opitutus	NA	0	0	0	0	0	13	0	92	14	66	68	0	26	0	0	34	0	29	92	17	0	14	18	0	0	0	16	0	0	0	12	13	0	30	0	54	0	0	0	34	0	0
8c04b411c6fd51d22e5956567590ae22	Bacteria	Proteobacteria	Alphaproteobacteria	Sphingomonadales	Sphingomonadaceae	uncultured	NA	0	0	36	0	0	0	0	62	0	0	0	0	0	0	0	17	0	37	78	23	0	0	0	15	17	0	27	23	0	0	0	0	0	0	0	108	20	15	0	25	0	0
87e5a479a859a519bccc0adca24b66a7	Bacteria	Verrucomicrobia	Verrucomicrobiae	Pedosphaerales	Pedosphaeraceae	metagenome	metagenome	25	0	34	0	0	0	0	24	32	46	39	0	39	0	0	52	0	0	30	0	0	0	0	0	31	26	0	0	13	0	0	0	0	29	0	24	16	0	0	41	0	17
1c47835b349658ab612307be8b0d4afd	Bacteria	Actinobacteria	Thermoleophilia	Gaiellales	uncultured	uncultured bacterium	uncultured bacterium	0	0	0	0	0	0	0	41	0	0	0	7	29	0	0	34	0	0	0	0	0	0	0	0	0	0	0	0	0	0	0	14	0	0	0	71	11	0	0	0	0	0
a3c1f9f75e156257326a4419c5d5f368	Bacteria	Cyanobacteria	Melainabacteria	Vampirovibrionales	uncultured bacterium	uncultured bacterium	uncultured bacterium	18	0	28	0	0	9	0	98	0	0	9	0	0	0	4	17	20	30	99	0	0	7	0	14	25	6	0	0	0	0	0	0	8	0	8	232	21	10	0	31	0	6
75e4ade1980e1f9e9d67875d98c1aae3	Bacteria	Planctomycetes	Phycisphaerae	Tepidisphaerales	WD2101 soil group	uncultured bacterium	uncultured bacterium	0	23	0	0	0	0	0	46	17	0	0	0	0	0	0	24	0	34	45	0	0	0	0	0	0	0	17	0	0	0	16	0	0	14	0	26	26	0	0	17	23	0
b9c5d72a6e37629dbc04c64715e1512d	Bacteria	Bacteroidetes	Bacteroidia	Chitinophagales	Chitinophagaceae	uncultured	uncultured bacterium	19	13	12	0	0	11	0	29	0	0	0	0	0	0	0	0	0	32	33	0	0	0	0	0	0	0	0	0	0	0	0	0	0	17	0	86	15	0	12	16	0	0
6104e024354592f1310b26a7bcd6d2eb	Bacteria	Acidobacteria	Acidobacteriia	Solibacterales	Solibacteraceae (Subgroup 3)	Bryobacter	NA	17	0	25	0	0	0	0	0	0	0	0	0	11	0	0	0	0	27	66	0	0	0	0	21	0	0	0	0	0	0	0	0	0	0	0	62	0	0	11	0	12	0
46a05b027d81cb1c2bd711e4b402adef	Bacteria	Proteobacteria	Gammaproteobacteria	Betaproteobacteriales	Burkholderiaceae	NA	NA	0	79	43	18	0	0	0	1595	0	0	237	31	93	0	22	25	0	51	178	18	0	0	31	0	0	0	44	0	0	0	26	0	0	0	89	38	0	0	0	0	29	61
abd617dcd6cabbe3c2ff8ba0f9c49272	Bacteria	Proteobacteria	Alphaproteobacteria	Rhodospirillales	Magnetospirillaceae	Magnetospirillum	NA	96	88	0	54	0	0	15	814	39	280	123	124	104	21	50	0	0	0	16	0	0	0	13	0	0	0	0	0	0	0	0	0	5	0	280	0	0	34	0	11	19	5
44afe0498e45862742d9ae74ad5a5864	Bacteria	Proteobacteria	Gammaproteobacteria	Betaproteobacteriales	Burkholderiaceae	Massilia	NA	39	0	61	14	0	0	0	363	0	58	219	0	0	45	0	0	0	77	172	0	0	37	0	95	52	35	0	60	0	0	0	74	0	32	0	338	84	0	44	86	0	31
78b05844d10d7a882a0c60c8460bb466	Unassigned	NA	NA	NA	NA	NA	NA	18	0	0	20	0	8	15	519	0	154	638	0	35	0	54	54	9	28	230	9	0	0	33	0	0	0	30	0	0	0	0	0	16	0	0	12	0	0	0	8	0	0
3c576d0b0c4a66c3cf29db6d6635b595	Bacteria	Verrucomicrobia	Verrucomicrobiae	Chthoniobacterales	Chthoniobacteraceae	Candidatus Udaeobacter	NA	0	0	0	0	0	0	0	95	0	0	0	0	32	0	0	0	0	44	51	0	0	0	0	24	25	0	0	0	0	0	0	0	0	0	0	72	0	0	0	0	40	0
e1afdce4d6c69bb1f6be8be97c663e4d	Bacteria	Proteobacteria	Alphaproteobacteria	Micropepsales	Micropepsaceae	uncultured	NA	0	0	22	0	0	23	0	49	0	0	0	0	0	0	0	21	0	0	47	0	0	0	0	28	0	0	0	0	0	0	0	0	0	0	0	172	0	0	0	0	0	0
36db7478aaffae00fe8b546203ce111f	Bacteria	Actinobacteria	Actinobacteria	Micromonosporales	Micromonosporaceae	Actinoplanes	Ambiguous_taxa	0	35	43	0	0	0	34	347	18	60	49	0	40	36	0	0	10	0	0	38	0	0	31	0	0	40	39	0	27	34	0	0	0	0	0	468	0	24	23	88	79	53
a177562cc0205b4cfce45e6aeefd38f4	Bacteria	Proteobacteria	Alphaproteobacteria	Micropepsales	Micropepsaceae	uncultured	metagenome	0	0	0	0	0	0	0	76	0	0	0	0	33	0	0	0	0	54	119	0	0	0	0	58	0	0	0	0	0	0	0	0	0	0	38	286	0	0	0	39	0	0
de7f09811a89e019ee37c83c8356c51f	Bacteria	Gemmatimonadetes	Gemmatimonadetes	Gemmatimonadales	Gemmatimonadaceae	Gemmatimonas	uncultured bacterium	34	0	74	0	19	0	0	108	0	79	29	0	0	0	0	40	0	73	77	19	0	0	0	47	0	0	37	57	0	0	0	0	0	25	33	198	32	20	0	32	0	0
0f3f91e5daef4153715ac50f2625702f	Bacteria	Proteobacteria	Gammaproteobacteria	Betaproteobacteriales	Burkholderiaceae	Massilia	NA	0	0	26	0	0	50	0	30	0	0	0	0	0	0	0	0	0	0	65	0	32	14	0	37	0	0	0	0	0	0	0	0	0	33	0	135	0	0	0	0	32	0
efb360cd6bcfdcbbc4f423bbbd9d72e8	Unassigned	NA	NA	NA	NA	NA	NA	0	6	6	0	0	19	0	858	0	3	56	0	0	0	0	0	4	0	3	0	0	0	28	0	15	4	43	4	0	14	0	0	3	0	3	0	0	34	22	0	0	0
54cd9ca92b7b8bc2d999c049f62a56af	Bacteria	Bacteroidetes	Bacteroidia	Chitinophagales	Chitinophagaceae	Niastella	metagenome	61	43	34	0	0	0	0	85	0	41	16	0	39	0	0	24	0	54	106	0	0	0	0	55	0	0	35	0	0	0	35	0	0	46	36	182	41	0	0	71	18	38
d4d67e96a9a5883aa5ae0068f3b58e0c	Unassigned	NA	NA	NA	NA	NA	NA	13	6	46	0	0	0	0	78	6	16	27	0	0	0	0	21	0	39	24	0	0	0	0	0	6	10	0	12	0	5	5	0	0	13	14	667	8	0	0	37	0	31
161763458fca1bc317b9f405b896e179	Bacteria	Gemmatimonadetes	Gemmatimonadetes	Gemmatimonadales	Gemmatimonadaceae	uncultured	NA	0	0	19	0	0	0	0	0	0	0	0	0	15	0	0	0	0	11	49	0	0	0	0	17	0	0	0	0	0	0	0	0	0	0	0	60	0	0	0	0	0	0
6a7a03611bfb57c7a83bbcf5b6c85394	Bacteria	Bacteroidetes	Bacteroidia	Chitinophagales	Chitinophagaceae	uncultured	NA	32	0	31	9	0	17	0	70	0	27	13	0	18	0	0	32	15	38	73	0	0	0	14	30	0	0	24	22	0	0	0	0	0	0	27	362	20	27	18	87	0	0
4da92bdbd532a813b18f2133b915bdc8	Bacteria	Chloroflexi	TK10	NA	NA	NA	NA	0	14	29	0	0	0	16	80	0	0	0	0	0	0	0	0	0	60	93	0	0	0	0	28	21	22	15	25	19	0	33	0	0	40	0	200	0	0	43	29	0	0
64e7941d4cb738d64531c612071d48ff	Bacteria	Actinobacteria	Actinobacteria	Micromonosporales	Micromonosporaceae	Luedemannella	uncultured bacterium	24	0	31	0	0	0	0	143	0	24	35	0	31	0	0	0	15	35	92	0	0	0	22	38	13	0	0	0	0	0	0	0	11	26	0	199	0	0	28	57	28	0
f0539df4dee2337acfda8c283ee09e97	Bacteria	Armatimonadetes	Armatimonadia	Armatimonadales	uncultured bacterium	uncultured bacterium	uncultured bacterium	22	0	16	0	0	0	0	35	0	0	0	17	0	0	0	37	0	52	41	32	0	0	0	20	33	0	23	0	0	20	0	0	18	30	51	269	20	31	0	24	16	6
a07d0b7212f33f9802fe1f4d2c7a34ef	Bacteria	Proteobacteria	Deltaproteobacteria	Myxococcales	Polyangiaceae	Pajaroellobacter	NA	22	0	27	0	0	0	0	130	0	40	23	0	16	0	0	17	0	37	72	0	16	0	0	45	25	0	21	28	0	12	0	0	0	28	35	132	32	0	28	26	18	0
c31696180184cfffd9cd5840bca3d919	Bacteria	Gemmatimonadetes	Gemmatimonadetes	Gemmatimonadales	Gemmatimonadaceae	uncultured	NA	0	0	20	0	0	0	0	0	0	0	0	0	0	0	0	0	0	28	28	0	0	0	0	32	0	0	0	0	0	0	0	0	0	0	0	48	0	0	0	0	0	0
ebff2c84f781472a24018db9354b867c	Bacteria	Bacteroidetes	Bacteroidia	Chitinophagales	Chitinophagaceae	Ferruginibacter	uncultured bacterium	39	0	25	13	0	25	0	48	30	15	22	0	0	0	0	34	0	38	60	0	19	0	16	23	0	0	22	0	21	0	0	0	0	44	0	187	0	0	18	42	0	12
8e157ce58260abe8395dc0c5344de146	Bacteria	Planctomycetes	Phycisphaerae	Tepidisphaerales	WD2101 soil group	uncultured bacterium	uncultured bacterium	13	22	18	0	0	0	0	149	0	16	32	0	0	0	28	34	0	123	34	14	10	0	0	0	0	27	30	0	0	0	21	0	0	44	11	0	36	0	11	30	72	0
22c1ed31f8a21fbff5f19d0171651c4f	Bacteria	Actinobacteria	Actinobacteria	Micromonosporales	Micromonosporaceae	Dactylosporangium	uncultured bacterium	27	0	24	0	11	12	0	76	0	31	21	0	0	0	0	20	0	38	76	0	0	0	0	38	13	0	23	15	0	0	17	0	13	0	0	205	0	0	0	21	0	14
f46f828f84dd31aee82d10f46e904804	Bacteria	Acidobacteria	Subgroup 6	NA	NA	NA	NA	33	28	42	0	12	0	0	66	29	21	23	0	0	21	0	22	0	0	54	0	0	0	0	40	0	0	54	17	0	0	0	0	0	0	0	45	0	0	19	0	0	0
6c5c0c32a5e83d1082978fbb729e4a21	Bacteria	Proteobacteria	Gammaproteobacteria	R7C24	metagenome	metagenome	metagenome	20	0	27	0	0	12	9	74	0	14	27	5	27	0	0	40	0	56	63	0	0	0	0	23	0	0	33	0	0	16	0	0	0	44	23	94	0	0	28	29	0	0
39d396628fe54f81e9c45cfe4e5ee443	Bacteria	Proteobacteria	Alphaproteobacteria	Rhizobiales	Xanthobacteraceae	uncultured	NA	0	0	0	0	10	0	0	73	11	22	28	0	17	0	0	0	0	49	99	9	0	12	0	0	0	0	0	23	0	0	14	0	0	25	15	99	0	12	0	25	12	0
47b759f2cd10a63b3d3e146f3db9a3fc	Unassigned	NA	NA	NA	NA	NA	NA	14	0	30	8	0	29	0	83	0	15	16	0	0	0	6	23	0	34	70	9	0	0	0	54	0	0	25	18	0	23	0	0	0	11	0	146	0	9	0	45	0	0
69a5e7112a09ad0877dcc602c4b7c7bc	Bacteria	Actinobacteria	Actinobacteria	Micrococcales	Microbacteriaceae	Leifsonia	NA	27	0	25	0	0	33	0	41	0	30	38	0	0	0	0	0	27	13	34	0	0	0	0	31	14	0	26	0	42	0	0	0	33	0	0	88	0	21	25	21	27	31
df84fc8bb4693ad5e425dd42a2e8ee08	Bacteria	Firmicutes	Bacilli	Bacillales	Bacillaceae	Bacillus	Bacillus sp.	0	0	35	0	0	0	0	16	33	21	27	0	40	0	0	0	0	22	37	0	17	0	40	0	0	33	0	13	0	0	0	0	0	0	45	15	25	0	0	0	0	0
50a509a1a870e95059b6c0bd93998dcb	Unassigned	NA	NA	NA	NA	NA	NA	0	0	56	0	12	0	0	42	0	17	15	0	22	8	0	10	0	101	45	0	0	17	0	21	7	0	12	35	0	16	0	0	0	10	11	129	22	0	20	38	14	0
54a41f03329ff158af43452acffdb987	Bacteria	Bacteroidetes	Bacteroidia	Chitinophagales	Chitinophagaceae	uncultured	uncultured bacterium	0	0	0	0	0	0	0	0	0	0	0	0	0	0	0	0	0	18	0	0	0	0	0	0	0	0	0	0	0	0	0	0	0	14	0	34	0	0	0	0	0	0
b3b4b68bdaceb6a13873c51410a1cc61	Bacteria	Proteobacteria	Gammaproteobacteria	Betaproteobacteriales	Burkholderiaceae	Duganella	uncultured bacterium	8	0	15	0	55	0	59	2020	0	0	0	0	80	56	95	0	0	102	928	8	0	0	0	113	20	0	104	11	0	0	32	0	0	0	0	733	0	0	18	10	0	0
8f6b082483a7253a29ca3d3b4b22de88	Bacteria	Proteobacteria	Deltaproteobacteria	Oligoflexales	0319-6G20	uncultured bacterium	uncultured bacterium	106	79	65	0	0	0	0	407	0	33	81	0	42	0	0	40	0	154	260	32	0	0	0	79	54	0	78	0	0	0	0	0	0	40	38	285	51	0	0	173	67	29
bff04ff75a9b7852bc6fe165519ec211	Bacteria	Proteobacteria	Alphaproteobacteria	Azospirillales	Azospirillaceae	Azospirillum	NA	48	21	0	24	0	0	10	671	53	239	87	51	40	0	81	0	0	19	22	20	0	10	11	0	0	0	17	0	0	0	0	0	0	0	163	0	0	0	0	0	0	9
d80b74d970f7cc73c2a6bb8aa39d6b4a	Bacteria	Verrucomicrobia	Verrucomicrobiae	Opitutales	Opitutaceae	Lacunisphaera	uncultured soil bacterium	26	0	0	0	0	0	0	223	0	49	0	33	0	0	31	0	0	123	89	0	0	0	0	0	0	0	89	19	0	34	0	0	10	33	24	724	0	41	11	92	15	32
33867caf3868db3e2908f13bddb9dd78	Unassigned	NA	NA	NA	NA	NA	NA	0	0	0	0	0	41	0	227	0	63	52	0	64	0	42	82	0	67	119	0	0	40	37	44	0	0	0	0	0	0	0	0	31	112	28	164	34	0	0	92	0	0
056e5e286f98b57e1b8fc1db4d66458a	Bacteria	Chloroflexi	Ktedonobacteria	Ktedonobacterales	Ktedonobacteraceae	uncultured	uncultured Ktedobacteria bacterium	0	0	33	0	0	0	0	208	52	61	88	0	0	0	37	36	0	73	59	0	0	0	0	53	0	0	49	0	0	0	0	0	0	67	66	238	0	21	0	28	126	0
f9db474ec35bae283d9375883c2e113f	Bacteria	Proteobacteria	Gammaproteobacteria	Betaproteobacteriales	Burkholderiaceae	Ramlibacter	NA	0	0	35	0	0	0	0	72	0	0	45	0	0	0	0	33	0	45	116	0	0	0	0	45	0	0	52	45	0	29	0	44	0	63	0	318	59	29	23	33	46	0
ace0288c15530fed131a7a09550c087c	Bacteria	Verrucomicrobia	Verrucomicrobiae	Opitutales	Opitutaceae	Opitutus	NA	33	0	15	14	0	0	0	257	28	139	123	28	38	0	42	47	0	28	26	0	0	0	18	0	0	0	8	0	0	0	0	0	0	15	32	49	0	0	0	31	0	5
31a9c295eda9c34eab806f299df98cfc	Bacteria	Proteobacteria	Gammaproteobacteria	Betaproteobacteriales	Nitrosomonadaceae	Ellin6067	NA	41	0	42	0	0	0	0	93	0	19	33	0	30	0	0	21	0	45	80	0	0	0	0	42	0	0	21	0	0	0	0	0	0	0	0	94	0	0	0	24	0	0
2ef3d97f85ae211f0eea5ad39e29c29c	Bacteria	Actinobacteria	Thermoleophilia	Gaiellales	uncultured	uncultured bacterium	uncultured bacterium	0	0	0	0	0	0	0	0	0	0	39	0	0	46	0	0	0	41	39	0	0	0	0	25	0	0	30	0	0	0	0	0	0	0	0	93	0	0	0	0	34	0
d2615a8fda849b489cfe60afbb09366a	Bacteria	Proteobacteria	Gammaproteobacteria	Betaproteobacteriales	SC-I-84	NA	NA	0	0	0	0	0	34	0	0	0	0	0	0	15	0	0	0	11	0	34	0	0	0	0	0	0	0	0	0	0	0	0	0	0	0	0	80	0	0	0	0	0	0
d37acf5cc88aeed01a8cdbaf82cb0aa7	Bacteria	Proteobacteria	Deltaproteobacteria	Myxococcales	BIrii41	NA	NA	44	0	32	0	0	21	0	72	19	28	0	0	31	0	0	22	0	48	68	0	0	0	19	68	0	0	32	21	0	39	0	0	0	25	55	336	0	0	17	73	9	16
e861834d4a6530aa675cf4db1edba36e	Bacteria	Chloroflexi	Ktedonobacteria	Ktedonobacterales	Ktedonobacteraceae	uncultured	uncultured Ktedobacteria bacterium	0	0	48	17	0	0	0	154	0	77	62	0	19	0	17	21	18	82	51	0	0	0	20	0	0	0	50	28	0	0	14	0	0	43	0	175	0	20	0	43	0	0
88ad094737a5868a5ea683eec27a1bf2	Bacteria	Planctomycetes	Planctomycetacia	Isosphaerales	Isosphaeraceae	Singulisphaera	uncultured bacterium	0	0	0	0	0	0	0	27	18	0	0	0	0	0	0	0	0	0	40	0	0	0	0	27	0	0	21	0	0	0	16	0	11	0	0	62	0	19	0	0	0	0
597296645157e7511e1e0e79a0b77891	Bacteria	FBP	uncultured bacterium	uncultured bacterium	uncultured bacterium	uncultured bacterium	uncultured bacterium	33	19	19	0	0	0	0	267	0	0	11	0	0	0	0	12	17	76	53	0	0	0	13	32	88	0	0	23	0	0	0	0	21	20	0	55	86	0	44	24	0	0
76fd844c7affbf77f64bf735a84e92c7	Bacteria	Verrucomicrobia	Verrucomicrobiae	Pedosphaerales	Pedosphaeraceae	ADurb.Bin063-1	NA	32	0	0	0	0	0	0	33	0	0	0	0	0	0	0	0	0	54	43	0	0	0	0	21	0	0	0	0	0	0	0	0	0	0	0	53	27	0	0	0	0	0
ff0af34da9974c5fb135e23b2b1c6b3c	Unassigned	NA	NA	NA	NA	NA	NA	0	0	27	12	38	0	14	68	20	0	0	0	0	46	0	0	0	0	88	15	0	0	0	71	27	0	61	0	9	0	19	0	0	0	42	202	0	26	0	38	0	0
0f4d72d2780e21dd33b4c31e6239478e	Bacteria	Proteobacteria	Gammaproteobacteria	Betaproteobacteriales	Burkholderiaceae	[Aquaspirillum] arcticum group	uncultured bacterium	61	13	0	13	0	39	0	324	0	23	16	19	31	0	34	21	0	8	94	0	0	7	0	19	0	0	47	0	0	0	6	0	10	0	15	0	0	0	0	0	0	15
8921b561d1686454be0b43f49c67cfe5	Bacteria	Planctomycetes	Phycisphaerae	Tepidisphaerales	WD2101 soil group	uncultured bacterium	uncultured bacterium	0	0	23	0	0	0	0	102	0	0	22	0	20	0	0	45	0	31	54	0	0	0	0	28	0	0	21	0	0	0	0	0	0	0	0	64	0	0	0	0	28	0
bd94771a946f8da2379042bb6f3ea2fd	Bacteria	Planctomycetes	Planctomycetacia	Isosphaerales	Isosphaeraceae	Aquisphaera	uncultured bacterium	0	0	0	0	0	0	0	27	0	23	21	0	0	0	0	0	0	38	40	31	0	0	0	36	0	0	40	0	0	0	0	0	0	0	0	61	0	0	0	0	24	0
cc98ad512ca76ed286b3ce19b290086f	Bacteria	Planctomycetes	Planctomycetacia	Gemmatales	Gemmataceae	Gemmata	NA	41	21	19	0	0	0	0	129	0	16	32	0	0	0	0	33	0	38	40	0	0	0	22	19	17	0	0	20	37	0	21	0	18	16	0	69	0	18	0	34	44	0
2a23a95874d2269511e21a2d95bea522	Bacteria	Acidobacteria	Acidobacteriia	Acidobacteriales	Acidobacteriaceae (Subgroup 1)	Terriglobus	NA	22	0	0	0	0	27	0	44	0	0	35	0	26	0	10	18	13	0	32	0	0	0	29	0	0	0	40	19	0	0	31	0	9	19	0	140	34	26	0	69	34	0
8cffe40362e53e2e743040f8524cdb50	Bacteria	Acidobacteria	Holophagae	Subgroup 7	uncultured bacterium	uncultured bacterium	uncultured bacterium	0	0	7	0	0	0	0	0	0	0	0	0	0	0	0	17	0	12	12	0	0	0	0	0	0	0	0	0	0	0	0	0	0	0	0	28	17	0	0	0	0	0
acbc98b2bd3a67c00f0f28bf2854492a	Bacteria	Planctomycetes	Phycisphaerae	Tepidisphaerales	CPla-3 termite group	metagenome	metagenome	17	27	19	0	0	0	0	117	22	33	15	0	0	20	0	0	0	31	39	0	11	0	18	34	0	0	50	0	0	0	0	0	0	30	15	41	0	0	16	41	0	0
14c047c4782fd82088ca92a04c2afa20	Bacteria	Proteobacteria	Gammaproteobacteria	Betaproteobacteriales	Burkholderiaceae	Aquabacterium	NA	0	0	117	0	28	0	0	0	0	406	119	0	72	0	30	0	0	103	0	0	0	65	19	181	0	82	45	0	0	0	0	0	0	0	431	552	0	0	0	0	0	39
259675bbba81fc475126b51138aa1554	Bacteria	Proteobacteria	Gammaproteobacteria	Gammaproteobacteria Incertae Sedis	Unknown Family	Acidibacter	uncultured bacterium	0	0	52	0	0	0	0	175	0	60	0	0	0	0	0	0	0	66	150	0	0	0	0	61	0	0	0	0	0	0	0	0	0	0	0	355	0	0	0	0	0	0
67e0e825fffc6abfd8420dd1bbb5a696	Bacteria	Verrucomicrobia	Verrucomicrobiae	Opitutales	Opitutaceae	NA	NA	49	0	57	0	0	0	0	374	0	120	113	0	65	0	0	166	0	93	205	42	0	35	0	66	0	0	0	0	0	0	75	0	0	86	59	428	34	0	0	144	57	0
2189cebdb1b1f5365f1ca4cf315a096a	Bacteria	Proteobacteria	Alphaproteobacteria	Caulobacterales	Caulobacteraceae	Asticcacaulis	NA	0	168	32	0	0	52	0	181	0	0	36	0	77	0	0	0	0	42	322	0	0	0	0	69	32	82	96	0	25	30	0	0	0	49	0	755	53	0	46	92	0	0
ff5aeabc1a1242e14544f5e9fe0ad0fa	Bacteria	Acidobacteria	Acidobacteriia	Solibacterales	Solibacteraceae (Subgroup 3)	Candidatus Solibacter	NA	0	72	0	0	0	0	0	86	0	0	0	0	79	0	0	0	0	34	57	0	0	0	0	0	0	0	0	0	0	0	0	0	0	0	0	69	0	0	0	0	0	0
9ff1a1ad6bb5356fbc3edfb491144939	Bacteria	Proteobacteria	Gammaproteobacteria	Betaproteobacteriales	Burkholderiaceae	NA	NA	20	0	39	0	0	0	0	181	0	61	48	0	30	0	0	52	0	61	173	0	0	0	0	44	18	0	55	21	0	0	0	0	0	38	17	247	0	28	27	57	0	0
8421cd2fb0444861728cf73783f3ce64	Unassigned	NA	NA	NA	NA	NA	NA	0	0	0	0	0	0	14	117	0	54	44	0	68	23	29	96	33	105	194	0	0	0	0	0	0	0	0	0	17	0	0	0	0	42	0	172	35	0	0	58	49	0
144c1fa5430f56414c2e2eef23811ca7	Bacteria	Proteobacteria	Gammaproteobacteria	Betaproteobacteriales	Nitrosomonadaceae	Ellin6067	uncultured bacterium	0	0	0	0	0	0	0	48	0	18	0	0	0	0	0	0	0	38	57	0	0	0	0	0	0	0	0	0	0	0	0	0	0	0	0	116	0	24	0	0	0	0
d2c02e893c243ca29bc95b7a9334166e	Bacteria	Verrucomicrobia	Verrucomicrobiae	Chthoniobacterales	Chthoniobacteraceae	Candidatus Udaeobacter	uncultured Verrucomicrobia bacterium	51	0	32	0	0	0	0	89	0	25	30	0	38	0	0	34	0	35	79	0	0	0	0	41	0	0	0	0	0	0	0	0	0	40	0	85	0	0	0	0	0	0
20dbbf95bd44552380322674ff7034fd	Bacteria	Chloroflexi	Chloroflexia	Chloroflexales	Roseiflexaceae	uncultured	uncultured bacterium	54	0	0	0	20	33	0	133	0	53	43	0	0	0	0	49	0	52	109	35	0	0	0	40	13	0	0	0	0	22	32	0	0	0	0	209	46	37	0	54	0	20
ff4112dd525cf0b5e3fbd1595c4181da	Unassigned	NA	NA	NA	NA	NA	NA	0	0	39	0	25	0	0	100	0	28	0	0	31	20	0	19	0	50	162	21	0	0	0	34	0	21	79	28	0	0	0	0	0	0	21	212	0	0	27	72	24	0
4409fae3c59b447ecda0afc2955777e7	Bacteria	Actinobacteria	Thermoleophilia	Gaiellales	uncultured	uncultured bacterium	uncultured bacterium	0	0	0	0	0	0	0	0	0	0	12	0	0	0	0	0	0	0	41	0	0	0	0	20	0	0	19	0	0	0	0	0	0	0	0	72	0	14	0	0	0	0
dd70d5a55416623a05f66bd7199ea16e	Bacteria	Acidobacteria	Blastocatellia (Subgroup 4)	Pyrinomonadales	Pyrinomonadaceae	RB41	NA	0	0	0	0	0	0	0	15	0	0	0	0	0	0	0	0	0	0	44	0	0	0	0	0	0	0	0	0	0	0	0	0	0	0	0	64	0	0	0	0	26	0
d5766c47e6734341248c0bf2657cd177	Bacteria	Planctomycetes	Phycisphaerae	Tepidisphaerales	WD2101 soil group	uncultured bacterium	uncultured bacterium	0	0	0	0	0	23	0	41	0	0	0	0	0	0	0	54	0	50	57	0	0	51	30	0	0	0	0	0	0	33	0	0	0	74	0	51	24	26	0	0	55	0
6652305286e79d80a9a88f8a614cd4c9	Bacteria	Proteobacteria	Alphaproteobacteria	Micropepsales	Micropepsaceae	uncultured	NA	0	0	29	0	0	0	0	0	0	0	13	0	0	0	0	35	0	38	30	0	0	0	0	0	27	0	22	0	0	0	0	0	0	0	0	86	30	30	22	23	0	0
[truncated: 207 more rows]
[truncated: 25 more columns]
