# Supplementary material for: Coumarin biosynthesis genes are required after foliar pathogen infection for the creation of a microbial soil-borne legacy that primes plants for SA-dependent defenses
Source: Sci Rep. 2022 Dec 28;12:22473. doi: 10.1038/s41598-022-26551-x (PMC9797477; doi:10.1038/s41598-022-26551-x)
Supplement: Supplementary file 3 — Supplementary Data S2. [file 41598_2022_26551_MOESM3_ESM.xlsx]

## Sheet: Infosheet
Information sheet for:	Data S2
	ASV read counts per sample
	Background info:	This sheet contains read counts per sample for all amplicons sequence variants (ASVs) detected in 32 samples in Experiment 2
		Each ASV was given an identifier and is taxonomically annotated.
	Column-names:
	ID	identifier for ASV
	Kingdom	Kingdom to which ASV belongs
	Phylum	Phylum to which ASV belongs
	Class	Class to which ASV belongs
	Order	Order to which ASV belongs
	Family	Family to which ASV belongs
	Genus	Genus to which ASV belongs
	Species
	Subsequent columns	Plant genotype_treatment-sample number
		e.g. Col-0_mock-3

## Sheet: Data S2
ID	Kingdom	Phylum	Class	Order	Family	Genus	Species	Col-0_Hpa-2	Col-0_Hpa-3	Col-0_Hpa-5	Col-0_Hpa-6	Col-0_Hpa-7	Col-0_Hpa-8	Col-0_mock-1	Col-0_mock-2	Col-0_mock-5	Col-0_mock-6	Col-0_mock-7	Col-0_mock-8	myb-72_Hpa-1	myb-72_Hpa-2	myb-72_Hpa-4	myb-72_Hpa-6	myb-72_Hpa-7	myb-72_Hpa-8	myb-72_Hpa-9	myb-72_mock-3	myb-72_mock-4	myb-72_mock-6	myb-72_mock-7	myb-72_mock-8	myb-72_mock-9	Unplanted_mock-1	Unplanted_mock-2	Unplanted_mock-3	Unplanted_mock-4	Unplanted_mock-5	Unplanted_mock-7	Unplanted_mock-8
67fe68b10effbc7af1e15eb1d66f58af	Bacteria	Proteobacteria	Alphaproteobacteria	Rhizobiales	Xanthobacteraceae	NA	NA	485	959	883	1720	1933	1879	465	409	725	418	498	562	345	365	381	267	313	530	283	401	565	896	391	612	512	323	1312	1745	648	3244	5023	2931
9db2817f5c42be6a7bcbca662959982d	Bacteria	Proteobacteria	Alphaproteobacteria	Rhizobiales	Xanthobacteraceae	Bradyrhizobium	NA	462	1248	1300	2457	2531	2325	494	395	1185	639	698	820	276	493	476	256	438	747	287	367	502	1222	498	821	674	0	384	517	243	1100	2041	809
8d2a29d23de2d1b6cada06bf85915274	Bacteria	Proteobacteria	Alphaproteobacteria	Sphingomonadales	Sphingomonadaceae	Sphingomonas	NA	104	123	166	220	366	249	49	72	79	100	77	104	51	45	53	51	72	93	68	85	79	123	46	108	113	315	1762	1418	790	2715	4554	2882
2cac94dae35d5d88bd992903d9da4ec9	Bacteria	Proteobacteria	Deltaproteobacteria	Myxococcales	Haliangiaceae	Haliangium	NA	569	806	670	1602	1387	1418	280	298	1115	338	538	403	273	336	262	222	219	454	613	382	501	761	292	545	645	0	72	110	45	146	260	70
1a2a5ee151da475baa5f4fd93b8987f7	Bacteria	Proteobacteria	Deltaproteobacteria	Myxococcales	BIrii41	metagenome	metagenome	737	976	599	1147	1866	1589	455	321	975	337	526	336	200	456	368	204	220	422	427	373	508	675	248	295	489	0	19	14	37	126	264	62
6e435a2d1952b256c00530a4186e067d	Bacteria	Proteobacteria	Alphaproteobacteria	Rhizobiales	Xanthobacteraceae	NA	NA	416	773	828	1666	1300	1842	278	291	562	364	390	507	277	319	250	163	215	500	269	263	449	799	323	597	497	0	32	69	0	132	358	117
c7511f6ef1f1bdb63c249524f83d76e9	Bacteria	Proteobacteria	Alphaproteobacteria	Rhizobiales	Devosiaceae	Devosia	NA	410	632	485	1423	1515	1332	306	249	892	355	432	430	154	323	309	236	229	404	321	371	432	703	255	358	376	0	130	197	111	352	882	214
658a6c3cb0afc78acc734563c04ed34f	Bacteria	Proteobacteria	Gammaproteobacteria	Betaproteobacteriales	Burkholderiaceae	NA	NA	417	351	368	1531	875	1418	208	137	718	287	387	248	175	203	269	245	108	237	447	294	411	728	253	349	607	59	51	219	139	656	1196	449
dd8c8d60bfca3e1df01a4bbff8d3326e	Bacteria	Proteobacteria	Alphaproteobacteria	Sphingomonadales	Sphingomonadaceae	Sphingomonas	NA	314	490	416	1018	1045	1125	210	280	659	313	321	297	235	235	280	201	240	322	402	266	297	471	247	390	473	0	126	114	65	251	476	277
dd5c76fb558daeb22f4cd9ac91a3aa34	Bacteria	Bacteroidetes	Bacteroidia	Chitinophagales	Chitinophagaceae	Niastella	uncultured bacterium	355	761	455	983	1302	1957	260	380	569	255	159	333	162	288	98	133	86	219	355	136	209	303	166	186	338	0	49	20	15	99	159	0
e408c8c9d88b6c8abfc6c9993e336484	Bacteria	Proteobacteria	Gammaproteobacteria	Steroidobacterales	Steroidobacteraceae	Steroidobacter	uncultured bacterium	367	499	270	729	1138	1199	233	195	710	262	317	243	112	299	171	119	145	284	364	263	338	525	226	310	482	6	9	40	16	101	202	74
d5adb6ec11905053f055757648855559	Unassigned	NA	NA	NA	NA	NA	NA	386	431	254	709	1253	1134	176	232	639	267	308	334	137	210	92	147	144	337	326	225	276	437	115	292	462	12	23	21	10	55	138	30
00f3a4a2243093399302c8ce5667b076	Bacteria	Proteobacteria	Gammaproteobacteria	Betaproteobacteriales	Burkholderiaceae	uncultured	NA	270	621	402	905	1119	742	236	215	792	191	226	206	155	209	187	190	121	195	179	252	231	363	160	211	310	0	87	102	51	139	197	171
01e77467f952fcf563c1d2065864e56d	Bacteria	Proteobacteria	Gammaproteobacteria	Betaproteobacteriales	Burkholderiaceae	Duganella	NA	135	934	828	854	1496	1446	424	217	513	0	0	269	302	359	80	184	0	0	0	39	0	93	0	0	259	0	576	0	0	0	37	0
fb75fa1fac5ad54c9d64c653e50a7126	Bacteria	Proteobacteria	Alphaproteobacteria	Rhizobiales	Xanthobacteraceae	Bradyrhizobium	NA	128	435	534	811	936	712	152	121	284	192	209	339	92	171	133	112	213	215	127	111	183	377	142	254	246	28	143	189	69	353	506	306
0204ab4991d1c2448111c6f2dd7b5863	Bacteria	Proteobacteria	Deltaproteobacteria	Myxococcales	Haliangiaceae	Haliangium	uncultured Myxococcales bacterium	328	633	413	900	688	929	108	183	546	208	279	201	147	184	153	109	122	255	293	208	205	515	161	290	310	0	30	57	0	53	62	41
78fa7d06101fc86ffa7ee1acc0530f53	Unassigned	NA	NA	NA	NA	NA	NA	270	333	246	429	1044	688	291	246	707	438	278	331	89	115	100	118	87	116	158	343	271	576	183	186	518	14	44	31	28	72	111	10
bd4d66cb0d4308b84623a6b44a32262c	Bacteria	Proteobacteria	Deltaproteobacteria	Myxococcales	Haliangiaceae	Haliangium	uncultured Myxococcales bacterium	383	594	434	772	743	803	118	164	561	199	253	171	150	234	155	123	112	239	261	217	241	504	165	303	301	0	0	0	0	58	151	0
eeda6d1f5269b1dbca978d206d74b57b	Bacteria	Verrucomicrobia	Verrucomicrobiae	Opitutales	Opitutaceae	Lacunisphaera	NA	244	413	199	447	595	508	319	251	602	332	302	228	161	167	98	98	98	134	167	368	364	599	166	210	694	0	46	26	24	144	311	79
6bff11007a3ef56e5d85cc87d8c210a6	Bacteria	Proteobacteria	Gammaproteobacteria	Steroidobacterales	Steroidobacteraceae	NA	NA	294	444	262	614	1011	953	171	199	469	243	256	212	95	215	161	133	96	208	193	216	228	344	148	168	472	9	31	39	13	99	175	74
4e731419ee4e15c8b9c19e0bff81085d	Bacteria	Proteobacteria	Deltaproteobacteria	Myxococcales	Haliangiaceae	Haliangium	NA	305	318	262	949	755	748	123	114	545	160	264	158	127	220	133	111	108	308	312	189	188	337	130	289	332	0	28	35	0	49	161	46
5d11f3bd69845551aa04d415fbe5abff	Unassigned	NA	NA	NA	NA	NA	NA	221	456	210	451	1293	985	124	120	338	76	118	143	190	257	109	123	65	177	173	159	171	286	40	67	290	22	61	37	48	88	591	36
00da8319f591a211ae8d75ea7295ff42	Bacteria	Proteobacteria	Alphaproteobacteria	Micropepsales	Micropepsaceae	uncultured	uncultured bacterium	164	246	334	473	642	659	104	112	331	141	203	136	110	88	96	82	87	186	211	113	121	242	103	166	355	33	178	100	71	330	532	350
e1e191175884f153120042d5b655e8ae	Unassigned	NA	NA	NA	NA	NA	NA	165	484	158	674	1031	877	155	121	333	147	186	184	65	213	177	98	79	187	171	172	264	224	112	126	227	0	6	5	0	47	134	13
4c95b2739dcd0edfc15db0ce8453fecc	Bacteria	Proteobacteria	Gammaproteobacteria	Gammaproteobacteria Incertae Sedis	Unknown Family	Acidibacter	NA	273	308	201	514	605	731	153	138	439	177	196	214	125	164	107	98	92	252	275	194	174	336	101	194	358	0	30	27	20	63	209	66
1358f22aeddbbfdac66efba76c59776b	Unassigned	NA	NA	NA	NA	NA	NA	245	248	179	630	944	805	140	126	440	108	164	217	80	138	146	107	73	283	255	130	219	341	165	178	257	0	12	9	0	31	118	0
eb19113b6a70ebf44bf85f3f2a2d8102	Bacteria	Proteobacteria	Gammaproteobacteria	Gammaproteobacteria Incertae Sedis	Unknown Family	Acidibacter	uncultured bacterium	231	299	252	547	551	747	117	134	213	117	187	211	94	133	142	86	92	145	224	148	177	309	137	226	245	13	71	62	39	125	298	129
ae6d5a175f7759da2b22ff9dbd961530	Bacteria	Proteobacteria	Gammaproteobacteria	Gammaproteobacteria Incertae Sedis	Unknown Family	Acidibacter	NA	233	254	224	722	452	677	174	120	309	122	204	192	99	106	132	106	70	167	206	150	160	255	109	174	255	9	44	49	37	103	233	149
96e6af561023b22b571640737cb6afd7	Bacteria	Proteobacteria	Gammaproteobacteria	Betaproteobacteriales	Burkholderiaceae	Burkholderia-Caballeronia-Paraburkholderia	NA	150	195	166	483	685	830	194	82	361	172	119	190	113	81	83	108	178	245	79	90	125	169	104	115	163	20	78	37	35	135	271	205
2345c975ae95fddd8aa7816acb912ffc	Bacteria	Proteobacteria	Alphaproteobacteria	Sphingomonadales	Sphingomonadaceae	Sphingomonas	NA	182	216	199	479	654	417	101	76	332	144	191	134	64	101	78	97	140	151	118	128	144	215	83	104	177	0	93	120	87	240	479	197
02e84d51b05421f4b1184a13c262e25f	Bacteria	Verrucomicrobia	Verrucomicrobiae	Chthoniobacterales	Chthoniobacteraceae	Candidatus Udaeobacter	uncultured bacterium	9	0	0	23	36	39	0	0	0	0	0	24	16	0	0	7	0	0	9	0	13	15	0	0	0	185	426	506	265	862	1740	1631
c072251a52e386d253b33fc3df2cdca7	Bacteria	Proteobacteria	Gammaproteobacteria	Betaproteobacteriales	Burkholderiaceae	Rhizobacter	uncultured bacterium	154	358	202	548	719	639	132	110	268	164	104	152	73	125	70	80	68	104	132	128	95	212	66	139	281	0	84	67	51	101	193	141
733623a6dc61ee1f1df02f7bc27c81e0	Bacteria	Proteobacteria	Deltaproteobacteria	Myxococcales	BIrii41	metagenome	metagenome	229	392	249	460	886	588	117	190	242	140	124	102	105	163	82	78	95	145	134	174	207	239	58	210	153	0	0	28	17	38	114	0
034d9f530e1c4555dd61bdca23c850dd	Bacteria	Proteobacteria	Alphaproteobacteria	Rhizobiales	Xanthobacteraceae	NA	NA	141	323	332	607	525	761	128	112	204	108	156	187	98	113	93	49	105	203	96	86	185	299	96	224	209	0	0	0	0	59	177	41
9772a4100fb71636abbd4ba7cf5a45c1	Bacteria	Proteobacteria	Gammaproteobacteria	Betaproteobacteriales	Burkholderiaceae	NA	NA	183	255	224	471	603	521	131	152	197	145	132	111	65	162	96	130	76	109	131	114	176	269	106	155	149	29	106	100	44	92	220	92
48a4f43d1ae1961fca3b0397c42c71c6	Bacteria	Proteobacteria	Alphaproteobacteria	Micropepsales	Micropepsaceae	uncultured	NA	130	182	217	211	356	341	100	61	222	89	131	105	60	47	97	68	56	126	116	75	108	181	70	110	212	52	187	174	89	385	734	381
282dd94c855d3fc94a71712459e8deb5	Bacteria	Planctomycetes	Phycisphaerae	Tepidisphaerales	WD2101 soil group	uncultured bacterium	uncultured bacterium	47	52	76	74	102	116	52	0	54	42	55	47	36	15	16	0	19	28	22	35	33	41	22	39	61	264	305	243	224	833	1442	1050
d6503451d9da25921e13c4c6cb99ccd2	Bacteria	Proteobacteria	Gammaproteobacteria	Betaproteobacteriales	Burkholderiaceae	Aquabacterium	uncultured bacterium	243	443	179	380	108	981	75	148	164	64	176	491	88	53	110	75	0	0	294	165	108	348	37	94	561	0	0	0	0	19	0	39
be9ff3d8389838ad77e6e385465f1708	Unassigned	NA	NA	NA	NA	NA	NA	60	52	99	111	188	234	71	41	114	63	60	95	42	30	20	19	30	37	51	45	43	73	34	73	86	48	339	303	171	763	1264	678
0451eb05161fc41c27929376c390b01f	Bacteria	Proteobacteria	Gammaproteobacteria	Betaproteobacteriales	Burkholderiaceae	NA	NA	135	342	242	661	542	544	105	109	444	131	103	120	85	174	92	66	51	98	119	117	121	210	84	100	170	0	44	30	0	30	122	60
6acaafc4453c4b71e2036904ff8b4bad	Bacteria	Proteobacteria	Deltaproteobacteria	Myxococcales	BIrii41	metagenome	metagenome	181	297	237	481	706	553	131	117	304	142	201	87	79	132	83	100	80	140	96	148	151	258	88	93	167	20	12	0	0	44	68	18
7ab6f6b9db6b5b42f8b98608c61d5423	Unassigned	NA	NA	NA	NA	NA	NA	10	20	25	29	52	67	17	12	50	18	20	18	4	9	5	20	7	20	13	8	31	16	4	11	29	171	204	560	192	657	1680	1209
85260e58dbf4faee8413ec1468207eb4	Bacteria	Chloroflexi	Ktedonobacteria	Ktedonobacterales	Ktedonobacteraceae	uncultured	uncultured Ktedonobacterales bacterium	178	114	340	315	401	408	295	61	332	344	79	305	62	29	43	37	91	88	181	125	97	111	99	122	301	0	58	57	19	121	175	177
8248d4d5acec986af6f821575a63ac7e	Unassigned	NA	NA	NA	NA	NA	NA	180	155	140	469	626	697	100	76	302	171	106	217	36	145	96	59	42	161	108	169	142	214	66	99	170	0	0	7	0	92	123	5
a4a8ac6e226a3cd515b95fa60352a41b	Bacteria	Bacteroidetes	Bacteroidia	Chitinophagales	Chitinophagaceae	Niastella	uncultured bacterium	145	144	394	639	338	547	68	68	285	39	45	154	51	212	90	72	45	325	145	99	103	723	46	52	85	0	35	0	0	23	0	0
149cc4b435c8b350f732622fb0032401	Bacteria	Bacteroidetes	Bacteroidia	Chitinophagales	Chitinophagaceae	Niastella	uncultured bacterium	110	276	226	446	864	693	94	147	191	80	50	182	61	133	66	64	46	299	138	51	83	166	62	73	118	0	5	8	0	41	78	0
420b15f0c43a0f6ab4bbd0d81eff04ee	Bacteria	Proteobacteria	Deltaproteobacteria	Myxococcales	Haliangiaceae	Haliangium	NA	189	205	211	352	394	539	67	52	282	109	144	224	100	78	89	50	77	148	250	136	99	250	88	166	265	0	0	0	0	40	160	69
47dc1c5b77e91c1fc706a7204175af8a	Bacteria	Bacteroidetes	Bacteroidia	Chitinophagales	Chitinophagaceae	Niastella	uncultured bacterium	82	302	160	338	1573	647	60	134	183	62	59	104	48	103	57	48	51	97	134	111	53	91	51	52	100	0	6	0	0	35	29	39
82b2e8dcb3266ad7d76af92f3a2559f1	Bacteria	Bacteroidetes	Bacteroidia	Chitinophagales	Chitinophagaceae	Niastella	metagenome	169	163	173	460	801	584	69	125	387	80	76	94	87	77	67	78	57	138	149	124	73	188	86	104	208	0	38	11	13	20	66	18
220a13182987c5b2a46e994d368c7f2a	Bacteria	Proteobacteria	Gammaproteobacteria	Gammaproteobacteria Incertae Sedis	Unknown Family	Acidibacter	NA	141	223	203	267	442	337	67	66	210	113	140	93	69	70	61	46	43	108	96	91	92	185	72	91	194	0	60	92	49	236	582	222
3e90e0b2b9972d0925e93c58904be39d	Bacteria	Proteobacteria	Alphaproteobacteria	Rhizobiales	Xanthobacteraceae	uncultured	NA	20	28	24	30	90	39	16	0	28	17	14	18	0	7	10	0	9	9	21	16	8	22	0	9	18	100	277	372	242	756	1328	1164
d800f72481f48c7730c7299cc5d25c0d	Bacteria	Proteobacteria	Alphaproteobacteria	Micropepsales	Micropepsaceae	uncultured	uncultured bacterium	97	172	179	476	347	610	97	110	248	114	139	108	85	78	146	60	60	172	109	94	156	155	100	101	192	52	28	0	0	65	203	66
5f7f692e8f7bb9a037b870ff6158570d	Bacteria	Acidobacteria	Acidobacteriia	Acidobacteriales	uncultured	NA	NA	0	0	68	100	85	161	0	0	0	0	0	0	0	0	0	0	0	0	36	0	0	0	0	0	59	76	462	338	165	725	1206	979
f396dedbbedaaf1046caed090666b28f	Bacteria	Acidobacteria	Acidobacteriia	Acidobacteriales	uncultured	uncultured Acidobacteria bacterium	uncultured Acidobacteria bacterium	162	227	251	232	225	336	117	90	290	78	88	91	82	65	94	56	38	105	125	112	105	192	67	123	275	11	81	80	29	109	249	176
0edfed32c2ae2c9a4927925e905cbc70	Bacteria	Proteobacteria	Alphaproteobacteria	Rhizobiales	Rhizobiaceae	Allorhizobium-Neorhizobium-Pararhizobium-Rhizobium	NA	80	198	200	436	565	397	112	84	227	105	72	213	52	105	121	45	80	100	79	73	110	158	69	100	77	0	47	36	14	106	134	72
1b039cfd1f64eef764da543c4f8f30d7	Bacteria	Planctomycetes	Phycisphaerae	Tepidisphaerales	WD2101 soil group	uncultured planctomycete	uncultured planctomycete	0	0	10	32	40	40	16	0	5	10	24	14	12	0	0	0	0	5	6	0	0	0	14	8	0	189	257	340	188	596	1334	1020
2e2d1b965b6680a4f0f8be4bbe34e659	Bacteria	Acidobacteria	Acidobacteriia	Subgroup 2	uncultured bacterium	uncultured bacterium	uncultured bacterium	124	150	292	326	395	360	149	76	274	68	100	152	57	53	70	50	68	106	128	73	78	197	37	85	214	0	14	39	15	91	202	65
9d31d20fa79a6983dc7359e3ba4bbd21	Unassigned	NA	NA	NA	NA	NA	NA	152	253	193	325	435	516	102	105	227	80	89	129	78	109	62	60	60	122	187	75	105	160	73	80	162	0	9	18	0	12	109	16
6436a7266d2275ac9f2dac6ed7d7b231	Bacteria	Acidobacteria	Acidobacteriia	Acidobacteriales	uncultured	NA	NA	80	110	92	102	112	124	0	0	76	54	88	89	72	0	70	36	66	82	44	62	60	71	34	90	88	67	277	197	119	426	707	552
40f989348c8666c6890a6e1b77211153	Bacteria	Chloroflexi	Ktedonobacteria	Ktedonobacterales	Ktedonobacteraceae	uncultured	NA	129	101	185	209	215	259	166	66	271	213	78	269	51	21	50	40	59	65	136	139	110	142	74	82	256	41	0	76	23	98	247	173
fbfa3e4a8be05a5e654f8d60316ecb10	Bacteria	Proteobacteria	Gammaproteobacteria	Xanthomonadales	Rhodanobacteraceae	Luteibacter	NA	91	130	104	293	549	358	190	56	217	79	157	128	52	155	88	115	43	114	65	54	88	207	65	47	85	8	86	31	18	44	262	19
10d398c4caeeae454164f67915acd1ff	Bacteria	Proteobacteria	Alphaproteobacteria	Dongiales	Dongiaceae	Dongia	NA	189	146	181	290	287	236	147	78	289	136	115	103	88	80	84	65	81	138	125	112	107	181	93	141	171	0	36	32	0	106	91	62
42375699bd6c70737c3e92b1378f402d	Bacteria	Proteobacteria	Alphaproteobacteria	Micropepsales	Micropepsaceae	uncultured	NA	98	104	132	268	464	358	455	50	252	54	90	95	46	54	81	40	52	123	94	60	112	112	80	42	190	0	47	0	0	90	243	46
9e099d6846963688738b93bea249dd92	Bacteria	Verrucomicrobia	Verrucomicrobiae	Chthoniobacterales	Chthoniobacteraceae	Candidatus Udaeobacter	NA	0	10	10	28	24	26	11	0	23	13	14	22	0	0	0	0	0	0	11	0	0	13	9	11	30	114	304	290	209	587	1109	1008
51fbe3718b46cca351549f2b7972fc7b	Bacteria	Proteobacteria	Gammaproteobacteria	Betaproteobacteriales	Burkholderiaceae	NA	NA	140	177	202	371	389	353	63	96	406	74	80	145	56	101	65	47	43	69	139	86	73	214	61	103	123	0	25	0	0	42	62	26
13051d22c3b87419a4febc63de09aebe	Bacteria	Acidobacteria	Acidobacteriia	Acidobacteriales	Acidobacteriaceae (Subgroup 1)	Acidipila	uncultured bacterium	135	166	202	423	317	335	136	72	165	79	106	141	58	41	66	64	63	144	109	60	102	186	71	120	162	15	54	0	0	83	78	71
403974b4e512e373b8ee314454f4f41b	Bacteria	Proteobacteria	Gammaproteobacteria	Gammaproteobacteria Incertae Sedis	Unknown Family	Acidibacter	NA	142	170	153	272	245	394	77	74	246	98	118	102	71	59	68	47	54	142	142	125	105	201	66	154	165	0	0	21	22	84	131	69
dc01ca17db03c2e1ade40b5728fa579a	Bacteria	Verrucomicrobia	Verrucomicrobiae	Opitutales	Opitutaceae	NA	NA	111	125	173	237	294	332	115	91	281	121	123	106	84	73	52	38	50	66	61	143	114	260	98	142	259	0	15	13	26	92	69	39
0d98f5cc163e464282be3ffdc421d816	Bacteria	Actinobacteria	Actinobacteria	Frankiales	Acidothermaceae	Acidothermus	uncultured bacterium	107	217	168	372	337	247	60	60	155	97	84	93	65	93	80	69	43	78	117	86	94	149	70	119	126	19	43	59	40	120	180	95
ca45ff3a55b47aa65ee4aba5c8403ef5	Bacteria	Bacteroidetes	Bacteroidia	Chitinophagales	Chitinophagaceae	Niastella	uncultured bacterium	96	191	183	342	358	500	95	78	135	97	84	169	50	103	75	55	39	113	133	63	96	150	83	85	153	0	0	0	15	43	125	0
a0aea8c34926930f77171f11264c9975	Bacteria	Proteobacteria	Gammaproteobacteria	Betaproteobacteriales	Burkholderiaceae	NA	NA	168	180	164	464	339	271	89	34	343	64	35	67	62	79	130	42	23	119	125	42	130	109	85	113	190	0	60	0	0	44	56	46
d450f4a19d1b58c6691283fcf9618e31	Bacteria	Acidobacteria	Acidobacteriia	Acidobacteriales	uncultured	NA	NA	32	42	89	64	98	154	21	17	49	35	36	40	18	16	0	23	16	23	0	22	17	46	16	40	37	57	259	254	144	512	913	565
d1a4198ea037bc1ff6dbd7b69002a28d	Bacteria	Proteobacteria	Alphaproteobacteria	Micropepsales	Micropepsaceae	uncultured	NA	117	111	111	228	298	250	66	42	202	73	96	55	35	61	56	39	40	85	77	89	84	123	66	67	113	0	82	80	37	160	397	235
44d5f2c2c2dc461ca4a0e8a38f02cca8	Bacteria	Proteobacteria	Gammaproteobacteria	Xanthomonadales	Rhodanobacteraceae	Dokdonella	NA	128	154	206	254	319	230	75	59	186	78	102	80	68	56	59	48	40	69	65	118	77	195	54	100	123	13	69	77	47	118	153	71
0f36290361539efac6b50d71e19d6e7a	Bacteria	Proteobacteria	Gammaproteobacteria	Gammaproteobacteria Incertae Sedis	Unknown Family	Acidibacter	NA	170	154	117	281	320	335	94	86	159	81	96	77	86	60	95	78	58	86	126	100	75	169	54	114	144	0	0	46	18	78	65	49
8f0d62051035c76bacb9f91417025649	Bacteria	Bacteroidetes	Bacteroidia	Chitinophagales	Chitinophagaceae	Niastella	uncultured bacterium	123	234	156	298	392	669	66	58	184	53	67	123	44	79	62	50	42	73	116	37	99	96	55	72	160	0	0	0	0	23	38	0
2b644381efad664cc421ea0a029192cb	Bacteria	Proteobacteria	Alphaproteobacteria	Sphingomonadales	Sphingomonadaceae	Sphingomonas	NA	0	0	0	43	42	37	0	0	0	0	0	0	0	0	0	0	0	0	0	0	15	19	0	0	35	68	330	330	206	582	1178	566
8ad41b2d08b52db88a15c0b797a1a43c	Bacteria	Proteobacteria	Gammaproteobacteria	Xanthomonadales	Rhodanobacteraceae	Rhodanobacter	uncultured bacterium	114	133	114	147	206	225	98	67	137	49	96	128	44	68	78	42	48	112	126	108	214	181	75	111	193	0	30	25	30	112	244	89
b2ceeb0d9b9d862eb7a9c7421190ed6a	Bacteria	Proteobacteria	Alphaproteobacteria	Caulobacterales	Caulobacteraceae	Asticcacaulis	NA	97	148	92	359	376	480	109	84	206	108	71	129	57	68	53	60	40	66	75	87	87	128	43	46	189	0	30	13	0	41	58	17
b1f61ed1ee635b276169890d45e20c4c	Bacteria	Proteobacteria	Alphaproteobacteria	Micropepsales	Micropepsaceae	uncultured	NA	134	122	191	253	237	415	63	59	189	91	88	75	70	51	0	61	61	62	120	78	106	214	66	80	181	0	0	85	0	42	130	42
c6fda7671b38597b3bafa96b6f7554ce	Bacteria	Proteobacteria	Gammaproteobacteria	Betaproteobacteriales	Rhodocyclaceae	Uliginosibacterium	metagenome	37	213	190	211	235	251	73	90	460	55	67	270	104	85	42	43	29	258	62	65	47	208	61	33	66	0	33	12	0	0	16	10
18cc58a5f80a53f29d2457a02beaac99	Bacteria	Proteobacteria	Alphaproteobacteria	Micropepsales	Micropepsaceae	uncultured	NA	75	91	100	192	244	239	40	51	149	45	77	63	24	38	38	28	48	81	70	45	69	80	48	54	121	44	86	119	63	244	421	205
106c2177ed4ece7294e8000f57508a0f	Bacteria	Acidobacteria	Acidobacteriia	Acidobacteriales	uncultured	uncultured bacterium	uncultured bacterium	41	45	51	79	91	133	20	0	42	25	27	28	23	0	15	23	0	21	40	27	22	53	10	30	35	62	201	173	114	559	731	535
5aec0b0f39b27661159f110f65dae08a	Bacteria	Proteobacteria	Gammaproteobacteria	Xanthomonadales	Rhodanobacteraceae	Rhodanobacter	uncultured bacterium	138	194	125	170	235	287	63	84	156	68	93	78	53	69	67	39	50	87	89	88	57	173	55	69	107	0	66	29	0	104	217	103
2bb779e8f8327541d3c0f54da9c6d3fc	Bacteria	Proteobacteria	Gammaproteobacteria	Gammaproteobacteria Incertae Sedis	Unknown Family	Acidibacter	uncultured bacterium	110	174	149	288	255	250	76	54	119	55	94	56	85	64	38	50	63	73	103	65	58	149	45	85	83	0	24	35	49	108	206	85
8916e8023152c340cb4a43ebd60105a0	Bacteria	Acidobacteria	Subgroup 6	NA	NA	NA	NA	60	134	128	187	183	154	64	28	120	59	86	70	54	29	21	38	25	57	29	49	43	94	37	51	37	92	108	101	91	256	469	189
523277d111e99b5814a1b418a229600e	Bacteria	Verrucomicrobia	Verrucomicrobiae	Chthoniobacterales	Chthoniobacteraceae	Candidatus Udaeobacter	uncultured bacterium	0	31	46	39	88	60	29	0	28	52	16	40	34	0	0	0	21	0	19	0	23	42	32	46	58	93	149	194	75	406	858	620
18b37895c84d33b95769a033042a4668	Bacteria	Proteobacteria	Alphaproteobacteria	Sphingomonadales	Sphingomonadaceae	uncultured	uncultured bacterium	43	91	100	148	172	120	34	37	91	61	73	35	29	38	32	25	43	42	31	32	52	70	55	46	43	39	159	200	140	266	460	284
817f78b6ba6c08f6f28693cc7b5c794f	Bacteria	Proteobacteria	Alphaproteobacteria	Rhizobiales	Xanthobacteraceae	Rhodoplanes	Ambiguous_taxa	86	170	207	327	304	221	65	72	141	66	66	55	39	70	74	51	40	76	63	76	68	179	78	97	129	0	23	39	0	40	104	28
7cfadcec3fcde32a8037fe5a319556c3	Unassigned	NA	NA	NA	NA	NA	NA	31	34	50	24	77	96	37	16	28	47	52	36	17	13	0	12	24	12	17	16	24	41	11	39	119	77	189	213	128	348	603	575
2d927d9fe20750b468c498bfbae72b00	Bacteria	Proteobacteria	Gammaproteobacteria	Betaproteobacteriales	Burkholderiaceae	Duganella	NA	47	297	285	319	503	586	90	73	127	0	0	56	92	78	26	65	0	0	0	15	0	69	0	0	61	0	190	0	0	0	15	0
e9b119b49fca61fa24ad47b8f696e532	Bacteria	Bacteroidetes	Bacteroidia	Chitinophagales	Chitinophagaceae	uncultured	NA	151	95	93	292	164	213	60	36	139	105	98	114	39	58	43	56	56	78	132	118	74	147	87	81	149	0	0	0	14	58	156	70
b553f4cb83621d5134a04936883f0921	Bacteria	Proteobacteria	Gammaproteobacteria	Gammaproteobacteria Incertae Sedis	Unknown Family	Acidibacter	uncultured bacterium	79	127	103	163	153	298	75	65	139	128	100	60	29	43	55	44	42	42	94	71	72	141	66	105	182	0	29	62	12	137	186	70
572b697b6dbf8d29e69f82b11b2f01da	Bacteria	Bacteroidetes	Bacteroidia	Chitinophagales	Chitinophagaceae	uncultured	uncultured bacterium	43	41	57	51	82	79	9	26	39	40	22	12	36	0	8	0	16	29	27	25	35	29	0	15	35	29	198	168	117	452	665	479
f6ba3632fbfa4e2a17b22fcb7a1059d6	Bacteria	Proteobacteria	Gammaproteobacteria	Betaproteobacteriales	Burkholderiaceae	Duganella	NA	50	185	205	244	305	370	0	0	143	127	32	49	0	68	38	39	0	0	0	0	68	98	27	35	498	0	177	0	0	0	0	89
6143cc22344994240ed14fba2c3b9760	Bacteria	Proteobacteria	Gammaproteobacteria	Betaproteobacteriales	Burkholderiaceae	Burkholderia-Caballeronia-Paraburkholderia	NA	86	187	113	118	115	385	67	0	109	69	78	145	48	36	71	48	42	67	66	0	50	107	0	0	79	15	49	56	44	96	296	150
cf4d6d33db92aa30e309e30f8350c13e	Bacteria	Proteobacteria	Gammaproteobacteria	Betaproteobacteriales	Burkholderiaceae	NA	NA	21	160	229	233	306	264	26	36	114	138	19	24	28	47	55	21	0	19	0	18	23	132	10	20	372	0	300	0	0	0	0	167
de9add879d755721b46d7ba387766b8d	Bacteria	Proteobacteria	Gammaproteobacteria	Betaproteobacteriales	Burkholderiaceae	Rhizobacter	NA	78	195	111	251	512	206	53	54	99	68	61	85	48	52	54	33	30	69	82	79	41	115	14	69	113	0	40	0	0	86	73	0
86347b6dcc4d9fa11f59fcdd549e9add	Bacteria	Bacteroidetes	Bacteroidia	Cytophagales	Microscillaceae	Chryseolinea	NA	132	96	139	300	219	470	51	45	193	43	56	52	46	70	53	85	45	67	55	69	56	79	34	45	174	0	16	0	0	41	9	22
5a1e308fbdab067f362d9adc74eebc12	Bacteria	Proteobacteria	Alphaproteobacteria	Rhizobiales	Rhizobiaceae	Allorhizobium-Neorhizobium-Pararhizobium-Rhizobium	NA	60	403	153	241	377	281	131	36	177	55	58	41	63	152	67	0	47	100	28	34	47	79	35	0	90	0	0	0	0	0	0	0
7d3529f5bb94888aa8d2f57dc2b10a5d	Bacteria	Proteobacteria	Gammaproteobacteria	Xanthomonadales	Rhodanobacteraceae	Rhodanobacter	uncultured bacterium	52	102	88	141	179	267	41	0	101	38	56	44	54	45	32	32	0	42	73	51	44	83	39	59	65	21	89	126	49	195	329	205
897979f16b32cb2d86238cd88e3b9ab3	Bacteria	Actinobacteria	Actinobacteria	Frankiales	Frankiaceae	uncultured bacterium	uncultured bacterium	82	213	153	376	342	228	30	70	148	40	66	38	28	102	64	29	51	77	52	40	74	144	36	105	54	0	19	0	0	20	29	17
2dcdf3ec01c4c308e613c97654a01953	Bacteria	Planctomycetes	Phycisphaerae	Tepidisphaerales	CPla-3 termite group	metagenome	metagenome	84	68	87	88	131	166	71	49	103	58	113	70	82	23	25	20	35	58	48	67	47	86	39	49	169	23	68	75	30	162	386	145
3409ec566ab346cd4ff5826aee5f5982	Unassigned	NA	NA	NA	NA	NA	NA	62	81	108	170	234	213	122	48	200	71	122	94	87	34	28	28	29	39	54	84	77	203	51	94	248	0	13	22	0	30	44	29
39104e6f0ea2ddbc4cfbd12e82488fba	Bacteria	Bacteroidetes	Bacteroidia	Chitinophagales	Chitinophagaceae	uncultured	uncultured bacterium	0	12	19	17	44	34	0	0	15	9	13	12	8	0	5	7	7	0	4	0	0	10	0	8	12	36	226	191	142	573	727	587
874c0d9f1bd7b418f5ad6a177aeaa489	Bacteria	Proteobacteria	Gammaproteobacteria	Betaproteobacteriales	Burkholderiaceae	Aquabacterium	NA	116	34	493	106	75	977	61	117	116	22	22	173	0	78	0	33	17	10	11	0	23	198	0	8	17	0	0	0	0	0	0	0
05df50dd661c11a9025732d69b2ed75b	Unassigned	NA	NA	NA	NA	NA	NA	91	161	160	238	283	353	60	66	118	51	87	58	54	65	48	39	38	80	75	57	80	134	48	73	90	0	8	0	9	10	49	0
9a1571ab1cd76b55b6acba51fdea3b16	Bacteria	Proteobacteria	Gammaproteobacteria	Betaproteobacteriales	Burkholderiaceae	uncultured	NA	83	145	121	201	228	259	46	45	85	55	62	98	37	53	28	37	46	67	45	51	65	91	42	39	71	0	41	52	36	120	184	98
fb98c87babbc5ab0d4f6fa0960e81771	Bacteria	Verrucomicrobia	Verrucomicrobiae	Chthoniobacterales	Chthoniobacteraceae	Candidatus Udaeobacter	NA	13	0	16	15	49	37	21	16	8	14	13	19	0	0	0	0	0	12	0	0	0	0	12	28	51	139	158	174	104	312	771	639
f51426c2360541532243fd99839eec29	Bacteria	Proteobacteria	Alphaproteobacteria	Caulobacterales	Caulobacteraceae	uncultured	NA	73	97	100	207	221	223	53	66	144	52	88	56	49	65	47	40	25	68	61	67	77	87	42	75	133	0	31	41	22	105	144	60
ec4daf587946deb51428581adb8cc758	Bacteria	Proteobacteria	Deltaproteobacteria	Myxococcales	Haliangiaceae	Haliangium	uncultured bacterium	71	130	90	243	204	326	53	74	271	102	103	44	27	56	27	45	59	83	62	62	76	112	71	54	99	0	0	0	0	0	35	30
beff40c98a0c69b91e00db81f1558b18	Bacteria	Proteobacteria	Gammaproteobacteria	Cellvibrionales	Cellvibrionaceae	Cellvibrio	uncultured bacterium	149	62	42	171	183	155	35	34	129	148	118	173	40	71	34	20	22	130	138	121	81	209	51	53	161	0	0	12	0	23	31	10
f1a59ff07364f2a0305547e66918f3c3	Bacteria	Verrucomicrobia	Verrucomicrobiae	Chthoniobacterales	Chthoniobacteraceae	Candidatus Udaeobacter	NA	15	18	35	42	56	79	29	30	15	37	30	27	9	0	0	10	11	0	0	25	22	26	18	18	37	63	207	140	92	291	609	586
54db4d3098a12212e8188f8773d1f34c	Bacteria	Acidobacteria	Acidobacteriia	Acidobacteriales	Koribacteraceae	Candidatus Koribacter	NA	53	48	94	82	114	139	64	25	115	29	51	38	24	32	49	24	0	57	42	29	39	62	46	35	139	32	122	132	68	224	272	262
6c8e8f15c8b62edfc17dd5fc30ecd8cd	Bacteria	Actinobacteria	Actinobacteria	Streptomycetales	Streptomycetaceae	Streptomyces	NA	92	119	107	172	186	154	31	58	171	47	70	58	25	74	62	46	35	55	57	66	66	122	56	68	52	0	0	72	24	107	117	128
043aa26f1ec93417b519ab51d8276dc6	Bacteria	Proteobacteria	Alphaproteobacteria	Reyranellales	Reyranellaceae	Reyranella	NA	36	61	69	84	156	108	41	28	109	60	47	32	25	23	20	17	17	36	28	30	36	66	28	39	46	28	135	148	80	258	400	175
e79d8d3ee1e37ca789b1c33d4eb27ec5	Bacteria	Acidobacteria	Acidobacteriia	Acidobacteriales	uncultured	NA	NA	26	35	58	62	104	83	20	0	42	21	32	41	15	0	21	0	0	21	19	0	15	38	0	22	14	31	202	159	89	297	634	358
a225a83d5108ced93c67264903177931	Bacteria	WPS-2	uncultured bacterium	uncultured bacterium	uncultured bacterium	uncultured bacterium	uncultured bacterium	0	13	25	23	54	43	22	0	0	20	16	0	11	3	0	10	0	8	9	10	0	21	8	10	31	84	174	181	86	368	664	558
da1d8ef5fc08afe211c2ee60ec6c5722	Bacteria	Acidobacteria	Acidobacteriia	Acidobacteriales	uncultured	NA	NA	79	77	155	142	174	221	50	53	83	52	50	66	54	47	35	33	27	38	45	31	44	90	29	69	75	0	55	53	34	65	217	203
31d697dfcfa9673baa240b740c32fd17	Bacteria	Proteobacteria	Alphaproteobacteria	Caulobacterales	Caulobacteraceae	Phenylobacterium	NA	86	90	137	156	138	153	51	57	97	54	59	58	43	52	39	35	37	91	60	52	66	99	33	53	90	19	53	82	53	134	127	65
7b8de4372caf3a679852915da25f08c3	Bacteria	Proteobacteria	Gammaproteobacteria	Xanthomonadales	Rhodanobacteraceae	Rhodanobacter	uncultured bacterium	68	67	87	110	174	170	77	27	101	67	94	59	37	32	75	25	37	57	70	52	36	143	59	68	113	0	29	29	43	96	220	88
4d53aa29f8b5ced42534a603fd48ac06	Bacteria	Proteobacteria	Alphaproteobacteria	Sphingomonadales	Sphingomonadaceae	Sphingomonas	NA	86	152	37	279	395	256	115	66	133	25	57	0	34	88	55	64	35	70	31	29	93	74	65	22	58	0	0	0	0	21	62	0
d52fb062859373cbd868bd090217ca99	Bacteria	Bacteroidetes	Bacteroidia	Chitinophagales	Chitinophagaceae	Chitinophaga	uncultured bacterium	84	136	115	246	135	196	52	36	100	90	71	39	33	27	40	41	40	53	61	50	59	100	71	65	119	0	27	14	20	80	110	68
816d844398d18c95b4f3066ed4e8f2f1	Bacteria	Proteobacteria	Deltaproteobacteria	Myxococcales	Sandaracinaceae	uncultured	uncultured bacterium	90	0	14	218	35	327	24	60	489	83	150	75	32	26	39	142	36	47	32	0	24	238	17	105	44	0	0	18	0	0	0	0
10de7f54f5aef684eac90d745265220d	Bacteria	Proteobacteria	Gammaproteobacteria	Betaproteobacteriales	Burkholderiaceae	Burkholderia-Caballeronia-Paraburkholderia	NA	46	100	99	129	215	187	79	33	185	33	65	44	32	23	27	33	60	62	18	27	39	70	24	37	64	21	48	76	30	67	240	142
caee7a95cc97de2b414c54354b4efc2a	Bacteria	Proteobacteria	Gammaproteobacteria	Betaproteobacteriales	Burkholderiaceae	Burkholderia-Caballeronia-Paraburkholderia	NA	37	58	59	188	211	225	31	33	201	59	39	60	26	37	38	63	37	46	40	42	67	86	46	44	37	19	67	62	22	89	177	104
5dcca56aa4ee63e5873f6094b831f400	Bacteria	Proteobacteria	Gammaproteobacteria	Betaproteobacteriales	Burkholderiaceae	Duganella	NA	0	183	190	220	226	262	64	60	163	114	18	38	54	58	54	0	0	32	0	0	0	44	0	34	444	0	85	0	0	0	0	0
6d7a69396d4624e620e9198509267bc7	Bacteria	Acidobacteria	Blastocatellia (Subgroup 4)	Blastocatellales	Blastocatellaceae	Stenotrophobacter	uncultured bacterium	9	40	61	23	75	27	25	11	24	38	21	24	26	17	0	15	13	30	15	0	12	15	0	21	36	82	144	126	85	291	575	443
7bd589313ef43506bd034b3b11325026	Bacteria	Proteobacteria	Gammaproteobacteria	Cellvibrionales	Cellvibrionaceae	Cellvibrio	uncultured bacterium	101	83	83	145	184	255	95	52	284	86	37	74	21	32	69	24	36	51	52	57	77	125	53	10	100	0	8	0	10	34	62	12
cb44cb8371460b99e9d7f5763de441b4	Unassigned	NA	NA	NA	NA	NA	NA	79	99	35	98	1032	196	41	107	87	0	0	50	64	51	0	36	0	0	41	46	0	43	30	0	40	0	46	0	0	0	49	0
6037082c73c800c3bca4acf7207ebeac	Unassigned	NA	NA	NA	NA	NA	NA	114	72	62	173	177	307	34	38	95	69	83	56	26	51	50	24	45	75	129	67	50	132	42	73	106	0	0	24	5	18	44	22
a2f84a64bd03ef52104c01eb05c86465	Bacteria	Verrucomicrobia	Verrucomicrobiae	Chthoniobacterales	Chthoniobacteraceae	Chthoniobacter	uncultured bacterium	58	70	88	143	153	197	135	68	127	67	92	117	59	32	42	0	0	29	78	62	64	132	46	71	199	0	0	23	0	36	74	0
53fb5c9b33a420c0586aca0579135da5	Bacteria	Actinobacteria	Actinobacteria	Micromonosporales	Micromonosporaceae	Actinoplanes	NA	37	167	135	191	120	476	25	0	206	73	0	0	0	53	49	40	0	115	117	21	172	0	45	105	115	0	0	0	0	0	0	0
8ee30feb68061c0d2d70474795db6379	Bacteria	Planctomycetes	Phycisphaerae	Tepidisphaerales	WD2101 soil group	uncultured bacterium	uncultured bacterium	0	16	25	17	18	20	13	0	24	22	18	19	0	0	0	0	0	12	0	13	0	15	8	0	27	84	117	123	99	420	668	463
ef6558d7032b5d3c958fb6936dee3b74	Bacteria	Proteobacteria	Gammaproteobacteria	Betaproteobacteriales	Burkholderiaceae	Noviherbaspirillum	uncultured bacterium	12	304	115	102	340	530	136	44	118	0	0	49	42	86	34	39	0	0	0	16	8	22	0	0	44	0	185	0	0	0	0	9
011ac4ce13db0a5672151faea73477f0	Bacteria	Verrucomicrobia	Verrucomicrobiae	Chthoniobacterales	Chthoniobacteraceae	Candidatus Udaeobacter	NA	0	0	0	0	0	0	0	0	0	0	0	0	0	0	0	0	0	0	0	0	0	0	0	0	0	126	179	183	83	361	625	666
423a85cc3d1b86a39ebc63a6bc68923b	Unassigned	NA	NA	NA	NA	NA	NA	36	68	41	426	447	197	53	38	75	42	22	44	40	106	33	29	32	19	35	28	31	62	52	38	53	0	10	0	0	22	120	14
7dda3ae4798823d024043b88c31a6610	Unassigned	NA	NA	NA	NA	NA	NA	8	0	12	0	29	15	0	0	0	0	0	0	0	0	0	0	11	0	0	0	0	10	0	8	20	45	170	202	111	399	648	522
6b6a7a32e87165805d0f7d6cf1899a7e	Unassigned	NA	NA	NA	NA	NA	NA	61	104	74	158	189	207	138	52	85	37	85	54	54	40	24	13	17	28	44	64	72	182	29	79	199	0	23	0	0	17	52	28
5c5e4dd583724761cf7d0e72471f57d8	Bacteria	Proteobacteria	Gammaproteobacteria	Betaproteobacteriales	Burkholderiaceae	Rhizobacter	NA	41	118	141	184	322	222	33	56	142	47	66	55	28	51	27	35	30	43	58	46	59	135	52	67	69	0	0	0	0	0	42	22
69f63455a74f7189a3564a4f11d30be8	Bacteria	Proteobacteria	Deltaproteobacteria	Myxococcales	Sandaracinaceae	uncultured	NA	60	139	41	130	214	162	74	48	109	117	70	110	0	81	19	37	38	74	31	38	149	122	38	83	72	0	0	0	0	20	110	0
e8c6b9a9f1ba63d8a2d33edbb6af409f	Bacteria	Verrucomicrobia	Verrucomicrobiae	Chthoniobacterales	Chthoniobacteraceae	Candidatus Udaeobacter	uncultured bacterium	5	0	10	14	19	12	14	0	0	0	0	8	0	0	6	0	0	3	0	9	0	5	0	8	6	84	135	160	113	294	651	621
42af08ff4a45859cf4357a41c164966e	Bacteria	Bacteroidetes	Bacteroidia	Sphingobacteriales	env.OPS 17	uncultured bacterium	uncultured bacterium	51	30	45	89	142	95	17	18	59	29	22	40	30	15	20	12	18	35	24	27	28	55	4	30	35	41	186	123	61	144	377	243
2644d1106279acccf7ef1736a699ee97	Bacteria	Proteobacteria	Alphaproteobacteria	Rhizobiales	Xanthobacteraceae	NA	NA	0	0	0	0	72	0	0	0	0	0	0	0	0	0	0	0	0	0	0	0	0	0	0	0	0	0	155	222	88	444	698	462
c70ce001259c701764a1ffd3f4d7f85f	Bacteria	Proteobacteria	Gammaproteobacteria	Betaproteobacteriales	Nitrosomonadaceae	Ellin6067	NA	21	36	35	45	67	67	13	0	18	31	31	28	14	21	18	28	0	25	0	22	27	24	15	22	0	17	186	178	62	339	489	259
b722ee7b0d9ab486fb9314db721784b1	Bacteria	Proteobacteria	Alphaproteobacteria	Rhizobiales	Rhizobiales Incertae Sedis	uncultured	NA	53	134	121	189	312	287	37	31	44	51	51	54	36	59	30	34	30	52	50	35	53	64	34	68	73	0	16	16	0	10	86	10
517a9ae30501c46b9740ae4bb6f60ac3	Bacteria	Proteobacteria	Alphaproteobacteria	Micropepsales	Micropepsaceae	uncultured	metagenome	61	49	49	197	199	128	47	21	147	44	71	41	17	35	43	32	35	44	44	26	60	75	54	27	87	0	18	61	35	70	242	56
4715d00a2315b24a3fcc1b66ae839a94	Bacteria	Proteobacteria	Alphaproteobacteria	Rhizobiales	Beijerinckiaceae	Methylobacterium	uncultured bacterium	42	126	67	243	365	216	28	47	225	39	50	27	17	70	47	25	38	53	19	24	53	69	46	54	33	0	7	11	0	7	50	10
6ff1d3a16ed51c51fef5b27e124539ed	Bacteria	Proteobacteria	Gammaproteobacteria	Betaproteobacteriales	Burkholderiaceae	Ambiguous_taxa	Ambiguous_taxa	41	83	88	123	112	242	27	25	65	23	20	56	26	58	32	39	16	43	32	35	30	63	27	50	300	0	141	31	34	72	96	65
ded669388be30f817ac43257f7edb4bf	Unassigned	NA	NA	NA	NA	NA	NA	96	80	32	204	201	164	37	24	172	48	64	71	0	36	63	17	35	81	98	37	67	152	64	74	111	0	15	0	0	20	31	0
46a9e80026432d24adb4fdb382f817e1	Bacteria	Proteobacteria	Gammaproteobacteria	Betaproteobacteriales	Burkholderiaceae	Rhizobacter	NA	78	128	78	126	157	170	84	0	175	81	106	78	47	59	0	65	41	46	53	59	77	91	55	57	126	0	0	0	0	36	0	0
d669efeb9bb9fb68682707f3f5bcc1c8	Bacteria	Proteobacteria	Gammaproteobacteria	Betaproteobacteriales	Burkholderiaceae	Aquabacterium	uncultured bacterium	309	133	27	362	35	418	21	54	0	0	0	0	0	21	15	63	23	0	101	125	46	262	11	0	35	0	0	0	0	0	0	0
334f72af90d71837577ad940cb0b6712	Unassigned	NA	NA	NA	NA	NA	NA	102	54	45	199	136	129	31	22	154	113	61	93	22	40	40	40	30	48	81	46	67	89	43	58	137	0	7	0	0	35	32	102
b2ad06149ba44adbbd0f5ea0352af654	Bacteria	Proteobacteria	Gammaproteobacteria	Betaproteobacteriales	Burkholderiaceae	uncultured	NA	85	140	110	215	234	212	0	0	184	41	74	0	0	78	0	0	0	74	76	0	59	101	0	100	104	0	0	0	0	55	105	0
ed2fa8be462f9c21521ffde9f3ba4b76	Bacteria	Proteobacteria	Gammaproteobacteria	Betaproteobacteriales	Burkholderiaceae	Roseateles	NA	45	57	23	180	230	126	35	45	142	59	167	0	24	24	44	69	30	91	57	59	98	142	23	28	98	0	0	0	0	32	0	117
9d94a8c93cd29a26f4b00efbf352e02f	Bacteria	WPS-2	uncultured bacterium	uncultured bacterium	uncultured bacterium	uncultured bacterium	uncultured bacterium	12	9	18	16	32	40	8	0	0	0	7	11	0	0	0	0	8	0	0	14	12	12	0	0	7	67	120	155	120	270	538	562
c1a56e6a9d52ec4161c96724879a2267	Bacteria	Gemmatimonadetes	Gemmatimonadetes	Gemmatimonadales	Gemmatimonadaceae	uncultured	NA	17	8	15	40	26	43	0	0	8	10	24	0	7	0	0	0	0	0	0	0	0	14	0	0	0	76	145	164	121	307	550	463
8a5c1bb082aa8582b15486960e0a4d5c	Bacteria	Bacteroidetes	Bacteroidia	Chitinophagales	Chitinophagaceae	uncultured	Ambiguous_taxa	66	187	39	121	477	232	42	23	95	0	74	92	0	112	81	14	41	37	46	28	43	47	26	0	97	0	0	0	0	0	13	0
af25bc217fc1e8f218835fb59b3b47e9	Unassigned	NA	NA	NA	NA	NA	NA	93	67	47	180	283	216	55	46	121	70	56	98	0	64	0	33	33	51	51	41	106	90	50	0	157	0	0	0	0	25	0	0
19cccbe4dc43a83363b4d2ea1a27ff49	Bacteria	Proteobacteria	Alphaproteobacteria	Rhizobiales	Xanthobacteraceae	uncultured	uncultured bacterium	31	46	63	76	145	93	36	0	42	30	34	33	22	23	17	22	22	41	24	37	41	57	26	39	42	30	75	91	29	183	356	218
5a2588f0133fd7c950a149fd89921eae	Bacteria	Proteobacteria	Deltaproteobacteria	Myxococcales	Sandaracinaceae	uncultured	uncultured bacterium	46	107	110	151	190	284	72	23	171	68	99	19	20	47	19	23	25	94	65	0	27	206	33	23	57	0	0	0	0	0	29	7
3fb8125d68d0f9b22fa8934746bd88e4	Bacteria	Bacteroidetes	Bacteroidia	Cytophagales	Microscillaceae	OLB12	NA	84	67	88	156	173	213	59	45	131	31	94	52	28	35	45	33	52	77	62	39	43	68	30	49	79	0	0	15	0	42	91	24
4957d6c1408233fb1b7d0fdb65f82b12	Bacteria	Proteobacteria	Deltaproteobacteria	Myxococcales	Sandaracinaceae	uncultured	uncultured bacterium	80	110	0	199	97	192	37	21	63	75	55	90	0	80	21	0	0	37	51	35	212	359	18	128	38	0	0	0	0	0	0	0
645f7bf32d1bf757ddb31311d95402b4	Bacteria	Proteobacteria	Gammaproteobacteria	Xanthomonadales	Rhodanobacteraceae	Rhodanobacter	uncultured bacterium	65	113	79	99	136	107	50	17	101	73	51	64	36	43	29	50	29	39	61	54	77	78	47	79	105	0	22	26	17	88	70	85
be8445003e87788ed0cb1276b46376c1	Bacteria	Acidobacteria	Acidobacteriia	Solibacterales	Solibacteraceae (Subgroup 3)	Paludibaculum	uncultured bacterium	91	108	134	142	188	162	53	40	61	60	87	56	49	27	42	20	18	61	46	43	66	111	31	65	94	0	0	8	0	45	72	8
51a9c7e0e94cae90ca82287a0aeac9d3	Bacteria	Gemmatimonadetes	Gemmatimonadetes	Gemmatimonadales	Gemmatimonadaceae	uncultured	NA	0	9	15	14	15	0	0	0	0	0	8	0	0	0	8	0	0	0	0	0	6	0	0	0	0	55	189	241	99	367	694	266
c3c5583250bdb964211da50e5eae9179	Bacteria	Acidobacteria	Acidobacteriia	Acidobacteriales	Acidobacteriaceae (Subgroup 1)	Edaphobacter	NA	54	40	76	106	89	120	23	27	66	40	46	42	28	0	14	14	28	35	39	37	31	48	20	27	69	21	87	72	48	148	278	212
dfa426307fae5d0da5117ec0bf6764e0	Bacteria	Gemmatimonadetes	Gemmatimonadetes	Gemmatimonadales	Gemmatimonadaceae	uncultured	NA	0	0	0	38	46	0	0	0	10	23	0	11	0	0	0	0	0	0	8	0	0	12	8	0	24	96	154	145	94	285	592	438
053849356424076a544204c3497021af	Bacteria	Acidobacteria	Acidobacteriia	Acidobacteriales	uncultured	NA	NA	69	94	93	155	122	164	60	32	134	27	51	102	30	39	49	34	24	49	72	43	46	97	31	63	96	0	17	30	15	46	66	22
8dbda52d54df3fd4002e7b938ca05662	Bacteria	Acidobacteria	Acidobacteriia	Acidobacteriales	uncultured	uncultured bacterium	uncultured bacterium	0	43	44	22	44	68	0	0	46	0	0	0	0	0	0	0	0	0	0	0	23	23	0	0	0	0	135	137	105	407	541	332
31b3ac08f2ec53fdc2ebd4af33ce4e54	Bacteria	Bacteroidetes	Bacteroidia	Chitinophagales	Chitinophagaceae	uncultured	NA	0	17	28	0	56	17	0	0	14	28	17	19	0	0	0	0	16	0	0	0	15	23	0	11	26	38	181	152	70	269	561	407
cde1a3ddb39c97174683b81090f9b053	Bacteria	Acidobacteria	Acidobacteriia	Acidobacteriales	uncultured	NA	NA	40	67	57	53	94	85	39	32	97	49	47	28	28	18	47	0	21	30	37	23	23	48	17	26	92	25	72	78	42	218	261	151
8f778fc582bc09d951b3668130da3d23	Bacteria	Acidobacteria	Acidobacteriia	Solibacterales	Solibacteraceae (Subgroup 3)	Bryobacter	uncultured bacterium	57	75	81	117	95	172	56	49	48	0	78	40	46	53	48	35	34	67	58	58	62	58	39	60	79	12	19	51	12	67	133	72
042a874d84b5fcbaee5db0f576de1147	Bacteria	Verrucomicrobia	Verrucomicrobiae	Chthoniobacterales	Chthoniobacteraceae	Candidatus Udaeobacter	uncultured bacterium	0	0	0	18	31	36	26	0	0	21	0	20	0	0	0	0	0	0	0	0	0	24	0	28	45	85	98	148	66	229	593	463
c580b164f6d137fa3ebd742824ac8329	Bacteria	Verrucomicrobia	Verrucomicrobiae	Chthoniobacterales	Chthoniobacteraceae	Candidatus Udaeobacter	uncultured bacterium	9	0	0	0	0	37	0	0	24	0	17	0	0	0	0	0	0	0	0	0	0	0	0	0	0	71	101	157	98	377	635	400
0ac6247f4b61e72783232f53e21ff369	Bacteria	Proteobacteria	Gammaproteobacteria	Xanthomonadales	Xanthomonadaceae	Lysobacter	Ambiguous_taxa	19	18	40	42	35	32	12	13	14	22	0	0	7	10	7	9	6	15	13	10	20	11	12	17	17	25	109	136	89	336	602	227
8bdc2bcfc4a64d7a936d1d460698856a	Bacteria	Proteobacteria	Alphaproteobacteria	Rhizobiales	Devosiaceae	Devosia	NA	75	105	71	201	108	195	0	0	78	67	63	41	0	47	40	38	30	54	62	86	67	79	41	55	110	0	0	0	0	49	113	49
427f6f6dd67a6f8ee2d11b01dfbcfdb5	Bacteria	Verrucomicrobia	Verrucomicrobiae	Pedosphaerales	Pedosphaeraceae	NA	NA	49	68	62	65	93	81	59	23	102	45	28	37	51	63	20	21	49	37	46	99	81	113	65	74	75	0	50	40	38	106	137	45
ea6a32e7238ae591b4d7b0cdc5272a26	Bacteria	Proteobacteria	Alphaproteobacteria	Rhizobiales	Rhizobiaceae	Allorhizobium-Neorhizobium-Pararhizobium-Rhizobium	Ambiguous_taxa	49	90	36	188	426	174	51	30	112	38	57	28	37	65	18	27	29	86	19	21	52	153	26	34	74	0	0	0	0	0	0	0
4372f51ccf4a43e5b7216a159c050bc9	Bacteria	Proteobacteria	Gammaproteobacteria	Xanthomonadales	Rhodanobacteraceae	Dokdonella	NA	88	149	109	166	179	126	73	38	108	64	50	55	0	46	35	32	37	41	34	0	42	119	34	47	41	0	0	0	0	42	107	54
887f2a6c1cc751470c296ce9ec9a1c1b	Bacteria	Bacteroidetes	Bacteroidia	Sphingobacteriales	Sphingobacteriaceae	Mucilaginibacter	uncultured bacterium	64	44	95	122	122	183	44	47	93	42	40	69	43	39	39	58	45	45	61	52	38	86	22	58	63	0	32	41	37	61	94	33
3c3d53e0ded0e38b20433a67464e57f9	Bacteria	Proteobacteria	Gammaproteobacteria	Betaproteobacteriales	Burkholderiaceae	uncultured	NA	91	90	61	184	139	139	0	49	170	53	63	38	0	68	39	62	0	50	150	80	89	74	50	35	62	0	0	0	0	0	71	0
30546f44b829eeb6a82432e12c187eb9	Bacteria	Proteobacteria	Alphaproteobacteria	Sphingomonadales	Sphingomonadaceae	Sphingomonas	NA	50	84	88	223	275	232	0	0	172	82	0	55	44	0	43	0	35	55	91	0	0	123	0	108	88	0	0	0	0	0	52	0
b0d7ed67cc3c2b5908fe6070b167d537	Unassigned	NA	NA	NA	NA	NA	NA	33	39	49	46	94	76	16	19	45	16	39	20	16	11	20	0	17	24	13	23	43	41	30	42	27	16	89	84	47	235	406	220
5efcd3476e967b6a2b9fceee0026c19f	Bacteria	Acidobacteria	Acidobacteriia	Acidobacteriales	Acidobacteriaceae (Subgroup 1)	Occallatibacter	NA	18	32	41	30	65	35	0	0	50	30	25	19	8	0	13	13	9	20	6	11	16	27	9	0	0	43	159	98	95	294	334	388
365c029f58357cdc6ed5701d02464d57	Bacteria	Proteobacteria	Gammaproteobacteria	Gammaproteobacteria Incertae Sedis	Unknown Family	Acidibacter	NA	76	80	62	271	122	176	70	33	109	61	56	61	38	36	28	30	21	32	75	42	70	98	45	38	74	0	0	0	0	23	57	0
a87ce47def12a530a25e1410dbc543ab	Bacteria	Bacteroidetes	Bacteroidia	Chitinophagales	Chitinophagaceae	Niastella	uncultured bacterium	56	121	82	172	147	206	22	24	106	31	85	58	31	33	40	25	20	41	65	34	49	109	51	54	58	0	21	12	0	17	71	11
fc672ff88dc475b143532167712d4329	Bacteria	Proteobacteria	Alphaproteobacteria	Caulobacterales	Caulobacteraceae	Caulobacter	NA	51	111	45	213	215	197	71	32	95	85	88	32	32	19	25	78	15	51	24	64	57	103	26	24	64	0	0	0	0	0	30	0
e1386921c9c81361c73c5c62b9eb71f4	Bacteria	Acidobacteria	Holophagae	Subgroup 7	uncultured bacterium	uncultured bacterium	uncultured bacterium	21	0	17	11	21	31	12	0	16	35	0	20	14	0	0	0	0	0	14	15	0	14	0	10	35	114	193	125	82	214	436	396
2d102020940cdf5d8e650083a76021ab	Bacteria	Verrucomicrobia	Verrucomicrobiae	Chthoniobacterales	Xiphinematobacteraceae	Candidatus Xiphinematobacter	NA	0	0	0	19	14	21	0	0	0	0	6	0	0	0	0	9	0	0	0	0	0	0	0	0	9	91	89	160	63	313	507	526
ec4b13ed83579a07dbd3bc07e76d8c6c	Bacteria	Planctomycetes	Phycisphaerae	Tepidisphaerales	WD2101 soil group	uncultured bacterium	uncultured bacterium	26	15	27	36	64	68	23	0	54	20	29	29	0	0	17	10	0	0	23	0	20	30	0	21	46	37	149	84	105	302	393	183
af400acde2edb7082cd7fa4e0971cd45	Unassigned	NA	NA	NA	NA	NA	NA	91	78	85	149	169	126	29	32	75	46	53	41	34	45	34	23	20	56	62	51	30	83	23	47	90	0	36	29	18	47	63	43
2fc87e04355697543e348a8a99daf9db	Bacteria	Verrucomicrobia	Verrucomicrobiae	Chthoniobacterales	Chthoniobacteraceae	Candidatus Udaeobacter	NA	0	0	12	0	16	16	20	0	0	0	0	9	0	0	0	0	0	0	0	0	0	18	0	8	24	67	114	100	80	275	590	455
6ce35ed9c44a62a27bdcdd6f9debd13a	Bacteria	Proteobacteria	Alphaproteobacteria	Rhizobiales	Rhizobiaceae	Allorhizobium-Neorhizobium-Pararhizobium-Rhizobium	Ambiguous_taxa	0	82	0	172	388	112	0	0	197	39	70	47	0	85	77	39	87	124	30	41	0	74	68	0	60	0	0	0	0	0	0	0
a26f53d090cdc6a1486230d30a581990	Bacteria	Actinobacteria	Actinobacteria	Micrococcales	Microbacteriaceae	NA	NA	61	125	59	165	162	138	59	0	139	54	65	70	27	52	39	35	57	59	78	43	58	124	38	0	69	0	0	0	0	0	0	12
1de2e4179a5cefb53bc9b344985b78d1	Bacteria	Bacteroidetes	Bacteroidia	Chitinophagales	Chitinophagaceae	uncultured	NA	63	109	90	116	168	151	22	26	77	30	31	42	26	43	31	16	26	46	58	26	41	65	31	74	60	0	44	35	14	47	124	53
3191db9162d868723a2094de3a30317d	Bacteria	Proteobacteria	Alphaproteobacteria	Dongiales	Dongiaceae	Dongia	NA	64	113	102	150	145	129	46	35	145	52	41	47	30	44	42	26	13	69	35	48	61	111	44	65	75	0	0	0	0	20	25	0
280b52ffe7683f83e00fbce4a49e9240	Bacteria	Proteobacteria	Alphaproteobacteria	Micropepsales	Micropepsaceae	uncultured	NA	19	14	4	20	26	16	0	13	10	24	8	14	0	10	0	0	0	0	23	0	0	0	0	9	17	22	117	118	66	274	599	351
46ed40f7429ceb7b0c3d8f9cb0aea5b8	Unassigned	NA	NA	NA	NA	NA	NA	37	97	67	202	216	157	50	28	133	30	52	58	39	59	86	30	27	33	46	11	37	61	30	27	37	0	20	0	11	14	55	8
37430ff93eb3e6a681eaba24d3128b4c	Bacteria	Proteobacteria	Deltaproteobacteria	Myxococcales	Sandaracinaceae	Sandaracinus	uncultured bacterium	85	92	41	118	144	162	31	57	165	39	40	54	14	49	43	33	35	41	59	51	90	83	61	64	63	0	0	0	0	0	44	0
9fae50266933ed4ac97417305d40a6da	Unassigned	NA	NA	NA	NA	NA	NA	59	90	100	148	147	198	38	53	66	41	61	91	23	34	33	21	25	38	40	40	38	88	39	53	59	11	23	0	11	0	68	0
a9ca97ce9e591d43b34a366b4e43a81b	Bacteria	Proteobacteria	Gammaproteobacteria	Betaproteobacteriales	Burkholderiaceae	uncultured	NA	68	75	59	141	129	133	19	43	213	34	49	57	11	56	87	39	16	24	59	59	73	86	46	22	85	0	0	0	0	11	15	18
524b9e8f230aa6108bbac0cc83cd9ed9	Bacteria	Proteobacteria	Gammaproteobacteria	Gammaproteobacteria Incertae Sedis	Unknown Family	Acidibacter	NA	0	19	14	17	33	18	0	0	16	0	0	0	0	0	0	0	0	0	0	9	10	0	0	0	10	32	206	162	75	337	562	207
a604b94827bd044476b108ffbb6fb296	Unassigned	NA	NA	NA	NA	NA	NA	100	88	55	130	198	113	37	33	118	0	31	40	30	46	17	19	22	79	93	51	47	98	0	35	81	0	31	20	0	34	72	0
8baf85d2489478bee3d2cfff283ac5d9	Bacteria	Planctomycetes	Phycisphaerae	Tepidisphaerales	WD2101 soil group	NA	NA	0	0	0	45	69	70	0	28	0	38	19	37	0	0	0	21	10	32	0	29	26	23	0	23	67	62	140	52	42	178	429	261
09298658ed460c164991beec97403c66	Bacteria	Acidobacteria	Acidobacteriia	Acidobacteriales	uncultured	NA	NA	35	41	88	58	68	104	25	22	52	28	33	0	27	21	0	16	20	29	24	23	30	57	0	48	38	0	60	83	0	146	386	136
4169bf8f6343ea5deeda2e61a5a78210	Bacteria	Actinobacteria	Actinobacteria	Micromonosporales	Micromonosporaceae	Dactylosporangium	NA	53	76	60	141	142	175	35	73	108	39	43	53	0	45	66	0	70	30	39	40	35	50	61	46	96	21	0	0	0	30	43	27
70e17e0e6eceda5c622e92fc1bbcd8e9	Bacteria	Proteobacteria	Deltaproteobacteria	Myxococcales	Sandaracinaceae	uncultured	uncultured bacterium	61	124	50	115	80	196	46	35	66	40	40	88	16	64	16	39	31	34	52	64	104	78	22	62	87	0	8	0	0	27	42	0
543b6247ff73e23967292119e7dbd19f	Bacteria	Bacteroidetes	Bacteroidia	Chitinophagales	Chitinophagaceae	uncultured	NA	50	92	103	123	157	183	40	31	62	0	40	44	50	46	44	0	0	38	68	36	63	80	31	54	71	0	24	21	0	38	62	27
d1316b26e5350da36e6456499ecdfe18	Bacteria	Actinobacteria	Actinobacteria	Micrococcales	Micrococcaceae	Pseudarthrobacter	NA	11	29	33	26	44	14	10	13	21	12	0	0	12	0	0	0	0	0	10	12	10	17	7	0	7	30	96	165	55	264	374	400
4cf571e5046dd701e8b5a5fcddc15fde	Bacteria	Acidobacteria	Acidobacteriia	Acidobacteriales	uncultured	NA	NA	69	82	76	79	94	118	31	42	71	36	54	40	37	28	40	0	22	40	54	31	31	62	0	54	96	0	26	58	0	82	132	84
9554c4285d3f4f6e7e9384b5d21b3274	Bacteria	Proteobacteria	Alphaproteobacteria	Rhizobiales	Rhizobiaceae	Mesorhizobium	NA	26	57	96	127	202	148	31	0	59	35	38	43	23	55	20	22	19	24	63	43	39	86	21	46	68	0	42	26	0	43	80	65
97a1badc23b4c937ca40f9f5dcb58c38	Bacteria	Proteobacteria	Alphaproteobacteria	Sphingomonadales	Sphingomonadaceae	Sphingomonas	NA	0	0	0	0	30	17	0	0	0	0	0	0	0	0	0	0	0	0	0	0	0	0	0	0	0	51	174	202	82	277	473	340
d5e007ffb5793bf28809edcb7af16491	Bacteria	Proteobacteria	Gammaproteobacteria	Gammaproteobacteria Incertae Sedis	Unknown Family	Acidibacter	NA	71	85	83	127	106	182	0	0	109	49	73	46	0	51	0	0	38	78	45	36	60	102	51	56	92	0	0	0	0	0	75	27
4acba802dc52c50eef375709b6036444	Bacteria	Actinobacteria	Actinobacteria	Micromonosporales	Micromonosporaceae	Actinoplanes	Ambiguous_taxa	29	43	30	199	426	119	21	17	190	15	75	21	0	47	33	23	0	40	20	13	47	62	37	27	37	0	0	0	0	14	52	0
ae56820eb43831948c492a91c7d8e997	Bacteria	Acidobacteria	Acidobacteriia	Acidobacteriales	uncultured	NA	NA	20	36	59	37	70	62	0	0	50	27	27	34	0	0	17	28	0	33	39	0	0	46	22	25	53	51	127	70	73	143	278	207
f613553dc01a5586d43582ae23c1d546	Bacteria	Proteobacteria	Gammaproteobacteria	Betaproteobacteriales	Burkholderiaceae	Burkholderia-Caballeronia-Paraburkholderia	NA	13	14	22	19	36	36	0	0	17	14	11	0	9	0	0	9	6	15	9	0	12	26	0	13	18	25	117	121	77	256	541	179
9d487c06f270beb9b4f764c24a2c89e2	Bacteria	Proteobacteria	Gammaproteobacteria	Betaproteobacteriales	Burkholderiaceae	Massilia	NA	0	41	0	53	102	84	0	0	79	45	62	0	0	79	0	0	0	0	0	0	34	82	38	0	0	0	97	134	79	161	262	179
aed99eb09229051b526fe4b66cda852a	Bacteria	Actinobacteria	Thermoleophilia	Gaiellales	Gaiellaceae	Gaiella	NA	0	0	0	20	16	0	0	0	12	0	8	0	0	0	0	0	12	6	0	0	0	0	0	0	11	36	124	193	65	368	540	199
d5d8e75ac055b4410635e5e6166996a2	Bacteria	Proteobacteria	Deltaproteobacteria	Myxococcales	BIrii41	NA	NA	52	61	63	140	238	134	64	0	106	36	81	0	48	0	48	0	0	30	42	74	84	83	0	53	100	0	0	12	0	0	39	18
563566f58a02524844670c36f1583399	Bacteria	Proteobacteria	Gammaproteobacteria	Betaproteobacteriales	Burkholderiaceae	NA	NA	30	139	106	129	200	176	30	40	56	24	13	34	27	62	27	20	16	16	33	16	16	45	18	22	30	0	26	21	12	51	107	49
77c40fb99e0eb33c1b2b4e0cc51baf3d	Bacteria	Acidobacteria	Acidobacteriia	Solibacterales	Solibacteraceae (Subgroup 3)	Candidatus Solibacter	NA	42	55	81	129	186	99	55	29	61	23	30	34	23	15	20	13	16	39	46	22	50	49	44	32	75	0	35	34	0	59	98	95
36e7d1e60c88d9e1f33fb81fe739386e	Bacteria	Proteobacteria	Deltaproteobacteria	Myxococcales	Haliangiaceae	Haliangium	uncultured bacterium	33	75	30	195	196	121	52	39	115	69	31	23	35	77	39	44	67	10	83	22	16	37	17	111	38	0	14	0	0	0	0	0
2ec279ca12f655917d6280e55eb56293	Bacteria	Proteobacteria	Alphaproteobacteria	Rhizobiales	Rhizobiaceae	Allorhizobium-Neorhizobium-Pararhizobium-Rhizobium	NA	87	59	46	236	112	158	68	34	112	65	51	58	0	0	43	36	54	109	43	0	42	46	0	42	0	0	0	0	0	0	41	43
9c30c816217f2dc1fb4471ff915be0b4	Unassigned	NA	NA	NA	NA	NA	NA	19	12	36	18	27	68	31	0	27	22	37	27	10	11	0	0	8	9	12	14	9	10	11	7	37	26	126	113	53	201	404	199
e2b075f0cef17822c90b44447f650f0c	Bacteria	Planctomycetes	Phycisphaerae	Tepidisphaerales	WD2101 soil group	uncultured bacterium	uncultured bacterium	0	16	42	0	77	45	63	19	60	28	30	29	14	0	0	0	0	0	26	16	23	36	24	31	43	0	113	92	0	207	331	209
0d138d09c345463743f6e51fa15b9c7c	Bacteria	Bacteroidetes	Bacteroidia	Cytophagales	Microscillaceae	uncultured	NA	64	32	57	231	154	159	60	20	39	19	38	23	26	34	28	46	64	20	57	53	46	53	32	18	97	0	0	0	0	0	75	17
b234ed40b1c336523c803577a90d81b3	Bacteria	Bacteroidetes	Bacteroidia	Sphingobacteriales	Sphingobacteriaceae	Mucilaginibacter	NA	79	85	74	170	96	130	42	26	71	37	67	31	21	43	37	0	35	102	73	51	0	63	39	51	61	0	0	0	0	45	33	0
e9b5651bb7def544a0e52db563076ce8	Bacteria	Proteobacteria	Alphaproteobacteria	Sphingomonadales	Sphingomonadaceae	Sphingomonas	uncultured bacterium	62	76	58	127	159	89	35	23	130	55	41	26	15	47	28	48	36	44	31	26	48	73	27	48	48	0	16	12	0	27	105	0
92d6daf335ffbe4a4ba476eec9abf288	Bacteria	Acidobacteria	Blastocatellia (Subgroup 4)	DS-100	uncultured Acidobacteria bacterium	uncultured Acidobacteria bacterium	uncultured Acidobacteria bacterium	68	51	75	60	163	145	32	35	68	41	43	47	42	28	15	15	26	32	38	29	19	27	12	28	60	14	39	27	18	43	176	38
291ed27556ec8aa3de831feae0c6b7a7	Bacteria	Bacteroidetes	Bacteroidia	Sphingobacteriales	Sphingobacteriaceae	Mucilaginibacter	NA	46	57	36	183	197	155	62	0	132	40	53	21	18	31	23	0	31	40	84	37	42	48	27	44	45	0	0	0	0	0	90	12
fc8fb9e44a1c68d1b812314a653b021a	Bacteria	Acidobacteria	Acidobacteriia	Solibacterales	Solibacteraceae (Subgroup 3)	Candidatus Solibacter	uncultured bacterium	34	51	76	84	69	47	0	18	54	32	45	57	0	0	34	0	0	48	31	31	30	32	0	17	40	49	69	97	50	125	267	65
a57b51d02c9d77781b825dde8671b8a2	Bacteria	Proteobacteria	Alphaproteobacteria	Rhizobiales	Xanthobacteraceae	Tardiphaga	NA	38	66	41	88	167	218	36	52	78	79	85	98	41	31	25	44	83	49	0	0	23	79	22	29	49	0	0	0	0	0	0	29
ad1bfa9bb771f73f5c0a7392e16ccff0	Bacteria	Proteobacteria	Gammaproteobacteria	Betaproteobacteriales	Burkholderiaceae	Noviherbaspirillum	uncultured bacterium	0	0	561	292	195	52	0	139	0	0	0	70	81	0	0	0	0	0	0	0	0	0	0	0	0	0	160	0	0	0	0	0
d3332c35e499c3b2a9170bc8a0e1ef96	Bacteria	Acidobacteria	Acidobacteriia	Acidobacteriales	uncultured	NA	NA	63	55	109	95	109	188	0	0	99	37	33	47	37	30	28	19	38	42	57	53	32	77	0	64	61	0	0	0	0	59	105	0
12ff5abc7414d7b95364c8443991b9c3	Bacteria	Bacteroidetes	Bacteroidia	Sphingobacteriales	Sphingobacteriaceae	Mucilaginibacter	NA	20	63	57	72	309	188	33	58	68	28	44	61	33	23	46	76	0	19	24	39	27	16	0	0	31	0	38	0	0	38	122	0
5acb96648d64b79aece69c332498b5ef	Bacteria	Proteobacteria	Gammaproteobacteria	Gammaproteobacteria Incertae Sedis	Unknown Family	Acidibacter	NA	0	0	0	17	36	41	0	0	9	0	0	0	12	0	0	0	0	0	12	0	0	28	0	0	24	26	97	145	66	262	470	285
82a3fcf63586d093f7fa4ec1c1380b14	Bacteria	Proteobacteria	Gammaproteobacteria	Gammaproteobacteria Incertae Sedis	Unknown Family	Acidibacter	uncultured bacterium	51	84	60	96	141	171	47	45	72	29	41	45	34	30	32	19	20	33	57	36	43	79	40	41	77	0	0	0	0	19	60	27
11a63ee1d469b236754a0341f2a99226	Bacteria	Verrucomicrobia	Verrucomicrobiae	Chthoniobacterales	Chthoniobacteraceae	Candidatus Udaeobacter	uncultured bacterium	18	19	43	40	64	49	12	0	0	32	37	38	0	6	0	11	13	17	0	29	27	31	0	23	43	37	100	73	49	157	338	222
59282b644f597643662c6d800e19092b	Unassigned	NA	NA	NA	NA	NA	NA	6	0	7	0	0	0	0	4	0	0	0	0	7	0	0	0	0	0	0	7	4	0	0	7	0	70	149	153	80	194	429	410
f547ee4432022adb6ddf7f9149027206	Bacteria	Gemmatimonadetes	Gemmatimonadetes	Gemmatimonadales	Gemmatimonadaceae	Gemmatimonas	uncultured bacterium	36	59	33	63	80	64	11	10	52	21	14	17	9	21	18	17	12	27	22	26	15	34	7	33	35	0	107	67	22	139	254	191
70c34d280db3919069bff081de986b4b	Bacteria	Armatimonadetes	Armatimonadia	Armatimonadales	uncultured bacterium	uncultured bacterium	uncultured bacterium	52	112	100	91	127	123	61	61	60	62	38	39	19	45	39	34	10	37	41	24	59	42	29	44	70	0	25	0	0	18	46	0
520c7d6f983b01d32af096b0f0b1b492	Bacteria	Proteobacteria	Deltaproteobacteria	Myxococcales	BIrii41	uncultured bacterium	uncultured bacterium	41	47	30	129	218	109	45	55	130	27	38	32	33	36	0	34	33	37	27	34	31	62	17	26	56	0	19	0	0	55	76	26
b9dede3a3de4061dce479a702e8db972	Bacteria	Proteobacteria	Alphaproteobacteria	Micropepsales	Micropepsaceae	uncultured	NA	0	22	11	18	0	15	9	0	0	0	9	0	0	0	0	11	0	0	0	0	21	14	8	0	0	17	106	147	63	239	441	352
862c209dc6ad902e0f043fb1a11067cb	Bacteria	Chloroflexi	Ktedonobacteria	Ktedonobacterales	JG30-KF-AS9	uncultured bacterium	uncultured bacterium	0	33	15	33	53	15	0	0	27	18	23	8	7	6	0	0	0	11	0	17	15	26	0	13	0	26	89	118	31	311	400	202
fc1eb7339b3bebe52b4cbc31e0100fdf	Bacteria	Actinobacteria	Actinobacteria	Micromonosporales	Micromonosporaceae	Dactylosporangium	NA	54	105	27	136	283	151	44	0	231	37	28	31	40	52	0	43	0	31	50	0	52	61	0	0	0	0	0	0	0	0	40	0
9a6ae9025fbb7e1e97fdf7ab40ad40b0	Bacteria	Actinobacteria	Actinobacteria	Micromonosporales	Micromonosporaceae	Actinoplanes	NA	55	115	55	115	122	182	0	28	190	34	51	52	27	42	31	27	0	35	66	20	35	71	24	37	31	0	0	0	0	0	37	0
68ea49d4cabc6a09903a6c6909ded572	Bacteria	Acidobacteria	Acidobacteriia	Solibacterales	Solibacteraceae (Subgroup 3)	Bryobacter	NA	48	64	69	100	132	178	22	20	59	35	42	31	31	16	31	18	20	38	32	27	21	45	16	44	71	8	19	15	10	62	119	33
f4958a5ebb86feed01bf9469e38410b5	Bacteria	Actinobacteria	Actinobacteria	Micromonosporales	Micromonosporaceae	Dactylosporangium	NA	77	73	88	138	172	203	37	0	81	20	56	49	30	50	39	0	0	62	48	0	33	53	0	49	53	0	0	0	0	0	53	0
24519c8ef856c5c463501227d305f5f9	Bacteria	Acidobacteria	Acidobacteriia	Solibacterales	Solibacteraceae (Subgroup 3)	Bryobacter	NA	57	35	38	306	199	202	28	22	39	0	23	44	27	31	33	25	12	30	81	29	73	49	26	0	37	0	0	0	0	0	0	14
545b3651b6011234c29b80967d669cc5	Bacteria	Verrucomicrobia	Verrucomicrobiae	Chthoniobacterales	Chthoniobacteraceae	Candidatus Udaeobacter	uncultured Verrucomicrobia bacterium	6	11	0	0	22	22	9	0	8	6	5	0	8	0	0	0	0	0	0	15	0	13	9	0	22	45	120	99	59	226	388	365
efd6a52976b29e4d374d9e26ce5cc68d	Bacteria	Planctomycetes	Phycisphaerae	Tepidisphaerales	WD2101 soil group	uncultured bacterium	uncultured bacterium	0	0	0	53	0	38	0	0	0	0	0	0	0	0	0	0	0	0	0	0	0	0	0	0	0	46	103	127	79	256	509	245
fbb4a063233dee18fff7b62cea0376b1	Bacteria	Proteobacteria	Alphaproteobacteria	Dongiales	Dongiaceae	Dongia	NA	100	67	56	147	89	113	43	37	100	47	41	26	15	23	77	29	10	45	46	19	23	78	37	20	60	10	0	10	0	24	61	0
cf6a8f553cd1f52aa882f632c0008804	Bacteria	Proteobacteria	Alphaproteobacteria	Micropepsales	Micropepsaceae	uncultured	uncultured bacterium	0	0	0	6	14	27	0	0	0	0	5	0	0	0	0	0	0	0	0	0	0	0	0	0	0	16	139	104	81	234	493	332
43b77ea7abce8e76df8f6cfa5e4c7420	Bacteria	Proteobacteria	Gammaproteobacteria	Betaproteobacteriales	Burkholderiaceae	Burkholderia-Caballeronia-Paraburkholderia	NA	42	46	19	140	79	122	75	15	38	32	41	43	26	13	26	28	23	51	36	23	48	46	31	44	63	0	20	10	7	61	93	108
71f1638d033183d5e1935813dff3a41a	Bacteria	Proteobacteria	Deltaproteobacteria	Myxococcales	Haliangiaceae	Haliangium	NA	42	38	58	161	80	141	35	0	78	24	46	54	14	20	33	16	17	32	67	52	8	42	13	27	79	0	10	40	0	37	152	33
3330f01871b8b53fc235156c7356ec70	Bacteria	Proteobacteria	Gammaproteobacteria	Betaproteobacteriales	Burkholderiaceae	Massilia	uncultured bacterium	26	121	63	76	53	121	0	0	88	109	0	41	0	0	57	22	0	35	19	0	28	43	0	0	24	0	73	80	68	84	102	114
6cca0a875ecf63daa2490c4425dda85f	Bacteria	Proteobacteria	Gammaproteobacteria	Betaproteobacteriales	Burkholderiaceae	uncultured	uncultured bacterium	36	97	74	149	128	97	39	38	87	50	44	33	0	36	30	28	0	0	18	38	29	65	17	36	34	0	26	16	0	51	80	69
b3d3cf6172f12d94c721e3ab3984ec0e	Bacteria	Proteobacteria	Alphaproteobacteria	Rhizobiales	Rhizobiaceae	Allorhizobium-Neorhizobium-Pararhizobium-Rhizobium	Ambiguous_taxa	0	186	82	164	254	409	36	27	51	0	0	0	14	47	15	26	84	0	0	0	18	0	0	0	19	0	0	0	0	0	0	13
d70259fb3d21854d516cab64f1b505f4	Bacteria	Chloroflexi	Anaerolineae	RBG-13-54-9	uncultured bacterium	uncultured bacterium	uncultured bacterium	34	31	60	82	114	137	58	27	33	48	32	51	51	17	13	19	27	31	17	14	18	38	13	32	53	22	16	21	19	56	154	106
290bc7f37ddc1e0b0ddf59238eada9ed	Bacteria	Actinobacteria	Actinobacteria	Streptosporangiales	Thermomonosporaceae	Actinocorallia	metagenome	49	89	37	98	149	158	74	33	90	12	52	34	16	25	29	23	11	29	48	22	61	78	46	24	62	0	13	16	0	0	48	17
46a05b027d81cb1c2bd711e4b402adef	Bacteria	Proteobacteria	Gammaproteobacteria	Betaproteobacteriales	Burkholderiaceae	NA	NA	11	88	124	153	170	140	26	0	68	79	0	0	23	23	29	18	27	16	0	0	0	71	0	16	251	0	76	0	0	0	0	31
52d6fae91fe613402b5eb064db422d2a	Bacteria	Proteobacteria	Alphaproteobacteria	Caulobacterales	Caulobacteraceae	Caulobacter	NA	23	78	90	141	197	60	27	40	48	30	18	16	27	38	33	75	50	168	12	35	29	32	8	11	69	0	41	0	0	0	33	0
0b7ce1e4973dc877cb1aa260a4b63549	Bacteria	Proteobacteria	Alphaproteobacteria	Micropepsales	Micropepsaceae	uncultured	NA	60	58	80	153	105	163	37	0	97	0	69	38	0	0	42	0	0	53	0	0	26	48	0	35	59	0	40	0	35	97	97	29
8c05de9e567ef63b9c6cbd64aba89a0e	Bacteria	Actinobacteria	Actinobacteria	Micromonosporales	Micromonosporaceae	Actinoplanes	Ambiguous_taxa	45	28	32	127	266	137	54	0	101	44	47	38	34	54	53	27	0	36	45	19	44	42	26	0	59	0	0	0	0	0	36	21
62db95a8538de30bf5ecead9736954ef	Unassigned	NA	NA	NA	NA	NA	NA	87	78	45	78	203	129	0	0	91	34	80	0	0	43	0	21	37	82	43	48	31	70	0	52	45	0	0	0	0	56	62	0
4a960519fa449df029f6070bfc68356c	Unassigned	NA	NA	NA	NA	NA	NA	7	0	0	16	11	7	0	0	0	12	4	0	0	0	0	0	0	0	0	0	0	0	3	6	0	50	135	139	73	209	430	312
93952f4e49543ffaee6504be1e85a350	Bacteria	Acidobacteria	Acidobacteriia	Solibacterales	Solibacteraceae (Subgroup 3)	Candidatus Solibacter	NA	17	21	29	73	61	35	18	15	17	25	28	26	18	6	12	15	11	20	0	14	0	0	10	17	0	36	119	108	35	126	309	189
3e1f19e1ba7ab840f84a47fda21089ee	Bacteria	Actinobacteria	Actinobacteria	Micromonosporales	Micromonosporaceae	Micromonospora	NA	39	96	0	144	136	158	36	29	197	22	35	17	10	100	24	16	0	53	32	0	25	85	39	23	21	0	0	0	0	8	60	0
70a25fe95092f01307a26aca1bd9c7f1	Bacteria	Actinobacteria	Thermoleophilia	Solirubrobacterales	67-14	uncultured bacterium	uncultured bacterium	14	37	52	51	67	27	0	12	101	21	47	0	33	13	0	0	0	29	0	0	30	23	20	32	0	36	92	143	48	150	226	100
d46b291fd889702401a8bfe3da6eb6fa	Bacteria	Planctomycetes	Phycisphaerae	Tepidisphaerales	WD2101 soil group	uncultured bacterium	uncultured bacterium	0	0	0	0	19	0	0	0	0	9	0	0	7	0	0	0	0	0	0	0	0	8	0	0	0	69	71	112	39	218	508	343
ca988bb3b393d76db6767f6d33a1fd09	Bacteria	Acidobacteria	Acidobacteriia	Acidobacteriales	Acidobacteriaceae (Subgroup 1)	Occallatibacter	NA	31	28	52	71	61	111	29	15	94	27	29	30	17	21	12	19	18	27	29	43	31	76	16	38	24	16	65	55	25	80	118	94
151ec9f0160793f01eda5da1785159eb	Bacteria	Proteobacteria	Gammaproteobacteria	Xanthomonadales	Xanthomonadaceae	Lysobacter	NA	45	50	64	73	105	80	16	17	28	25	38	13	18	31	14	16	12	29	15	31	33	52	26	31	40	11	51	48	17	121	162	87
bce94c044945a355077993ed3dc4d9d1	Bacteria	Proteobacteria	Deltaproteobacteria	Myxococcales	BIrii41	metagenome	metagenome	0	218	104	73	156	213	29	56	101	52	48	0	0	72	69	37	0	0	0	0	40	53	45	0	30	0	0	0	0	0	0	0
2e93f818ce1662aa1d0907386f8891ed	Bacteria	Bacteroidetes	Bacteroidia	Chitinophagales	Chitinophagaceae	uncultured	NA	78	86	89	108	75	106	80	33	79	0	41	18	18	22	20	0	0	50	68	15	24	36	28	49	89	0	20	0	0	38	98	25
1bd7de29fd9f236a13c14be482c62c86	Bacteria	Proteobacteria	Gammaproteobacteria	Betaproteobacteriales	A21b	NA	NA	0	14	22	21	21	0	0	0	10	22	19	0	0	0	9	0	0	0	0	0	0	11	7	0	0	28	107	100	48	216	453	284
520bf15ba1dcf6fb52d03eb8b3f71aa7	Bacteria	Chloroflexi	Chloroflexia	Chloroflexales	Roseiflexaceae	uncultured	uncultured bacterium	0	73	59	121	149	201	0	36	42	44	42	41	46	46	21	22	36	52	41	43	27	39	32	25	25	0	30	18	20	20	40	0
5d6fb7a47f40f8d5b3d16bf9e13eb650	Bacteria	Proteobacteria	Gammaproteobacteria	Xanthomonadales	Rhodanobacteraceae	Rhodanobacter	uncultured bacterium	0	59	50	95	107	107	0	0	46	0	0	37	0	34	29	0	0	26	0	0	40	60	27	32	53	0	86	49	66	118	177	92
a50038bad2025296498f30093da07e0b	Bacteria	Proteobacteria	Gammaproteobacteria	Betaproteobacteriales	Burkholderiaceae	Massilia	NA	0	69	0	41	102	85	0	0	67	52	68	0	0	0	0	0	47	67	0	0	0	57	67	0	97	0	41	42	81	135	174	95
302f17e6da750b49d617a513ce9c8bc1	Bacteria	Proteobacteria	Alphaproteobacteria	Rhizobiales	Xanthobacteraceae	uncultured	uncultured bacterium	20	43	68	14	95	43	0	0	80	38	66	0	0	0	0	0	0	0	0	0	31	0	0	0	0	0	43	175	61	225	241	143
5cebfbcdbbca9ad599a9abd82536d66b	Bacteria	Proteobacteria	Alphaproteobacteria	Rhizobiales	Devosiaceae	Devosia	uncultured bacterium	97	103	74	232	149	113	0	0	149	0	63	0	0	0	0	0	0	0	0	54	0	100	0	92	63	0	0	0	0	0	92	0
de7c52d45a6dc3372da7904f2468b65d	Bacteria	Proteobacteria	Gammaproteobacteria	Betaproteobacteriales	Burkholderiaceae	uncultured	NA	32	99	53	110	132	216	29	38	101	36	31	51	29	42	39	37	12	23	41	33	25	43	25	21	39	13	0	0	0	0	14	16
10d323c05a7340cea69b8e58c1630453	Bacteria	Proteobacteria	Alphaproteobacteria	Rhizobiales	Rhizobiaceae	Mesorhizobium	NA	38	66	69	115	99	140	0	13	66	34	49	51	38	44	26	12	22	36	31	42	44	68	32	71	36	0	0	30	0	29	76	0
c409dd94f4c4ba50d4151627c00d3924	Bacteria	Actinobacteria	Actinobacteria	Micromonosporales	Micromonosporaceae	Actinoplanes	NA	33	57	19	265	123	166	28	11	112	40	22	24	0	56	38	18	0	56	29	15	65	25	43	16	15	0	8	0	0	37	49	0
da1590f3ae9744d3aa6ef7b79bd2e9a3	Bacteria	Proteobacteria	Gammaproteobacteria	CCD24	uncultured bacterium	uncultured bacterium	uncultured bacterium	21	27	21	30	58	31	10	0	29	13	18	18	9	0	7	11	0	12	18	16	15	37	0	19	43	0	96	69	58	159	323	200
00de25d904b6880dd324da7dca071078	Bacteria	Proteobacteria	Gammaproteobacteria	Betaproteobacteriales	Burkholderiaceae	Burkholderia-Caballeronia-Paraburkholderia	NA	23	80	26	50	43	246	65	38	217	38	47	145	14	9	22	7	41	32	0	37	17	23	28	42	0	0	0	0	0	13	56	7
b2a1a7f5c38a718a8a9ef19b8d840d1c	Unassigned	NA	NA	NA	NA	NA	NA	39	54	50	122	103	172	86	49	109	41	57	64	14	0	18	20	20	42	35	0	29	89	31	30	45	0	0	0	0	0	34	0
5dc146731f97280b08f62acabe990922	Bacteria	Proteobacteria	Gammaproteobacteria	Betaproteobacteriales	Nitrosomonadaceae	Ellin6067	uncultured bacterium	21	21	12	34	25	18	0	23	17	19	18	0	7	14	5	0	0	14	0	0	16	25	0	8	35	0	101	106	78	197	359	174
51ca7e10163684f92e5bbe5145f515eb	Bacteria	Proteobacteria	Gammaproteobacteria	Betaproteobacteriales	Burkholderiaceae	NA	NA	78	98	57	150	208	203	0	0	79	0	0	52	0	0	0	0	0	52	0	46	0	83	0	0	52	0	59	0	0	0	96	34
672b13a7b6590158938ac96a96d82951	Bacteria	Planctomycetes	Phycisphaerae	Tepidisphaerales	WD2101 soil group	Planctomycetales bacterium Ellin6207	Planctomycetales bacterium Ellin6207	22	40	38	58	45	55	0	18	47	0	35	0	0	21	15	15	11	30	32	0	12	36	14	17	57	43	42	31	0	161	296	155
99b4b5cf0324bd5641dfef2e5555e148	Bacteria	Bacteroidetes	Bacteroidia	Cytophagales	Microscillaceae	uncultured	uncultured bacterium	62	54	45	158	184	159	22	32	54	37	43	54	17	33	25	20	15	34	17	27	19	52	47	27	34	0	0	0	0	0	37	21
665821eb88101eae796d0c17c4eff94b	Bacteria	Acidobacteria	Blastocatellia (Subgroup 4)	Blastocatellales	Blastocatellaceae	JGI 0001001-H03	uncultured bacterium	0	0	0	0	27	13	9	0	0	0	0	0	0	0	0	0	0	0	0	5	0	0	0	0	15	60	104	90	59	258	324	365
fda2fd2136b9daa80f1b1ad2130886c7	Bacteria	Proteobacteria	Gammaproteobacteria	Gammaproteobacteria Incertae Sedis	Unknown Family	Acidibacter	uncultured bacterium	46	59	45	98	97	155	22	30	73	24	29	24	20	24	22	15	12	17	20	42	34	42	27	52	98	0	19	12	0	24	102	35
f768905a15adcc6b7e6c7e0bc1d7d73b	Bacteria	Bacteroidetes	Bacteroidia	Cytophagales	Microscillaceae	uncultured	metagenome	48	37	0	161	124	107	0	0	107	30	52	0	10	33	88	17	36	144	38	30	67	45	0	54	53	0	0	0	0	0	31	0
3a9495af5e6dd13be7c9473a12c7ecfc	Bacteria	Acidobacteria	Thermoanaerobaculia	Thermoanaerobaculales	Thermoanaerobaculaceae	Subgroup 10	uncultured bacterium	32	37	74	37	70	85	0	0	86	47	34	0	25	0	22	0	0	37	31	0	0	0	0	0	40	25	71	46	64	182	162	101
8da2f3a454b6f39040f575a888084d9a	Bacteria	Proteobacteria	Alphaproteobacteria	Sphingomonadales	Sphingomonadaceae	Sphingomonas	NA	52	0	74	111	113	109	55	27	82	0	0	70	14	0	0	27	12	38	33	36	32	55	0	34	0	0	54	42	0	95	97	43
d4d0fc8a769eeee5e46d52caadcc5d9c	Bacteria	Actinobacteria	Actinobacteria	Micrococcales	Intrasporangiaceae	Terrabacter	Ambiguous_taxa	14	38	31	15	39	15	10	0	20	15	14	16	0	8	0	0	10	16	0	10	19	0	0	0	0	19	92	135	47	246	268	208
f1c45994fa8d6b60f3a211c6f1189202	Bacteria	Proteobacteria	Gammaproteobacteria	Betaproteobacteriales	Burkholderiaceae	uncultured	NA	36	94	79	101	210	95	35	29	113	30	26	26	21	69	19	26	0	32	34	0	31	54	36	30	43	0	0	0	0	0	34	0
2c6a242dc7f7fb804989da2772aae6c2	Bacteria	Bacteroidetes	Bacteroidia	Chitinophagales	Chitinophagaceae	uncultured	uncultured bacterium	55	46	51	63	90	65	26	18	42	23	33	33	31	21	18	16	25	37	45	25	28	58	23	49	48	0	0	43	18	96	82	86
ef51e3523c589b0a8f860f2741564106	Bacteria	Chloroflexi	Ktedonobacteria	C0119	uncultured bacterium	uncultured bacterium	uncultured bacterium	42	53	56	136	133	139	22	0	79	38	50	42	26	32	26	20	10	24	53	20	41	57	22	42	60	0	0	0	9	32	30	0
c485dcfdbabadbd7bce783e66b003f50	Bacteria	Proteobacteria	Deltaproteobacteria	Myxococcales	Haliangiaceae	Haliangium	uncultured bacterium	41	77	90	94	111	52	0	35	65	37	40	0	0	22	27	26	22	58	40	22	52	56	29	48	67	0	0	0	13	60	73	35
4944ad07c4eddb212cf034d78f6a9f10	Bacteria	Proteobacteria	Gammaproteobacteria	Betaproteobacteriales	Rhodocyclaceae	Uliginosibacterium	metagenome	15	29	56	72	31	46	18	23	85	31	37	15	25	28	0	42	0	175	88	28	25	333	13	44	22	0	0	0	0	5	0	0
c4171e9748ae996c6ec3ef43aa2011a1	Bacteria	Planctomycetes	Phycisphaerae	Tepidisphaerales	WD2101 soil group	uncultured bacterium	uncultured bacterium	0	0	15	16	0	33	14	12	0	0	12	0	0	0	0	0	0	0	0	0	0	0	0	0	33	43	70	84	45	172	425	307
83b4b0e047542a312ee99652ad4ab5bb	Bacteria	Proteobacteria	Alphaproteobacteria	Rhizobiales	Xanthobacteraceae	uncultured	NA	56	49	48	101	66	54	77	47	69	49	46	55	24	30	0	30	0	38	22	49	33	67	30	63	35	0	0	0	0	57	66	19
1a5ffaf6c7743fae690ef573cca35dc8	Bacteria	Acidobacteria	Blastocatellia (Subgroup 4)	Pyrinomonadales	Pyrinomonadaceae	RB41	uncultured Acidobacteria bacterium	5	0	16	0	24	0	0	0	0	13	0	0	0	0	0	0	0	0	0	17	0	6	0	0	18	48	118	162	50	183	386	233
5a8d4994c7396f7558c68b1f56613956	Bacteria	Proteobacteria	Alphaproteobacteria	Rhizobiales	Devosiaceae	Devosia	NA	31	82	84	151	140	122	0	0	89	31	49	45	0	29	29	0	0	43	26	0	55	60	26	0	42	0	0	46	0	29	64	0
94b6fdd07eae3444491146bdedf3fae5	Bacteria	Bacteroidetes	Bacteroidia	Chitinophagales	Chitinophagaceae	uncultured	NA	45	84	70	133	84	148	28	47	78	31	35	46	40	15	20	0	28	37	57	20	36	56	27	33	74	0	0	0	0	0	0	0
b637ea3bc35932712c4bba77f5c565ce	Bacteria	Acidobacteria	Acidobacteriia	Acidobacteriales	Acidobacteriaceae (Subgroup 1)	Acidipila	NA	34	0	87	77	129	173	0	0	53	31	0	0	32	25	0	0	0	34	0	35	0	113	0	41	53	0	0	46	33	83	101	90
f7dfee2e16fffc99e75305cdc93157da	Bacteria	Proteobacteria	Deltaproteobacteria	Myxococcales	BIrii41	NA	NA	35	64	124	90	179	86	0	0	56	34	30	0	31	27	16	18	21	25	30	34	0	47	0	37	42	0	37	26	23	51	76	30
a6067a3ff86d048bf09f6fab06680d88	Bacteria	Acidobacteria	Acidobacteriia	Acidobacteriales	uncultured	NA	NA	0	0	65	39	63	61	79	0	47	0	0	0	0	46	0	0	0	0	25	0	0	60	0	0	0	0	72	69	0	178	231	227
810d50e384ae0e446a7148e97daf6b4f	Bacteria	Proteobacteria	Gammaproteobacteria	Xanthomonadales	Rhodanobacteraceae	Dyella	Ambiguous_taxa	19	59	39	376	53	56	36	15	69	38	58	37	21	24	74	19	37	17	16	12	10	56	21	19	31	0	7	8	9	8	16	0
9809b4d8da2e547fcbf66bbfff7c1e10	Unassigned	NA	NA	NA	NA	NA	NA	32	60	46	93	84	140	33	25	91	32	42	49	19	25	15	17	14	33	38	17	55	84	18	42	43	0	0	13	0	22	55	23
f555a1f410be65136cbcda271c56ad76	Bacteria	Planctomycetes	Phycisphaerae	Tepidisphaerales	WD2101 soil group	uncultured Planctomycetales bacterium	uncultured Planctomycetales bacterium	34	0	48	77	86	60	117	37	97	30	56	57	12	16	0	20	15	34	0	0	48	88	0	29	103	0	0	0	49	66	76	0
74e1dc17666475bf0cb1b707ff383c74	Bacteria	Proteobacteria	Deltaproteobacteria	Myxococcales	BIrii41	NA	NA	69	80	56	85	115	89	0	75	79	27	49	67	0	69	0	60	40	40	34	0	0	66	61	0	0	0	0	0	0	42	49	0
2ef0a3d644558f201224e7eb668032b4	Bacteria	Armatimonadetes	Chthonomonadetes	Chthonomonadales	Chthonomonadaceae	Chthonomonas	uncultured bacterium	21	41	28	107	50	89	66	12	70	25	46	45	17	27	14	15	11	29	25	40	49	35	17	29	76	15	0	6	17	30	129	70
6d1fd8ec166805c7b85f6446d6243d1b	Bacteria	Verrucomicrobia	Verrucomicrobiae	Chthoniobacterales	Chthoniobacteraceae	Candidatus Udaeobacter	NA	10	0	15	16	33	19	18	0	33	0	0	18	12	0	0	5	0	16	0	19	0	14	0	11	34	40	36	56	31	172	385	254
311c7abbbc78641d4070752b563f00e8	Bacteria	Planctomycetes	Phycisphaerae	Tepidisphaerales	WD2101 soil group	uncultured bacterium	uncultured bacterium	0	10	8	0	0	28	19	0	0	0	0	21	0	0	0	0	0	0	0	0	0	0	0	0	21	0	149	121	39	222	301	308
22dad2109b8bae9a22cb74296c44a693	Bacteria	Proteobacteria	Alphaproteobacteria	Rhizobiales	A0839	NA	NA	33	55	47	84	85	88	37	0	57	23	40	45	20	18	20	20	19	18	26	17	0	54	14	13	42	24	50	52	24	70	105	45
f2d8ec18062698346ef20f5be3f5d1d7	Bacteria	Proteobacteria	Gammaproteobacteria	Betaproteobacteriales	Burkholderiaceae	Burkholderia-Caballeronia-Paraburkholderia	NA	42	32	33	141	207	180	87	0	64	0	51	72	7	23	13	21	17	53	0	0	26	37	32	24	52	0	0	0	0	11	19	0
7dbe7fc093448a51fa01b2efabdd20dd	Bacteria	Acidobacteria	Acidobacteriia	Acidobacteriales	Acidobacteriaceae (Subgroup 1)	uncultured	NA	9	10	36	16	33	37	6	17	22	11	9	17	9	0	0	0	12	0	0	7	12	12	0	9	19	15	121	66	46	189	305	193
c6d3f1626c8f88943e859e554ac64ae2	Bacteria	Proteobacteria	Alphaproteobacteria	Rhizobiales	Devosiaceae	Devosia	NA	49	0	48	94	131	133	0	0	85	40	55	53	0	0	0	25	37	39	50	39	33	102	0	49	57	0	0	0	0	53	60	0
0f85b342b5556d4dc16f3ea610c0186d	Bacteria	Acidobacteria	Holophagae	Subgroup 7	uncultured bacterium	uncultured bacterium	uncultured bacterium	8	0	14	28	28	12	0	0	18	8	0	0	0	0	0	0	0	0	19	7	0	15	0	0	33	86	101	107	58	177	259	239
a9d95652b8d02f4b4498f480cc8d2f94	Bacteria	Verrucomicrobia	Verrucomicrobiae	Chthoniobacterales	Chthoniobacteraceae	Candidatus Udaeobacter	NA	0	0	0	0	0	0	0	0	0	0	0	0	0	0	0	0	0	0	0	0	0	0	0	0	0	34	63	135	61	225	337	362
398cd14a6e9504ee4fb45a09983d08a1	Bacteria	Proteobacteria	Alphaproteobacteria	Sphingomonadales	Sphingomonadaceae	Sphingomonas	NA	79	94	37	176	122	52	35	0	82	63	0	0	0	0	0	33	0	42	0	50	37	67	0	0	48	0	0	0	0	50	89	58
9ca5af57550ea51835077c4c191bc947	Unassigned	NA	NA	NA	NA	NA	NA	25	51	42	76	137	133	34	0	49	25	31	59	28	13	17	0	18	26	20	16	19	55	11	38	55	11	19	8	0	32	132	31
99180a877d893ca0c02f664ee5d5a551	Bacteria	Verrucomicrobia	Verrucomicrobiae	Chthoniobacterales	Chthoniobacteraceae	Chthoniobacter	NA	35	38	26	61	123	125	54	29	46	65	36	158	35	23	0	24	0	15	18	39	29	46	26	41	105	0	0	0	0	0	12	0
c0ba2a2c3c2d98f6d5a23a1f894ff4c9	Bacteria	Proteobacteria	Deltaproteobacteria	Myxococcales	Haliangiaceae	Haliangium	uncultured bacterium	40	55	31	79	141	74	30	10	78	30	44	37	16	37	27	22	21	46	44	24	44	53	17	36	45	0	0	20	7	6	86	0
92728180050272d23cadf12fe83b2dd9	Bacteria	Planctomycetes	Phycisphaerae	Tepidisphaerales	WD2101 soil group	uncultured bacterium	uncultured bacterium	0	0	0	14	36	0	0	0	0	0	0	0	0	0	0	0	0	0	0	0	0	0	0	11	0	59	76	62	48	209	350	328
91446437abfd0529f8ce72188723ec53	Unassigned	NA	NA	NA	NA	NA	NA	49	32	59	121	87	138	29	23	65	40	42	69	17	14	15	0	25	21	29	26	16	48	28	34	62	0	19	0	9	22	53	0
f8fb8875737a395653732848489d1995	Bacteria	Planctomycetes	Planctomycetacia	Isosphaerales	Isosphaeraceae	Singulisphaera	uncultured bacterium	30	76	65	58	73	146	96	50	26	0	64	54	60	60	0	0	52	28	54	42	0	0	0	46	23	0	0	0	0	23	55	0
3169a309908e7dd6ce6f9872547dca8b	Bacteria	Acidobacteria	Subgroup 6	uncultured Acidobacteriales bacterium	uncultured Acidobacteriales bacterium	uncultured Acidobacteriales bacterium	uncultured Acidobacteriales bacterium	0	0	20	0	0	20	14	0	10	0	17	0	10	0	0	0	0	0	0	0	0	9	0	0	0	46	91	118	75	190	302	252
cdc6af693fbffc144044b3ab74d2dff6	Bacteria	Acidobacteria	Acidobacteriia	Acidobacteriales	Acidobacteriaceae (Subgroup 1)	Granulicella	NA	29	38	86	71	107	100	61	11	78	28	32	19	25	19	17	31	6	44	47	26	31	35	17	25	52	11	12	7	0	24	44	40
ee9fd9748161e3c356945358c7f15a5f	Bacteria	Acidobacteria	Acidobacteriia	Solibacterales	Solibacteraceae (Subgroup 3)	Bryobacter	uncultured Acidobacteria bacterium	27	44	53	58	60	117	28	18	45	29	29	20	34	19	19	6	14	53	38	32	24	48	18	30	35	0	21	44	18	34	106	49
a8b1a64a37941da87c21c06a9580bc33	Bacteria	Acidobacteria	Blastocatellia (Subgroup 4)	Blastocatellales	Blastocatellaceae	JGI 0001001-H03	NA	13	22	58	27	78	53	9	7	0	39	44	28	31	0	5	0	0	0	0	20	0	38	0	13	0	48	66	72	39	105	177	177
b64659aa08b2609ff357ad3077d1b73e	Unassigned	NA	NA	NA	NA	NA	NA	20	45	24	92	62	71	46	25	59	24	30	49	13	16	9	0	7	12	7	28	22	17	11	9	53	22	86	46	38	60	124	37
902b76ed6c08454bc9bda1685381ebb2	Unassigned	NA	NA	NA	NA	NA	NA	33	47	29	225	56	69	62	0	157	21	27	31	23	0	24	20	13	14	31	19	112	24	27	25	33	0	0	0	0	12	28	0
d1e16f99b8b7b00f99d253efb8623c4d	Bacteria	Proteobacteria	Gammaproteobacteria	JG36-TzT-191	NA	NA	NA	0	35	28	49	60	32	18	12	51	22	35	23	0	0	0	0	0	12	0	19	27	33	0	0	24	0	55	56	48	156	243	112
a05908e2d0d70875e1486954d35147c5	Bacteria	Proteobacteria	Deltaproteobacteria	Myxococcales	Haliangiaceae	Haliangium	uncultured bacterium	0	71	22	91	99	118	28	0	94	53	24	25	13	30	29	24	11	30	46	30	36	43	20	37	64	0	0	20	0	29	39	23
c5a0a48c6ec08fca9624c22e171d835e	Bacteria	Actinobacteria	Acidimicrobiia	IMCC26256	uncultured bacterium	uncultured bacterium	uncultured bacterium	29	26	42	38	55	52	0	11	49	17	0	0	0	0	18	0	0	23	0	0	15	0	0	0	27	30	59	79	36	196	281	65
ea8df2fd40ecd7e7e00f8805f34e4f5c	Bacteria	Planctomycetes	Planctomycetacia	Pirellulales	Pirellulaceae	Pirellula	uncultured bacterium	7	0	0	12	22	0	0	0	0	0	0	0	0	0	0	0	0	0	0	0	0	12	0	10	0	38	47	89	46	180	396	289
e7b7ba1a767bf4e312a89dfb7ce7d05c	Bacteria	Planctomycetes	Phycisphaerae	Tepidisphaerales	WD2101 soil group	NA	NA	0	0	0	19	0	12	0	0	0	0	12	0	0	0	0	0	0	0	0	0	0	0	0	0	5	39	87	135	57	175	421	184
a42ba556a99c4b87d9958bd9ac2c6afa	Bacteria	Acidobacteria	Acidobacteriia	Acidobacteriales	uncultured	NA	NA	0	0	49	0	97	66	0	0	36	0	0	33	0	0	0	0	0	0	0	0	0	0	0	0	69	0	102	64	0	160	292	177
5f7a4593fd6398c4040ac3bcb598bcd0	Unassigned	NA	NA	NA	NA	NA	NA	0	8	0	9	14	0	0	0	9	0	9	4	0	0	0	0	6	0	0	14	0	0	15	0	0	52	89	57	58	246	355	193
c7d4ed98a85dc19b391c9c2631b76de0	Bacteria	Proteobacteria	Deltaproteobacteria	Desulfuromonadales	Geobacteraceae	Geobacter	uncultured bacterium	0	125	173	5	97	180	114	9	7	0	0	41	32	31	7	0	0	0	0	0	0	0	0	0	0	0	280	0	13	0	0	20
8e3a6ec19e4e14efe5f34a07a3947cbd	Bacteria	Bacteroidetes	Bacteroidia	Cytophagales	Microscillaceae	Chryseolinea	uncultured bacterium	26	36	79	54	115	89	42	27	62	17	75	38	19	36	11	47	31	31	19	22	28	29	19	39	93	0	0	0	7	0	22	20
720efa242b02667b0316b710f854ae4c	Bacteria	Proteobacteria	Gammaproteobacteria	Betaproteobacteriales	Burkholderiaceae	Rhizobacter	NA	34	81	50	137	131	170	24	45	60	18	25	21	22	25	0	19	0	0	0	20	25	48	15	37	66	0	0	0	0	0	58	0
232b6ee4abaf079e07e6f3d6705f0372	Bacteria	Actinobacteria	Acidimicrobiia	IMCC26256	NA	NA	NA	0	0	12	19	35	15	0	0	19	0	12	0	11	0	0	6	0	0	0	0	6	0	0	10	13	22	101	120	54	241	265	169
ba3cf9b7d30a4f34d7fa608026ef642c	Bacteria	Proteobacteria	Gammaproteobacteria	Betaproteobacteriales	Burkholderiaceae	Massilia	NA	0	59	0	69	44	28	0	0	0	0	0	0	0	0	0	0	0	0	0	122	0	0	0	0	0	80	128	94	53	136	170	145
8ea633025b4aabf542547db2fa0ad7ec	Bacteria	Acidobacteria	Acidobacteriia	Solibacterales	Solibacteraceae (Subgroup 3)	Bryobacter	metagenome	29	39	65	76	109	142	22	25	47	23	34	32	25	21	7	25	19	46	44	21	23	45	9	30	34	0	0	16	8	21	47	40
f7d1c0b3db541d7c6bccc6e98472f0bb	Bacteria	Verrucomicrobia	Verrucomicrobiae	Chthoniobacterales	Chthoniobacteraceae	Candidatus Udaeobacter	NA	0	19	0	0	0	41	0	0	10	7	13	0	0	0	0	0	0	0	0	17	0	0	0	0	32	36	60	72	0	184	302	331
8ea455558f8e15669c514eeb0256a6c9	Bacteria	Proteobacteria	Alphaproteobacteria	Rhizobiales	Methyloligellaceae	uncultured	Ambiguous_taxa	12	0	0	0	0	0	0	0	0	0	0	23	0	0	0	0	0	0	0	0	0	0	0	0	18	36	98	157	59	146	297	275
d999ae5a16866e5a006ca9ce05963f6b	Bacteria	Proteobacteria	Gammaproteobacteria	Betaproteobacteriales	NA	NA	NA	0	0	0	0	23	0	0	0	0	11	0	0	0	0	0	0	0	0	0	0	0	0	0	0	0	12	106	102	49	211	385	221
cc3972883fd7f6156ba7a61c2172183b	Bacteria	Proteobacteria	Alphaproteobacteria	Sphingomonadales	Sphingomonadaceae	Sphingomonas	NA	27	0	23	42	170	34	0	27	52	0	30	0	0	37	0	22	182	293	0	47	0	44	36	0	31	0	0	0	0	0	20	0
6794d39f8a5e70a952b32597c1aee107	Bacteria	Proteobacteria	Alphaproteobacteria	Sphingomonadales	Sphingomonadaceae	Novosphingobium	NA	38	31	27	63	85	99	43	26	82	40	53	0	37	33	24	29	0	18	18	33	13	55	30	46	40	0	38	20	0	21	32	41
93120265f9c84ff7e35370a1f4336272	Bacteria	Actinobacteria	Actinobacteria	Streptomycetales	Streptomycetaceae	Streptomyces	NA	26	35	36	103	197	70	15	0	83	11	15	43	0	20	17	15	8	0	26	26	33	42	0	17	31	0	26	22	15	53	50	76
a31e03462bb327bbfa620de7ad77c782	Bacteria	Proteobacteria	Gammaproteobacteria	Cellvibrionales	Cellvibrionaceae	Cellvibrio	uncultured bacterium	25	30	47	203	100	66	21	26	74	27	20	54	8	22	31	18	0	12	72	71	21	68	21	8	55	0	0	0	0	0	0	11
7406b979a8e49813a14f65d823748fd0	Bacteria	Planctomycetes	Planctomycetacia	Isosphaerales	Isosphaeraceae	Aquisphaera	NA	18	0	0	43	21	33	0	0	0	0	0	0	24	0	13	0	0	0	0	13	0	0	0	0	14	50	91	58	44	191	210	282
d934a44c7af10b946f7a1e5fc0ed5ad2	Bacteria	Proteobacteria	Alphaproteobacteria	Rhizobiales	Beijerinckiaceae	Roseiarcus	NA	0	33	0	60	88	53	0	0	0	34	0	31	0	0	0	0	0	0	0	0	0	0	0	0	26	21	58	109	25	153	243	167
3e6cc38c7d9907b46caaa36f0148c565	Bacteria	Proteobacteria	Gammaproteobacteria	Betaproteobacteriales	Burkholderiaceae	Massilia	uncultured bacterium	16	59	59	183	144	75	37	19	61	31	0	25	28	30	68	32	0	34	34	54	43	50	0	0	0	0	12	0	0	0	0	0
5742bf5468f996a47a22ff64b364de0b	Bacteria	Proteobacteria	Gammaproteobacteria	Betaproteobacteriales	Burkholderiaceae	Burkholderia-Caballeronia-Paraburkholderia	NA	188	22	18	109	254	66	0	0	96	15	48	26	0	25	0	22	16	56	23	0	17	59	0	33	0	0	0	0	0	0	0	0
322bae436e6b0201ae0120712bc82b25	Unassigned	NA	NA	NA	NA	NA	NA	47	5	4	109	13	25	13	0	207	20	56	7	5	37	0	167	3	85	62	0	11	48	27	100	27	0	0	12	0	0	0	0
ff7108c91975fb8420457b7fe8024c43	Bacteria	Proteobacteria	Alphaproteobacteria	Dongiales	Dongiaceae	Dongia	NA	73	71	49	81	88	57	32	21	123	22	39	16	19	20	45	20	11	29	17	22	44	72	19	21	41	0	0	0	13	0	18	0
6f53bb4f00f676e806f0b5d57af61cb7	Bacteria	Acidobacteria	Acidobacteriia	Solibacterales	Solibacteraceae (Subgroup 3)	Candidatus Solibacter	NA	0	51	20	25	49	45	0	19	35	24	19	13	0	0	17	11	15	0	18	27	17	25	0	0	20	31	66	48	41	116	204	122
7bbe791ec753b6049de570d846ae4b9a	Bacteria	Actinobacteria	Actinobacteria	Catenulisporales	Catenulisporaceae	Catenulispora	NA	61	64	52	95	58	63	25	40	85	17	45	48	0	0	34	31	0	25	71	51	0	34	27	41	85	0	0	0	0	25	0	0
b25a343e79cc81ef84906d59af79c87c	Bacteria	Proteobacteria	Alphaproteobacteria	Rhizobiales	Xanthobacteraceae	GAS113	NA	0	0	9	12	27	21	0	0	4	5	0	0	0	0	0	0	5	0	0	0	9	13	0	6	13	33	52	122	54	239	273	178
383a98b6de2bea718a18a35606d0a044	Bacteria	Acidobacteria	Acidobacteriia	Acidobacteriales	Acidobacteriaceae (Subgroup 1)	uncultured	NA	23	31	59	37	68	94	20	0	54	29	39	36	17	0	12	14	9	23	30	17	19	44	19	26	26	14	33	35	16	64	91	75
1f1e31bf138c2938fa04dcde5704bb64	Bacteria	Armatimonadetes	Chthonomonadetes	Chthonomonadales	Chthonomonadaceae	Chthonomonas	NA	0	23	29	45	54	54	56	0	0	17	23	21	21	0	0	0	0	10	0	8	33	13	0	24	46	0	92	108	80	86	125	106
102d9c47497ab96500b52afbefba03ff	Bacteria	Proteobacteria	Gammaproteobacteria	Betaproteobacteriales	Nitrosomonadaceae	Ellin6067	uncultured bacterium	15	25	37	74	64	34	14	0	25	17	0	0	15	0	0	0	11	0	15	21	14	22	15	11	0	0	76	47	36	134	256	88
8ec9efe02b4dc18f041b704151ebc972	Bacteria	Proteobacteria	Alphaproteobacteria	Micropepsales	Micropepsaceae	uncultured	NA	42	57	31	71	78	98	27	0	30	0	0	54	33	0	0	40	0	0	28	0	0	49	0	49	49	0	29	27	24	31	104	114
75ffc1eb803f952b884327a1d0a8a873	Bacteria	Acidobacteria	Acidobacteriia	Acidobacteriales	uncultured	uncultured bacterium	uncultured bacterium	0	0	0	21	0	0	0	0	0	0	0	0	0	0	0	0	12	0	0	0	0	0	0	0	0	39	88	99	0	216	324	264
448e593782288ea4a0145445c4496e9d	Bacteria	Proteobacteria	Alphaproteobacteria	Rhodospirillales	Magnetospirillaceae	uncultured	uncultured bacterium	18	51	66	64	79	181	27	34	63	18	15	29	23	19	8	21	12	9	47	32	24	37	11	30	47	0	15	12	7	20	34	8
282626ab1733820d5e2a32934bbd5c2b	Bacteria	Proteobacteria	Gammaproteobacteria	Pseudomonadales	Moraxellaceae	uncultured	metagenome	26	23	17	98	81	91	24	20	193	37	71	0	31	11	0	0	14	25	42	8	56	37	43	53	24	0	0	0	4	0	31	0
cb65a78f64b139d1deb9a89eaae2e58c	Bacteria	Proteobacteria	Deltaproteobacteria	Myxococcales	Haliangiaceae	Haliangium	uncultured bacterium	27	71	48	120	110	24	25	25	50	40	43	30	17	16	19	17	22	35	19	15	20	27	29	35	43	0	14	18	0	37	44	19
a57f3291db0f9e651d9e33c95ec64ed6	Bacteria	Proteobacteria	Alphaproteobacteria	Sphingomonadales	Sphingomonadaceae	Sphingomonas	NA	24	76	25	147	116	74	18	46	46	51	13	34	29	31	27	10	11	29	22	42	81	34	0	0	54	0	0	0	0	0	18	0
17cbf488bcae42adc25eb82e54bfd9ee	Bacteria	Proteobacteria	Gammaproteobacteria	Betaproteobacteriales	Burkholderiaceae	uncultured	NA	43	60	47	76	100	52	20	0	97	47	45	25	27	47	31	32	0	0	29	0	45	56	39	40	52	0	0	0	0	32	0	14
4159aeecf55e817ba0bc24f583f4bbd1	Bacteria	Acidobacteria	Thermoanaerobaculia	Thermoanaerobaculales	Thermoanaerobaculaceae	Subgroup 10	uncultured bacterium	0	50	31	57	38	39	23	0	16	0	0	0	0	36	0	0	0	21	18	35	22	29	33	0	0	0	76	33	42	98	223	131
140c5ecf0aca45a2b2da38f353742e25	Bacteria	Gemmatimonadetes	Gemmatimonadetes	Gemmatimonadales	Gemmatimonadaceae	uncultured	uncultured bacterium	0	0	30	13	47	0	0	0	0	13	0	0	0	0	8	0	7	0	0	0	0	0	0	0	0	17	113	139	84	207	222	151
0e592004425e06e86a49e88d776ef340	Bacteria	Proteobacteria	Deltaproteobacteria	Myxococcales	Haliangiaceae	Haliangium	NA	26	33	99	93	59	99	19	0	29	37	53	54	37	0	22	32	26	36	0	19	27	41	43	0	35	0	12	11	26	31	18	32
0e9c733e12a642502035bac6dfdf1898	Bacteria	Planctomycetes	Planctomycetacia	Gemmatales	Gemmataceae	uncultured	uncultured bacterium	0	10	14	21	20	0	0	0	21	11	6	11	11	0	0	0	0	9	0	0	0	0	0	10	32	67	44	98	31	167	211	251
7faadf81dcaa14b852dc08ec0f797a8f	Unassigned	NA	NA	NA	NA	NA	NA	0	0	0	10	18	398	52	0	36	0	0	0	0	167	0	16	8	22	0	0	133	19	0	9	21	0	12	0	0	80	44	0
753e9651faf8b5a23d373d9d8c297162	Bacteria	Proteobacteria	Gammaproteobacteria	Betaproteobacteriales	SC-I-84	uncultured bacterium	uncultured bacterium	39	0	48	62	95	64	20	0	34	26	37	32	17	0	0	0	13	32	0	19	0	43	0	27	20	0	51	58	35	95	109	67
e547a85301c7df5c35e7dd85d0b239c9	Bacteria	Proteobacteria	Alphaproteobacteria	Rhizobiales	Xanthobacteraceae	uncultured	NA	0	29	36	0	34	31	0	0	24	22	17	0	0	0	0	0	0	18	0	0	16	0	0	0	13	78	81	93	47	161	214	127
f9f03c71ef53b79baf007e55bd3665db	Bacteria	Acidobacteria	Acidobacteriia	Acidobacteriales	Acidobacteriaceae (Subgroup 1)	uncultured	NA	14	24	55	28	53	47	10	0	33	0	18	29	14	0	0	16	0	17	13	17	25	42	0	16	25	18	62	52	33	141	141	96
7135679719c593b02db7f34d36a25881	Unassigned	NA	NA	NA	NA	NA	NA	13	12	19	22	52	35	13	0	6	0	0	15	5	0	4	0	0	11	8	14	0	21	0	7	35	44	89	40	55	143	232	139
8e0b745c2412dec0a30e7e69b781cf2e	Bacteria	Acidobacteria	Acidobacteriia	Subgroup 2	uncultured bacterium	uncultured bacterium	uncultured bacterium	0	36	46	50	60	80	29	0	59	0	14	0	31	12	0	32	21	0	21	0	14	25	0	0	0	0	45	69	40	93	157	98
a3eb965915904fca83341edc85f0ceff	Bacteria	Actinobacteria	Actinobacteria	Frankiales	Acidothermaceae	Acidothermus	NA	0	34	32	33	58	38	0	0	42	18	35	14	0	9	11	0	0	23	0	0	20	20	18	15	36	19	18	77	28	106	254	71
59ac5c6a9cb3c4658d91b4ec00717fe3	Bacteria	Bacteroidetes	Bacteroidia	Chitinophagales	Chitinophagaceae	Niastella	metagenome	53	37	38	80	227	88	0	0	78	20	20	25	0	33	15	0	0	37	54	0	95	52	27	0	31	0	0	0	0	0	17	0
7f36b771be081329c7cdc5956dab4578	Bacteria	Planctomycetes	Phycisphaerae	Tepidisphaerales	WD2101 soil group	uncultured bacterium	uncultured bacterium	10	13	0	17	24	25	0	0	17	0	0	0	0	0	0	0	13	13	0	0	0	23	0	13	0	54	79	34	35	192	283	180
8d46942755e7b6c2acc7332db166a6fe	Bacteria	Proteobacteria	Alphaproteobacteria	Micropepsales	Micropepsaceae	uncultured	NA	30	23	37	36	52	30	0	0	56	0	34	21	0	13	26	21	18	0	18	0	21	0	0	0	15	18	38	61	30	163	188	66
f57ff3c5638d7160b761b5829dcf2748	Bacteria	Verrucomicrobia	Verrucomicrobiae	Pedosphaerales	Pedosphaeraceae	NA	NA	22	44	34	54	55	57	0	0	37	0	0	27	0	0	0	0	0	0	0	69	45	65	0	49	53	0	84	42	0	100	140	36
0a55d7cf7b0e3152a8fce658f72f7b43	Bacteria	Gemmatimonadetes	Gemmatimonadetes	Gemmatimonadales	Gemmatimonadaceae	Gemmatimonas	uncultured bacterium	27	18	35	41	44	41	25	0	33	14	25	0	0	15	0	13	0	20	17	0	28	11	12	20	0	0	70	46	40	96	202	119
9ac2af277f20303910395ab3bc7f7391	Unassigned	NA	NA	NA	NA	NA	NA	39	35	51	78	49	115	31	12	32	32	25	35	45	8	12	25	22	22	30	22	13	45	10	36	71	0	0	7	6	22	49	31
f5a6fba874b68336c5f68a3f4bbfc4c8	Bacteria	Verrucomicrobia	Verrucomicrobiae	Chthoniobacterales	Chthoniobacteraceae	Chthoniobacter	NA	0	18	24	81	332	104	37	13	57	22	0	36	29	13	0	0	0	0	27	16	26	41	14	10	79	0	31	0	0	0	0	0
c8e2fd7c42331f12343225d8c66d9c10	Bacteria	Bacteroidetes	Bacteroidia	Chitinophagales	Chitinophagaceae	Chitinophaga	NA	17	112	118	14	0	121	10	10	18	0	0	0	33	0	36	15	35	299	0	0	13	0	0	10	57	0	89	0	0	0	0	0
44df938e65f25bba2aedef1499aa88fe	Bacteria	Proteobacteria	Gammaproteobacteria	Betaproteobacteriales	Nitrosomonadaceae	Ellin6067	NA	0	0	0	6	15	0	0	0	0	0	0	0	0	0	0	0	0	0	0	0	0	0	0	0	0	15	99	78	31	216	368	178
2bb01e26cb09ec6dcf3f7c50ac21e572	Unassigned	NA	NA	NA	NA	NA	NA	12	26	24	53	32	64	54	29	82	19	46	26	23	7	0	0	0	13	21	10	13	43	23	10	44	14	18	33	0	67	134	58
a5caa131639da70bad4b4f26e558c5a6	Bacteria	Acidobacteria	Acidobacteriia	Solibacterales	Solibacteraceae (Subgroup 3)	Bryobacter	NA	0	7	11	9	21	21	6	0	0	0	9	11	0	0	0	0	0	0	0	0	0	7	0	0	0	42	76	74	37	162	309	195
7c61258da742cd46c7d8e771cba54420	Bacteria	Proteobacteria	Alphaproteobacteria	Caulobacterales	Caulobacteraceae	Asticcacaulis	NA	37	30	24	51	99	78	28	29	47	21	18	25	16	8	25	17	20	25	45	16	19	28	18	17	17	0	30	24	29	40	78	36
49e9e42387f552769ac8a233964565bd	Bacteria	Proteobacteria	Alphaproteobacteria	Caulobacterales	Caulobacteraceae	Asticcacaulis	Ambiguous_taxa	46	37	52	72	88	98	19	25	45	40	20	30	17	25	14	13	13	24	36	19	21	65	12	44	78	0	0	0	0	13	17	10
b3a9ad9e0efe17a803394081754335f3	Bacteria	Proteobacteria	Alphaproteobacteria	Sphingomonadales	Sphingomonadaceae	Sphingomonas	NA	0	0	50	105	341	80	0	0	127	25	0	37	0	50	0	0	32	0	0	0	0	38	0	0	40	0	19	0	0	0	48	0
59a70cb02ee142517f3cbf03ad34c60e	Unassigned	NA	NA	NA	NA	NA	NA	31	54	0	131	106	67	29	22	27	37	42	23	22	0	39	0	16	18	25	19	28	59	26	44	30	0	16	0	5	0	73	0
a597a6cdd3d0308dff52c60ca665837c	Bacteria	Proteobacteria	Alphaproteobacteria	Micropepsales	Micropepsaceae	uncultured	NA	0	0	0	0	40	39	0	0	33	0	0	0	0	0	0	15	0	0	0	0	0	0	0	16	0	0	58	83	56	124	299	218
4c4e082fd265bb4fdb08fe8be0d6fd11	Unassigned	NA	NA	NA	NA	NA	NA	0	0	0	0	14	30	0	0	0	0	0	0	0	0	0	0	0	0	0	0	11	0	0	0	0	30	74	83	50	189	346	152
0ddfc67609f8c5acda2f3c16e9130aa7	Unassigned	NA	NA	NA	NA	NA	NA	13	46	45	65	117	109	42	52	51	26	39	54	22	14	8	15	0	13	22	30	25	77	20	22	37	0	10	0	0	0	0	0
af3df48be6b136633d2df108621b2f3f	Bacteria	Acidobacteria	Acidobacteriia	Acidobacteriales	Koribacteraceae	Candidatus Koribacter	uncultured bacterium	0	26	58	0	0	74	0	0	26	0	0	0	0	0	0	0	0	0	0	27	23	0	0	0	44	0	74	72	0	129	243	171
25eaf22de7c3051df9425db3dbf413ef	Bacteria	Proteobacteria	Gammaproteobacteria	Gammaproteobacteria Incertae Sedis	Unknown Family	Acidibacter	uncultured bacterium	34	33	37	67	101	73	25	0	45	22	22	23	0	21	18	0	0	27	26	33	27	41	16	55	26	0	0	28	0	35	79	52
67f9581f6c78565211d9d0bfe2a5753e	Bacteria	Proteobacteria	Gammaproteobacteria	R7C24	uncultured bacterium	uncultured bacterium	uncultured bacterium	59	45	50	63	61	102	26	34	0	0	0	0	46	39	0	0	27	18	50	32	59	0	32	42	98	0	0	15	0	0	52	13
483ddd95c777e810a0bdb0adbbd89e2c	Unassigned	NA	NA	NA	NA	NA	NA	10	16	0	14	27	21	0	0	43	0	24	7	0	0	0	0	0	0	0	5	0	19	0	13	0	41	53	49	43	134	257	187
55e8a92f71016ee9c3812651f02dfddf	Bacteria	Verrucomicrobia	Verrucomicrobiae	Opitutales	Opitutaceae	Lacunisphaera	NA	32	57	50	19	68	52	82	30	94	27	49	18	24	30	0	20	25	13	22	31	50	56	18	0	45	0	0	0	0	14	35	0
3bee2caa40dc2011ae05a5c735704e30	Unassigned	NA	NA	NA	NA	NA	NA	40	52	28	93	92	127	13	15	23	19	20	40	12	13	13	6	18	25	38	21	24	64	15	30	67	0	0	0	0	0	41	9
0bf21194cc35eb5d78c0e3600fc2e256	Unassigned	NA	NA	NA	NA	NA	NA	30	30	39	103	79	112	11	21	49	19	29	35	11	32	16	11	17	24	32	27	25	34	21	32	27	0	0	6	0	33	51	0
37151038595f49a3858afef11a6fb99f	Bacteria	Proteobacteria	Gammaproteobacteria	Betaproteobacteriales	Burkholderiaceae	Ramlibacter	NA	0	38	40	25	47	44	0	0	0	31	0	37	22	0	0	0	0	0	31	34	42	45	30	0	39	0	80	26	30	113	123	78
3c576d0b0c4a66c3cf29db6d6635b595	Bacteria	Verrucomicrobia	Verrucomicrobiae	Chthoniobacterales	Chthoniobacteraceae	Candidatus Udaeobacter	NA	0	0	0	0	0	0	0	0	0	0	0	0	0	0	0	0	0	0	0	0	0	0	0	0	0	39	0	90	0	172	342	308
71be9d6b4d0f551247a79ead8458a9b0	Bacteria	Verrucomicrobia	Verrucomicrobiae	Opitutales	Opitutaceae	Opitutus	uncultured Verrucomicrobia bacterium	17	47	60	113	88	76	59	24	40	27	0	34	35	17	9	6	14	10	11	17	17	31	0	28	18	0	34	15	9	24	28	37
25d839a50f3fb88685680fdd63447017	Bacteria	Proteobacteria	Gammaproteobacteria	Xanthomonadales	Rhodanobacteraceae	Luteibacter	NA	28	22	0	104	85	0	40	0	48	0	25	12	14	21	0	8	19	22	0	20	25	48	100	0	29	0	0	0	0	41	227	0
2e4628c556ab8756ba3117f098a6e089	Bacteria	Proteobacteria	Alphaproteobacteria	Rhizobiales	Hyphomicrobiaceae	Hyphomicrobium	uncultured bacterium	30	33	32	49	59	0	0	0	36	0	0	0	0	0	13	0	0	0	15	23	19	17	0	0	0	9	59	75	38	127	189	113
96e4ae87c016659780b84ab965dfa427	Bacteria	Bacteroidetes	Bacteroidia	Chitinophagales	Chitinophagaceae	Niastella	uncultured bacterium	0	46	63	193	169	183	0	44	63	0	0	50	26	0	0	0	0	0	0	0	0	43	27	0	29	0	0	0	0	0	0	0
2a5b73166a8ea0d7822a96ae5e970416	Bacteria	Proteobacteria	Gammaproteobacteria	Betaproteobacteriales	Burkholderiaceae	Burkholderia-Caballeronia-Paraburkholderia	NA	0	56	38	47	64	223	0	0	0	0	48	63	0	0	0	0	29	0	0	55	0	49	18	28	29	0	33	0	0	31	122	0
445a45f36c55e8ca15449875582d98b8	Bacteria	Proteobacteria	Gammaproteobacteria	Betaproteobacteriales	Nitrosomonadaceae	MND1	uncultured bacterium	0	0	10	0	0	0	0	0	0	0	0	0	0	0	0	0	0	0	0	0	0	0	0	0	0	30	101	95	41	130	330	196
7e9cae9d1f54da3f54a31a0a0d09453c	Bacteria	Acidobacteria	Acidobacteriia	Acidobacteriales	uncultured	uncultured bacterium	uncultured bacterium	21	19	43	30	67	88	0	0	22	13	19	23	0	18	0	0	17	12	17	20	12	41	0	18	27	8	28	44	24	92	125	84
7d9f3d706827aab1b7c79536cf46926b	Bacteria	Verrucomicrobia	Verrucomicrobiae	Pedosphaerales	Pedosphaeraceae	uncultured bacterium	uncultured bacterium	22	40	33	0	96	60	32	17	51	0	34	44	17	0	17	0	0	12	28	26	0	41	0	35	63	0	51	24	0	35	86	68
77ec6d884948ef170c50bac345a5dd77	Bacteria	Proteobacteria	Alphaproteobacteria	Sphingomonadales	Sphingomonadaceae	Sphingomonas	NA	28	34	0	83	165	131	29	54	53	28	21	0	0	47	64	18	14	27	0	0	29	57	11	15	23	0	0	0	0	0	0	0
861708cb2e042fddcc1c51d9c4bf0694	Bacteria	Acidobacteria	Acidobacteriia	Acidobacteriales	Acidobacteriaceae (Subgroup 1)	Occallatibacter	NA	6	13	37	10	21	21	7	0	9	13	16	9	0	0	0	0	6	5	8	0	6	9	0	0	10	19	89	82	33	141	237	123
a9ef9ca405f74c8ea72a6a00c020a49a	Bacteria	Proteobacteria	Gammaproteobacteria	Betaproteobacteriales	Burkholderiaceae	Massilia	NA	0	0	58	0	67	65	0	0	0	0	0	0	0	0	0	0	0	0	0	0	71	0	0	0	0	0	76	97	66	166	174	89
2c4e8763f5f3b6b57be0bdd1301a8aa0	Bacteria	Planctomycetes	Planctomycetacia	Isosphaerales	Isosphaeraceae	NA	NA	15	0	24	0	31	20	0	0	16	0	17	0	0	0	0	0	10	11	0	0	0	0	0	0	0	35	59	56	25	138	240	231
2db61432d8661536b4458c33e3b02d81	Bacteria	Proteobacteria	Alphaproteobacteria	Rhizobiales	Labraceae	Labrys	NA	36	41	0	69	60	94	38	0	43	19	19	30	27	0	29	0	0	22	28	13	13	53	0	28	31	0	33	0	0	43	114	40
a0a78b764f245f955741fd1b661d5b8c	Bacteria	Acidobacteria	Blastocatellia (Subgroup 4)	Blastocatellales	Blastocatellaceae	uncultured	uncultured bacterium	4	5	9	0	0	0	0	0	0	0	0	0	0	0	0	0	0	0	4	0	0	6	0	0	0	43	80	77	51	130	249	264
0b5ebef62889255aa4f17a45b097ba4a	Bacteria	Proteobacteria	Alphaproteobacteria	Rhizobiales	Methyloligellaceae	uncultured	Ambiguous_taxa	0	22	0	34	38	41	14	0	0	0	0	0	0	0	0	0	0	0	0	0	0	16	0	21	0	0	0	102	0	187	245	200
61ced28efc55f9be081f5561131d6fdd	Bacteria	Acidobacteria	Blastocatellia (Subgroup 4)	Blastocatellales	Blastocatellaceae	Blastocatella	NA	18	48	35	69	63	46	35	22	33	29	21	0	31	10	15	14	12	29	44	0	24	40	30	38	71	0	0	12	0	21	67	42
06dee81febe2fc9fc52299a2c47b246c	Bacteria	Bacteroidetes	Bacteroidia	Sphingobacteriales	Sphingobacteriaceae	Mucilaginibacter	uncultured bacterium	33	43	40	74	57	120	0	0	37	29	35	0	0	0	22	32	0	37	36	25	36	44	24	36	59	0	0	0	0	32	39	29
6db31164019462abdbdd0dc4e0f73325	Bacteria	Proteobacteria	Gammaproteobacteria	R7C24	NA	NA	NA	53	46	38	86	67	112	23	32	51	0	0	36	23	17	0	16	0	43	26	19	0	60	0	28	43	0	0	0	0	25	41	33
26f46f3a1f285b3334effbe3d4f9d4b5	Bacteria	Acidobacteria	Acidobacteriia	Acidobacteriales	Acidobacteriaceae (Subgroup 1)	Edaphobacter	NA	33	41	41	79	74	100	36	13	63	18	33	29	17	18	0	14	20	24	22	19	11	46	21	29	31	0	18	0	0	11	25	28
f86c599490b69420d89c74245136f81c	Bacteria	Armatimonadetes	Fimbriimonadia	Fimbriimonadales	Fimbriimonadaceae	uncultured Armatimonadetes bacterium	uncultured Armatimonadetes bacterium	27	33	25	33	48	79	37	29	36	21	20	16	0	16	0	6	0	0	21	44	30	32	16	20	50	16	25	15	0	27	140	52
67f291f0b54e27ef6ba4bf192b73445b	Bacteria	Planctomycetes	Planctomycetacia	Isosphaerales	Isosphaeraceae	Aquisphaera	NA	0	0	0	18	21	0	0	0	17	0	30	0	0	0	0	23	0	20	0	0	0	0	0	0	0	32	138	82	0	139	250	144
452e2720ba0bf658af414d1b4596b1bc	Bacteria	Proteobacteria	Alphaproteobacteria	Rhizobiales	Devosiaceae	Devosia	uncultured bacterium	22	16	31	20	29	22	44	65	25	64	16	47	47	60	36	31	24	63	26	17	34	27	55	10	35	0	0	0	0	25	21	0
fa3822d5a84dac19e4d63619b13f8abf	Bacteria	Acidobacteria	Thermoanaerobaculia	Thermoanaerobaculales	Thermoanaerobaculaceae	Subgroup 10	metagenome	19	49	23	42	75	65	0	27	24	0	33	25	11	14	0	0	0	28	19	15	0	0	8	17	0	0	35	21	17	51	191	101
77190afe5054494a09acb039ef385952	Bacteria	Bacteroidetes	Bacteroidia	Sphingobacteriales	env.OPS 17	uncultured bacterium	uncultured bacterium	24	53	55	113	166	77	20	24	53	26	23	24	14	11	10	13	0	19	23	14	24	24	8	10	22	0	11	0	0	0	46	0
960ca581bbfee6900de30113df17a5c8	Bacteria	Proteobacteria	Gammaproteobacteria	Pseudomonadales	Pseudomonadaceae	Pseudomonas	NA	35	42	0	107	120	239	95	0	7	46	0	0	0	28	57	21	23	17	0	0	11	0	0	0	47	0	0	0	0	0	11	0
ff45f23f55e36cec5242703fc7682578	Bacteria	Proteobacteria	Deltaproteobacteria	Oligoflexales	0319-6G20	uncultured bacterium	uncultured bacterium	24	35	44	48	71	67	35	0	36	23	26	49	0	0	25	31	15	16	36	25	15	19	0	42	32	0	19	23	0	48	18	81
bd02f636777c9deaf5bf0b48f5df025f	Bacteria	Planctomycetes	Phycisphaerae	Tepidisphaerales	WD2101 soil group	uncultured bacterium	uncultured bacterium	0	0	0	0	31	23	16	0	23	0	10	0	0	0	0	0	0	12	0	0	0	9	0	18	0	46	83	43	30	98	344	117
7b8757088005d40dbb5d845e025b2eb3	Bacteria	Armatimonadetes	Chthonomonadetes	Chthonomonadales	uncultured bacterium	uncultured bacterium	uncultured bacterium	17	32	43	57	80	99	41	20	0	39	34	31	18	12	19	8	10	21	39	18	13	60	0	28	63	12	0	15	0	30	31	11
a6953f1796bdd80b69625cdf7a015366	Bacteria	Proteobacteria	Alphaproteobacteria	Rhizobiales	Beijerinckiaceae	1174-901-12	uncultured bacterium	46	33	26	114	122	54	62	23	34	21	0	25	0	36	22	15	0	42	21	19	34	20	43	0	38	0	0	0	0	33	16	0
b6fb875fb8d7ee53ce0c9ab4e2cf345e	Bacteria	Acidobacteria	Acidobacteriia	Acidobacteriales	uncultured	uncultured Acidobacteria bacterium	uncultured Acidobacteria bacterium	24	40	52	45	59	101	0	24	49	0	24	39	0	19	0	16	0	24	34	0	21	45	23	34	59	0	0	0	0	35	108	21
85a83ad43cabbf8c52a6dc4597af6cd6	Unassigned	NA	NA	NA	NA	NA	NA	18	22	31	60	27	54	38	11	37	29	40	0	18	0	12	13	0	0	27	35	93	33	23	36	69	0	5	16	7	45	78	18
d91ffbe2b75e102d98b7b0346742a631	Bacteria	Proteobacteria	Gammaproteobacteria	Betaproteobacteriales	Burkholderiaceae	Aquabacterium	NA	27	75	72	21	27	171	96	22	42	15	0	53	0	12	12	39	0	20	23	17	39	47	0	11	54	0	0	0	0	0	0	0
56e6f861f28987f4f1c117f48446ff38	Unassigned	NA	NA	NA	NA	NA	NA	29	0	44	0	0	53	0	17	69	26	0	0	12	0	0	15	17	26	0	58	39	55	0	46	47	0	32	52	18	61	118	60
98cc521e7a3780921c7c1f420d5c94a3	Bacteria	Proteobacteria	Gammaproteobacteria	WD260	uncultured bacterium	uncultured bacterium	uncultured bacterium	29	0	49	34	48	48	0	28	0	0	0	0	0	0	21	0	0	23	30	22	27	0	29	0	0	0	78	46	59	100	155	67
a33d237539d4e823f725c1911e239fbf	Bacteria	Planctomycetes	Planctomycetacia	Isosphaerales	Isosphaeraceae	Singulisphaera	uncultured bacterium	44	0	69	54	53	84	0	0	46	74	0	55	0	0	0	0	0	41	0	0	0	49	0	0	47	0	60	46	0	31	82	57
4701c261d16735f82c7185f3e52e67dd	Bacteria	Proteobacteria	Alphaproteobacteria	Rhizobiales	Hyphomicrobiaceae	Pedomicrobium	NA	0	0	21	0	0	17	0	0	0	0	0	10	8	0	0	0	0	0	0	0	8	0	0	0	0	29	104	132	46	175	290	52
6ad3f666836b5fcdc9e04c0508b30d76	Bacteria	Proteobacteria	Gammaproteobacteria	Betaproteobacteriales	Burkholderiaceae	uncultured	Ambiguous_taxa	47	0	67	71	76	46	0	0	131	34	42	0	0	29	24	0	11	34	0	29	17	23	22	29	77	0	16	8	0	27	26	0
f84e0ca7f74b00e1ebc4def22a031718	Bacteria	Proteobacteria	Gammaproteobacteria	Betaproteobacteriales	Burkholderiaceae	Rhizobacter	NA	13	32	50	42	48	0	0	0	41	0	0	0	0	0	0	0	27	0	0	0	27	38	0	0	20	42	78	54	0	77	223	72
d21893da7f1c0559aae681947cd6fb08	Bacteria	Acidobacteria	Holophagae	Subgroup 7	NA	NA	NA	0	0	0	0	0	7	0	0	0	0	0	0	0	0	0	0	0	0	0	0	0	0	0	0	0	42	66	61	39	131	251	285
a1fdbc75cb793ea6b924e0a538f3fca0	Bacteria	Proteobacteria	Alphaproteobacteria	Caulobacterales	Caulobacteraceae	Asticcacaulis	NA	15	33	31	44	82	106	23	33	26	33	28	26	23	26	0	14	24	25	0	0	0	50	0	21	27	14	0	18	0	35	78	46
26d3336a393322296ce186342fb90521	Bacteria	Bacteroidetes	Bacteroidia	Chitinophagales	Chitinophagaceae	uncultured	uncultured bacterium	23	39	44	116	63	67	21	0	23	15	50	35	22	13	26	6	12	25	43	23	27	65	19	23	32	0	0	11	0	7	0	25
38c74e1aa34fbff9210cd71db4eea9e3	Bacteria	Verrucomicrobia	Verrucomicrobiae	Pedosphaerales	Pedosphaeraceae	NA	NA	27	37	36	41	50	42	68	20	51	22	35	29	0	15	14	10	0	20	26	50	41	67	0	26	70	0	0	0	0	31	46	0
0d9307f8f19924d857213d4d37f14384	Bacteria	Proteobacteria	Alphaproteobacteria	Reyranellales	Reyranellaceae	Reyranella	NA	0	0	0	61	44	0	0	0	56	38	39	25	0	0	22	18	0	0	0	19	16	0	0	20	35	0	63	44	35	93	182	64
14ab5087b7ee6f4c4f46c23f83a95606	Bacteria	Verrucomicrobia	Verrucomicrobiae	Pedosphaerales	Pedosphaeraceae	NA	NA	33	33	0	38	46	40	0	33	27	30	27	30	0	0	0	0	0	0	0	40	44	102	0	62	48	18	0	29	0	83	76	33
6fd8cabf28ba9934fa4ad08be4326b45	Bacteria	Actinobacteria	Actinobacteria	Micromonosporales	Micromonosporaceae	Actinoplanes	Ambiguous_taxa	33	35	25	134	100	97	59	0	90	0	32	0	0	0	32	0	0	19	34	0	25	30	0	25	40	0	0	0	0	19	43	0
56181ae05ded5f34f8ec85b1959627db	Bacteria	Planctomycetes	Phycisphaerae	Tepidisphaerales	WD2101 soil group	uncultured bacterium	uncultured bacterium	0	0	11	10	18	17	0	0	12	0	0	0	0	0	0	0	0	0	0	0	0	11	0	0	0	15	93	84	32	175	183	210
9d91b3714c7108b605ab83031219f514	Unassigned	NA	NA	NA	NA	NA	NA	27	55	69	56	104	126	0	17	37	15	25	19	22	14	13	19	9	29	21	14	13	23	5	24	16	0	4	5	0	6	68	14
783c90e81d0138037e8136bb8d35baa4	Bacteria	Proteobacteria	Gammaproteobacteria	Betaproteobacteriales	Burkholderiaceae	Massilia	uncultured bacterium	22	24	17	35	27	73	9	0	26	13	26	14	6	11	8	8	10	14	10	30	18	28	16	29	23	0	0	47	21	44	179	81
4c605776f29ca68bc21bad5d6f16c3f6	Bacteria	Acidobacteria	Subgroup 6	NA	NA	NA	NA	0	0	0	0	0	0	0	0	0	0	0	0	0	0	0	0	10	0	0	0	7	0	0	0	0	0	93	54	92	138	304	170
9837db427dcaaab0ffc9b9deef1959fd	Bacteria	Bacteroidetes	Bacteroidia	Cytophagales	Spirosomaceae	uncultured	Ambiguous_taxa	46	51	18	55	41	44	29	18	31	74	17	36	6	25	31	45	25	40	30	21	14	57	13	6	35	0	0	0	0	0	57	0
3fb91d20200075dd2f284b0909f943b5	Bacteria	Proteobacteria	Alphaproteobacteria	Dongiales	Dongiaceae	Dongia	Dongia sp. GR1-03	31	15	33	131	21	108	66	0	26	43	21	35	9	14	22	37	21	24	14	60	0	14	19	14	40	0	0	0	0	7	39	0
5dba44bed5bff5835b5fb61b3939f506	Bacteria	Bacteroidetes	Bacteroidia	Chitinophagales	Chitinophagaceae	Parafilimonas	NA	54	45	41	66	54	82	19	0	71	0	0	24	25	14	13	12	28	33	29	22	29	38	22	0	70	0	0	0	0	0	73	0
32ab1812bd3770f4b7f6aad7273783da	Bacteria	Proteobacteria	Gammaproteobacteria	Enterobacteriales	Enterobacteriaceae	Enterobacter	NA	9	23	235	45	38	180	0	42	0	0	0	9	17	0	15	0	206	0	0	0	0	22	0	0	0	0	21	0	0	0	0	0
bf20b17155bde0b514419df499b7bd4b	Bacteria	Verrucomicrobia	Verrucomicrobiae	Chthoniobacterales	Chthoniobacteraceae	Chthoniobacter	NA	13	15	28	86	76	87	39	34	39	45	19	94	15	0	0	0	17	16	28	26	16	42	18	44	41	0	0	0	0	0	23	0
3da24de2167ca788e1df7e2b116952f7	Bacteria	Proteobacteria	Gammaproteobacteria	Betaproteobacteriales	Burkholderiaceae	Massilia	NA	22	20	0	125	31	135	17	0	26	14	19	31	0	0	0	19	0	24	0	38	25	26	0	22	26	0	0	19	0	53	47	121
4f6865ace93eb6939a7dee6e452d9283	Bacteria	Proteobacteria	Deltaproteobacteria	Myxococcales	Haliangiaceae	Haliangium	uncultured bacterium	17	20	0	346	16	44	0	0	45	18	43	13	0	24	0	37	0	23	32	35	12	25	16	28	16	0	0	0	0	21	17	11
b888c07eb4ffdd83d7b9ab7d1da7d8d0	Bacteria	Proteobacteria	Gammaproteobacteria	Betaproteobacteriales	Burkholderiaceae	Burkholderia-Caballeronia-Paraburkholderia	NA	34	18	175	68	94	95	30	0	61	0	24	0	19	23	0	0	22	17	0	29	26	39	0	16	43	0	0	0	0	0	26	0
2700740548a2163d268765d144071095	Bacteria	Firmicutes	Bacilli	Bacillales	Alicyclobacillaceae	Tumebacillus	NA	0	0	14	11	25	5	7	0	8	5	16	13	0	6	0	0	19	0	6	0	6	6	0	6	0	17	73	89	58	167	106	195
f3547331fd79c902377b31fce576c8bc	Bacteria	Proteobacteria	Gammaproteobacteria	Xanthomonadales	Rhodanobacteraceae	Dokdonella	NA	23	45	30	59	63	57	24	15	14	17	23	0	15	12	7	0	8	15	24	24	26	31	0	22	27	0	15	30	18	77	114	22
1c39df290aa25379029d99e77f202156	Bacteria	Proteobacteria	Alphaproteobacteria	Sphingomonadales	Sphingomonadaceae	Sphingomonas	NA	90	79	0	48	107	107	83	0	58	32	25	33	0	0	35	0	0	82	0	0	34	0	40	0	0	0	0	0	0	0	0	0
996d61e7be50c39c93ef31aa1ce43853	Unassigned	NA	NA	NA	NA	NA	NA	44	27	20	67	67	137	11	0	38	33	31	18	19	9	13	19	0	13	17	32	23	47	9	40	60	0	0	0	0	44	11	0
e70d462258f0c3146136e527bb3ddbf4	Bacteria	Verrucomicrobia	Verrucomicrobiae	Chthoniobacterales	Chthoniobacteraceae	Candidatus Udaeobacter	uncultured bacterium	0	16	38	22	33	22	9	0	19	34	34	30	15	0	0	0	0	6	0	0	0	36	0	30	13	24	33	53	32	79	151	119
5482dbd84820620125a94abcb6cd7425	Bacteria	Proteobacteria	Alphaproteobacteria	Caulobacterales	Caulobacteraceae	uncultured	NA	29	47	45	109	101	60	31	19	71	38	16	0	7	18	21	18	0	13	17	13	23	29	18	17	46	0	0	0	0	22	18	0
f35a7fefa5ae1428e72779f3400b347c	Bacteria	Planctomycetes	Phycisphaerae	Tepidisphaerales	WD2101 soil group	uncultured bacterium	uncultured bacterium	11	6	23	9	37	86	14	0	29	16	34	20	0	10	0	0	0	11	6	11	0	19	0	0	20	21	65	26	21	106	153	92
096004e33d6cf3511c5a94fb3edbef19	Bacteria	Proteobacteria	Alphaproteobacteria	Micropepsales	Micropepsaceae	uncultured	NA	40	0	46	113	124	80	13	22	76	0	46	12	0	17	21	17	0	16	40	33	27	20	18	0	52	0	0	0	0	0	13	0
76cb2e39e21d49ea334ee7070e1c2943	Unassigned	NA	NA	NA	NA	NA	NA	58	30	41	104	63	63	24	18	52	30	35	0	34	18	85	0	0	29	0	29	0	43	35	0	55	0	0	0	0	0	0	0
ed6e5aea51360b3d915093464ec2c262	Bacteria	Proteobacteria	Gammaproteobacteria	Betaproteobacteriales	Burkholderiaceae	Rhizobacter	NA	0	0	0	0	0	53	0	0	0	0	32	0	0	0	0	0	0	0	0	0	0	0	0	0	0	0	117	80	102	115	144	199
6378b739fb537eceb90f3dbdab101303	Bacteria	Acidobacteria	Acidobacteriia	Acidobacteriales	uncultured	NA	NA	0	0	0	0	46	0	0	0	0	0	0	0	0	0	0	0	0	0	0	0	0	0	0	0	0	44	69	78	36	152	255	161
4fee12e3bf1f2f66082ccb460bff9277	Bacteria	Proteobacteria	Gammaproteobacteria	Betaproteobacteriales	Nitrosomonadaceae	Ellin6067	uncultured bacterium	0	0	20	0	33	23	0	0	0	0	0	0	0	0	0	0	0	0	0	0	0	0	0	0	0	0	84	84	0	165	336	96
2189cebdb1b1f5365f1ca4cf315a096a	Bacteria	Proteobacteria	Alphaproteobacteria	Caulobacterales	Caulobacteraceae	Asticcacaulis	NA	0	0	0	0	65	59	0	0	48	67	40	72	0	28	0	31	25	57	61	58	31	113	0	0	41	0	0	0	0	0	43	0
55a436d904434a0b0f48798144d08c3d	Bacteria	Patescibacteria	Parcubacteria	Candidatus Adlerbacteria	uncultured bacterium	uncultured bacterium	uncultured bacterium	41	18	41	84	65	82	30	0	67	17	24	17	0	19	0	16	0	29	0	33	0	50	23	33	61	0	0	13	0	21	51	0
368888cc29a1ba9db3401f4aa16b553a	Bacteria	Proteobacteria	Alphaproteobacteria	Caulobacterales	Caulobacteraceae	Phenylobacterium	NA	43	28	35	113	87	75	0	39	56	34	29	36	19	40	23	23	0	0	34	20	26	24	14	0	37	0	0	0	0	0	0	0
2d84b2f66a9be0d4ae03b1acf6039d10	Bacteria	Proteobacteria	Gammaproteobacteria	Xanthomonadales	Xanthomonadaceae	Arenimonas	NA	14	25	22	33	30	39	0	14	16	0	14	15	13	10	0	15	0	8	0	0	12	12	11	15	0	13	91	42	39	78	186	66
658eebc784071ddd4ef4de8e3f9afeca	Bacteria	Actinobacteria	Actinobacteria	Streptomycetales	Streptomycetaceae	Streptomyces	NA	310	35	60	0	0	67	0	0	68	0	42	0	0	0	0	0	0	68	65	25	0	31	25	0	37	0	0	0	0	0	0	0
145b2e5ac8bcfbd9396c33b2a54ebb62	Bacteria	Chloroflexi	Ktedonobacteria	Ktedonobacterales	Ktedonobacteraceae	uncultured	NA	31	24	45	59	81	36	61	0	60	49	0	74	30	0	0	0	0	23	55	25	25	0	17	0	50	0	0	0	0	32	35	20
06a3be4af7e4f9e7277d529aea4bf807	Bacteria	Acidobacteria	Subgroup 6	NA	NA	NA	NA	0	0	0	27	29	39	0	0	0	0	23	14	13	0	0	12	0	0	18	0	0	0	12	15	17	47	82	77	38	80	140	148
1ac0edac4ffc389506ef1a9da68318eb	Bacteria	Verrucomicrobia	Verrucomicrobiae	Chthoniobacterales	Xiphinematobacteraceae	Candidatus Xiphinematobacter	uncultured bacterium	0	18	17	33	47	42	0	0	29	20	0	20	0	0	0	0	0	0	0	20	25	25	14	24	35	0	40	57	0	108	183	73
e61a614db3325cefcc059ed7998428ba	Bacteria	Verrucomicrobia	Verrucomicrobiae	Pedosphaerales	Pedosphaeraceae	NA	NA	0	0	0	0	0	0	0	0	0	0	0	0	0	0	0	0	0	0	0	0	0	0	0	0	0	34	81	67	58	139	224	227
84f2c9af365355a1b7d22d759fc7344c	Bacteria	Planctomycetes	Planctomycetacia	Pirellulales	Pirellulaceae	uncultured	uncultured bacterium	0	0	16	0	13	0	0	0	0	0	9	14	0	0	0	0	0	0	0	0	0	0	0	0	0	37	65	38	28	147	238	220
01a7c5a13efd5ea3679357cd3c62a5b3	Bacteria	Proteobacteria	Gammaproteobacteria	Gammaproteobacteria Incertae Sedis	Unknown Family	Acidibacter	uncultured bacterium	27	32	17	81	57	67	71	23	53	23	25	17	20	0	0	0	0	21	0	12	28	18	26	18	87	0	0	0	0	22	44	35
aca08a2ba6af4443064d7448db3361e7	Bacteria	Planctomycetes	Phycisphaerae	Tepidisphaerales	WD2101 soil group	uncultured Planctomycetales bacterium	uncultured Planctomycetales bacterium	0	40	0	39	39	62	0	0	39	0	0	0	0	0	13	0	0	0	30	33	0	0	20	0	0	14	54	59	0	110	177	94
ed03da29e9347a9fecc7e6b36ce4b20c	Bacteria	Proteobacteria	Deltaproteobacteria	Myxococcales	Haliangiaceae	Haliangium	uncultured bacterium	46	45	34	96	73	94	0	0	93	0	29	19	16	0	0	0	0	21	26	0	26	43	20	36	37	0	0	0	0	28	38	0
9bca83652abb9340ece19f63c33c7a8d	Unassigned	NA	NA	NA	NA	NA	NA	19	31	32	69	62	87	22	10	26	22	16	6	10	13	8	9	41	16	26	14	13	41	0	16	38	0	21	12	11	52	31	44
ed150b6910415044eeb7f87c101f1170	Bacteria	Acidobacteria	Acidobacteriia	Acidobacteriales	uncultured	uncultured Acidobacteria bacterium	uncultured Acidobacteria bacterium	0	0	0	8	0	0	0	0	9	6	0	0	0	0	0	0	0	0	0	0	0	0	0	0	0	13	68	78	20	134	279	203
03ad81123e4ac06141885ad9742831b1	Bacteria	Proteobacteria	Alphaproteobacteria	Rhizobiales	KF-JG30-B3	uncultured bacterium	uncultured bacterium	0	0	0	0	18	9	0	0	0	0	0	0	0	0	0	0	0	0	0	0	0	0	0	0	0	0	66	103	50	133	280	159
fd9e5c30fa88d84c69468e7b3924c29a	Bacteria	Proteobacteria	Gammaproteobacteria	Betaproteobacteriales	SC-I-84	NA	NA	10	0	21	0	39	0	0	0	0	13	0	0	0	0	0	0	0	0	0	0	0	0	0	0	0	25	80	74	42	140	265	107
7134b2d7f48a8dc0e367209b65425799	Bacteria	Gemmatimonadetes	Gemmatimonadetes	Gemmatimonadales	Gemmatimonadaceae	Gemmatimonas	uncultured bacterium	0	0	14	0	18	19	0	0	0	0	0	0	0	0	7	0	0	0	0	0	0	0	0	0	0	12	175	61	34	119	193	158
df10e8074a8f8c34e0d8d2064ee5c350	Bacteria	Acidobacteria	Acidobacteriia	Solibacterales	Solibacteraceae (Subgroup 3)	Candidatus Solibacter	NA	0	0	0	8	0	16	0	0	0	0	0	0	0	0	0	0	0	0	0	0	0	17	0	0	0	36	108	74	42	178	167	163
5d2097ba2c319879affbe8d7f6ef52f1	Bacteria	Chloroflexi	Gitt-GS-136	Ambiguous_taxa	Ambiguous_taxa	Ambiguous_taxa	Ambiguous_taxa	4	0	0	0	0	4	2	4	0	0	0	0	0	0	0	0	0	0	0	0	0	0	0	0	0	22	80	89	46	204	241	112
a9ef52838921f7d9caf78c1927ce07c1	Bacteria	Proteobacteria	Alphaproteobacteria	Micropepsales	Micropepsaceae	uncultured	NA	0	0	0	0	0	0	0	0	12	0	0	0	0	0	0	0	9	0	0	0	0	0	0	0	0	0	58	83	25	96	351	174
393c0195dddb288a5ccaecb48041ec1a	Bacteria	Acidobacteria	Acidobacteriia	Solibacterales	Solibacteraceae (Subgroup 3)	Bryobacter	NA	9	0	26	22	21	14	0	0	16	13	21	15	0	0	0	6	0	8	0	0	0	0	7	0	0	30	84	64	22	134	182	113
baad22729f88fcb3c828442546779385	Bacteria	Proteobacteria	Gammaproteobacteria	Betaproteobacteriales	SC-I-84	uncultured bacterium	uncultured bacterium	11	13	16	15	44	10	13	0	15	9	0	0	0	21	16	0	0	15	0	0	11	11	0	11	0	0	85	82	27	124	134	122
ea2ac3e9504f3e4c6f77d7c4118f0ae3	Bacteria	Proteobacteria	Gammaproteobacteria	Betaproteobacteriales	Burkholderiaceae	Pelomonas	NA	35	26	13	97	21	61	0	0	33	124	15	0	0	15	16	26	15	66	36	58	63	35	0	9	41	0	0	0	0	0	0	0
ce9c73c0c49e2096ad12f2521e26bb62	Bacteria	Planctomycetes	Phycisphaerae	Tepidisphaerales	WD2101 soil group	uncultured soil bacterium	uncultured soil bacterium	0	0	0	0	11	0	0	0	17	0	0	0	0	0	0	0	0	0	0	0	0	0	0	0	0	41	55	90	38	149	249	154
a6694448f4b5f465459d3adc8fb9947c	Bacteria	Actinobacteria	Actinobacteria	Propionibacteriales	Nocardioidaceae	Nocardioides	uncultured bacterium	23	36	51	57	75	33	11	0	47	20	21	0	14	14	8	9	8	15	5	0	0	24	15	28	0	0	24	26	0	65	113	60
8f18893efc83905ce1909f4b3f291e08	Bacteria	Acidobacteria	Acidobacteriia	Acidobacteriales	uncultured	NA	NA	0	0	0	37	0	36	0	0	0	0	0	0	0	0	0	0	0	0	0	0	0	37	0	0	0	0	87	81	44	112	213	154
b9a50df499714d5d20881c66718dd2a0	Bacteria	Proteobacteria	Gammaproteobacteria	Betaproteobacteriales	Burkholderiaceae	Burkholderia-Caballeronia-Paraburkholderia	NA	16	33	103	48	25	75	32	17	28	14	20	70	0	0	89	10	31	0	0	16	24	19	0	23	24	0	0	0	0	38	25	20
35d88d6a628974325b8de7dde21bdba9	Bacteria	Proteobacteria	Gammaproteobacteria	Betaproteobacteriales	Burkholderiaceae	Pelomonas	NA	0	57	39	113	276	71	0	0	33	42	0	39	0	0	0	0	0	0	24	0	0	58	18	30	0	0	0	0	0	0	0	0
9278a7fb00d266edbb9e2a1bcfc2d540	Bacteria	Proteobacteria	Gammaproteobacteria	JG36-TzT-191	uncultured bacterium	uncultured bacterium	uncultured bacterium	0	0	29	0	30	22	0	0	0	0	0	0	0	0	0	0	0	0	0	0	0	0	0	0	0	28	99	82	24	164	183	139
d105addefcbe0a054fafce6411c9eb08	Bacteria	Acidobacteria	Acidobacteriia	Subgroup 2	uncultured bacterium	uncultured bacterium	uncultured bacterium	0	0	11	0	20	15	0	0	0	0	0	0	0	0	0	0	0	0	0	0	0	0	0	0	0	25	57	76	44	115	246	187
76af04c43e88cfaa027426b7616f66cd	Bacteria	Verrucomicrobia	Verrucomicrobiae	Chthoniobacterales	Chthoniobacteraceae	Candidatus Udaeobacter	uncultured soil bacterium	0	0	0	0	13	0	0	0	0	0	0	0	0	0	0	0	0	0	0	0	0	0	0	0	0	42	92	47	59	111	219	213
cf519ee0f7de9c13f3896597f1930aca	Bacteria	Verrucomicrobia	Verrucomicrobiae	Chthoniobacterales	Chthoniobacteraceae	Candidatus Udaeobacter	NA	0	0	0	0	0	0	0	0	0	0	0	0	0	0	0	0	0	0	0	0	0	0	0	0	0	0	77	0	33	99	334	252
4808271bdaad81e9d6110c13ad0692dd	Bacteria	Acidobacteria	Acidobacteriia	Solibacterales	Solibacteraceae (Subgroup 3)	Bryobacter	NA	24	54	67	40	75	58	34	25	30	19	33	38	31	17	22	13	15	17	32	25	18	41	24	24	0	0	0	0	0	16	0	0
9c1c361455e34f814914c7fbe5f5a881	Bacteria	Acidobacteria	Acidobacteriia	Acidobacteriales	Acidobacteriaceae (Subgroup 1)	Edaphobacter	NA	30	32	41	81	93	63	32	0	59	0	22	37	0	0	22	18	0	19	42	0	0	30	0	23	49	0	0	0	0	26	55	18
85869ad55f17e3e3b7cca8d53894a700	Bacteria	Proteobacteria	Deltaproteobacteria	Bdellovibrionales	Bacteriovoracaceae	Bacteriovorax	NA	16	36	49	64	105	97	9	19	43	9	0	29	13	14	7	15	13	15	18	9	17	23	0	11	29	5	26	0	9	30	28	32
38007e0e39e0504fee69066c6542ac05	Bacteria	Acidobacteria	Acidobacteriia	Solibacterales	Solibacteraceae (Subgroup 3)	Candidatus Solibacter	NA	28	23	44	54	35	44	28	16	32	21	30	17	11	0	13	7	6	26	14	0	33	27	9	21	38	20	21	20	0	50	44	58
a07d0b7212f33f9802fe1f4d2c7a34ef	Bacteria	Proteobacteria	Deltaproteobacteria	Myxococcales	Polyangiaceae	Pajaroellobacter	NA	17	41	33	80	89	65	32	8	39	21	26	15	12	19	20	9	0	24	17	17	18	27	20	35	27	0	0	0	0	0	51	27
00be425fbddb7f189a4a844ca2912c11	Bacteria	Verrucomicrobia	Verrucomicrobiae	Chthoniobacterales	Chthoniobacteraceae	Chthoniobacter	Verrucomicrobia bacterium SCGC AG-212-E04	0	15	27	0	36	25	0	0	0	11	10	12	0	0	2	0	0	5	0	0	0	20	11	0	0	26	68	52	0	108	204	156
4fd3cc8835bb326eded8d56007ec431d	Bacteria	Proteobacteria	Alphaproteobacteria	Sphingomonadales	Sphingomonadaceae	Sphingomonas	NA	24	49	23	55	156	100	0	0	76	41	0	0	0	36	26	0	0	0	0	0	35	56	0	0	61	0	0	0	0	0	29	19
ddfb07eb8c30f8591cd6f57b888a4b4a	Bacteria	Planctomycetes	Phycisphaerae	Tepidisphaerales	WD2101 soil group	uncultured bacterium	uncultured bacterium	0	0	0	0	0	0	0	0	0	0	0	0	0	0	0	0	0	0	0	0	0	0	0	0	0	54	81	61	0	184	270	136
a0c8de3de4b0054837af9e0a255393eb	Bacteria	Proteobacteria	Gammaproteobacteria	Betaproteobacteriales	Burkholderiaceae	uncultured	NA	42	0	30	76	71	53	0	0	88	20	25	16	0	30	19	0	20	32	20	27	34	67	27	0	39	0	0	0	0	19	0	28
164808ae1ef821e32c5ea669b0176a0c	Bacteria	Acidobacteria	Acidobacteriia	Acidobacteriales	Acidobacteriaceae (Subgroup 1)	Edaphobacter	NA	19	0	44	51	59	68	32	0	31	0	19	17	0	12	0	0	0	0	32	14	0	28	18	0	17	0	34	29	23	60	111	65
7bf51bbd634d24e4e99aa8d4da783798	Bacteria	Verrucomicrobia	Verrucomicrobiae	Opitutales	Opitutaceae	Lacunisphaera	NA	29	47	30	60	101	51	40	0	53	53	31	0	0	31	0	0	0	20	0	45	0	71	30	0	75	0	0	0	0	16	0	0
cd98415613b7f1d4de7b15bcaecaba96	Bacteria	Proteobacteria	Gammaproteobacteria	Betaproteobacteriales	Burkholderiaceae	Massilia	NA	0	0	0	0	35	0	0	0	0	0	0	0	0	0	0	0	0	0	0	0	0	0	0	0	0	0	62	79	61	118	220	207
2ec7001a251b4c3bad677b73a0bc9627	Bacteria	Proteobacteria	Gammaproteobacteria	Betaproteobacteriales	Burkholderiaceae	Noviherbaspirillum	uncultured bacterium	27	42	37	59	65	217	14	25	93	17	16	37	7	7	17	15	0	0	21	18	13	13	0	0	20	0	0	0	0	0	0	0
8576a260b49e89aa7fa81ab6cea6d858	Bacteria	Proteobacteria	Gammaproteobacteria	Betaproteobacteriales	Burkholderiaceae	Massilia	NA	27	20	24	41	16	36	14	11	32	23	35	9	0	9	10	11	11	23	17	0	11	22	9	28	7	0	0	42	0	85	151	55
41ab5460e95ec912220c13b221eef51a	Bacteria	Proteobacteria	Gammaproteobacteria	Betaproteobacteriales	Burkholderiaceae	Burkholderia-Caballeronia-Paraburkholderia	NA	9	8	15	21	28	17	0	0	17	10	9	0	0	0	14	0	10	12	12	13	11	12	13	0	14	0	37	43	36	102	194	122
1fd68b1e477578bc757043dd81bffe6c	Bacteria	Planctomycetes	Planctomycetacia	Gemmatales	Gemmataceae	Fimbriiglobus	NA	20	0	42	33	41	107	0	24	19	45	43	34	14	0	18	0	0	35	41	0	30	30	20	26	66	0	17	0	0	26	47	0
d72b16dcbb0b35cceee3714b18c773c5	Bacteria	Proteobacteria	Gammaproteobacteria	Betaproteobacteriales	Burkholderiaceae	Aquabacterium	uncultured bacterium	0	0	0	0	0	230	0	0	158	40	0	0	0	0	0	0	0	0	0	0	0	68	0	81	0	0	0	0	0	0	200	0
707f8c246a514ee36bc7d2daf212c10b	Bacteria	Proteobacteria	Gammaproteobacteria	Xanthomonadales	Rhodanobacteraceae	Luteibacter	NA	36	0	15	138	92	78	24	0	36	11	163	46	8	12	0	0	69	19	0	0	0	0	0	0	28	0	0	0	0	0	0	0
79bb7232aa711e3319cc89c73d9d5927	Unassigned	NA	NA	NA	NA	NA	NA	42	16	30	117	28	125	15	9	35	20	0	36	19	24	0	13	23	0	46	15	25	33	0	0	60	0	0	0	0	0	43	0
8e2b5c0e954ba820672a80821c2b81b0	Bacteria	Proteobacteria	Alphaproteobacteria	Caulobacterales	Caulobacteraceae	uncultured	NA	36	32	45	86	102	54	28	46	53	0	30	0	0	29	49	28	0	22	0	0	17	0	0	27	20	0	0	34	0	0	13	23
bfda745256c222f1284dd77e809c2d41	Unassigned	NA	NA	NA	NA	NA	NA	32	20	36	83	80	107	18	22	56	30	19	23	14	12	14	31	16	21	19	0	22	34	15	0	0	0	0	0	0	25	0	23
c8567476dbc678e57d64b696f9ba6605	Bacteria	Bacteroidetes	Bacteroidia	Chitinophagales	Chitinophagaceae	Niastella	NA	9	0	96	195	19	174	0	25	0	0	0	65	0	15	0	0	0	0	0	0	0	163	0	0	0	0	10	0	0	0	0	0
6aaa924fa806788c6a0e7d338536eb34	Bacteria	Planctomycetes	Planctomycetacia	Isosphaerales	Isosphaeraceae	Singulisphaera	uncultured bacterium	27	61	34	86	238	150	22	16	24	0	0	35	0	0	21	0	0	30	0	0	0	26	0	0	0	0	0	0	0	0	0	0
6ea94cec394da40f5490f2796ea9e03f	Bacteria	Proteobacteria	Deltaproteobacteria	Oligoflexales	0319-6G20	uncultured bacterium	uncultured bacterium	56	15	14	83	78	79	16	17	66	22	20	12	14	23	19	17	8	28	33	22	27	37	9	13	34	0	0	0	0	0	7	0
8166245fc7d43e12cdb6a4bc7e60561a	Unassigned	NA	NA	NA	NA	NA	NA	0	0	0	0	3	0	0	0	0	0	0	9	0	0	0	0	0	0	0	0	0	4	0	0	0	35	70	62	49	102	217	217
e4bbd44af849c05638e83bfe1ded83db	Bacteria	Bacteroidetes	Bacteroidia	Chitinophagales	Chitinophagaceae	uncultured	NA	31	55	47	122	103	65	0	13	35	0	16	0	15	0	36	0	0	16	47	0	13	38	13	25	41	0	0	0	0	0	20	16
4460dca6816decdaa87ebbb0a119bc19	Unassigned	NA	NA	NA	NA	NA	NA	0	0	0	0	0	0	0	0	0	0	0	0	0	0	0	0	0	0	10	0	0	0	0	0	0	18	57	82	50	90	289	171
63be8c4dd555aee85308cb9a1e486d04	Bacteria	Actinobacteria	Actinobacteria	Corynebacteriales	Mycobacteriaceae	Mycobacterium	NA	15	24	27	38	51	39	10	0	67	11	25	0	11	0	0	9	14	20	10	0	17	11	11	14	19	0	0	66	11	99	108	39
ee9112f17d4fb5b2bed85149e359cd89	Unassigned	NA	NA	NA	NA	NA	NA	10	12	12	23	30	30	0	0	13	7	8	10	10	5	0	0	0	0	18	7	0	7	0	0	12	24	21	52	33	61	151	210
b02010cad5fced16bc8ede7556e0804d	Bacteria	Bacteroidetes	Bacteroidia	Sphingobacteriales	Sphingobacteriaceae	Mucilaginibacter	uncultured bacterium	31	26	64	37	48	117	85	0	40	23	32	0	0	0	19	0	0	25	19	0	0	49	20	0	38	0	0	0	0	38	53	0
6a1249467fc22419e26ed7f0f70033ea	Bacteria	Proteobacteria	Deltaproteobacteria	Myxococcales	BIrii41	metagenome	metagenome	73	0	0	146	218	253	0	0	74	0	0	0	0	0	0	0	0	0	0	0	0	0	0	0	0	0	0	0	0	0	0	0
495592103b458f170179e746208a14e6	Bacteria	Actinobacteria	Actinobacteria	Micromonosporales	Micromonosporaceae	Actinoplanes	NA	26	78	37	85	57	99	33	35	69	26	24	35	0	37	0	0	0	29	0	0	0	26	30	0	37	0	0	0	0	0	0	0
31a0a62d732091cdf3038bf33881b5f0	Unassigned	NA	NA	NA	NA	NA	NA	6	0	22	52	36	62	0	0	20	0	16	7	11	0	0	0	0	9	20	13	0	20	0	14	29	0	19	35	15	80	138	137
4634466220bbd877fcb14e3810ab48a4	Bacteria	Proteobacteria	Alphaproteobacteria	Rhizobiales	Rhizobiaceae	Allorhizobium-Neorhizobium-Pararhizobium-Rhizobium	NA	0	0	54	35	75	46	0	0	39	31	37	0	0	0	0	27	0	0	0	0	0	0	0	26	0	19	32	38	27	103	95	77
a4b62203c3623ec8acfde734e9a3d079	Bacteria	Proteobacteria	Alphaproteobacteria	Rhizobiales	Xanthobacteraceae	uncultured	Ambiguous_taxa	18	15	28	34	39	63	13	10	0	14	0	21	11	8	6	0	6	6	14	15	17	23	6	27	17	0	32	21	0	56	145	93
9e9b958cb2205a0b1fd8d3e5bfb327c3	Bacteria	Verrucomicrobia	Verrucomicrobiae	Chthoniobacterales	Chthoniobacteraceae	Candidatus Udaeobacter	uncultured bacterium	0	0	0	13	6	0	5	0	0	0	0	0	0	0	0	0	0	0	0	0	9	0	0	0	0	19	84	43	42	96	202	238
c761c018f07db14e95b82d8666558902	Bacteria	Proteobacteria	Deltaproteobacteria	Bdellovibrionales	Bdellovibrionaceae	Bdellovibrio	NA	31	26	33	63	78	106	15	25	32	17	35	19	19	13	15	12	20	20	28	21	21	43	24	21	16	0	0	0	0	3	0	0
4a2e659c53e1e0d15dfb3def9b29e336	Bacteria	Acidobacteria	Blastocatellia (Subgroup 4)	Pyrinomonadales	Pyrinomonadaceae	RB41	NA	0	0	0	0	25	0	0	0	0	0	0	0	0	0	0	0	0	0	0	0	0	0	0	0	0	16	73	69	0	94	260	219
d641d60bfe1ac17fc3b48ed2d080bb1d	Bacteria	Gemmatimonadetes	Gemmatimonadetes	Gemmatimonadales	Gemmatimonadaceae	Gemmatimonas	uncultured bacterium	21	17	34	25	44	24	0	0	21	0	12	0	18	0	21	0	11	0	0	16	0	17	0	0	0	0	93	87	0	53	167	74
c0977a90652bbd1d843e38296a7fa043	Bacteria	Proteobacteria	Alphaproteobacteria	Rhizobiales	Labraceae	Labrys	NA	0	25	49	108	58	73	22	0	58	14	17	16	10	15	12	16	11	22	0	0	45	21	15	29	30	0	0	0	0	23	53	11
c9b69ab7035e8bbdd8d4f0df29cdc113	Bacteria	Bacteroidetes	Bacteroidia	Chitinophagales	Chitinophagaceae	uncultured	NA	25	0	0	0	64	29	18	0	8	16	15	0	0	7	18	18	11	19	0	18	23	0	13	20	29	0	64	0	57	79	110	91
d5366b040e8c23ef1c0ea864cd0f85ca	Bacteria	Chloroflexi	Chloroflexia	Chloroflexales	Roseiflexaceae	uncultured	uncultured bacterium	27	38	37	65	93	107	0	0	57	0	37	37	0	30	31	0	16	43	31	0	0	31	0	0	36	0	36	0	0	0	0	0
f264a415f4fca4d573b19d06c23492a9	Bacteria	Verrucomicrobia	Verrucomicrobiae	Chthoniobacterales	Chthoniobacteraceae	Candidatus Udaeobacter	uncultured bacterium	0	0	0	0	17	12	0	0	0	0	0	16	0	0	0	0	0	0	0	0	0	11	7	0	12	37	54	83	45	107	246	103
2a8235056724999aa67d3cb05006aff5	Bacteria	Proteobacteria	Alphaproteobacteria	Rhizobiales	Rhizobiales Incertae Sedis	uncultured	NA	23	35	28	86	89	77	25	0	39	16	17	29	7	11	18	0	24	22	30	6	19	22	0	21	59	0	9	0	0	14	23	0
6f65624d6dfdb111807811b7bdbb6283	Bacteria	Proteobacteria	Gammaproteobacteria	Betaproteobacteriales	Burkholderiaceae	Variovorax	NA	0	37	49	51	81	0	0	0	30	30	0	0	0	29	17	0	70	37	0	23	43	37	0	0	18	0	24	0	25	44	68	36
74a85f6a5cfa9b348681a28d40a1463f	Bacteria	Acidobacteria	Acidobacteriia	Solibacterales	Solibacteraceae (Subgroup 3)	Bryobacter	uncultured bacterium	0	45	45	98	114	123	0	0	33	45	0	35	35	0	0	0	0	0	22	0	0	70	0	0	82	0	0	0	0	0	0	0
8faa1a90cb2f22bc7fd47744c3ede379	Bacteria	Proteobacteria	Gammaproteobacteria	Betaproteobacteriales	Burkholderiaceae	Massilia	NA	33	111	82	107	110	81	54	47	40	0	0	0	51	30	0	0	0	0	0	0	0	0	0	0	0	0	0	0	0	0	0	0
a9218e3d56228dabdad9218f5f679cad	Unassigned	NA	NA	NA	NA	NA	NA	20	34	17	24	48	50	30	15	27	15	17	8	10	10	0	6	7	19	21	27	16	33	0	23	17	18	46	0	0	33	70	83
3e7d4d93812acc2982e0f00ad27b7a4b	Bacteria	Bacteroidetes	Bacteroidia	Chitinophagales	Chitinophagaceae	Taibaiella	NA	32	0	22	62	160	50	36	16	12	0	16	19	0	33	13	5	10	18	49	31	27	21	13	0	31	7	0	0	0	31	30	0
f22c29a921d430e197a6dcdf41ee847a	Bacteria	Verrucomicrobia	Verrucomicrobiae	Opitutales	Opitutaceae	Lacunisphaera	uncultured soil bacterium	33	40	44	58	33	82	28	0	52	21	38	0	0	0	0	0	0	15	0	14	33	84	23	32	81	0	0	0	0	0	33	0
6375b341a24808fde1192f047423adb3	Bacteria	Acidobacteria	Acidobacteriia	Subgroup 2	uncultured bacterium	uncultured bacterium	uncultured bacterium	0	0	0	15	24	43	0	0	15	0	27	26	0	0	0	0	0	0	0	0	0	0	0	0	0	30	86	34	52	134	152	106
5f28d9f20481af8cd284b0c720c54d81	Unassigned	NA	NA	NA	NA	NA	NA	0	0	0	13	32	12	0	0	10	0	0	0	0	0	0	0	0	0	0	0	0	7	0	0	0	45	40	63	30	127	182	183
f68c54f62d0abf09251af35011f53da4	Bacteria	Actinobacteria	Actinobacteria	Corynebacteriales	Mycobacteriaceae	Mycobacterium	NA	0	18	0	0	29	0	0	0	49	0	0	0	0	0	0	0	0	0	0	0	10	0	0	0	0	15	64	124	34	169	145	83
175598e5af9d247548c723ff66029211	Bacteria	Bacteroidetes	Bacteroidia	Chitinophagales	Chitinophagaceae	uncultured	metagenome	40	36	69	76	116	68	13	16	34	16	33	18	10	0	0	8	14	0	17	25	22	42	15	18	19	0	0	0	0	13	0	0
677a2ac52163f438213a3ec7ea33ee88	Bacteria	Proteobacteria	Alphaproteobacteria	Rhizobiales	Xanthobacteraceae	uncultured	uncultured bacterium	0	0	0	0	0	0	0	0	0	0	0	0	0	0	0	0	0	0	0	0	0	0	0	14	0	0	64	85	0	198	272	103
74a097b2b5bd021be25289bb720f6a86	Bacteria	Acidobacteria	Acidobacteriia	Acidobacteriales	Acidobacteriaceae (Subgroup 1)	Edaphobacter	NA	19	29	49	35	44	58	0	0	32	25	52	27	0	5	0	0	15	17	0	0	0	19	0	26	20	0	0	19	14	54	132	44
d39f4bdee83e2f8835d4a691a9de0091	Bacteria	Proteobacteria	Alphaproteobacteria	Acetobacterales	Acetobacteraceae	uncultured	uncultured bacterium	19	28	50	37	37	74	48	0	53	0	0	19	0	0	18	19	0	20	0	0	0	27	0	0	30	29	37	0	0	59	53	78
fbe452bfa3cd770ce83d1880c4f5cd57	Bacteria	Proteobacteria	Alphaproteobacteria	Rhizobiales	Xanthobacteraceae	uncultured	uncultured bacterium	17	0	0	0	0	0	0	0	0	0	0	0	0	0	0	0	0	0	0	0	0	0	0	0	22	0	46	77	44	161	228	140
e4fccfa25d9989f937484f15c0924bb8	Bacteria	Actinobacteria	Acidimicrobiia	Microtrichales	Ilumatobacteraceae	CL500-29 marine group	NA	24	24	59	53	66	41	30	0	40	36	17	0	13	17	20	18	19	0	21	16	29	43	12	36	18	0	0	36	0	36	0	9
f85f64d1e0585839597a3b74a0010c35	Bacteria	Actinobacteria	Actinobacteria	Micromonosporales	Micromonosporaceae	Actinoplanes	Ambiguous_taxa	26	37	21	112	215	51	0	0	97	0	0	0	0	0	23	0	50	0	0	0	30	0	25	25	0	0	0	0	0	0	21	0
113918af68ffabc331f02ad992882efd	Bacteria	Verrucomicrobia	Verrucomicrobiae	Chthoniobacterales	Chthoniobacteraceae	Candidatus Udaeobacter	NA	0	0	0	0	0	0	0	0	0	0	0	0	0	0	0	0	0	0	9	0	0	0	0	0	0	0	65	67	0	135	208	246
e019b8285db798392588f992ed52a469	Bacteria	Bacteroidetes	Bacteroidia	Sphingobacteriales	env.OPS 17	uncultured bacterium	uncultured bacterium	20	61	76	47	51	109	39	20	40	11	15	10	15	7	14	0	0	16	29	22	28	35	0	9	23	0	0	5	0	0	23	3
ee5f7598f10ef44f56f595e94f13024b	Unassigned	NA	NA	NA	NA	NA	NA	0	0	0	4	0	6	0	0	6	0	0	0	0	0	0	0	0	0	0	0	0	0	0	0	3	18	43	52	19	133	353	90
201ad2d8242171f7fbc464c11122784f	Bacteria	Proteobacteria	Alphaproteobacteria	Rhizobiales	Xanthobacteraceae	uncultured	uncultured bacterium	0	0	0	10	0	41	0	0	0	0	0	0	0	0	0	0	0	0	0	0	13	19	0	0	0	0	62	58	60	111	230	123
ef23db04ffcd59169b4c5697c554b99a	Bacteria	Acidobacteria	Subgroup 6	NA	NA	NA	NA	13	26	18	19	46	40	20	9	26	13	22	11	17	7	15	7	9	11	11	9	14	25	7	11	28	0	19	21	40	44	108	60
3771fb52b8726b333ebb886b0aecf0b5	Bacteria	Proteobacteria	Deltaproteobacteria	Myxococcales	Haliangiaceae	Haliangium	NA	23	33	18	105	56	57	0	34	14	20	32	27	0	0	0	0	41	11	56	24	13	28	20	44	19	6	8	0	0	14	0	21
090232b061a40616b1d9a6714f3ddb58	Bacteria	Proteobacteria	Gammaproteobacteria	Betaproteobacteriales	Burkholderiaceae	Massilia	NA	34	0	44	99	117	98	0	0	0	0	0	0	0	0	0	0	0	0	0	0	0	0	0	0	23	0	0	0	47	95	100	67
495f7cc572d025d325408fcae3bcf157	Bacteria	Verrucomicrobia	Verrucomicrobiae	Chthoniobacterales	Chthoniobacteraceae	Candidatus Udaeobacter	NA	0	0	0	0	15	0	0	0	0	0	0	0	0	0	0	0	0	0	0	0	0	25	0	0	0	31	60	51	36	101	199	205
0096aa719fffc7199075eff3c331b28f	Bacteria	Bacteroidetes	Bacteroidia	Chitinophagales	Chitinophagaceae	Parafilimonas	uncultured bacterium	0	0	22	0	0	0	0	0	0	0	0	0	0	0	0	0	0	0	0	0	0	0	0	0	0	14	43	43	31	111	299	159
182510a4770f31c75d50be815209d882	Bacteria	Verrucomicrobia	Verrucomicrobiae	Opitutales	Opitutaceae	Opitutus	NA	22	37	33	28	59	43	46	51	32	0	31	0	0	15	0	0	27	0	31	37	0	34	42	41	36	0	0	0	0	17	34	25
278c09077699a31522c10da1fe63cc53	Bacteria	Proteobacteria	Gammaproteobacteria	Betaproteobacteriales	Burkholderiaceae	Massilia	uncultured bacterium	44	40	34	56	85	53	0	0	41	0	40	0	0	20	25	0	45	0	0	0	30	30	0	0	42	0	0	0	0	25	43	67
941e003743c8bb3c49858c0884cba4a8	Bacteria	Planctomycetes	Phycisphaerae	Tepidisphaerales	WD2101 soil group	uncultured planctomycete	uncultured planctomycete	21	0	33	0	0	0	0	0	28	0	0	0	0	0	0	0	0	0	0	0	0	29	0	0	0	57	102	103	62	79	90	116
ebd17801536a7f72acfd810c6be59fab	Bacteria	Proteobacteria	Gammaproteobacteria	Betaproteobacteriales	Nitrosomonadaceae	Nitrosospira	NA	6	0	0	0	13	6	0	0	0	0	0	0	0	0	0	0	0	0	0	0	0	0	0	0	0	0	88	44	36	131	265	131
5a3c123d5ac33dfeb6936ee783b8a840	Bacteria	Proteobacteria	Gammaproteobacteria	Gammaproteobacteria Incertae Sedis	Unknown Family	Acidibacter	NA	22	43	39	37	44	76	0	0	48	19	27	0	0	0	0	0	18	0	25	0	18	43	0	25	28	0	20	26	0	48	75	38
d0c9d144dfd4cc19e625cd7a0bb8ba94	Bacteria	Acidobacteria	Subgroup 6	NA	NA	NA	NA	0	0	0	0	26	0	11	0	0	0	0	0	0	0	0	0	0	0	0	0	0	0	0	0	0	39	97	90	49	118	159	130
7e1456ee4191c3ea224e84e86d0aa814	Bacteria	Proteobacteria	Gammaproteobacteria	Betaproteobacteriales	Burkholderiaceae	Burkholderia-Caballeronia-Paraburkholderia	Ambiguous_taxa	13	17	15	39	37	77	13	0	24	8	14	28	0	0	0	9	18	22	13	11	14	17	0	9	0	0	30	15	14	58	73	130
61f534ce8eb8c37186753e49d867bb53	Bacteria	Bacteroidetes	Bacteroidia	Chitinophagales	Chitinophagaceae	uncultured	uncultured Bacteroidetes bacterium	45	28	17	41	94	50	0	0	38	22	19	19	16	0	21	11	14	18	44	30	35	20	0	26	23	0	17	0	0	34	34	0
2f0139261c86f91335904f4cfb96eea0	Bacteria	Proteobacteria	Gammaproteobacteria	Betaproteobacteriales	Burkholderiaceae	Rhizobacter	NA	33	47	38	44	66	75	0	0	37	0	33	0	0	26	55	22	0	45	29	27	37	41	0	0	0	0	0	0	0	0	61	0
8d521b0c7faa6fa8bcdb4816272f7069	Bacteria	Actinobacteria	Actinobacteria	Kineosporiales	Kineosporiaceae	Kineosporia	NA	47	29	28	78	56	83	29	25	39	0	32	30	19	24	0	0	0	0	50	20	25	29	0	27	45	0	0	0	0	0	0	0
f5806e3f3f51def509f78ed9b06a3316	Bacteria	Proteobacteria	Gammaproteobacteria	Xanthomonadales	Rhodanobacteraceae	Luteibacter	NA	0	41	38	116	134	72	57	0	60	0	0	0	0	57	0	0	0	24	0	0	0	31	21	36	0	0	0	0	0	0	28	0
3291749c6c7036b282c5544712c1679c	Unassigned	NA	NA	NA	NA	NA	NA	0	12	27	49	74	47	37	23	75	15	7	23	11	11	8	11	0	67	17	22	74	42	9	0	30	0	8	0	0	0	15	0
502dda2ba42b7b740cd8b5fc652cacce	Bacteria	Proteobacteria	Gammaproteobacteria	Betaproteobacteriales	Burkholderiaceae	NA	NA	0	0	0	0	71	0	0	0	0	0	0	0	0	0	0	0	0	612	0	0	0	0	0	0	0	0	0	0	0	0	0	31
c8c9e049d7a73b36a73b71069817ec3d	Bacteria	Bacteroidetes	Bacteroidia	Cytophagales	Microscillaceae	uncultured	NA	35	43	22	85	93	37	17	23	215	0	0	45	10	0	0	0	0	0	0	0	30	0	18	0	27	0	12	0	0	0	0	0
bcac64ad1f814703b185f0ba318ea142	Bacteria	Verrucomicrobia	Verrucomicrobiae	Chthoniobacterales	Chthoniobacteraceae	Candidatus Udaeobacter	NA	0	0	13	0	0	13	8	0	4	7	0	10	0	0	0	0	0	0	0	0	0	10	0	0	0	36	44	63	30	98	215	160
61d88a61cf1f7db6bd9305e230ceb691	Bacteria	Proteobacteria	Gammaproteobacteria	R7C24	Ambiguous_taxa	Ambiguous_taxa	Ambiguous_taxa	32	50	39	56	91	100	15	18	44	26	29	11	0	19	8	11	18	17	22	0	10	26	18	6	15	0	0	0	0	8	21	0
6a74ac37a13b3cd095f4ff4177d88c8b	Unassigned	NA	NA	NA	NA	NA	NA	0	0	0	7	0	11	0	0	5	0	0	0	0	0	0	0	0	0	0	0	0	0	0	0	0	0	86	79	50	115	201	151
e8fde2a858f9583a13406f50ee94cff3	Bacteria	Proteobacteria	Gammaproteobacteria	Betaproteobacteriales	Burkholderiaceae	Burkholderia-Caballeronia-Paraburkholderia	Ambiguous_taxa	0	34	0	41	43	45	45	19	52	0	29	0	0	0	0	0	0	24	0	15	26	38	14	0	22	0	0	30	0	51	126	49
29cfe1ec5023969cff44c41072674a6f	Bacteria	Proteobacteria	Gammaproteobacteria	Betaproteobacteriales	Burkholderiaceae	Variovorax	NA	0	21	15	81	73	75	0	0	66	24	27	0	12	60	24	34	51	24	43	0	0	22	0	0	51	0	0	0	0	0	0	0
a6788a91aa463e59ada044cf9e6b6835	Bacteria	Proteobacteria	Deltaproteobacteria	Myxococcales	BIrii41	uncultured bacterium	uncultured bacterium	0	32	18	77	115	109	0	0	66	20	24	0	0	0	39	0	0	17	16	0	0	28	17	15	32	0	0	24	0	0	31	22
28bab78dcadcbe2dd2d71f6f85557fde	Bacteria	Proteobacteria	Gammaproteobacteria	Betaproteobacteriales	Burkholderiaceae	Massilia	NA	26	43	0	0	201	60	18	0	72	56	20	0	0	67	19	0	0	15	13	0	0	91	0	0	0	0	0	0	0	0	0	0
e1afdce4d6c69bb1f6be8be97c663e4d	Bacteria	Proteobacteria	Alphaproteobacteria	Micropepsales	Micropepsaceae	uncultured	NA	0	0	0	0	21	0	0	0	0	0	0	0	0	0	0	0	0	0	0	0	0	0	0	0	0	0	71	54	28	99	216	212
d6c91102a0583747948c116cb4bbb4eb	Bacteria	Actinobacteria	Actinobacteria	Corynebacteriales	Mycobacteriaceae	Mycobacterium	NA	0	60	25	74	132	77	27	0	93	42	0	0	0	45	0	19	0	42	0	0	31	33	0	0	0	0	0	0	0	0	0	0
a2a5b64a2f7c1f4042f08c4502f0446f	Bacteria	Planctomycetes	Planctomycetacia	Gemmatales	Gemmataceae	Gemmata	uncultured bacterium	36	25	78	31	30	39	95	29	21	21	18	22	28	14	17	11	0	25	16	15	47	19	0	21	29	0	0	0	0	0	9	3
8dbac1e5dfc86f8a319ceb61a6a7af9e	Bacteria	Proteobacteria	Gammaproteobacteria	Betaproteobacteriales	Nitrosomonadaceae	MND1	uncultured bacterium	0	0	0	0	0	0	0	0	0	0	0	0	0	0	0	0	0	0	0	0	0	0	0	0	0	0	54	78	41	117	296	113
565b4f421328126f98e9f2aff31630f1	Bacteria	Proteobacteria	Gammaproteobacteria	Enterobacteriales	Enterobacteriaceae	Pantoea	Ambiguous_taxa	0	19	23	0	301	28	9	17	24	9	17	28	16	20	16	0	0	9	0	24	0	78	39	0	0	0	0	0	0	0	21	0
1823bb378af39fb85ddba148c67f6a81	Bacteria	Proteobacteria	Gammaproteobacteria	Betaproteobacteriales	Burkholderiaceae	Rhizobacter	NA	26	52	16	56	104	113	0	0	73	17	17	26	0	27	36	0	0	8	32	0	26	19	15	0	35	0	0	0	0	0	0	0
2e1facab86e5f83af987d293a8ca4225	Bacteria	Acidobacteria	Holophagae	Subgroup 7	uncultured bacterium	uncultured bacterium	uncultured bacterium	0	0	0	0	20	0	0	0	0	0	0	0	0	0	0	0	0	0	0	0	0	0	0	0	0	42	78	51	39	133	175	159
c1d8f746065975c3dc82d29b9eee6f45	Bacteria	Actinobacteria	Actinobacteria	Micrococcales	Micrococcaceae	Pseudarthrobacter	NA	0	0	0	0	0	0	0	0	0	0	27	18	0	0	0	0	14	0	0	0	0	0	0	0	0	0	0	58	0	102	155	323
dd6cede0676162b590681b6f9fe29aed	Bacteria	Actinobacteria	Thermoleophilia	Solirubrobacterales	67-14	uncultured bacterium	uncultured bacterium	0	0	0	0	28	0	0	0	0	0	0	0	0	0	0	0	0	0	0	0	0	0	0	0	29	0	39	135	32	255	133	44
c0051125e6e0ba01f6e1db1ca82e0c20	Bacteria	Acidobacteria	Acidobacteriia	Solibacterales	Solibacteraceae (Subgroup 3)	Candidatus Solibacter	NA	19	22	43	38	0	24	14	0	23	0	18	20	29	0	0	0	0	0	0	0	0	19	0	14	0	24	56	58	0	87	106	79
b3b4b68bdaceb6a13873c51410a1cc61	Bacteria	Proteobacteria	Gammaproteobacteria	Betaproteobacteriales	Burkholderiaceae	Duganella	uncultured bacterium	0	0	52	65	33	97	0	0	11	110	38	0	19	0	17	0	12	66	28	0	24	0	62	20	37	0	0	0	0	0	0	0
979a28048bd408603df04cd4ad3af0c0	Bacteria	Proteobacteria	Gammaproteobacteria	Betaproteobacteriales	Burkholderiaceae	Rhizobacter	NA	0	36	30	23	20	29	0	0	11	18	0	0	0	16	0	0	0	0	0	18	13	0	0	9	0	0	73	44	36	93	151	68
b382bd98ece5d65dae8ba500efa43ba0	Bacteria	Acidobacteria	Acidobacteriia	Acidobacteriales	uncultured	NA	NA	0	0	66	100	46	36	0	0	0	0	0	0	0	0	0	0	0	0	0	0	0	33	0	0	30	0	35	38	0	65	138	101
78703c058e07ed152e762bc485d09dff	Bacteria	Proteobacteria	Gammaproteobacteria	Pseudomonadales	Moraxellaceae	uncultured	Ambiguous_taxa	13	16	15	63	17	98	0	0	93	16	21	23	0	42	13	17	15	66	50	29	6	28	4	0	16	0	0	0	0	0	26	0
d544d23808f3848c0ab7e12723054f02	Bacteria	Actinobacteria	Actinobacteria	Micromonosporales	Micromonosporaceae	NA	NA	24	68	30	83	87	67	25	14	44	0	15	18	9	26	16	0	11	13	25	7	17	21	12	10	23	0	0	0	0	0	21	0
396c947e7cba5a0b6c5b9d425efff66d	Unassigned	NA	NA	NA	NA	NA	NA	17	9	18	0	45	16	0	0	14	0	0	8	0	0	0	11	0	0	7	13	0	26	0	0	0	0	38	41	30	105	182	105
eb82b6531d999979d4ff2c93f7c4e51c	Unassigned	NA	NA	NA	NA	NA	NA	19	20	11	19	15	18	36	0	24	22	16	23	0	0	0	20	13	7	23	0	0	20	0	15	17	26	0	35	0	83	117	85
5cc3f9591c71878831dfe70eeb5ec189	Bacteria	Acidobacteria	Acidobacteriia	Acidobacteriales	uncultured	NA	NA	0	0	0	0	21	26	13	0	23	0	0	0	0	0	0	0	0	0	0	0	0	0	0	0	0	40	36	59	63	131	186	86
9acad44257aed2cd3007da429d82add1	Unassigned	NA	NA	NA	NA	NA	NA	20	20	20	38	52	83	20	15	34	15	15	42	0	13	7	6	0	12	17	19	17	39	0	20	33	0	7	0	0	36	50	32
de7d8d7a8097a0ec09cd99ae586b7cac	Bacteria	Proteobacteria	Alphaproteobacteria	Caulobacterales	Caulobacteraceae	NA	NA	27	23	44	47	55	56	16	0	43	0	19	0	0	0	0	16	16	19	16	13	0	34	0	11	26	0	16	0	13	57	114	0
3dca68b53a65eb64fcd05248dcd698ce	Bacteria	Proteobacteria	Gammaproteobacteria	Betaproteobacteriales	Burkholderiaceae	Massilia	NA	0	67	0	120	140	59	0	87	0	0	0	0	0	52	46	0	0	0	0	52	0	58	0	0	0	0	0	0	0	0	0	0
db1eb4abe2999d1b3587c00d66be2076	Bacteria	Proteobacteria	Deltaproteobacteria	RCP2-54	uncultured bacterium	uncultured bacterium	uncultured bacterium	3	0	0	3	14	9	0	0	0	0	0	0	0	0	0	0	0	0	0	8	0	0	0	0	0	22	73	66	29	114	198	141
828fe53160efdd9574625ee6074742c3	Unassigned	NA	NA	NA	NA	NA	NA	0	0	0	0	0	0	0	6	0	0	0	0	0	0	0	0	0	0	0	0	0	0	0	0	0	26	41	56	22	109	314	105
1df8e2dcf0167cfbc42f9019bc8a5f5b	Bacteria	Acidobacteria	Acidobacteriia	Solibacterales	Solibacteraceae (Subgroup 3)	Bryobacter	uncultured bacterium	0	0	0	11	0	17	0	0	0	9	0	0	0	0	0	0	0	0	0	0	0	0	0	5	0	27	51	49	36	89	204	177
1e8d3209778ccd096c83f1f57cec3f84	Bacteria	Bacteroidetes	Bacteroidia	Chitinophagales	Chitinophagaceae	uncultured	NA	0	23	22	38	0	18	0	10	0	0	0	30	19	0	0	0	0	0	14	0	0	29	0	0	0	13	0	68	0	94	147	149
6a22dea647f794f2bd327c214e9113c5	Bacteria	Chloroflexi	Ktedonobacteria	Ktedonobacterales	JG30-KF-AS9	Ambiguous_taxa	Ambiguous_taxa	20	13	19	29	62	44	19	0	21	0	0	14	0	0	9	0	0	9	13	13	14	22	0	0	24	0	44	17	0	66	116	85
78258943605d7f8a7781a464d1d7e08d	Unassigned	NA	NA	NA	NA	NA	NA	30	26	41	125	0	95	0	0	39	0	21	0	0	21	0	12	0	18	24	47	0	22	0	0	77	0	0	0	0	19	55	0
08b22a47cbea9fbe15110708df8e86db	Bacteria	Planctomycetes	Planctomycetacia	Pirellulales	Pirellulaceae	Pir4 lineage	NA	0	0	16	0	45	14	0	0	33	0	0	0	0	0	0	5	0	0	0	0	0	8	0	0	0	10	27	16	18	199	177	104
af5b080e0d5d2f64978fbad36bcb2889	Bacteria	Bacteroidetes	Bacteroidia	Flavobacteriales	Crocinitomicaceae	Fluviicola	Ambiguous_taxa	23	0	4	82	43	69	0	19	85	9	32	9	8	43	27	12	15	91	31	14	7	19	5	0	24	0	0	0	0	0	0	0
4ac7852593697d1c38144e72fcff0f55	Bacteria	Proteobacteria	Gammaproteobacteria	Betaproteobacteriales	Burkholderiaceae	Massilia	NA	53	91	107	99	122	86	0	0	36	0	0	48	0	0	0	29	0	0	0	0	0	0	0	0	0	0	0	0	0	0	0	0
b4e2f86c61e9e78b41454c79fe5ce8f0	Bacteria	Verrucomicrobia	Verrucomicrobiae	Chthoniobacterales	Chthoniobacteraceae	Chthoniobacter	NA	27	0	28	40	68	38	61	29	32	0	36	44	0	0	0	0	0	20	24	0	21	37	21	0	59	0	31	0	0	0	54	0
0608eb8126acddf24dd69b7a12d20345	Bacteria	Actinobacteria	Actinobacteria	Micromonosporales	Micromonosporaceae	NA	NA	0	56	43	68	122	122	0	31	53	0	0	47	0	0	33	34	0	29	0	0	0	32	0	0	0	0	0	0	0	0	0	0
0fff8a5987e89dc4be8904b392f37360	Unassigned	NA	NA	NA	NA	NA	NA	27	13	0	20	49	29	25	0	31	14	18	0	0	0	0	0	0	0	0	0	0	30	10	19	0	39	0	45	0	50	141	109
27ab3519a4d95f498500cab103dbac0d	Bacteria	Planctomycetes	Phycisphaerae	Tepidisphaerales	WD2101 soil group	NA	NA	26	0	0	0	0	63	31	0	40	0	0	0	0	0	0	0	0	0	20	0	0	0	0	0	0	0	58	0	0	93	196	140
2aa9ff46df79c13260b18937c2035fae	Bacteria	Proteobacteria	Alphaproteobacteria	Rickettsiales	SM2D12	NA	NA	29	42	0	43	26	59	30	25	40	26	0	19	16	20	0	18	0	21	27	33	31	15	22	32	53	0	0	0	0	28	0	11
ce32160196bde09a105bba6a9a939b26	Unassigned	NA	NA	NA	NA	NA	NA	24	50	39	32	87	45	24	14	25	19	21	31	6	0	15	11	10	35	25	13	0	23	18	23	19	0	0	0	0	20	33	0
ccaef2ef4c04ccfb198e7cf0e3204ce7	Unassigned	NA	NA	NA	NA	NA	NA	47	45	16	34	45	0	0	0	53	0	0	26	0	29	22	40	19	25	54	17	0	41	0	20	87	0	0	0	0	0	42	0
60fe74978fb7782c9dc9ff42d91b63fd	Bacteria	Acidobacteria	Holophagae	Subgroup 7	uncultured bacterium	uncultured bacterium	uncultured bacterium	0	0	0	0	26	0	0	0	0	0	0	0	0	0	0	0	0	0	0	0	0	0	0	0	0	21	46	78	45	139	171	135
c8b2d783c0a76ef5e55de854d7dbe3d9	Bacteria	Bacteroidetes	Bacteroidia	Cytophagales	Cytophagaceae	Cytophaga	uncultured bacterium	32	50	12	13	318	28	0	0	32	0	15	17	24	0	8	20	11	0	15	0	19	14	11	13	0	0	0	0	0	0	7	0
30c3d207c943f82c42bd24ca51ed4974	Bacteria	Proteobacteria	Alphaproteobacteria	Rhizobiales	Xanthobacteraceae	uncultured	NA	0	0	0	0	0	0	0	0	0	0	0	0	0	0	0	0	0	0	0	0	0	0	0	0	0	57	68	86	69	100	181	98
a47cb9cbbef8371bf77f98141424b49d	Bacteria	Verrucomicrobia	Verrucomicrobiae	Pedosphaerales	Pedosphaeraceae	ADurb.Bin063-1	NA	0	12	0	13	24	19	0	0	13	0	16	12	0	0	0	0	0	9	0	23	0	15	0	0	31	0	88	69	0	95	154	65
2ef430c8f521bc48d2006e1e97c787ad	Bacteria	Actinobacteria	Acidimicrobiia	IMCC26256	NA	NA	NA	0	0	20	0	0	0	0	0	0	0	0	0	0	0	0	0	0	0	0	0	0	0	0	0	0	28	32	84	0	163	233	98
5db54029799de64b22f2a22b390329d7	Bacteria	Proteobacteria	Alphaproteobacteria	Micropepsales	Micropepsaceae	uncultured	NA	24	37	0	42	110	113	73	0	43	33	0	0	0	17	26	16	0	0	33	0	0	20	0	19	24	0	0	0	0	0	27	0
96c26f4fb6af841d25dbd690b585c59c	Bacteria	Verrucomicrobia	Verrucomicrobiae	Opitutales	Opitutaceae	Lacunisphaera	NA	0	46	60	0	0	48	36	0	65	0	0	40	31	0	0	0	0	20	0	72	53	0	36	0	0	0	37	0	0	46	65	0
40371682842135d1e7afe108fe333c5f	Bacteria	Acidobacteria	Subgroup 6	NA	NA	NA	NA	0	0	45	0	0	37	0	0	0	0	43	0	0	0	0	0	0	0	0	0	0	0	0	0	0	39	55	64	37	95	123	117
ac417de59279d7c585af9abd0284d35c	Bacteria	Planctomycetes	Phycisphaerae	Tepidisphaerales	WD2101 soil group	uncultured bacterium	uncultured bacterium	9	10	32	16	45	35	17	0	12	0	9	0	0	0	0	0	5	0	0	7	0	23	14	3	14	20	22	22	13	94	172	59
62951b97d5caa95a9f4c5acc6aba9dbe	Bacteria	Proteobacteria	Alphaproteobacteria	Sphingomonadales	Sphingomonadaceae	Sphingomonas	NA	0	0	0	46	119	59	0	28	73	0	37	0	19	0	23	26	21	37	0	35	0	40	38	0	33	0	0	0	0	18	0	0
6818d036ae642cf6172fc796b7c6d577	Bacteria	Bacteroidetes	Bacteroidia	Sphingobacteriales	env.OPS 17	uncultured bacterium	uncultured bacterium	0	12	0	0	15	13	0	0	0	0	0	12	0	0	0	0	0	0	0	0	0	0	0	16	0	20	46	55	34	104	217	108
73d01ab0119257be2275b22050addc49	Bacteria	Proteobacteria	Alphaproteobacteria	Micropepsales	Micropepsaceae	uncultured	uncultured bacterium	0	0	0	52	67	108	0	0	63	0	0	0	0	0	0	23	40	0	0	0	0	0	0	0	0	0	0	39	0	55	119	86
47cf4d4b6a82a9111818e58ec638c58a	Bacteria	Armatimonadetes	Armatimonadia	Armatimonadales	uncultured bacterium	uncultured bacterium	uncultured bacterium	29	16	28	45	54	119	22	23	30	0	29	28	0	0	0	0	0	30	0	0	0	15	19	35	40	0	0	0	0	0	46	43
b05657cd2402f52adc7e4a656de0bc78	Bacteria	Acidobacteria	Blastocatellia (Subgroup 4)	Pyrinomonadales	Pyrinomonadaceae	RB41	uncultured bacterium	0	0	0	0	12	23	0	0	0	0	0	0	0	0	0	0	0	0	0	0	0	0	0	0	0	29	73	56	33	104	161	160
dc9dc153e7638850ef62c7d71eddfdb5	Bacteria	Proteobacteria	Alphaproteobacteria	Sphingomonadales	Sphingomonadaceae	Sphingomonas	NA	0	29	0	58	52	0	0	0	0	0	40	0	0	0	29	0	0	0	0	0	0	0	0	0	0	0	49	54	47	67	109	116
0abd96e2975bfc1f8ddb237e1fc7434c	Unassigned	NA	NA	NA	NA	NA	NA	0	27	31	183	79	182	0	0	62	0	0	0	20	0	0	0	26	0	0	40	0	0	0	0	0	0	0	0	0	0	0	0
8b1864b2961c0d00de291e4a720fe71c	Bacteria	Proteobacteria	Gammaproteobacteria	Xanthomonadales	Rhodanobacteraceae	Rhodanobacter	uncultured bacterium	15	65	27	40	75	87	21	0	21	24	0	17	16	24	18	12	0	0	0	0	0	31	0	18	0	0	40	0	0	26	52	19
19792742bde07a6c08306eb36621579d	Bacteria	WPS-2	uncultured bacterium	uncultured bacterium	uncultured bacterium	uncultured bacterium	uncultured bacterium	0	6	15	11	9	6	0	0	15	0	0	0	0	0	0	0	0	7	0	0	0	7	4	0	18	21	73	53	30	114	200	59
d177524d6d00eefbf780de833f46586b	Bacteria	Bacteroidetes	Bacteroidia	Chitinophagales	Chitinophagaceae	Niastella	uncultured soil bacterium	0	0	27	75	73	69	10	12	38	14	16	25	13	18	0	0	11	19	49	50	16	22	9	9	18	0	0	0	0	9	22	23
f01615f595e179fa433c67f1639f66df	Bacteria	Bacteroidetes	Bacteroidia	Cytophagales	Microscillaceae	uncultured	NA	26	54	16	38	46	75	0	21	48	0	18	14	23	30	10	0	0	22	37	0	23	18	17	22	31	0	0	0	0	30	26	0
5195e825cf6ee6767d4a5dbba95b44cb	Bacteria	Actinobacteria	Actinobacteria	Frankiales	Acidothermaceae	Acidothermus	uncultured bacterium	0	0	51	85	107	85	0	0	59	0	48	0	0	0	0	0	0	42	0	0	0	76	0	0	48	0	0	0	0	0	44	0
83338915f74b83a1fe3855f684741f10	Bacteria	Verrucomicrobia	Verrucomicrobiae	Chthoniobacterales	Chthoniobacteraceae	Candidatus Udaeobacter	NA	8	0	0	8	11	10	0	0	0	0	17	0	0	0	0	0	0	0	0	0	0	15	0	0	22	0	68	60	41	148	143	89
759b9363bc5767550f650fa56ff7b1fd	Bacteria	Patescibacteria	Saccharimonadia	Saccharimonadales	uncultured bacterium	uncultured bacterium	uncultured bacterium	0	0	0	9	9	0	0	0	0	0	0	10	0	0	0	0	0	0	0	0	11	0	0	0	6	14	29	35	21	145	282	64
5a15dbf3e5af2f5a0a95dfba868039c6	Bacteria	Acidobacteria	Holophagae	Subgroup 7	uncultured bacterium	uncultured bacterium	uncultured bacterium	0	0	0	0	0	0	0	0	0	0	11	0	0	0	0	0	9	0	0	0	0	0	0	0	0	0	82	99	36	111	141	145
7027dc191b1a41efd467233a4dd45e0f	Bacteria	Gemmatimonadetes	Gemmatimonadetes	Gemmatimonadales	Gemmatimonadaceae	uncultured	uncultured bacterium	0	0	0	0	0	0	0	0	0	0	12	0	0	0	0	0	0	0	0	0	0	0	0	0	0	21	77	72	34	102	207	109
bac66545ccfc331a3cf779f0a1cb5385	Bacteria	Planctomycetes	Phycisphaerae	Tepidisphaerales	WD2101 soil group	uncultured soil bacterium	uncultured soil bacterium	0	0	0	0	22	0	0	0	0	0	0	0	0	0	0	0	0	0	0	0	0	0	0	0	0	30	35	65	0	112	185	185
8823f2157021e63a83170f7b041e4e2c	Bacteria	Proteobacteria	Alphaproteobacteria	Micropepsales	Micropepsaceae	uncultured	metagenome	21	13	10	32	37	35	14	0	27	0	12	12	9	0	6	0	0	7	15	0	14	23	8	8	12	0	17	23	21	73	108	76
98e900675c866d391ce23a1d915d3656	Bacteria	Proteobacteria	Alphaproteobacteria	Rhizobiales	Xanthobacteraceae	NA	NA	10	0	28	26	36	0	0	0	15	0	20	0	0	0	0	0	0	0	0	0	0	11	0	0	0	0	61	0	0	93	187	145
ff974bb72ce3aa45281008e9c718dfea	Bacteria	Proteobacteria	Gammaproteobacteria	Gammaproteobacteria Incertae Sedis	Unknown Family	Acidibacter	uncultured bacterium	24	19	32	91	39	76	13	13	38	0	15	25	0	19	21	9	15	17	32	7	20	37	10	0	30	0	0	0	0	29	0	0
c9ef7d957850fb25123540642d85c218	Bacteria	Acidobacteria	Acidobacteriia	Acidobacteriales	Acidobacteriaceae (Subgroup 1)	Granulicella	uncultured bacterium	0	31	53	46	35	42	49	0	23	10	0	26	26	0	0	19	0	18	15	24	26	18	0	12	31	0	0	0	0	51	38	36
ffecfc5160c7984e3099904841b004c7	Bacteria	Verrucomicrobia	Verrucomicrobiae	Chthoniobacterales	Chthoniobacteraceae	Candidatus Udaeobacter	uncultured bacterium	0	0	0	0	0	0	0	0	0	0	0	0	0	0	0	0	0	0	0	0	0	0	0	0	0	0	52	60	0	115	185	217
687f4093bc1b72335db1a24f5ce6f3fb	Bacteria	Proteobacteria	Deltaproteobacteria	Myxococcales	BIrii41	metagenome	metagenome	2	67	18	3	2	0	37	34	2	41	28	39	21	44	0	26	20	30	36	23	39	54	25	25	12	0	0	0	0	0	0	0
714b0378efe0b8744e24aa04b48008d3	Bacteria	Firmicutes	Bacilli	Bacillales	Bacillaceae	Bacillus	NA	0	21	37	19	45	36	0	11	32	17	26	18	0	17	0	0	0	9	0	0	22	7	0	10	15	18	0	35	0	95	64	73
61eded1c665885e2b47fccb67263d833	Bacteria	Acidobacteria	Acidobacteriia	Acidobacteriales	uncultured	NA	NA	0	0	0	15	0	9	0	0	0	5	0	0	0	0	0	0	0	0	0	6	0	12	0	6	0	29	48	87	46	103	182	79
f2bc4abec0a97c7d9d280444d87df307	Unassigned	NA	NA	NA	NA	NA	NA	35	30	52	64	47	41	9	16	37	12	33	0	11	17	15	13	7	17	23	19	16	32	9	17	10	0	10	6	0	10	17	0
3a6c3989908c01b47e5fdb6c466898e3	Bacteria	Proteobacteria	Alphaproteobacteria	Sphingomonadales	Sphingomonadaceae	Rhizorhapis	NA	22	47	14	29	52	85	11	0	39	23	24	9	0	41	0	28	14	24	17	19	29	20	0	11	0	0	0	0	0	0	66	0
a0ae16dbff6127c6dc40745fa457a663	Bacteria	Acidobacteria	Subgroup 6	NA	NA	NA	NA	0	0	0	0	11	0	0	0	0	0	0	20	0	0	0	0	0	0	0	0	0	0	12	0	0	31	70	67	18	92	167	136
c1eed71674a67e7615cd8f8b04601c08	Bacteria	Proteobacteria	Gammaproteobacteria	Xanthomonadales	Xanthomonadaceae	Arenimonas	uncultured bacterium	0	0	13	0	63	14	24	0	33	0	0	0	0	0	7	0	0	0	0	0	0	0	0	0	0	13	86	57	23	84	134	72
968082edaa7be3143329d3464d5f0fd4	Bacteria	Acidobacteria	Acidobacteriia	Subgroup 2	NA	NA	NA	19	34	46	79	29	33	32	19	37	14	27	9	7	0	5	8	6	31	26	20	18	33	12	10	36	0	0	7	0	9	16	0
6d0c64e17bd01f5592698474a2ef52b0	Unassigned	NA	NA	NA	NA	NA	NA	31	23	55	33	42	70	10	13	0	8	8	27	22	13	27	14	8	11	13	25	39	21	18	33	24	0	0	18	0	16	0	0
af0d481f8b068bb69a977ac16bda7739	Bacteria	Proteobacteria	Gammaproteobacteria	WD260	uncultured bacterium	uncultured bacterium	uncultured bacterium	0	0	0	0	55	13	0	0	39	0	43	35	31	0	0	17	15	0	0	0	0	37	0	37	37	23	26	28	0	43	116	27
4854748107a354b575849b2d079da14b	Bacteria	Armatimonadetes	Chthonomonadetes	Chthonomonadales	Chthonomonadaceae	Chthonomonas	uncultured bacterium	34	24	37	41	59	75	0	30	77	0	30	0	0	15	0	0	13	22	26	0	17	37	18	26	0	0	0	0	0	0	39	0
0b6da78236987f7c38032aabf72ca426	Unassigned	NA	NA	NA	NA	NA	NA	7	13	21	30	13	36	6	9	0	4	11	9	0	3	0	4	2	8	3	0	5	6	7	0	11	10	30	38	0	87	121	124
eeeb4680c82e1d764c44a1311a0c77c6	Bacteria	Proteobacteria	Deltaproteobacteria	Myxococcales	Sandaracinaceae	uncultured	NA	19	23	21	87	37	56	8	35	25	19	35	23	0	14	0	8	10	13	9	24	15	40	9	15	33	4	0	14	0	22	0	0
440d369e3d36c0babc7a6df7959dd110	Unassigned	NA	NA	NA	NA	NA	NA	0	0	0	0	0	0	0	0	0	0	0	0	0	0	0	0	0	0	0	4	0	0	0	0	0	36	53	63	19	139	203	99
17d7b883256b0bd84b2513c09d6d795c	Bacteria	Proteobacteria	Gammaproteobacteria	WD260	uncultured bacterium	uncultured bacterium	uncultured bacterium	0	20	0	0	41	28	0	0	21	28	17	0	0	17	0	0	0	0	0	0	0	15	0	0	27	17	41	41	0	81	142	79
76c0a722891c1d15acfc6badc43fb05b	Bacteria	Actinobacteria	Actinobacteria	Micromonosporales	Micromonosporaceae	NA	NA	18	37	27	33	133	62	23	27	21	27	0	0	0	27	17	15	0	0	11	0	17	27	26	0	58	0	0	0	0	8	0	0
6db6d143369737775b44bb0aaa22e158	Bacteria	Planctomycetes	Phycisphaerae	Tepidisphaerales	WD2101 soil group	uncultured bacterium	uncultured bacterium	0	0	0	35	50	70	0	24	36	0	0	0	0	0	0	0	0	26	0	0	0	0	0	0	0	0	28	42	38	59	139	66
8fd80dd8baa321100f0a0bc939adf4b9	Bacteria	Proteobacteria	Gammaproteobacteria	Betaproteobacteriales	Burkholderiaceae	Ramlibacter	NA	0	25	0	35	53	0	0	0	21	0	0	0	0	0	0	0	0	0	14	0	0	25	0	0	0	24	36	53	0	118	121	87
95a69247975ae1529f5b94bf5f562e41	Bacteria	Bacteroidetes	Bacteroidia	Sphingobacteriales	Sphingobacteriaceae	Mucilaginibacter	uncultured bacterium	29	26	0	40	29	28	27	0	82	29	27	23	7	8	25	23	9	37	11	14	28	24	0	19	25	0	0	0	0	0	41	0
c3a1596e69122dcbc26ec6407a47bc55	Bacteria	Proteobacteria	Gammaproteobacteria	Cellvibrionales	Cellvibrionaceae	Cellvibrio	NA	29	70	20	31	40	29	0	0	77	18	0	6	9	16	19	9	13	41	16	48	28	52	27	0	0	0	0	0	0	13	0	0
c72240bc3ac3a5fef188e4fe3fa44ad0	Bacteria	Gemmatimonadetes	Gemmatimonadetes	Gemmatimonadales	Gemmatimonadaceae	Gemmatimonas	uncultured bacterium	20	42	33	58	48	80	0	0	27	0	23	24	15	0	18	29	0	14	0	9	17	34	0	13	26	0	0	0	0	31	48	0
0f49b2f329293a038d38e727100cf357	Unassigned	NA	NA	NA	NA	NA	NA	7	17	0	0	0	0	0	0	6	0	0	0	0	0	0	0	0	0	0	0	0	8	0	0	0	0	53	62	31	83	225	117
7253f254ba8674931cb5f47405e268ec	Bacteria	Bacteroidetes	Bacteroidia	Chitinophagales	Chitinophagaceae	uncultured	NA	0	0	0	0	19	12	0	0	9	0	7	0	0	0	0	0	0	0	7	0	0	0	0	10	0	7	43	46	18	99	202	129
18c051bdf82ac4813d6084cbc3271e9b	Bacteria	Verrucomicrobia	Verrucomicrobiae	Chthoniobacterales	Chthoniobacteraceae	Chthoniobacter	uncultured bacterium	23	0	42	18	32	60	0	26	36	25	14	57	0	25	9	19	0	25	42	20	0	53	22	28	0	0	0	0	0	14	17	0
46f69159779a21d4598928699e44b6fa	Unassigned	NA	NA	NA	NA	NA	NA	0	6	15	17	25	10	0	0	0	0	0	0	6	0	4	0	0	0	0	0	0	0	0	8	11	8	115	39	24	87	155	75
1c14875785a7faeb9c78019d990833b4	Bacteria	Acidobacteria	Acidobacteriia	Solibacterales	Solibacteraceae (Subgroup 3)	Candidatus Solibacter	NA	0	0	35	0	0	0	0	0	0	0	0	0	0	6	0	0	0	0	0	0	0	0	0	0	0	43	119	106	46	86	81	83
39cd34c62dc0da8ca1cc4cc95b42e8f3	Bacteria	Planctomycetes	Phycisphaerae	Tepidisphaerales	WD2101 soil group	uncultured bacterium	uncultured bacterium	0	7	0	0	0	0	0	0	0	0	0	0	0	0	0	0	0	0	0	8	0	0	0	0	0	30	34	38	30	80	182	195
f09037d145db7dd815c576930f186144	Bacteria	Proteobacteria	Alphaproteobacteria	Micropepsales	Micropepsaceae	uncultured	uncultured alpha proteobacterium	0	0	0	0	0	0	0	0	0	0	0	0	0	0	0	0	0	0	0	0	0	0	0	0	0	17	35	67	33	101	222	129
cb79c6aa2b49b5ec4ac70929d2142e9e	Bacteria	Proteobacteria	Alphaproteobacteria	Rhizobiales	Xanthobacteraceae	Pseudolabrys	NA	8	0	18	16	46	0	0	0	0	0	0	0	0	0	0	0	7	10	0	0	9	0	0	10	0	11	29	72	21	89	171	86
8592afe752e207d7f77218c48655d284	Bacteria	Planctomycetes	Planctomycetacia	Isosphaerales	Isosphaeraceae	Singulisphaera	uncultured Singulisphaera sp.	0	0	0	0	0	0	0	0	0	0	0	0	0	0	0	0	0	0	0	0	0	0	0	0	0	38	47	56	27	167	170	98
203ef430800aa3201d5dfa4ffc4636c7	Unassigned	NA	NA	NA	NA	NA	NA	20	0	28	11	18	35	19	0	14	22	30	17	7	7	0	0	4	12	0	9	0	13	0	15	0	10	47	34	0	66	82	80
031d4cc75b89f479f3184cf32ac86440	Bacteria	Proteobacteria	Alphaproteobacteria	Sphingomonadales	Sphingomonadaceae	Sphingomonas	NA	29	0	29	55	53	57	0	0	33	28	30	0	0	0	0	0	0	23	35	40	39	61	0	36	0	0	0	0	0	29	23	0
658dfed1777f2cf880877784f175fb8d	Bacteria	Acidobacteria	Acidobacteriia	Solibacterales	Solibacteraceae (Subgroup 3)	Bryobacter	NA	28	25	18	44	58	77	0	0	27	13	12	0	11	18	0	9	11	10	22	0	16	17	16	0	30	0	23	0	12	15	46	41
27eeccf90edd804881aedcefd1b0a8d7	Bacteria	Acidobacteria	Blastocatellia (Subgroup 4)	Blastocatellales	Blastocatellaceae	JGI 0001001-H03	uncultured bacterium	0	0	0	0	0	0	0	0	0	0	0	15	0	0	0	0	0	0	0	0	0	0	0	0	0	34	84	38	60	106	160	102
d2615a8fda849b489cfe60afbb09366a	Bacteria	Proteobacteria	Gammaproteobacteria	Betaproteobacteriales	SC-I-84	NA	NA	0	0	0	0	0	0	0	0	0	0	0	0	0	0	0	0	0	0	0	0	0	0	0	0	0	40	45	65	49	101	171	128
ce838a42328ae2941ef2e7d4f8a0c387	Bacteria	Acidobacteria	Acidobacteriia	Acidobacteriales	Acidobacteriaceae (Subgroup 1)	Acidicapsa	NA	24	57	22	56	26	35	47	11	34	10	23	12	0	6	29	19	0	18	27	8	9	38	9	19	18	0	0	0	0	5	22	14
798d512ad772ec06c758157b7ea42db7	Bacteria	Cyanobacteria	Melainabacteria	Obscuribacterales	NA	NA	NA	25	10	24	36	39	79	16	0	48	16	31	24	26	6	0	13	18	23	27	0	7	11	8	0	40	0	0	0	0	9	44	18
cc9a19be197226c95ac2ce8306a20109	Bacteria	Proteobacteria	Alphaproteobacteria	Rhizobiales	Kaistiaceae	Kaistia	NA	11	32	0	43	133	66	34	0	59	14	26	19	7	36	24	6	0	12	0	0	12	8	15	11	6	0	7	0	0	0	17	0
f8e7552096f5722cdfe7ebed03865df0	Bacteria	Proteobacteria	Gammaproteobacteria	Pseudomonadales	Pseudomonadaceae	Pseudomonas	NA	0	0	24	0	34	338	0	0	0	22	0	0	0	14	0	0	0	0	0	0	0	0	18	26	122	0	0	0	0	0	0	0
e2545ed71dd3a88b7c438a3a9199b94d	Bacteria	Proteobacteria	Alphaproteobacteria	uncultured	uncultured bacterium	uncultured bacterium	uncultured bacterium	0	0	29	31	0	0	0	0	41	12	19	7	0	0	0	0	0	11	0	12	0	0	0	0	0	0	43	56	29	104	111	92
2c88c7a716e87479d710395a153b3ce2	Bacteria	Patescibacteria	Saccharimonadia	Saccharimonadales	uncultured bacterium	uncultured bacterium	uncultured bacterium	0	0	0	0	20	0	0	0	0	0	0	0	0	0	0	0	0	0	0	5	0	0	0	0	0	11	63	61	25	85	183	144
2c2b46158fd37ff3bf682657afc16d3b	Bacteria	Planctomycetes	Phycisphaerae	Tepidisphaerales	WD2101 soil group	uncultured bacterium	uncultured bacterium	7	0	13	18	12	14	7	0	0	14	7	0	0	0	0	9	0	0	0	0	0	10	6	0	8	14	32	33	15	105	187	84
689d29eb1018d44239cc6f2c17f78d0a	Bacteria	Proteobacteria	Gammaproteobacteria	Betaproteobacteriales	Burkholderiaceae	Massilia	NA	0	0	22	0	0	0	0	0	15	0	0	0	32	0	0	34	0	0	112	0	0	16	0	97	0	0	0	31	0	79	83	74
b0b353af833719419c7fe5280e8db849	Bacteria	Chloroflexi	TK10	uncultured bacterium	uncultured bacterium	uncultured bacterium	uncultured bacterium	0	0	21	0	0	41	0	0	0	0	0	0	0	0	0	0	0	0	15	0	0	0	0	0	0	0	48	95	52	100	166	57
4afb0205ff98ad9c1555cdf5053f3551	Bacteria	Planctomycetes	Phycisphaerae	Tepidisphaerales	WD2101 soil group	uncultured bacterium	uncultured bacterium	26	26	31	12	27	42	27	0	20	15	15	12	13	0	0	0	0	0	10	9	18	19	0	19	20	28	0	0	0	19	92	94
f9693884bbd2cce0bb811ce05c1083cb	Bacteria	Bacteroidetes	Bacteroidia	Cytophagales	Microscillaceae	uncultured	uncultured bacterium	22	27	25	82	54	81	15	0	49	0	20	14	0	19	0	0	0	0	22	14	0	29	0	0	43	0	0	0	0	0	36	42
37d19af2ac9e2c3b1ae41324c68759c3	Bacteria	Chloroflexi	AD3	uncultured bacterium	uncultured bacterium	uncultured bacterium	uncultured bacterium	0	0	4	0	14	0	3	0	0	0	0	0	0	0	0	0	0	3	0	0	0	0	0	0	9	0	67	48	34	101	172	139
7bcdbb4f64ac38fdc44b68e7251cafa8	Bacteria	Planctomycetes	Planctomycetacia	Isosphaerales	Isosphaeraceae	Singulisphaera	uncultured bacterium	0	67	40	76	54	138	0	0	27	0	0	0	0	41	0	0	0	0	0	0	0	36	0	0	0	0	0	0	0	34	48	31
1e18b6948235bab5f241b8e816f1bb79	Bacteria	Proteobacteria	Gammaproteobacteria	Betaproteobacteriales	A21b	NA	NA	0	0	0	0	41	0	0	0	0	0	0	0	0	0	0	0	0	0	0	12	0	0	0	0	0	14	48	47	27	98	186	119
81c039605d237a74fef152c4aad5e8a0	Bacteria	Planctomycetes	Planctomycetacia	Gemmatales	Gemmataceae	Gemmata	uncultured bacterium	18	26	40	30	0	52	34	15	41	27	58	29	0	18	8	15	9	12	30	18	0	16	10	9	0	0	0	0	0	19	34	21
6a52f607cf1d43a78bb0bcd105e8c6f9	Bacteria	Planctomycetes	Planctomycetacia	Gemmatales	Gemmataceae	Gemmata	uncultured bacterium	0	0	10	12	24	23	0	0	0	0	13	0	0	0	6	0	0	0	9	0	0	12	0	0	0	33	24	65	13	95	115	135
6892b806095322f965238f65e3b9aedd	Bacteria	Acidobacteria	Acidobacteriia	Solibacterales	Solibacteraceae (Subgroup 3)	Candidatus Solibacter	NA	0	0	32	0	0	0	0	0	17	0	0	0	0	0	0	0	0	0	0	0	0	22	0	0	23	53	0	68	0	132	130	110
517e5efbdfdd25f28e4565200fa20927	Bacteria	Bacteroidetes	Bacteroidia	Sphingobacteriales	Sphingobacteriaceae	Mucilaginibacter	NA	18	15	19	37	0	35	0	0	41	19	22	18	10	19	21	23	0	11	28	14	25	25	0	18	53	0	0	0	0	50	45	20
db54c42cd0414867588da1ac993922f7	Bacteria	Proteobacteria	Gammaproteobacteria	Betaproteobacteriales	Burkholderiaceae	uncultured	NA	0	51	52	97	110	57	0	0	82	19	0	0	0	0	0	18	0	0	0	0	36	40	24	0	0	0	0	0	0	0	0	0
b5d69c52acf2330be814a15bd807ad9f	Bacteria	Acidobacteria	Acidobacteriia	Acidobacteriales	Koribacteraceae	Candidatus Koribacter	uncultured bacterium	0	0	0	43	27	0	0	0	0	0	21	27	0	0	0	0	0	0	0	0	0	0	0	17	0	0	47	0	61	113	128	102
b137803a26838c3b6e19df832e3a62fd	Bacteria	Proteobacteria	Alphaproteobacteria	Micropepsales	Micropepsaceae	uncultured	NA	0	25	0	0	60	48	0	0	0	0	0	0	0	0	0	24	0	0	0	0	0	29	0	0	0	0	40	51	42	55	153	58
33e6e36c7815fff77038c1c48a5b6ed0	Bacteria	Planctomycetes	Planctomycetacia	Isosphaerales	Isosphaeraceae	Singulisphaera	uncultured bacterium	25	0	49	0	91	134	0	0	24	0	0	59	52	0	0	0	0	0	76	0	54	0	0	0	0	0	0	0	0	0	21	0
9cefd9db2465dafced3312e23df39421	Unassigned	NA	NA	NA	NA	NA	NA	13	11	17	18	22	59	19	0	19	17	11	13	11	0	0	0	0	0	0	0	0	8	0	10	17	25	31	29	22	49	108	55
b31de8601bfc1271f42d683dc429ff33	Bacteria	Proteobacteria	Alphaproteobacteria	Dongiales	Dongiaceae	Dongia	NA	36	31	19	22	21	78	0	0	69	25	33	0	11	0	0	11	11	28	0	22	0	48	12	20	22	0	0	0	0	27	0	37
93df401e672ae6c643656772cf21e567	Bacteria	Chloroflexi	Anaerolineae	SBR1031	A4b	NA	NA	16	0	40	38	94	63	0	0	44	0	22	25	12	17	0	15	0	31	0	0	0	28	3	28	28	0	0	0	0	16	39	24
89933ac404d75246df0a2a270349b18c	Unassigned	NA	NA	NA	NA	NA	NA	16	0	0	34	39	40	0	28	120	18	29	17	0	55	11	0	0	0	0	18	20	49	0	0	18	0	0	0	0	0	71	0
25db51b1593ec1d6fda185196d9cf39c	Bacteria	Acidobacteria	Subgroup 6	uncultured bacterium	uncultured bacterium	uncultured bacterium	uncultured bacterium	15	17	64	17	44	21	14	0	24	16	22	11	14	6	0	7	15	11	0	0	0	0	0	13	4	0	21	17	17	57	101	33
0049cb63acf734d858c158f11747a219	Unassigned	NA	NA	NA	NA	NA	NA	0	0	12	15	23	7	0	0	15	0	12	0	0	0	0	0	0	0	0	0	0	22	0	8	13	17	67	49	14	110	116	81
eb7ea84ddccfd33e707c7a6b51e0dcd8	Bacteria	Proteobacteria	Gammaproteobacteria	Betaproteobacteriales	A21b	uncultured bacterium	uncultured bacterium	0	15	12	13	35	15	0	0	0	0	0	0	0	0	0	0	0	0	0	4	0	7	0	8	0	0	34	48	22	73	202	93
5590e1a00d8404f86296d32c273ea2df	Bacteria	Proteobacteria	Deltaproteobacteria	Myxococcales	BIrii41	metagenome	metagenome	68	30	52	57	53	30	18	83	0	0	0	32	0	37	0	0	0	0	0	0	27	20	0	17	55	0	0	0	0	0	0	0
ef1e3f9f65bd49e1d8b84b3bd0bf8d8c	Bacteria	Proteobacteria	Gammaproteobacteria	Betaproteobacteriales	Burkholderiaceae	Ramlibacter	NA	0	11	20	15	38	29	0	8	27	0	9	0	0	0	0	0	0	0	0	9	12	9	0	0	21	0	47	32	11	78	122	80
fdf9278162350e7947876d8280bd0270	Bacteria	Proteobacteria	Alphaproteobacteria	Sphingomonadales	Sphingomonadaceae	Sphingomonas	NA	12	24	33	40	64	52	0	15	33	28	10	17	0	0	11	0	14	22	13	8	13	59	12	12	12	0	0	0	7	18	31	17
d8905c47f44267d633164a4411a20757	Bacteria	Proteobacteria	Alphaproteobacteria	Sphingomonadales	Sphingomonadaceae	Sphingomonas	uncultured bacterium	45	37	28	120	0	74	0	0	45	30	28	0	0	0	0	28	0	0	36	21	22	35	0	28	0	0	0	0	0	0	0	0
58b4660aec0b93be7e527e83ef879c1d	Bacteria	Chloroflexi	KD4-96	uncultured bacterium	uncultured bacterium	uncultured bacterium	uncultured bacterium	0	0	0	19	0	0	0	0	0	0	0	0	0	0	0	0	14	0	0	0	0	0	0	0	0	0	39	93	58	136	165	53
0f1efe88418f137f9e1bbd88dac2a94d	Bacteria	Proteobacteria	Gammaproteobacteria	Betaproteobacteriales	A21b	NA	NA	0	0	0	0	0	0	0	0	0	0	0	0	0	0	0	0	0	0	0	0	0	0	0	0	0	0	59	67	25	125	185	116
94d3bd6ae095613225978dcc48b9cbbe	Bacteria	Acidobacteria	Acidobacteriia	Subgroup 2	uncultured bacterium	uncultured bacterium	uncultured bacterium	0	0	0	0	0	0	0	0	0	0	0	0	0	0	0	0	0	0	0	0	0	0	0	0	0	0	34	61	0	159	172	151
46899d5816d6cafb73084d932183630b	Bacteria	Proteobacteria	Alphaproteobacteria	Rhizobiales	Devosiaceae	uncultured	NA	18	22	21	65	62	66	13	0	26	20	21	18	0	0	14	15	28	13	0	10	14	24	22	15	25	0	0	8	0	0	35	0
61385756848b6ee1590b5ac2149dd29e	Bacteria	Chloroflexi	KD4-96	uncultured bacterium	uncultured bacterium	uncultured bacterium	uncultured bacterium	0	0	16	14	20	0	0	0	17	0	0	0	0	0	0	0	0	19	0	17	0	12	0	0	0	0	40	42	32	142	124	79
b2b751e98764fcfc9e19e2d892f721b8	Unassigned	NA	NA	NA	NA	NA	NA	17	26	51	30	46	44	64	0	22	14	16	21	7	0	0	0	9	26	34	14	19	26	0	0	39	0	0	0	0	27	0	21
59046f752462bd69f096dd0b35bad5d0	Bacteria	Proteobacteria	Gammaproteobacteria	Xanthomonadales	Rhodanobacteraceae	Dokdonella	NA	0	0	0	57	54	34	0	0	79	0	0	27	0	17	25	0	0	26	0	0	30	0	15	37	0	0	0	0	0	55	66	51
757a0c07631f1b2f627008e3e204c646	Bacteria	Proteobacteria	Gammaproteobacteria	R7C24	NA	NA	NA	0	0	52	65	65	94	0	0	43	31	45	0	0	0	0	0	0	25	0	0	0	65	0	0	0	0	0	0	0	21	67	0
2b22c44ec69afb9ac1777d9ddf51d2c2	Bacteria	Verrucomicrobia	Verrucomicrobiae	Chthoniobacterales	Chthoniobacteraceae	Candidatus Udaeobacter	NA	0	0	0	0	18	8	0	0	0	0	0	8	0	0	0	0	0	0	0	0	0	11	0	9	15	19	29	45	19	124	120	147
070bea19875c6959cf25042c9e2434d1	Bacteria	Planctomycetes	Planctomycetacia	Planctomycetales	uncultured	NA	NA	0	15	0	0	0	0	0	0	12	0	0	0	0	0	0	0	17	0	0	21	0	0	0	0	17	0	30	59	29	65	152	155
13b71010f7e0e4f22b7537e61ab07b97	Bacteria	Proteobacteria	Alphaproteobacteria	Rhizobiales	Methyloligellaceae	uncultured	Ambiguous_taxa	0	0	0	0	0	0	0	0	0	22	0	0	0	0	0	13	0	0	0	0	0	0	0	0	0	49	65	62	67	113	70	111
b7b431ac9347f1074c78815d4efb88ca	Unassigned	NA	NA	NA	NA	NA	NA	24	33	40	53	41	58	12	24	20	15	13	12	14	0	13	14	0	22	15	15	0	27	11	24	54	0	0	0	0	0	17	0
d967ec1e11561894736d14d2aba3ac80	Unassigned	NA	NA	NA	NA	NA	NA	19	27	12	0	40	20	23	0	0	19	0	0	0	8	0	0	0	0	0	0	0	18	0	0	19	12	20	37	0	77	133	87
7c3eedb432edf2703f033ee7a074d031	Bacteria	Gemmatimonadetes	Gemmatimonadetes	Gemmatimonadales	Gemmatimonadaceae	Gemmatimonas	uncultured bacterium	0	0	70	51	77	46	0	0	21	15	29	0	0	0	0	0	0	0	0	0	17	0	0	7	0	0	0	34	0	61	79	64
df8128352699a0767c0e706a1d357678	Bacteria	Proteobacteria	Gammaproteobacteria	Betaproteobacteriales	Burkholderiaceae	Burkholderia-Caballeronia-Paraburkholderia	NA	0	77	30	59	38	66	0	0	0	0	41	0	0	0	0	0	0	0	25	0	22	17	0	0	0	0	0	0	0	43	114	39
d419563f5f2941fef023501a4392dcbb	Bacteria	Planctomycetes	Phycisphaerae	Tepidisphaerales	WD2101 soil group	Planctomycetales bacterium Ellin6207	Planctomycetales bacterium Ellin6207	0	0	0	0	41	33	13	0	0	43	0	17	0	0	0	0	0	0	0	36	0	0	0	0	0	0	39	0	37	79	151	81
7471da90d4f3ea518e4298dab9d22ebf	Bacteria	Proteobacteria	Alphaproteobacteria	Rhizobiales	Xanthobacteraceae	NA	NA	0	0	0	0	0	0	0	0	0	0	0	0	0	0	0	0	0	0	0	19	0	0	0	0	0	0	62	65	69	97	120	138
639fd9cf420aad91a0094d25b06483db	Bacteria	Verrucomicrobia	Verrucomicrobiae	Pedosphaerales	Pedosphaeraceae	uncultured Verrucomicrobia bacterium	uncultured Verrucomicrobia bacterium	0	0	0	0	0	0	0	0	0	0	0	0	0	0	0	0	0	0	0	0	0	0	0	0	0	5	57	105	34	107	183	79
20f0afa8863be196c9a5e34a392c351d	Bacteria	Fibrobacteres	Fibrobacteria	Fibrobacterales	Fibrobacteraceae	possible genus 04	NA	17	20	15	43	49	45	16	13	34	0	21	21	10	33	0	8	23	34	25	23	19	26	16	8	24	0	0	0	0	0	26	0
24d821dddfbe031b81a44817e6d6a4c1	Bacteria	Proteobacteria	Gammaproteobacteria	Enterobacteriales	Enterobacteriaceae	Enterobacter	NA	7	0	111	9	48	77	0	12	0	0	0	0	16	5	50	6	104	0	0	0	0	11	0	0	0	0	113	0	0	0	0	0
b806e0462569e4b3467b396640400484	Bacteria	Proteobacteria	Alphaproteobacteria	Sphingomonadales	Sphingomonadaceae	Sphingomonas	NA	30	71	58	106	0	101	0	72	0	0	0	42	0	38	0	0	0	0	0	51	0	0	0	0	0	0	0	0	0	0	0	0
b6faf289374d231c682fa2adbdcc001e	Bacteria	Patescibacteria	Saccharimonadia	Saccharimonadales	NA	NA	NA	0	0	0	17	0	0	0	0	0	0	0	0	0	0	0	0	0	0	0	0	0	0	0	0	0	0	49	49	56	119	167	112
7716be4199b52f658be42f4a5fb9f236	Bacteria	Bacteroidetes	Bacteroidia	Sphingobacteriales	Sphingobacteriaceae	Mucilaginibacter	uncultured bacterium	30	41	34	44	23	53	43	0	47	16	29	0	0	0	12	0	0	36	25	8	20	25	18	10	30	0	0	0	0	12	11	0
eb7a7507e6eeeeaf80006d58cb182825	Bacteria	Verrucomicrobia	Verrucomicrobiae	Opitutales	Opitutaceae	Opitutus	NA	0	23	22	38	29	37	0	0	26	41	24	0	26	0	18	24	0	45	0	26	51	23	27	37	32	0	0	0	0	0	18	0
6612494acda4a6c7b7c75fcea9bdb213	Bacteria	Proteobacteria	Alphaproteobacteria	Micropepsales	Micropepsaceae	uncultured	NA	0	0	0	52	57	73	0	0	48	26	27	37	12	12	0	22	0	0	19	0	0	0	0	0	32	0	0	0	0	28	86	36
54593457c56ba94c4c4d5f8f296c6c38	Bacteria	Bacteroidetes	Bacteroidia	Chitinophagales	Chitinophagaceae	Parafilimonas	uncultured bacterium	0	10	25	0	0	28	0	0	10	0	0	9	0	0	0	0	0	0	0	0	0	0	0	0	0	21	59	39	47	70	124	124
023e224b3840da3140f956d69567cb7c	Bacteria	Proteobacteria	Alphaproteobacteria	Rhizobiales	Xanthobacteraceae	uncultured	NA	0	24	50	44	75	48	0	0	49	0	21	0	0	0	20	0	0	21	0	0	0	32	0	0	15	0	0	31	0	39	54	42
f481d2e6b0ed67369e52e0e8c7df3b01	Bacteria	Planctomycetes	Planctomycetacia	Isosphaerales	Isosphaeraceae	Singulisphaera	uncultured bacterium	30	0	32	0	63	16	0	0	0	0	0	0	0	0	0	0	0	0	0	0	0	23	0	0	24	0	51	0	0	56	179	91
60ff8fcca6bda129dcf03c7a1113c501	Bacteria	Bacteroidetes	Bacteroidia	Chitinophagales	Chitinophagaceae	Chitinophaga	Ambiguous_taxa	16	26	21	23	76	90	14	0	47	5	38	0	18	62	0	12	0	20	12	0	14	0	6	0	38	0	0	6	0	0	20	0
8241a5b66879e4cffd110a5e81203338	Unassigned	NA	NA	NA	NA	NA	NA	0	13	17	11	25	54	6	7	0	6	0	20	0	0	0	0	10	0	0	0	0	4	0	0	14	8	45	57	12	78	76	99
36f4322af72486336fbe670bba6eeb81	Bacteria	Bacteroidetes	Bacteroidia	Cytophagales	Microscillaceae	uncultured	metagenome	29	0	0	36	30	41	40	0	55	41	26	0	0	0	0	0	18	12	0	33	25	58	23	16	35	0	0	10	0	0	0	33
efa12177a030cc5a9c2a1ec42df38060	Bacteria	Bacteroidetes	Bacteroidia	Chitinophagales	Chitinophagaceae	Parafilimonas	NA	17	0	0	0	0	0	18	0	0	15	11	0	0	8	12	0	0	0	18	0	29	22	13	0	23	0	0	50	0	59	187	78
9472479c908615dbd7539bce6962762e	Bacteria	Acidobacteria	Subgroup 6	NA	NA	NA	NA	0	0	0	0	18	0	0	0	0	0	0	0	0	0	0	0	0	0	0	0	0	0	0	0	0	53	75	24	75	81	116	118
94383fd80938bc58d73ca1f48585b2df	Bacteria	Actinobacteria	Actinobacteria	Streptomycetales	Streptomycetaceae	NA	NA	36	33	0	42	37	50	0	0	38	22	0	25	25	37	34	0	0	0	64	0	53	28	0	35	0	0	0	0	0	0	0	0
65f6fe5edd3275c6aa03d31f1cd5b4b4	Bacteria	Verrucomicrobia	Verrucomicrobiae	Chthoniobacterales	Chthoniobacteraceae	Candidatus Udaeobacter	uncultured Verrucomicrobia bacterium	0	0	11	10	0	0	0	0	0	0	0	13	0	0	0	0	0	0	0	0	0	0	0	0	0	32	35	31	25	63	208	130
829041b7b4d42fb14885c5812e687527	Bacteria	Acidobacteria	Subgroup 6	uncultured Acidobacteria bacterium	uncultured Acidobacteria bacterium	uncultured Acidobacteria bacterium	uncultured Acidobacteria bacterium	0	0	16	10	18	21	10	21	0	0	0	0	0	0	0	0	0	0	0	0	0	9	0	0	8	0	0	55	0	73	171	145
02ba9c20d8b1fad7c5ba9719b86e75e0	Bacteria	Proteobacteria	Gammaproteobacteria	Betaproteobacteriales	Burkholderiaceae	Massilia	NA	0	0	0	0	0	0	0	0	0	0	0	0	0	0	0	0	0	0	0	0	0	0	0	0	0	24	29	79	0	130	153	141
481a1f0664da751251b3cb802d1aa0bb	Bacteria	Proteobacteria	Deltaproteobacteria	Myxococcales	Sandaracinaceae	uncultured	uncultured bacterium	10	12	16	73	31	108	13	26	25	24	24	12	11	20	10	9	0	12	22	19	23	16	0	0	18	0	8	0	0	0	13	0
44e3e976dba4b3c532fe0921e0384135	Bacteria	Proteobacteria	Gammaproteobacteria	Betaproteobacteriales	Burkholderiaceae	NA	NA	30	0	25	89	49	46	0	0	0	0	30	22	0	15	0	0	0	0	26	12	0	48	0	18	44	0	0	15	0	25	61	0
37b04be857152d015cb4871fa8459778	Unassigned	NA	NA	NA	NA	NA	NA	0	0	0	50	204	95	0	0	55	0	0	0	0	0	0	0	0	0	0	0	32	68	0	0	0	0	0	0	0	0	51	0
9bd3fc81c695daf62d5db51b3ffe612b	Bacteria	Proteobacteria	Gammaproteobacteria	Betaproteobacteriales	SC-I-84	NA	NA	0	0	0	0	0	0	0	0	0	0	0	0	0	0	0	0	0	0	0	0	0	0	0	0	0	0	59	45	28	113	247	63
d0291e09963cc8090081b3af577261ba	Bacteria	Proteobacteria	Gammaproteobacteria	Betaproteobacteriales	Nitrosomonadaceae	IS-44	uncultured bacterium	0	0	25	23	28	34	11	8	12	16	25	19	11	0	0	0	9	0	0	10	6	22	0	0	31	0	42	18	0	57	75	71
2ae364d87da948e448f3c1da29e78013	Unassigned	NA	NA	NA	NA	NA	NA	17	10	43	25	58	45	0	0	30	21	35	0	0	0	0	0	9	10	0	0	10	0	0	12	0	14	34	26	0	77	77	0
5a6dc790f840d175c510b4fe6d0346cb	Bacteria	Bacteroidetes	Bacteroidia	Chitinophagales	Chitinophagaceae	Parafilimonas	metagenome	0	18	14	0	21	12	0	0	0	0	0	14	0	0	0	0	0	0	0	13	0	0	0	17	0	18	33	43	27	56	136	130
2d67c7ccac2b0e644b20d0cea669863d	Unassigned	NA	NA	NA	NA	NA	NA	29	15	12	39	70	80	0	0	30	28	34	12	0	10	11	0	0	63	0	0	14	39	19	5	28	0	0	0	0	0	12	0
313a27d7f0b86944c6d1a63c450451c4	Bacteria	Proteobacteria	Deltaproteobacteria	Myxococcales	Phaselicystidaceae	Phaselicystis	uncultured bacterium	14	26	39	34	52	57	20	0	13	14	24	13	19	0	11	20	0	11	10	27	0	30	0	16	37	0	0	0	0	17	45	0
980dfa61ceb445811a36fed779a0864b	Bacteria	Armatimonadetes	Armatimonadia	Armatimonadales	uncultured bacterium	uncultured bacterium	uncultured bacterium	23	39	29	37	60	88	50	25	39	0	24	23	0	0	0	0	0	0	0	0	17	24	0	0	53	0	0	0	0	0	17	0
ddc24800091152e698b23d25fa609944	Bacteria	Proteobacteria	Gammaproteobacteria	Betaproteobacteriales	Burkholderiaceae	Massilia	Ambiguous_taxa	0	35	0	0	46	0	0	0	4	0	0	0	0	0	0	0	0	0	0	0	0	0	0	0	0	0	0	51	25	88	203	96
72d78ad803e3cfc73fca6825e5fcddc1	Bacteria	Nitrospirae	Nitrospira	Nitrospirales	Nitrospiraceae	Nitrospira	NA	0	5	8	0	0	0	0	0	0	0	0	0	0	0	0	0	0	0	0	0	0	0	0	0	6	20	51	35	32	91	163	136
36eba9dc3ccecb3e784df8ea26b40208	Bacteria	Proteobacteria	Gammaproteobacteria	Betaproteobacteriales	Burkholderiaceae	uncultured	NA	0	85	109	14	38	113	0	16	0	0	0	39	47	0	0	0	0	0	0	0	0	0	0	0	0	0	86	0	0	0	0	0
42cb08e299093632c0029e7c6714f6e3	Unassigned	NA	NA	NA	NA	NA	NA	0	0	0	0	0	0	0	0	0	0	0	0	0	0	0	0	0	0	0	0	0	0	0	0	0	0	64	0	0	121	258	104
35fb18645ebcf68ff6de180964cc0790	Bacteria	Chloroflexi	AD3	uncultured bacterium	uncultured bacterium	uncultured bacterium	uncultured bacterium	0	0	0	0	0	0	0	0	0	0	0	0	0	0	0	0	0	0	0	0	4	0	0	0	6	27	53	48	54	104	169	81
e0df6ee1c5dd26dd6ed8c238e884820c	Bacteria	Planctomycetes	Planctomycetacia	Pirellulales	Pirellulaceae	Pirellula	uncultured bacterium	0	0	0	0	0	0	0	0	0	0	0	0	0	0	0	0	0	11	0	0	0	0	0	0	0	26	26	47	25	112	135	163
3740f92a44bafd2e4b8158a79c4768e2	Bacteria	Acidobacteria	Acidobacteriia	Acidobacteriales	Acidobacteriaceae (Subgroup 1)	Occallatibacter	NA	0	0	0	9	8	12	7	0	15	0	13	0	0	0	0	0	0	0	15	0	0	0	0	8	0	0	64	49	0	67	120	156
64dcf32a9dfb696e13e589455e444da6	Bacteria	Bacteroidetes	Bacteroidia	Sphingobacteriales	Sphingobacteriaceae	Mucilaginibacter	uncultured bacterium	9	18	34	8	44	49	24	12	27	19	23	13	18	11	0	0	6	13	23	12	14	17	18	0	39	0	23	18	7	32	7	4
cfbc8983447598955a7e279674d53516	Bacteria	Proteobacteria	Gammaproteobacteria	Betaproteobacteriales	SC-I-84	uncultured bacterium	uncultured bacterium	0	0	28	0	31	25	0	0	23	0	12	0	0	0	0	0	0	7	0	0	0	9	0	0	0	0	0	48	0	86	164	109
c725c1627926f7e39eae01668935e3bf	Bacteria	Actinobacteria	Thermoleophilia	Solirubrobacterales	67-14	uncultured bacterium	uncultured bacterium	0	0	0	8	0	0	0	0	0	0	0	0	0	0	0	0	0	0	0	0	0	0	0	0	0	0	49	84	28	178	124	71
040c7c89176482f5b1936eca32c0be73	Unassigned	NA	NA	NA	NA	NA	NA	12	17	36	35	39	79	33	0	27	0	20	24	11	0	8	0	11	0	15	11	10	18	7	15	29	0	0	10	0	16	31	27
617e911ace56b36e2f7f7cb29441d6cd	Bacteria	Bacteroidetes	Bacteroidia	Sphingobacteriales	Sphingobacteriaceae	Mucilaginibacter	uncultured bacterium	5	21	12	0	19	15	8	0	10	0	0	0	0	0	0	5	0	5	0	0	9	11	7	0	12	11	27	47	21	90	132	74
979d901de4bf775e5bae0402602a440a	Bacteria	Acidobacteria	Subgroup 6	NA	NA	NA	NA	0	0	0	0	0	30	0	0	0	0	0	0	0	0	0	0	0	0	0	0	0	0	0	0	38	0	37	63	45	112	144	71
9fb3734cd4dad5fed70256f74988231a	Bacteria	Planctomycetes	Phycisphaerae	Tepidisphaerales	WD2101 soil group	uncultured planctomycete	uncultured planctomycete	0	0	0	5	18	0	0	0	0	0	0	0	0	0	0	0	0	0	0	0	0	5	0	0	0	66	53	83	31	61	117	100
2ab279e484347f219a9a693a48e4ae3e	Bacteria	Proteobacteria	Gammaproteobacteria	Betaproteobacteriales	Burkholderiaceae	Variovorax	NA	0	0	0	0	34	0	0	0	0	0	0	0	0	0	0	0	0	0	0	0	0	0	0	17	0	0	68	67	33	125	106	89
d600f559b8eafb2990a2513004aa0478	Bacteria	Proteobacteria	Gammaproteobacteria	Betaproteobacteriales	SC-I-84	uncultured bacterium	uncultured bacterium	0	0	7	8	22	0	0	0	0	12	0	6	0	0	0	0	0	0	0	0	0	0	0	0	0	16	45	47	15	79	172	108
1761713b73009be8eb96ab103577deda	Bacteria	Acidobacteria	Acidobacteriia	Acidobacteriales	uncultured	uncultured bacterium	uncultured bacterium	0	0	0	37	17	49	0	0	20	0	0	0	0	0	0	0	0	14	0	0	0	0	0	0	0	0	49	35	0	75	169	72
105cc0783a3ea08281fabab01a2cf87d	Bacteria	Proteobacteria	Gammaproteobacteria	Betaproteobacteriales	Burkholderiaceae	Ramlibacter	NA	0	0	0	27	59	37	0	37	32	0	0	0	0	21	28	0	26	28	0	0	0	0	0	0	0	0	0	26	22	56	83	54
a37b8518c2b137d3826680be3c820b36	Bacteria	Proteobacteria	Alphaproteobacteria	Micropepsales	Micropepsaceae	uncultured	NA	25	17	21	27	39	43	0	0	27	0	0	18	0	0	0	0	11	0	16	0	0	0	16	11	22	0	0	14	0	54	103	71
5d0d116786ae21933ad8c909d33db75c	Bacteria	Proteobacteria	Alphaproteobacteria	Sphingomonadales	Sphingomonadaceae	Sphingomonas	NA	0	0	0	0	19	0	0	0	0	0	0	0	0	0	0	0	0	0	0	0	0	0	7	0	0	0	48	62	0	80	251	68
28dd2b5b658b27e82ae3ac93ab28920e	Bacteria	Proteobacteria	Alphaproteobacteria	Caulobacterales	Caulobacteraceae	Phenylobacterium	NA	21	37	28	46	31	87	17	16	24	0	13	16	13	0	22	0	0	19	0	20	0	18	0	0	0	0	22	20	0	33	31	0
b67e4d2d8ad77bc285678233c51b8ef8	Bacteria	Acidobacteria	Holophagae	Subgroup 7	uncultured bacterium	uncultured bacterium	uncultured bacterium	0	0	0	5	9	0	0	0	0	0	0	0	0	0	0	0	0	0	0	0	0	0	0	0	0	31	85	44	33	69	156	102
79bc0cfbb44f1fa3b9f9ffdd5f7b6aa9	Bacteria	Bacteroidetes	Bacteroidia	Chitinophagales	Chitinophagaceae	uncultured	uncultured bacterium	0	0	0	64	23	25	0	0	0	0	18	0	0	0	0	14	20	0	0	0	0	22	19	0	34	0	34	0	31	35	125	69
0226c380ee715c5c5bfe073a20b32735	Bacteria	Proteobacteria	Deltaproteobacteria	Myxococcales	Haliangiaceae	Haliangium	uncultured bacterium	0	19	41	33	64	46	29	0	34	0	8	19	18	0	25	18	0	27	22	29	18	0	23	13	23	0	0	0	0	0	23	0
56e8ad7b274294702de1e4ecea08bc81	Bacteria	Proteobacteria	Gammaproteobacteria	Gammaproteobacteria Incertae Sedis	Unknown Family	Acidibacter	NA	0	0	0	0	0	0	0	0	0	0	0	0	0	0	0	0	0	0	0	0	0	0	0	0	0	0	48	38	0	109	234	103
b7f7d851704abcc2ebda454408513364	Bacteria	Acidobacteria	Acidobacteriia	Acidobacteriales	uncultured	NA	NA	0	0	0	0	9	9	0	0	0	0	0	0	0	0	0	0	0	0	0	0	0	0	0	0	0	24	62	41	44	69	163	110
ef03d7ace2977a2ff5b694ed8568e13d	Bacteria	Proteobacteria	Alphaproteobacteria	Acetobacterales	Acetobacteraceae	Acidicaldus	NA	0	0	0	0	0	0	0	0	0	0	0	0	0	0	0	0	6	0	0	0	0	0	0	0	0	16	55	72	43	83	170	86
eb4f0591b183c632374dad00775b41d6	Bacteria	Proteobacteria	Alphaproteobacteria	Caulobacterales	Hyphomonadaceae	SWB02	uncultured alpha proteobacterium	21	22	33	0	43	39	0	0	36	19	8	0	12	0	0	0	0	13	16	0	0	29	9	11	33	0	0	0	0	14	149	23
1eab2ca5628f180a6d2e0a5cc007bf8c	Bacteria	Proteobacteria	Gammaproteobacteria	Betaproteobacteriales	Burkholderiaceae	Cupriavidus	Ambiguous_taxa	35	0	78	103	38	43	0	17	0	0	51	0	14	9	27	15	0	0	0	8	0	28	10	8	46	0	0	0	0	0	0	0
259675bbba81fc475126b51138aa1554	Bacteria	Proteobacteria	Gammaproteobacteria	Gammaproteobacteria Incertae Sedis	Unknown Family	Acidibacter	uncultured bacterium	0	0	0	0	0	0	0	0	0	0	0	0	0	0	0	0	0	0	0	0	0	0	0	0	0	0	77	60	0	110	139	144
813b8be87767bc244dafbfdfc68b8100	Unassigned	NA	NA	NA	NA	NA	NA	0	12	0	13	24	34	24	0	31	21	0	20	0	0	0	15	0	10	14	13	0	16	0	0	0	0	30	23	23	69	125	12
68f17230088b04cd17d977201f80b40b	Bacteria	Acidobacteria	Acidobacteriia	Solibacterales	Solibacteraceae (Subgroup 3)	Bryobacter	uncultured bacterium	0	0	21	11	28	0	0	0	0	0	9	9	7	0	0	0	0	5	0	0	0	10	0	6	0	21	29	36	22	73	158	84
316cc622d24e15626effbc8cc3f3c796	Bacteria	Acidobacteria	Acidobacteriia	Solibacterales	Solibacteraceae (Subgroup 3)	Bryobacter	uncultured bacterium	0	13	0	0	26	22	0	0	0	9	9	0	0	0	0	0	0	7	0	10	0	3	0	4	5	24	57	30	30	74	106	99
988a77d8c5c2440f6d94a8c7b7c7fed9	Bacteria	Proteobacteria	Gammaproteobacteria	Betaproteobacteriales	Burkholderiaceae	Ramlibacter	uncultured bacterium	0	0	14	0	0	0	0	0	0	28	0	0	0	0	0	0	0	0	0	0	0	0	0	12	0	0	73	41	18	105	117	119
405708e9cd1f7b142eb15a85ea04dc77	Bacteria	Patescibacteria	Saccharimonadia	Saccharimonadales	uncultured bacterium	uncultured bacterium	uncultured bacterium	22	300	0	0	0	0	134	0	10	0	54	0	0	0	0	0	0	0	0	0	0	0	7	0	0	0	0	0	0	0	0	0
714a689001b11b582d37144be66b99e2	Bacteria	Proteobacteria	Gammaproteobacteria	Xanthomonadales	Xanthomonadaceae	Luteimonas	Ambiguous_taxa	15	21	19	37	41	17	0	0	26	15	16	0	0	0	0	10	9	0	12	8	15	13	0	8	18	0	23	35	0	43	95	30
b0c494fde88b8d230e0f540079325a18	Unassigned	NA	NA	NA	NA	NA	NA	18	13	12	46	85	31	13	0	58	8	27	0	10	8	17	17	0	8	23	0	26	63	17	7	0	0	0	0	0	0	18	0
cdfa1488e8127721f7b24c458497c2b5	Unassigned	NA	NA	NA	NA	NA	NA	12	40	26	66	51	78	15	6	27	8	6	24	13	12	7	9	7	13	27	12	5	17	14	15	14	0	0	0	0	0	0	0
e5d2897df2f464827244b871d67ee050	Bacteria	Proteobacteria	Alphaproteobacteria	Rhizobiales	Devosiaceae	Devosia	uncultured bacterium	0	58	0	38	58	78	34	0	57	0	53	0	0	0	0	36	45	35	32	0	0	0	0	0	0	0	0	0	0	0	0	0
85b71e8e80ff012259af3906c5c175a2	Bacteria	Proteobacteria	Alphaproteobacteria	Rhizobiales	A0839	uncultured bacterium	uncultured bacterium	32	14	33	24	42	61	21	9	21	13	0	0	0	0	0	0	0	20	16	0	14	0	0	0	39	0	0	21	0	31	92	20
90be1ff8bcbcd8edabca3495a998af16	Unassigned	NA	NA	NA	NA	NA	NA	0	8	0	0	0	0	0	0	0	0	0	0	0	0	0	0	0	0	0	0	5	0	0	7	0	9	42	88	38	90	122	114
a09912ae0351bd5a297c12a2ae2abb73	Bacteria	Acidobacteria	Acidobacteriia	Solibacterales	Solibacteraceae (Subgroup 3)	Candidatus Solibacter	NA	0	19	0	0	0	0	0	0	0	0	0	0	0	0	0	0	0	0	0	0	0	22	0	0	0	22	51	79	0	102	154	74
8921b561d1686454be0b43f49c67cfe5	Bacteria	Planctomycetes	Phycisphaerae	Tepidisphaerales	WD2101 soil group	uncultured bacterium	uncultured bacterium	0	0	0	0	0	0	0	0	15	0	0	0	0	0	0	0	0	0	0	0	0	0	0	0	0	31	31	35	0	94	239	78
9105c81a8fc28a7315f0c6120e7b3cf8	Bacteria	Actinobacteria	Thermoleophilia	Gaiellales	uncultured	NA	NA	0	0	0	0	0	0	0	0	11	0	0	0	0	0	0	0	0	0	0	0	0	0	0	0	0	0	47	72	21	113	153	106
e05c22a05c79311cd427e982f32bc1b0	Bacteria	Proteobacteria	Alphaproteobacteria	Acetobacterales	Acetobacteraceae	uncultured	NA	19	30	34	52	32	35	35	27	62	24	23	0	0	11	14	17	0	16	0	9	0	27	19	0	17	0	19	0	0	0	0	0
cb86dc36c9f8f48ab8d8e6a4309d633e	Bacteria	Armatimonadetes	Armatimonadia	Armatimonadales	uncultured bacterium	uncultured bacterium	uncultured bacterium	0	42	55	0	77	89	0	0	42	27	0	0	0	0	0	20	0	0	0	45	0	30	0	33	30	0	0	0	0	0	24	8
869da665bf902ddd4ea1af5cac5a9049	Bacteria	Proteobacteria	Gammaproteobacteria	Betaproteobacteriales	Burkholderiaceae	Massilia	NA	0	0	13	10	0	16	0	0	0	0	0	0	0	0	0	0	0	0	0	0	0	7	0	0	0	0	127	22	27	74	134	92
7ea56b9e328c1d93aa571093961dd7b5	Bacteria	Actinobacteria	Actinobacteria	Micromonosporales	Micromonosporaceae	NA	NA	11	41	22	32	45	56	0	12	50	6	26	20	24	10	15	15	13	26	18	10	11	15	9	0	20	0	0	0	0	0	14	0
306d18085f3d11c0aa7862a13dd0819c	Bacteria	Planctomycetes	Phycisphaerae	Tepidisphaerales	WD2101 soil group	uncultured bacterium	uncultured bacterium	0	28	0	27	44	50	66	0	0	0	0	35	24	0	0	0	0	0	0	30	0	0	0	0	36	32	0	0	0	49	50	49
f842e5f07324d555204823b7294aa0c2	Bacteria	Planctomycetes	Phycisphaerae	Tepidisphaerales	WD2101 soil group	NA	NA	0	0	0	0	0	0	0	0	0	0	0	0	0	0	0	0	0	0	0	0	14	0	0	9	0	26	52	41	28	98	192	60
ae26695ba417b35b3e764fafbc28d81f	Bacteria	Proteobacteria	Deltaproteobacteria	Myxococcales	Sandaracinaceae	uncultured	uncultured bacterium	17	16	37	45	90	37	9	11	57	16	36	0	0	11	9	0	11	9	11	13	14	0	14	0	18	0	15	0	0	12	0	9
2f605428a9c7a2bf20d019dc7b16bce2	Bacteria	Bacteroidetes	Bacteroidia	Cytophagales	Cytophagaceae	uncultured bacterium	uncultured bacterium	12	57	0	57	34	32	19	0	0	0	12	0	18	12	0	11	15	25	56	28	5	8	24	23	0	0	0	0	0	11	42	16
71235c3ab55b96825ccd6e6f54c42ba8	Unassigned	NA	NA	NA	NA	NA	NA	0	0	0	0	0	0	0	0	0	0	0	0	0	0	0	0	0	0	0	0	0	0	0	0	0	11	47	56	19	80	158	146
804e1cfe477f5735105fb0e98914b72a	Unassigned	NA	NA	NA	NA	NA	NA	0	14	37	23	37	43	0	17	20	0	0	0	0	0	0	21	0	0	0	0	0	0	0	23	0	0	37	36	0	60	78	70
b4b5cc6beec11d1cf7007cacd559c6d0	Bacteria	Firmicutes	Bacilli	Bacillales	Bacillaceae	Bacillus	uncultured bacterium	0	0	13	9	16	0	0	0	13	0	0	15	7	0	0	0	6	0	0	0	0	0	0	0	0	31	42	52	15	110	104	83
4e231a6b7f89bb8dd6714f28f6939fa4	Bacteria	Planctomycetes	Phycisphaerae	Tepidisphaerales	Tepidisphaeraceae	Tepidisphaera	uncultured bacterium	38	0	0	79	79	108	0	41	40	0	41	0	0	0	11	0	39	0	0	0	0	0	0	11	0	0	0	0	0	0	29	0
d9bc28c6d7433ef22860940132507b48	Bacteria	Verrucomicrobia	Verrucomicrobiae	Chthoniobacterales	Chthoniobacteraceae	Candidatus Udaeobacter	uncultured bacterium	0	0	0	0	10	6	0	0	0	0	0	0	0	0	0	0	0	0	0	0	0	0	0	0	0	15	41	40	18	86	134	164
99853729afcf6a74125cf8a04411e6ff	Unassigned	NA	NA	NA	NA	NA	NA	20	15	18	40	22	95	20	5	28	24	21	21	20	4	12	0	18	17	15	5	0	18	0	11	21	0	14	0	0	14	15	0
bc97fa7abea5e7a0fd035bc0f8985aec	Bacteria	Bacteroidetes	Bacteroidia	Chitinophagales	Chitinophagaceae	uncultured	uncultured bacterium	9	16	21	25	34	32	8	0	18	0	0	0	9	6	0	0	9	9	0	0	0	17	0	8	16	0	36	35	33	24	84	64
a00f7bf591da9319b9d0330a5036930d	Bacteria	Actinobacteria	Actinobacteria	Pseudonocardiales	Pseudonocardiaceae	Amycolatopsis	NA	22	71	20	53	38	72	0	33	37	0	0	0	10	14	18	0	0	19	22	0	15	21	0	0	35	0	0	0	0	0	0	13
ef7bb4926bd76dd5f8ed8182528bfc49	Bacteria	Bacteroidetes	Bacteroidia	Chitinophagales	Chitinophagaceae	Flavisolibacter	NA	15	0	34	10	30	19	6	0	11	0	19	0	10	0	0	0	11	0	0	0	6	12	0	0	12	0	40	42	24	51	87	73
28bdabf4698896708cb923eae4913c8d	Bacteria	Acidobacteria	Acidobacteriia	Acidobacteriales	uncultured	NA	NA	0	0	0	0	11	13	0	0	0	0	0	0	0	0	0	0	0	0	0	0	0	0	0	0	0	18	54	50	19	101	121	125
d9df1d920a9a81ee42027d8f351a9e16	Bacteria	Acidobacteria	Subgroup 6	NA	NA	NA	NA	0	0	0	0	17	0	0	0	0	0	0	0	0	0	0	0	0	0	0	0	0	0	0	0	0	34	52	54	23	76	116	139
37c0a627d1c14d47b7035382cb23f413	Bacteria	Proteobacteria	Alphaproteobacteria	uncultured	NA	NA	NA	20	0	21	32	30	31	0	7	27	20	13	20	10	9	15	0	0	16	18	17	19	23	12	0	18	0	0	20	0	34	39	39
df8ae766f9dfdcca9548b193334b9ca3	Bacteria	Acidobacteria	Acidobacteriia	Solibacterales	Solibacteraceae (Subgroup 3)	Bryobacter	uncultured bacterium	0	0	0	0	0	0	0	0	0	0	0	0	0	0	0	0	0	0	0	0	0	0	0	0	0	34	72	39	0	73	148	144
f419ad4d07c3ecf6a51db3b817a2c2d4	Bacteria	Bacteroidetes	Bacteroidia	Chitinophagales	Chitinophagaceae	Niastella	Ambiguous_taxa	10	32	27	68	31	115	9	0	21	4	11	15	8	24	6	0	0	8	26	0	13	34	6	25	7	0	0	0	0	9	0	0
01c85db121eefbe8efd3a7d32dc2fe85	Bacteria	Proteobacteria	Gammaproteobacteria	Betaproteobacteriales	Burkholderiaceae	Burkholderia-Caballeronia-Paraburkholderia	Ambiguous_taxa	0	19	0	0	0	0	9	0	32	9	0	19	0	0	0	0	13	0	0	0	6	0	0	0	11	0	55	46	18	71	117	84
88116eac35c4f805a3429fa92b8c75f3	Bacteria	Proteobacteria	Alphaproteobacteria	Reyranellales	Reyranellaceae	Reyranella	Ambiguous_taxa	0	52	0	0	63	66	0	0	0	0	37	0	0	25	20	26	27	0	0	20	0	0	25	0	0	0	45	0	0	41	61	0
ff5aeabc1a1242e14544f5e9fe0ad0fa	Bacteria	Acidobacteria	Acidobacteriia	Solibacterales	Solibacteraceae (Subgroup 3)	Candidatus Solibacter	NA	0	0	0	0	0	22	0	0	0	0	0	0	0	0	0	0	0	0	0	0	0	0	0	0	0	58	46	59	40	64	163	55
5cedf1ae2a461d3a3cb2793897492b8e	Bacteria	Proteobacteria	Gammaproteobacteria	Betaproteobacteriales	Nitrosomonadaceae	MND1	uncultured bacterium	0	0	0	0	0	0	0	0	0	0	0	0	0	0	0	0	0	0	0	0	0	0	0	0	0	0	34	43	17	98	213	102
0b542ed38fef02f118e357c84233a53f	Bacteria	Proteobacteria	Alphaproteobacteria	Rhizobiales	Rhizobiaceae	Mesorhizobium	NA	0	55	43	65	134	62	49	0	0	35	0	0	0	0	0	14	0	0	0	0	0	0	0	0	0	0	25	0	0	0	0	24
d2c02e893c243ca29bc95b7a9334166e	Bacteria	Verrucomicrobia	Verrucomicrobiae	Chthoniobacterales	Chthoniobacteraceae	Candidatus Udaeobacter	uncultured Verrucomicrobia bacterium	0	0	0	0	0	0	0	0	0	0	0	0	0	0	0	0	0	0	0	0	0	0	0	0	0	0	44	0	0	111	141	210
c3fb94dd82e0e9353a0a1229187a9d16	Bacteria	Proteobacteria	Alphaproteobacteria	Rhizobiales	Xanthobacteraceae	Rhodoplanes	NA	12	33	33	14	28	26	0	0	0	20	0	13	0	0	0	0	0	0	0	17	16	18	0	19	0	0	34	28	0	62	69	63
efe34c53274d2e4bfc50d90c95d0bdf5	Bacteria	Actinobacteria	Acidimicrobiia	IMCC26256	NA	NA	NA	0	0	25	26	34	21	0	0	16	0	14	0	0	0	14	0	14	10	0	0	16	13	0	0	0	0	43	57	0	126	44	32
21269c411d2cbcbc03f8ae0ec5b1cd2d	Bacteria	Proteobacteria	Alphaproteobacteria	Micropepsales	Micropepsaceae	uncultured	NA	0	0	34	55	0	64	0	0	37	26	0	0	0	0	24	0	0	23	0	0	0	0	0	0	25	0	0	0	0	61	96	60
9f35d323b928004097c3d1ec479e1901	Bacteria	Proteobacteria	Gammaproteobacteria	Betaproteobacteriales	A21b	NA	NA	0	0	0	0	0	0	0	0	0	0	0	6	0	0	0	0	0	0	0	0	12	0	0	0	0	15	0	65	43	90	131	141
f39443e17a1867cab460b53bca1dfb07	Bacteria	Proteobacteria	Alphaproteobacteria	Rhizobiales	Rhizobiaceae	Allorhizobium-Neorhizobium-Pararhizobium-Rhizobium	NA	0	36	17	42	35	72	19	0	86	0	0	33	9	12	12	0	0	24	0	30	16	20	0	22	17	0	0	0	0	0	0	0
85041e76d4003b44c4bddf3c29237027	Bacteria	Proteobacteria	Gammaproteobacteria	Xanthomonadales	Rhodanobacteraceae	Rhodanobacter	Ambiguous_taxa	22	29	24	66	41	68	0	0	54	0	13	55	0	0	0	0	0	0	0	21	0	49	0	17	0	0	0	0	0	17	26	0
c8211674461a3d79dcc75bf2746cccdf	Bacteria	Acidobacteria	Subgroup 6	NA	NA	NA	NA	0	22	0	0	17	27	0	0	0	14	13	0	0	0	0	0	0	0	0	5	0	15	10	0	18	0	0	50	39	68	136	66
6334e17ce6fe53e35a976ce9bace14f5	Bacteria	Planctomycetes	Planctomycetacia	Gemmatales	Gemmataceae	Gemmata	NA	19	65	0	25	25	61	27	0	40	38	46	0	0	41	32	23	0	44	0	0	0	13	0	0	0	0	0	0	0	0	0	0
19793020a10959d1dfdd96acf2f960f5	Bacteria	Bacteroidetes	Bacteroidia	Chitinophagales	Chitinophagaceae	uncultured	metagenome	32	0	47	78	37	57	0	0	39	31	0	0	0	0	32	0	0	33	50	0	0	35	0	0	28	0	0	0	0	0	0	0
f0aa6f23fe7411a6d5b1376853853db0	Bacteria	Proteobacteria	Deltaproteobacteria	Myxococcales	Polyangiaceae	Pajaroellobacter	NA	18	33	30	36	67	59	22	14	43	10	0	10	16	0	0	0	0	14	15	9	8	18	15	0	32	0	0	0	0	27	0	0
fbe0c895b3c2f6aa82e045ec80e33a2a	Bacteria	Proteobacteria	Alphaproteobacteria	Rhizobiales	Labraceae	Labrys	NA	10	23	24	63	69	56	0	0	55	0	13	26	0	14	15	15	12	14	0	19	17	13	11	21	0	0	0	0	0	6	0	0
19d2e48d741e47a8551310b39f55ae2e	Unassigned	NA	NA	NA	NA	NA	NA	23	29	0	34	0	54	5	0	0	32	11	0	0	0	0	0	0	0	16	24	0	20	11	10	26	0	21	37	0	48	64	31
eb378a649d0dfb4a74b9f72eacd0d5fb	Bacteria	Proteobacteria	Gammaproteobacteria	Betaproteobacteriales	Burkholderiaceae	NA	NA	0	24	23	48	77	76	0	0	38	13	0	11	0	0	0	20	0	15	0	0	0	25	0	0	26	0	0	15	0	22	21	42
a2840691b16aeb4e867ca59a7a1a67ef	Bacteria	Proteobacteria	Alphaproteobacteria	Caulobacterales	Caulobacteraceae	uncultured	NA	35	34	42	74	57	29	0	0	55	26	22	16	22	0	0	0	0	0	20	0	20	25	0	0	19	0	0	0	0	0	0	0
6816f65cdd1c68d43409989825b9a68b	Bacteria	Actinobacteria	Acidimicrobiia	IMCC26256	uncultured bacterium	uncultured bacterium	uncultured bacterium	0	0	10	12	15	0	0	0	8	0	0	0	0	5	0	7	0	0	5	0	0	0	0	0	0	21	29	46	30	90	123	95
0725958cde0f19d30fc83f5a707e1c15	Bacteria	Planctomycetes	Phycisphaerae	Phycisphaerales	Phycisphaeraceae	SM1A02	NA	21	25	40	30	77	64	11	0	15	0	26	6	12	6	0	7	0	11	10	7	0	22	8	5	23	0	0	0	0	25	44	0
49018bdd1a30d0dfdb75108f0982fccb	Bacteria	Actinobacteria	Actinobacteria	Frankiales	Cryptosporangiaceae	Cryptosporangium	NA	20	0	16	12	12	102	8	9	92	0	49	0	0	44	0	50	0	12	16	0	0	19	6	0	15	0	0	0	0	0	12	0
1550905acf301e550b1d06c276f90640	Unassigned	NA	NA	NA	NA	NA	NA	0	10	13	0	0	0	0	3	0	5	7	11	0	0	0	0	0	0	0	0	0	0	0	0	0	18	26	16	27	106	164	87
00753d12adbcec3ba9726ef4a1377331	Unassigned	NA	NA	NA	NA	NA	NA	0	6	0	0	0	0	0	0	9	0	0	0	0	0	0	0	0	0	0	3	0	0	0	0	0	15	29	48	16	92	133	142
3a609ca6a6eb3062345f2709c9ae6b48	Bacteria	Verrucomicrobia	Verrucomicrobiae	Opitutales	Opitutaceae	Opitutus	NA	0	0	0	0	0	0	0	0	0	0	0	0	0	0	0	0	0	0	0	0	0	0	0	0	0	24	63	58	38	83	103	123
ec7cd997672d5394cddfc0295aee78b5	Bacteria	Planctomycetes	Phycisphaerae	Tepidisphaerales	WD2101 soil group	uncultured bacterium	uncultured bacterium	0	0	0	0	17	0	0	0	0	0	0	0	0	0	0	0	0	0	0	0	0	0	0	0	0	0	26	30	26	97	220	76
111eba09af0c3c95e437e5dccd13b594	Unassigned	NA	NA	NA	NA	NA	NA	14	22	35	21	71	73	10	4	31	15	13	0	22	0	8	8	10	13	16	12	0	14	0	7	6	0	0	0	0	0	40	26
826add7bc948ce7c2f74d6c91c2cf937	Bacteria	Proteobacteria	Gammaproteobacteria	Betaproteobacteriales	Burkholderiaceae	Massilia	NA	0	0	0	0	0	0	0	0	0	0	0	0	0	0	0	0	0	0	0	0	0	17	0	0	0	13	39	43	24	83	137	135
44f72596af1e6ab2c2e2c0ccc47d5f3a	Bacteria	Chloroflexi	P2-11E	uncultured bacterium	uncultured bacterium	uncultured bacterium	uncultured bacterium	0	0	0	0	0	0	0	0	0	0	0	0	0	0	0	0	0	0	0	0	0	0	0	0	0	0	44	6	8	157	213	63
3775f01e569c650d12efc1bb9d578317	Bacteria	Proteobacteria	Alphaproteobacteria	Rhizobiales	Rhizobiales Incertae Sedis	Bauldia	NA	15	24	12	36	23	19	8	9	24	12	17	17	0	16	10	8	16	28	0	17	11	22	0	16	0	0	16	15	0	23	55	21
e20c83cac8ca2af3a0e776dcebefaf97	Unassigned	NA	NA	NA	NA	NA	NA	7	4	3	21	27	11	4	0	24	0	8	0	5	0	0	0	0	16	9	5	6	17	4	5	7	16	8	44	19	53	74	93
606fe7d38b398d7649ba2c75cf088f73	Bacteria	Gemmatimonadetes	Gemmatimonadetes	Gemmatimonadales	Gemmatimonadaceae	Gemmatimonas	NA	6	29	21	31	51	31	0	6	7	6	3	0	0	12	9	0	6	0	0	8	4	15	4	0	9	0	45	28	15	64	60	20
0c3587d82a13114180fdfd5c785b0a2b	Bacteria	Actinobacteria	Actinobacteria	Micromonosporales	Micromonosporaceae	Actinoplanes	NA	0	24	14	108	53	44	22	0	58	22	0	16	0	0	0	0	0	0	0	0	0	42	16	0	25	0	0	0	0	0	46	0
0b05c769cf1682e378fc773d5f3b815e	Unassigned	NA	NA	NA	NA	NA	NA	0	0	0	0	0	0	0	0	0	0	0	0	0	0	0	0	0	0	7	0	0	0	0	0	22	26	15	26	13	88	166	127
4f23e5210d45952474ba6ad613f3e664	Unassigned	NA	NA	NA	NA	NA	NA	16	5	18	46	33	25	5	11	25	28	13	32	0	7	7	12	12	23	16	13	38	20	5	18	23	0	0	0	0	16	22	0
1f64e4589f1d69347dc96cd87f37914c	Bacteria	Proteobacteria	Deltaproteobacteria	Myxococcales	Haliangiaceae	Haliangium	uncultured bacterium	0	15	11	22	21	19	0	0	20	0	7	0	0	0	0	0	0	5	10	0	0	16	12	14	11	0	24	22	22	73	92	73
50fc48d3881884fe8850a3560ca373a1	Bacteria	Acidobacteria	Holophagae	Subgroup 7	uncultured bacterium	uncultured bacterium	uncultured bacterium	0	18	32	22	17	22	17	0	0	15	0	17	0	0	0	0	0	17	0	0	0	13	0	0	0	0	29	31	11	77	108	42
e405a6746c773112d9e57378cc4ca60a	Bacteria	Proteobacteria	Alphaproteobacteria	Rhizobiales	Rhizobiaceae	Allorhizobium-Neorhizobium-Pararhizobium-Rhizobium	NA	14	26	25	43	39	0	0	15	69	28	40	13	0	0	14	23	0	0	11	0	0	51	0	33	17	0	0	0	0	0	0	26
2c9aea922883fc4b3fd52e70a0b8b4e7	Bacteria	Proteobacteria	Gammaproteobacteria	Betaproteobacteriales	A21b	NA	NA	0	0	12	0	0	0	0	0	11	0	0	0	0	0	0	0	0	0	0	0	0	0	0	0	0	0	45	58	39	100	147	74
64e7941d4cb738d64531c612071d48ff	Bacteria	Actinobacteria	Actinobacteria	Micromonosporales	Micromonosporaceae	Luedemannella	uncultured bacterium	0	37	0	59	57	45	10	25	36	17	20	0	10	13	17	0	18	0	0	0	0	39	12	19	0	0	0	0	0	6	45	0
8b49c8a3d4640f28a4f853fcbaeb79f3	Bacteria	Chloroflexi	Ktedonobacteria	Ktedonobacterales	Ktedonobacteraceae	uncultured	NA	0	14	33	49	72	51	30	0	28	42	0	32	0	0	0	0	0	0	0	0	0	17	0	18	51	0	0	0	0	28	20	0
3494761b78a70b7730e6e60d82be6953	Bacteria	Verrucomicrobia	Verrucomicrobiae	Chthoniobacterales	Terrimicrobiaceae	Terrimicrobium	NA	0	0	40	18	55	0	25	38	19	26	34	0	0	0	15	0	10	19	12	20	0	0	0	0	34	0	18	0	7	25	33	36
924168b8ff85a72ac32360e901445cd5	Bacteria	Actinobacteria	Actinobacteria	Catenulisporales	Catenulisporaceae	Catenulispora	NA	0	0	0	56	65	54	0	0	55	21	0	36	0	48	0	0	32	0	51	0	41	25	0	0	0	0	0	0	0	0	0	0
94a55541c72eaa0b462d7989eaf3f194	Bacteria	Gemmatimonadetes	Gemmatimonadetes	Gemmatimonadales	Gemmatimonadaceae	uncultured	NA	0	0	0	0	0	0	0	0	0	0	0	0	0	0	0	0	0	0	0	0	0	0	0	0	0	0	51	41	39	94	192	67
015f2466a8e7a328325bc7585d630338	Bacteria	Actinobacteria	Actinobacteria	Corynebacteriales	Mycobacteriaceae	Mycobacterium	NA	0	0	0	0	0	0	0	0	0	0	0	0	0	0	0	0	0	0	0	0	0	0	0	0	0	0	40	64	22	106	163	89
b9524adc2b2a618a12b0c281f0278840	Bacteria	Acidobacteria	Subgroup 6	NA	NA	NA	NA	0	0	0	0	0	0	0	0	0	0	0	0	0	0	0	0	0	0	0	0	0	0	0	0	0	0	0	61	0	111	185	127
7ff1806331b392cfddbc32b1bebd9ad8	Bacteria	Bacteroidetes	Bacteroidia	Sphingobacteriales	Sphingobacteriaceae	Mucilaginibacter	NA	25	19	14	54	0	89	16	16	25	0	16	0	28	0	14	16	0	16	17	0	0	27	0	26	15	0	0	0	0	26	24	0
bf2f23daaf7c99b0ef57d703ad915793	Bacteria	Bacteroidetes	Bacteroidia	Chitinophagales	Chitinophagaceae	uncultured	metagenome	24	25	37	37	0	30	28	18	33	28	28	18	0	0	15	0	5	18	31	15	0	32	0	0	30	0	0	0	0	0	31	0
02312f8f627bfe2eab5636a6811e1bb9	Bacteria	Acidobacteria	Blastocatellia (Subgroup 4)	Blastocatellales	Blastocatellaceae	JGI 0001001-H03	uncultured bacterium	0	0	0	0	13	0	0	0	0	0	0	0	0	0	0	0	0	0	8	0	0	0	0	0	6	18	31	36	20	74	138	139
20495d6b700ab1d634ab8c668ba307a3	Bacteria	Verrucomicrobia	Verrucomicrobiae	Chthoniobacterales	Chthoniobacteraceae	Candidatus Udaeobacter	uncultured bacterium	0	0	0	0	0	5	0	0	0	0	0	0	0	0	0	0	0	0	0	0	0	0	0	0	0	8	40	34	21	48	171	156
731fdb01251a3cd5ce298c3723ddac53	Bacteria	Proteobacteria	Alphaproteobacteria	Caulobacterales	Caulobacteraceae	uncultured	NA	26	26	26	37	43	43	13	12	19	0	0	0	13	0	0	0	0	0	0	0	22	24	10	0	28	0	31	17	11	15	47	18
59864f1898f92ccd21295260db95c3a0	Bacteria	Bacteroidetes	Bacteroidia	Cytophagales	Cytophagaceae	Cytophaga	uncultured bacterium	21	21	0	115	51	45	15	0	44	0	0	0	0	12	0	0	17	8	17	22	0	32	0	0	59	0	0	0	0	0	0	0
382f566a5a30c654bc414ddb2767ef24	Unassigned	NA	NA	NA	NA	NA	NA	20	31	55	0	29	43	13	0	53	10	0	12	0	13	0	15	14	0	0	0	31	39	27	18	36	0	0	0	0	12	0	7
5ae02e22adebbfb773996b57c889b016	Bacteria	Acidobacteria	Acidobacteriia	Solibacterales	Solibacteraceae (Subgroup 3)	Bryobacter	uncultured bacterium	0	9	11	9	42	17	0	0	9	0	0	0	0	0	0	11	0	0	0	0	0	0	0	0	11	17	35	29	23	54	129	72
78597052089059026b200026b7ccd033	Bacteria	Actinobacteria	Acidimicrobiia	IMCC26256	NA	NA	NA	0	0	0	0	0	0	0	0	0	0	19	0	0	0	0	0	0	0	0	0	0	0	0	0	0	22	44	38	30	105	155	65
d04ec87fa4364dbb9083a683ca62d414	Unassigned	NA	NA	NA	NA	NA	NA	10	0	12	15	0	14	0	11	11	0	12	5	0	0	0	9	7	0	6	15	0	15	5	0	0	7	5	11	14	82	115	96
b294cd8ff2983bd9c2f13e420286ccb7	Unassigned	NA	NA	NA	NA	NA	NA	0	0	17	14	45	28	0	0	13	19	0	0	14	0	8	0	0	0	0	0	0	0	0	0	0	0	33	34	0	56	107	89
54c234be086b04d9744cb515881a36fa	Bacteria	Actinobacteria	Thermoleophilia	Solirubrobacterales	67-14	uncultured bacterium	uncultured bacterium	0	0	0	22	60	0	0	0	28	29	28	0	0	0	0	0	0	0	0	0	0	0	0	22	0	0	47	49	0	82	60	50
94c6f74e6d2a6127d4a952da4c8e0a22	Bacteria	Proteobacteria	Gammaproteobacteria	Betaproteobacteriales	Burkholderiaceae	Ramlibacter	NA	0	61	34	35	70	78	0	0	21	12	10	0	11	11	9	0	0	0	0	0	12	0	0	0	0	0	27	18	8	0	28	30
f6f5f9d4ebf6f1746a15f566a97524b3	Bacteria	Proteobacteria	Gammaproteobacteria	Betaproteobacteriales	Burkholderiaceae	Massilia	NA	0	0	0	0	0	0	0	0	0	0	0	0	0	0	0	0	0	0	0	0	0	0	0	0	0	0	33	0	31	134	171	106
2f40921b61a7d31fe2aa631f70f197a5	Bacteria	Actinobacteria	Actinobacteria	Frankiales	Acidothermaceae	Acidothermus	bacterium Ellin5129	28	27	21	41	21	58	23	0	32	15	15	0	0	13	17	0	6	14	20	6	26	21	0	16	31	0	0	0	0	0	23	0
d78f5c366a950c9c84cdebb0eff15b8d	Bacteria	Acidobacteria	Acidobacteriia	Acidobacteriales	uncultured	uncultured bacterium	uncultured bacterium	20	18	21	27	36	48	0	0	0	0	0	0	0	0	0	0	0	0	0	0	0	20	0	0	13	0	37	24	0	57	58	95
c1f09291e645aa05284d53c7255bd777	Unassigned	NA	NA	NA	NA	NA	NA	21	30	20	40	81	66	16	0	26	6	11	18	0	0	0	0	12	18	14	11	18	13	0	0	26	0	0	0	0	10	16	0
bc446b4a7589415bf8c1075d6b88c575	Bacteria	Bacteroidetes	Bacteroidia	Chitinophagales	Chitinophagaceae	Parafilimonas	uncultured bacterium	0	0	0	0	29	0	0	0	0	0	0	0	0	0	0	0	0	0	0	0	0	0	0	0	0	0	0	54	0	90	144	154
c2202c87e89f25526892858ff22c4203	Bacteria	Bacteroidetes	Bacteroidia	Chitinophagales	Chitinophagaceae	Ferruginibacter	NA	0	0	29	27	41	57	0	0	0	17	12	0	26	19	0	15	0	0	0	0	15	20	9	22	29	0	43	0	0	0	61	28
e13e6b53999107ac6873b8aaa21fdc23	Bacteria	Acidobacteria	Acidobacteriia	Solibacterales	Solibacteraceae (Subgroup 3)	Candidatus Solibacter	NA	0	18	22	0	17	28	0	0	0	0	0	0	0	0	0	0	0	0	0	0	0	0	0	0	0	22	51	34	0	46	137	95
434ba104aac5bda364c5dd1dc3b57be5	Bacteria	Proteobacteria	Gammaproteobacteria	Xanthomonadales	Rhodanobacteraceae	Dokdonella	NA	34	13	24	74	0	21	0	14	34	0	23	16	0	0	0	18	34	36	0	0	12	35	0	0	0	0	0	0	0	12	69	0
b19107ddfd64e2b1e76821a45099d14e	Bacteria	Acidobacteria	Blastocatellia (Subgroup 4)	Blastocatellales	Blastocatellaceae	JGI 0001001-H03	uncultured bacterium	0	0	0	0	0	18	0	0	7	9	0	0	0	0	0	0	0	0	0	0	0	0	0	0	0	24	47	27	0	66	136	135
04535b76f069eb74ce4d4b2282a38944	Bacteria	Bacteroidetes	Bacteroidia	Chitinophagales	Chitinophagaceae	uncultured	NA	0	29	0	50	148	80	39	0	49	0	0	0	0	0	0	0	0	0	0	0	0	26	0	0	0	0	0	0	0	0	48	0
bc045070e32ce50048cc7fc5a6956f5a	Bacteria	Gemmatimonadetes	Gemmatimonadetes	Gemmatimonadales	Gemmatimonadaceae	uncultured	uncultured bacterium	0	0	25	0	0	0	0	0	0	0	0	0	0	0	0	0	0	0	0	0	0	0	0	0	0	0	47	49	0	86	148	114
25ec1c624fd8598c1f1bae005c671c89	Bacteria	Proteobacteria	Gammaproteobacteria	Gammaproteobacteria Incertae Sedis	Unknown Family	Acidibacter	NA	23	27	17	50	30	33	0	0	38	0	33	0	0	15	14	0	0	0	29	0	93	14	0	0	26	0	0	0	0	0	26	0
fe34c7e8ae9beee278eac92c392baf7a	Unassigned	NA	NA	NA	NA	NA	NA	17	37	13	28	104	38	31	6	28	9	8	15	0	5	8	5	9	15	8	0	0	30	0	11	0	0	0	0	0	6	36	0
7661fc2cf817d41ad85bce75fa0e11b9	Unassigned	NA	NA	NA	NA	NA	NA	61	17	0	22	8	19	13	0	60	17	39	0	0	22	20	0	21	34	10	10	42	14	0	0	23	0	0	0	0	0	15	0
c5500244f1d6814d77145910c2cc1afb	Bacteria	Proteobacteria	Alphaproteobacteria	Dongiales	Dongiaceae	Dongia	Dongia sp. GR1-03	19	22	17	93	17	57	0	16	51	15	10	9	0	0	12	18	9	0	22	0	22	0	0	23	35	0	0	0	0	0	0	0
f2fe458e48c43ea4abe8f6822db893cd	Bacteria	Proteobacteria	Gammaproteobacteria	Xanthomonadales	Xanthomonadaceae	uncultured	uncultured bacterium	9	0	24	31	24	0	17	0	32	12	0	0	10	12	0	0	0	0	0	17	11	21	7	12	0	0	23	26	14	72	74	18
f46f828f84dd31aee82d10f46e904804	Bacteria	Acidobacteria	Subgroup 6	NA	NA	NA	NA	20	37	32	0	0	0	11	0	37	18	0	0	0	0	0	0	0	21	0	0	0	0	0	0	0	0	0	0	0	92	134	64
e9f71042defb99538b0dc1ba7d47707b	Bacteria	Acidobacteria	Acidobacteriia	Solibacterales	Solibacteraceae (Subgroup 3)	Bryobacter	NA	0	0	0	0	30	0	0	0	0	0	0	0	0	0	0	0	0	0	0	0	0	0	0	8	7	16	32	31	17	70	143	112
adceba3dbd73f7ab344156b496c6a6ef	Bacteria	Acidobacteria	Acidobacteriia	Acidobacteriales	uncultured	NA	NA	11	9	17	60	30	16	7	7	25	31	0	8	7	7	11	0	6	8	15	14	5	12	5	0	13	4	21	19	0	28	47	22
56ed7e1094cc834037cb1f5e9e1b243c	Bacteria	Actinobacteria	Actinobacteria	Frankiales	Acidothermaceae	Acidothermus	uncultured bacterium	36	50	41	68	66	0	0	27	0	0	0	0	0	0	0	0	0	0	0	0	0	0	0	0	0	0	0	33	0	0	104	40
4e949407d5f76f3fe7bc184e098172d6	Bacteria	Actinobacteria	Actinobacteria	Micrococcales	Microbacteriaceae	Amnibacterium	NA	17	34	0	31	122	106	0	0	36	18	0	0	0	23	18	0	0	0	0	0	0	25	8	26	0	0	0	0	0	0	0	0
440b9d30315a6ee124ffde3944a0c791	Unassigned	NA	NA	NA	NA	NA	NA	0	17	0	31	72	0	0	0	0	18	0	0	0	0	0	0	10	0	0	0	0	0	0	0	0	0	31	33	0	67	89	96
540a7bfa2324956a1858077bfef78de4	Bacteria	Acidobacteria	Subgroup 6	NA	NA	NA	NA	8	28	52	0	21	0	0	12	27	15	22	15	14	7	7	0	0	9	0	0	0	8	16	0	0	10	14	18	0	33	72	54
77a0c1e6e051c83fb15f46c7a8d731ef	Bacteria	Armatimonadetes	Armatimonadia	Armatimonadales	uncultured bacterium	uncultured bacterium	uncultured bacterium	0	0	21	43	0	13	30	0	28	0	18	23	21	0	18	11	13	0	19	21	23	25	18	0	30	0	0	0	0	0	87	0
0fc3196f509ad53a03994db5e5d8d692	Unassigned	NA	NA	NA	NA	NA	NA	13	0	22	32	189	37	0	0	30	0	17	38	0	0	0	0	10	0	16	0	0	18	16	11	13	0	0	0	0	0	0	0
52f679ba2d97bcb6e3695b495598698b	Bacteria	Rokubacteria	NC10	Rokubacteriales	uncultured bacterium	uncultured bacterium	uncultured bacterium	0	0	0	5	0	0	0	0	5	0	6	0	0	3	0	0	0	0	0	0	5	0	0	0	0	16	42	34	25	84	146	91
ded5cfe210814467cb602fe17490afe0	Bacteria	Proteobacteria	Gammaproteobacteria	Betaproteobacteriales	Burkholderiaceae	NA	NA	19	25	28	36	20	74	31	18	35	18	17	31	0	0	0	0	0	0	0	0	12	12	0	0	25	0	0	0	0	0	26	34
dc5fe9c12c33e5c3820a0ea3f4601b52	Bacteria	Proteobacteria	Alphaproteobacteria	uncultured	uncultured bacterium	uncultured bacterium	uncultured bacterium	7	19	16	30	40	32	18	0	32	12	17	11	0	0	6	6	0	15	6	7	16	15	0	6	20	6	0	23	0	23	51	26
224cc5c9f5845c93d326c61a1728664f	Bacteria	Planctomycetes	Planctomycetacia	Planctomycetales	Schlesneriaceae	Schlesneria	NA	0	0	0	0	26	0	0	0	0	0	0	0	0	0	0	0	0	0	0	0	0	0	0	0	0	0	31	23	47	113	125	95
f8c1bf89511fb14038ef4c7ca411d75b	Bacteria	Verrucomicrobia	Verrucomicrobiae	Chthoniobacterales	Chthoniobacteraceae	Candidatus Udaeobacter	uncultured Verrucomicrobia bacterium	0	0	13	31	0	0	0	0	0	0	0	11	9	0	0	0	0	11	12	0	0	0	12	0	0	0	23	30	47	40	114	106
54ae4115ee34c0e007a0c10c88554d22	Bacteria	Actinobacteria	Actinobacteria	Pseudonocardiales	Pseudonocardiaceae	NA	NA	26	23	22	80	30	46	7	0	39	8	17	14	12	7	0	0	0	27	18	0	0	15	17	15	35	0	0	0	0	0	0	0
f8a65646a6e5b10f86bfdeb58ddd8e34	Unassigned	NA	NA	NA	NA	NA	NA	0	0	9	0	0	0	0	0	8	0	0	0	0	0	8	0	0	0	10	0	9	0	0	5	13	0	32	52	16	61	141	94
bd94771a946f8da2379042bb6f3ea2fd	Bacteria	Planctomycetes	Planctomycetacia	Isosphaerales	Isosphaeraceae	Aquisphaera	uncultured bacterium	0	0	0	0	0	22	0	0	0	0	17	0	0	0	0	0	0	0	0	0	0	0	0	0	0	0	45	41	36	67	143	87
159895a1a9e005556cb9ff09d3e3e60b	Bacteria	Planctomycetes	Planctomycetacia	Isosphaerales	Isosphaeraceae	NA	NA	0	0	0	0	0	0	0	0	0	0	0	0	0	0	0	0	0	0	0	0	0	0	0	0	0	0	42	69	56	84	102	105
66cae9b3a194aedc641b8779eae62cfd	Bacteria	Planctomycetes	Phycisphaerae	Tepidisphaerales	WD2101 soil group	NA	NA	0	12	0	0	27	26	8	0	0	11	18	15	11	0	0	0	0	0	0	0	13	0	0	0	17	20	34	28	0	87	69	61
b3b553eebc89d39cb62d2b6ff50bfbeb	Bacteria	Bacteroidetes	Bacteroidia	Sphingobacteriales	Sphingobacteriaceae	Mucilaginibacter	NA	9	23	25	18	121	82	27	14	19	11	11	0	0	18	0	0	0	10	7	0	0	0	8	0	10	0	0	0	0	9	33	0
231492b1da671faee85e4c327e63023c	Bacteria	Verrucomicrobia	Verrucomicrobiae	Chthoniobacterales	Chthoniobacteraceae	Chthoniobacter	NA	12	20	18	20	45	62	16	10	34	26	17	17	8	6	0	7	0	0	8	0	17	33	13	20	35	0	0	0	0	0	0	10
31411926e5270b2cec2a97f892f56b3c	Bacteria	Proteobacteria	Gammaproteobacteria	Gammaproteobacteria Incertae Sedis	Unknown Family	Acidibacter	NA	24	23	29	37	48	59	0	0	39	0	0	37	0	0	0	0	0	18	0	0	0	33	0	36	0	0	19	0	0	21	31	0
57e0ebfce89ef08820a6e476af67381e	Bacteria	Acidobacteria	Acidobacteriia	Acidobacteriales	Acidobacteriaceae (Subgroup 1)	Acidipila	uncultured bacterium	16	0	0	0	0	0	0	0	0	0	0	24	0	6	0	8	0	0	0	14	0	7	0	0	0	0	23	34	27	80	121	94
99399f88e7035751ee7f1a31c8fa0b43	Bacteria	Proteobacteria	Alphaproteobacteria	Rhizobiales	Rhizobiales Incertae Sedis	Nordella	NA	0	0	7	0	14	18	0	0	0	0	0	0	0	0	0	0	0	0	0	0	0	0	0	0	0	17	12	52	11	73	170	80
1436386a4d3111e64fb5ea7778faa288	Bacteria	Planctomycetes	Planctomycetacia	Planctomycetales	Schlesneriaceae	Schlesneria	NA	13	7	23	13	49	27	22	7	65	11	29	16	0	15	0	9	0	0	14	16	0	23	0	12	25	0	0	0	0	0	57	0
bcaf0698fd172416d3e25019eccc453d	Bacteria	Proteobacteria	Gammaproteobacteria	Betaproteobacteriales	Burkholderiaceae	uncultured	NA	30	34	40	68	81	34	0	27	38	0	0	0	0	0	0	0	13	27	0	0	0	42	0	0	0	0	0	0	0	0	19	0
3f48bfb2ae9d874da34ffd427b72e14e	Unassigned	NA	NA	NA	NA	NA	NA	21	8	0	38	29	31	8	10	42	13	9	0	0	10	15	0	9	28	11	9	0	15	0	0	17	0	0	0	0	0	129	0
b97cd4df3e482a5d4405f905dadabc57	Bacteria	Proteobacteria	Gammaproteobacteria	Betaproteobacteriales	Burkholderiaceae	Pelomonas	Ambiguous_taxa	0	29	0	92	75	25	0	0	0	0	0	22	17	0	0	0	0	0	23	112	25	24	0	0	0	0	0	0	0	8	0	0
47082eb92759c2179725fe69f11672c5	Bacteria	Proteobacteria	Gammaproteobacteria	Betaproteobacteriales	Burkholderiaceae	Variovorax	NA	12	31	42	0	49	54	0	0	46	16	21	0	0	0	14	22	17	0	13	0	21	35	25	9	0	0	0	0	0	0	23	0
8ddee9e49425ed9a6fc83ba40dd2a2ac	Bacteria	Proteobacteria	Deltaproteobacteria	Myxococcales	Haliangiaceae	Haliangium	uncultured bacterium	0	55	50	31	49	33	20	0	120	0	52	0	0	0	0	0	0	0	0	0	0	40	0	0	0	0	0	0	0	0	0	0
bb0f4ff5cd4acd8cf6bdbf3b93e2605c	Bacteria	Proteobacteria	Deltaproteobacteria	Myxococcales	Phaselicystidaceae	Phaselicystis	uncultured bacterium	30	46	13	51	52	33	13	15	0	0	21	16	11	0	12	0	0	13	31	0	16	28	0	16	0	0	0	14	0	0	18	0
4bf32dd49a1caa363b5f9c81ad582c4f	Unassigned	NA	NA	NA	NA	NA	NA	0	0	16	26	22	45	66	16	52	0	11	27	0	0	0	0	0	14	27	0	7	19	8	18	50	0	0	0	9	16	0	0
75a66524049c5a9bf4d87d3646d9464a	Bacteria	Verrucomicrobia	Verrucomicrobiae	Pedosphaerales	Pedosphaeraceae	bacterium Ellin517	bacterium Ellin517	6	0	0	0	9	0	0	4	9	0	0	0	0	0	0	0	0	0	10	0	0	0	0	0	4	10	33	54	18	80	112	100
7700fa4267cd975dc053e42bf331774a	Unassigned	NA	NA	NA	NA	NA	NA	23	17	0	69	54	28	0	11	56	17	26	19	0	0	20	0	0	20	18	18	0	24	17	11	0	0	0	0	0	0	0	0
f124b6833c6280fb6256dd3824f66ade	Bacteria	Acidobacteria	Acidobacteriia	Solibacterales	Solibacteraceae (Subgroup 3)	Candidatus Solibacter	NA	0	22	0	44	0	42	0	0	30	0	0	0	49	0	0	0	0	0	0	0	0	0	0	0	21	0	23	46	0	63	80	28
2a23a95874d2269511e21a2d95bea522	Bacteria	Acidobacteria	Acidobacteriia	Acidobacteriales	Acidobacteriaceae (Subgroup 1)	Terriglobus	NA	22	40	31	39	77	67	39	0	29	0	37	0	0	0	0	0	0	29	0	0	0	38	0	0	0	0	0	0	0	0	0	0
452291050c940b2da4f7e0038a41dcd2	Unassigned	NA	NA	NA	NA	NA	NA	0	0	0	0	8	0	0	0	0	0	0	0	0	0	4	0	0	0	0	0	0	0	0	0	0	0	33	76	14	62	206	45
94ffe12a1e47cef08005f10f64558f58	Bacteria	Acidobacteria	Acidobacteriia	Solibacterales	Solibacteraceae (Subgroup 3)	Bryobacter	uncultured bacterium	12	26	20	41	27	22	0	22	22	0	19	17	12	6	20	4	0	17	13	8	0	17	6	8	19	0	13	0	0	13	45	18
44963d35354d9ba0eac83b8e8d8004d2	Unassigned	NA	NA	NA	NA	NA	NA	16	0	30	69	30	32	17	12	12	14	22	15	0	0	0	0	4	21	0	0	12	20	0	0	26	0	0	0	0	39	14	41
b503ed3ad0ce60b36b5f9ee9c0630341	Bacteria	Proteobacteria	Deltaproteobacteria	Myxococcales	Haliangiaceae	Haliangium	metagenome	0	0	17	32	113	47	19	0	60	0	13	18	0	20	0	0	0	12	32	0	21	0	13	0	29	0	0	0	0	0	0	0
90e323667ec9c20d2869c791783cbde6	Unassigned	NA	NA	NA	NA	NA	NA	0	0	0	0	5	0	0	0	0	0	0	0	0	0	0	0	0	0	0	0	0	0	0	0	0	0	46	0	27	152	125	91
b903d4497b1528779e2fc14795ec46fb	Bacteria	Proteobacteria	Alphaproteobacteria	Caulobacterales	Caulobacteraceae	Asticcacaulis	NA	30	44	35	82	71	41	19	0	34	0	0	0	15	0	0	0	0	0	0	0	0	0	0	30	27	0	0	0	0	0	0	17
e25afafd753b6625d7490321341623a2	Bacteria	Proteobacteria	Alphaproteobacteria	Rhizobiales	Xanthobacteraceae	uncultured	uncultured bacterium	0	0	0	0	0	0	0	0	0	0	0	0	0	0	0	0	0	0	0	0	0	0	0	0	0	0	32	45	0	140	112	116
4479e71a476fd454393075012dffec05	Bacteria	Actinobacteria	Thermoleophilia	Gaiellales	uncultured	uncultured bacterium	uncultured bacterium	0	0	18	31	19	9	11	0	15	18	0	7	0	17	0	0	0	9	0	16	0	13	0	11	10	7	21	40	0	79	56	37
87d662e1ccfdd7bd0f6d01b2dabe4c8d	Bacteria	Actinobacteria	Actinobacteria	Micrococcales	Microbacteriaceae	Salinibacterium	NA	0	0	0	70	100	74	0	32	89	0	0	0	0	0	0	0	0	0	0	0	0	0	0	36	0	0	0	0	0	0	43	0
a5ea4724933efc67e9233f266324cc32	Bacteria	Proteobacteria	Gammaproteobacteria	Betaproteobacteriales	Burkholderiaceae	Massilia	NA	30	51	33	33	34	32	20	0	34	10	22	18	11	7	11	15	0	25	0	0	14	20	17	0	0	0	0	0	0	0	5	0
d92eef4be14ca64478d0b14eb11c652e	Bacteria	Verrucomicrobia	Verrucomicrobiae	Opitutales	Opitutaceae	Lacunisphaera	NA	21	0	0	69	76	0	0	0	0	26	43	0	0	0	0	0	0	0	20	0	0	71	0	27	50	0	0	0	0	0	0	39
535f1e5956a3e98c1c2330ed54d19df2	Bacteria	Proteobacteria	Gammaproteobacteria	Enterobacteriales	Enterobacteriaceae	Pantoea	Ambiguous_taxa	0	37	0	23	83	26	17	24	29	20	17	0	9	9	14	14	0	0	0	0	8	111	0	0	0	0	0	0	0	0	0	0
15696e2d48e060fe61d3ce892b2e3c31	Bacteria	Chloroflexi	Ktedonobacteria	Ktedonobacterales	Ktedonobacteraceae	HSB OF53-F07	uncultured Ktedonobacter sp.	0	0	0	12	0	0	0	0	0	0	0	0	0	0	0	0	0	0	0	0	0	0	0	0	0	41	41	42	25	42	131	107
b9d39534c0f278502d63ed3606164709	Bacteria	Proteobacteria	Alphaproteobacteria	Elsterales	uncultured	uncultured bacterium	uncultured bacterium	0	11	0	17	10	0	0	0	0	11	0	0	0	0	0	0	0	7	0	0	7	0	0	0	0	0	0	42	40	90	155	49
d0f5400d922095b6c405758519537b42	Bacteria	Acidobacteria	Acidobacteriia	Solibacterales	Solibacteraceae (Subgroup 3)	Bryobacter	uncultured bacterium	12	0	36	0	0	0	0	0	5	0	0	14	9	0	0	0	0	0	0	0	0	0	0	0	0	0	43	35	33	58	120	74
8a58f4d9369c25d78b985850e2787dc0	Bacteria	Proteobacteria	Alphaproteobacteria	Caulobacterales	Hyphomonadaceae	SWB02	uncultured bacterium	26	0	0	54	46	26	0	0	30	17	8	0	0	0	0	0	0	9	0	14	0	0	12	11	25	0	0	18	0	43	55	44
8086552609fdd576dcc74a497a728ba4	Bacteria	Proteobacteria	Alphaproteobacteria	Sphingomonadales	Sphingomonadaceae	Sphingomonas	NA	25	0	0	23	69	39	0	0	22	43	25	0	0	34	0	14	19	0	0	26	47	0	15	0	0	0	0	0	0	0	37	0
3707e15a52d5db0658242e6d58260b6c	Bacteria	Proteobacteria	Deltaproteobacteria	Myxococcales	Haliangiaceae	Haliangium	uncultured bacterium	27	0	29	59	30	0	0	0	29	25	34	0	0	18	0	0	0	0	15	25	0	40	0	28	25	0	0	0	0	0	54	0
3c9e456a25d686be8404f0002f42b4c7	Bacteria	Acidobacteria	Blastocatellia (Subgroup 4)	Pyrinomonadales	Pyrinomonadaceae	RB41	uncultured bacterium	0	0	0	0	0	0	0	0	0	0	0	0	0	0	0	0	0	0	0	0	0	0	0	0	0	28	64	0	37	80	144	85
a08ef27593483011beb47b58999c54e3	Bacteria	Bacteroidetes	Bacteroidia	Cytophagales	Cytophagaceae	Cytophaga	uncultured bacterium	0	15	3	94	74	57	13	0	49	10	0	0	0	13	16	15	0	16	9	8	6	20	0	0	14	0	0	0	0	5	0	0
3caddd09771415ef4a8954a004918860	Bacteria	Verrucomicrobia	Verrucomicrobiae	Chthoniobacterales	Chthoniobacteraceae	Candidatus Udaeobacter	NA	0	0	0	0	0	0	0	0	0	0	0	0	0	0	0	0	0	0	0	0	0	0	0	0	0	0	0	56	42	84	98	157
72d33aa0b7f58d201f1c5ee13b025743	Bacteria	Bacteroidetes	Bacteroidia	Cytophagales	Microscillaceae	uncultured	uncultured bacterium	32	22	23	67	47	50	0	0	33	21	17	32	0	0	0	0	0	0	0	22	16	18	0	0	25	0	0	0	0	11	0	0
fef0bf1d85af96cf870ee8e905019b5d	Bacteria	Verrucomicrobia	Verrucomicrobiae	Chthoniobacterales	Chthoniobacteraceae	Chthoniobacter	metagenome	19	25	39	22	27	0	0	0	19	0	14	25	22	19	11	0	12	0	31	23	12	24	18	22	41	0	10	0	0	0	0	0
88cbac74e17894f29e95464a1832ee93	Bacteria	Proteobacteria	Gammaproteobacteria	Betaproteobacteriales	Burkholderiaceae	Ramlibacter	NA	0	8	16	18	24	25	0	0	0	11	0	0	0	0	0	0	0	6	0	0	0	0	0	0	0	0	16	28	19	69	125	70
42fbddad8a098579cf2412325c7aaaa9	Bacteria	Actinobacteria	Actinobacteria	Micrococcales	Micrococcaceae	Arthrobacter	NA	0	0	0	0	26	0	0	0	0	0	0	0	0	0	0	0	0	0	0	0	0	0	0	0	0	0	0	59	34	94	61	161
480bc4cbbeadce518acb5fd9a64d04b9	Bacteria	Verrucomicrobia	Verrucomicrobiae	Chthoniobacterales	Chthoniobacteraceae	Chthoniobacter	uncultured bacterium	10	0	0	12	95	13	40	13	47	0	0	28	0	0	0	18	16	29	0	16	0	25	0	0	26	0	0	0	0	0	30	16
99af1ad61520eca5db531232bb909bb5	Bacteria	Proteobacteria	Gammaproteobacteria	Betaproteobacteriales	Burkholderiaceae	Ramlibacter	NA	23	34	31	31	53	80	0	0	25	7	8	0	11	10	0	0	0	0	11	0	0	31	0	0	22	0	10	0	0	28	18	0
d71c9ab4f4c2ac1e768ce0eb67566f97	Bacteria	Acidobacteria	Acidobacteriia	Subgroup 2	uncultured bacterium	uncultured bacterium	uncultured bacterium	0	0	0	0	0	0	0	0	0	0	0	0	0	0	0	0	0	0	0	0	0	0	0	0	0	10	50	29	38	87	116	103
75e4ade1980e1f9e9d67875d98c1aae3	Bacteria	Planctomycetes	Phycisphaerae	Tepidisphaerales	WD2101 soil group	uncultured bacterium	uncultured bacterium	0	0	0	0	0	22	0	0	0	0	0	0	0	0	0	0	0	0	0	0	0	0	0	0	0	0	39	46	0	68	144	113
a40640849cf1565be3bb2844a1a1feb5	Unassigned	NA	NA	NA	NA	NA	NA	6	18	20	0	44	35	0	17	25	10	0	13	12	0	0	0	11	21	0	18	0	24	0	0	36	0	0	18	0	19	32	52
ee54c0bc7e5ef027970553ef1d68e75f	Bacteria	Actinobacteria	Actinobacteria	Micromonosporales	Micromonosporaceae	NA	NA	25	41	26	42	64	38	11	0	26	0	0	20	16	18	16	0	0	23	24	0	0	14	0	9	0	0	0	0	0	0	18	0
01887a7390ca826e1f966e13898f4c48	Unassigned	NA	NA	NA	NA	NA	NA	0	0	0	0	0	0	0	0	0	0	0	0	0	0	0	0	0	0	0	0	0	0	0	0	0	7	54	44	19	70	153	84
979aa426f4aaf3695fe8f87985b54ee4	Bacteria	Acidobacteria	Acidobacteriia	Acidobacteriales	uncultured	NA	NA	0	0	7	0	0	0	0	0	0	0	0	0	0	0	0	0	0	0	0	0	0	0	0	0	13	22	49	40	21	70	150	58
2b7960ee89b16556d1a031f887ab1738	Bacteria	Acidobacteria	Blastocatellia (Subgroup 4)	Pyrinomonadales	Pyrinomonadaceae	RB41	uncultured bacterium	19	0	27	27	37	55	40	0	11	0	0	24	14	11	10	0	15	16	21	15	7	17	0	14	0	0	0	0	0	14	20	15
d106d7ce9597c1ac0ed7e0a51c5d79b5	Bacteria	Planctomycetes	Phycisphaerae	Tepidisphaerales	WD2101 soil group	uncultured planctomycete	uncultured planctomycete	0	13	33	12	13	39	9	0	23	0	0	0	0	5	0	0	0	9	0	4	0	0	0	0	13	0	63	38	29	41	85	0
93c7a08f7e458eeefd0c581a5415b208	Bacteria	Acidobacteria	Blastocatellia (Subgroup 4)	Pyrinomonadales	Pyrinomonadaceae	RB41	uncultured bacterium	0	0	7	0	0	0	0	0	0	0	0	0	0	0	0	5	0	0	0	0	0	0	0	0	0	0	46	39	17	91	156	68
153f0d41f20b6a3b03767d35944c6055	Bacteria	Proteobacteria	Alphaproteobacteria	Rhizobiales	Xanthobacteraceae	uncultured	NA	0	0	0	0	0	0	0	0	0	0	6	0	0	0	0	0	0	0	0	0	0	0	0	0	0	0	0	53	48	71	184	67
c485e3190edbf3df6f6a51a598285f76	Unassigned	NA	NA	NA	NA	NA	NA	14	41	38	0	42	73	0	12	11	0	8	18	10	20	11	10	0	11	8	13	9	8	0	0	0	0	38	0	0	14	0	19
e7155a3a49eaa56d78fe24765ca3d4ba	Bacteria	Actinobacteria	Thermoleophilia	Gaiellales	uncultured	uncultured bacterium	uncultured bacterium	0	0	0	0	21	22	0	0	0	0	0	0	0	0	0	0	0	0	0	0	0	0	0	0	0	36	30	49	37	73	112	48
853fb73552bfc23d80e4a926f7ace08d	Bacteria	Acidobacteria	Subgroup 6	Unknown Order	Unknown Family	Vicinamibacter	uncultured bacterium	0	22	31	12	25	82	16	11	27	0	9	22	14	0	0	9	0	13	0	0	10	13	12	9	0	0	0	0	0	29	39	21
b5ed307242b4e36fdb846f7445b1112d	Unassigned	NA	NA	NA	NA	NA	NA	0	0	0	29	15	39	18	0	24	0	13	12	0	0	0	0	0	15	0	0	13	0	11	24	17	0	34	0	17	41	29	75
ca40147d521a105c09c06974b01939a2	Bacteria	Planctomycetes	Planctomycetacia	Gemmatales	Gemmataceae	Gemmata	uncultured bacterium	0	23	20	32	60	39	36	0	0	0	38	38	29	0	0	0	0	26	0	0	0	0	0	31	0	0	0	20	0	34	0	0
35ad47bb37e67c6eb0c4c0e6433a71a2	Bacteria	Acidobacteria	Subgroup 6	NA	NA	NA	NA	0	9	0	15	15	0	0	0	0	10	0	0	0	0	0	0	0	0	0	0	0	0	0	0	18	11	27	33	25	66	80	117
92438dcba7b230a0d491b15276d694c5	Bacteria	Proteobacteria	Gammaproteobacteria	Betaproteobacteriales	Nitrosomonadaceae	Ellin6067	uncultured bacterium	0	0	0	0	6	0	0	0	0	0	0	0	0	0	0	0	0	0	0	0	0	0	0	0	0	0	42	50	25	98	137	68
7ff243f0e20eb03a4b519e4ffbb4578e	Unassigned	NA	NA	NA	NA	NA	NA	6	20	26	30	30	36	11	0	18	4	18	15	10	12	0	0	5	0	17	11	6	20	9	5	6	0	0	13	9	32	41	15
9857cbe504c14686818d0e373a9d08d3	Bacteria	Actinobacteria	Actinobacteria	Micromonosporales	Micromonosporaceae	Catellatospora	NA	0	0	27	36	83	60	35	0	44	0	34	25	0	19	0	0	0	0	41	0	0	0	0	0	0	0	0	0	0	0	21	0
cd943b3dda2f7c8c8bf7f2c0ffbf47b1	Bacteria	Proteobacteria	Alphaproteobacteria	Rhizobiales	Xanthobacteraceae	Bradyrhizobium	NA	0	0	0	0	101	72	0	0	0	0	0	0	0	0	0	0	0	0	0	0	0	0	0	50	0	0	0	0	0	93	109	0
c9ee861694654cce78cd0c68e9047510	Bacteria	Verrucomicrobia	Verrucomicrobiae	Pedosphaerales	Pedosphaeraceae	uncultured bacterium	uncultured bacterium	0	0	0	0	16	19	0	0	0	0	11	0	0	0	0	5	0	0	8	15	0	9	0	10	18	0	31	44	14	65	67	92
b36bbcae1deeee9802074ca881b334b9	Bacteria	Acidobacteria	Blastocatellia (Subgroup 4)	Pyrinomonadales	Pyrinomonadaceae	RB41	uncultured Acidobacteria bacterium	0	0	0	0	0	0	0	0	0	0	0	0	0	0	0	0	0	0	0	8	9	0	0	0	0	58	27	0	32	66	136	88
8a363018920c0c3011d3db895eaebe20	Bacteria	Proteobacteria	Alphaproteobacteria	Micropepsales	Micropepsaceae	uncultured	NA	0	0	0	72	75	89	0	0	60	0	0	0	0	0	0	0	0	0	0	0	0	0	0	0	0	0	0	0	0	0	128	0
fd24d2fcc67b14b722f8e1edbcd42677	Bacteria	Proteobacteria	Deltaproteobacteria	Myxococcales	mle1-27	uncultured proteobacterium	uncultured proteobacterium	16	16	35	43	41	45	0	0	17	7	32	0	14	12	10	8	0	13	8	13	0	28	0	10	11	0	0	0	0	0	30	14
19b3d8f318ac347c7452bac87597313c	Bacteria	Acidobacteria	Acidobacteriia	Acidobacteriales	Koribacteraceae	Candidatus Koribacter	NA	0	8	14	17	24	21	0	0	13	0	0	0	0	0	5	0	0	4	6	0	0	0	0	0	16	11	42	31	14	43	73	81
493e8855d32319b10e73e580d8a46474	Bacteria	Bacteroidetes	Bacteroidia	Chitinophagales	Chitinophagaceae	Chitinophaga	NA	0	0	50	40	221	0	0	0	0	12	0	0	14	0	0	0	0	0	32	0	0	36	0	18	0	0	0	0	0	0	0	0
df89257c9fcb00a5c4c38855b2c2082a	Bacteria	Verrucomicrobia	Verrucomicrobiae	Methylacidiphilales	Methylacidiphilaceae	uncultured	uncultured bacterium	18	14	19	22	16	17	42	0	24	10	23	33	0	0	10	10	0	0	26	15	0	33	17	31	22	0	0	0	0	0	20	0
479dc3f53f9573f4dbfac757913332ed	Bacteria	Acidobacteria	Subgroup 6	uncultured bacterium	uncultured bacterium	uncultured bacterium	uncultured bacterium	0	0	10	0	0	0	0	0	0	13	0	0	0	0	0	0	0	0	0	0	0	0	0	0	0	22	59	44	0	80	105	89
d5fc2e3cb55becc8f2a358d42fbf6950	Bacteria	Gemmatimonadetes	Gemmatimonadetes	Gemmatimonadales	Gemmatimonadaceae	uncultured	uncultured bacterium	0	0	0	0	0	0	0	12	0	0	0	0	0	0	0	0	0	0	0	0	0	0	0	13	0	0	51	43	0	71	127	105
0d652448c7a6b2ab97da8879eb6100eb	Bacteria	Proteobacteria	Alphaproteobacteria	Micropepsales	Micropepsaceae	uncultured	NA	0	27	0	67	63	84	0	0	32	45	32	0	0	0	0	0	0	0	25	0	0	0	0	0	46	0	0	0	0	0	0	0
8ac03270c78034b50c152c7aab92486c	Bacteria	Proteobacteria	Alphaproteobacteria	Rhizobiales	Xanthobacteraceae	uncultured	NA	0	0	0	0	0	0	0	0	0	0	0	0	0	0	0	0	0	0	0	0	0	0	0	0	0	0	46	51	25	116	182	0
b47b8cded17e68d33ef97dbab10cdcd1	Bacteria	Proteobacteria	Gammaproteobacteria	Betaproteobacteriales	Burkholderiaceae	Duganella	Duganella sp. OV510	14	0	0	0	29	22	19	0	6	14	25	0	0	16	0	19	14	12	8	21	13	22	10	23	24	0	0	21	15	34	2	36
0a2ec26e777cb5648029375181e70999	Bacteria	Actinobacteria	Actinobacteria	Catenulisporales	Catenulisporaceae	Catenulispora	NA	23	0	0	52	0	22	31	0	33	34	0	34	0	0	18	0	0	21	49	0	31	30	0	0	41	0	0	0	0	0	0	0
4b9d82b664651352ea86d3ff2594526e	Bacteria	Actinobacteria	Actinobacteria	Frankiales	Frankiaceae	Jatrophihabitans	uncultured bacterium	0	0	0	0	0	0	0	0	0	28	237	30	0	0	0	0	0	0	0	0	0	0	0	20	29	0	0	0	41	34	0	0
024844086f21dc6d1de6e1a0f17bdfea	Bacteria	Bacteroidetes	Bacteroidia	Chitinophagales	Chitinophagaceae	uncultured	NA	17	9	17	34	5	38	10	7	14	10	27	10	4	9	8	25	2	4	6	4	27	40	4	5	33	0	0	0	0	21	28	0
6f2ec6c0ee6daf37e05f3adb0262048f	Bacteria	Bacteroidetes	Bacteroidia	Sphingobacteriales	Sphingobacteriaceae	Mucilaginibacter	NA	0	19	5	20	143	22	0	0	40	12	19	0	0	0	42	0	15	23	11	0	0	13	0	0	11	0	0	0	0	0	22	0
19794781a22338deb1e9ea65002b2f57	Bacteria	Chloroflexi	Ktedonobacteria	Ktedonobacterales	Ktedonobacteraceae	HSB OF53-F07	uncultured Ktedonobacter sp.	0	0	0	0	0	0	0	0	0	0	0	0	0	0	0	0	0	0	0	0	0	0	0	0	0	49	0	0	0	62	196	110
841ac213222ca7b388b48a02acd1996b	Bacteria	Proteobacteria	Alphaproteobacteria	Acetobacterales	Acetobacteraceae	Acidiphilium	uncultured bacterium	0	0	0	0	20	0	0	0	0	0	0	0	0	0	6	0	0	0	0	0	0	8	8	10	0	13	57	45	11	96	106	36
f99d4a6710489b87aff1cade32608d0b	Bacteria	Bacteroidetes	Bacteroidia	Chitinophagales	Chitinophagaceae	Parafilimonas	uncultured bacterium	0	0	0	0	34	22	0	8	0	0	0	0	0	0	0	0	0	0	0	0	0	0	17	0	22	0	37	24	0	58	103	88
08a83b71e14772631029a5fbc7438bf8	Bacteria	Planctomycetes	Planctomycetacia	Isosphaerales	Isosphaeraceae	Singulisphaera	NA	0	0	0	0	41	21	0	0	0	0	0	0	0	0	0	0	0	0	0	0	0	0	0	0	0	0	0	54	0	91	157	49
a78ca357d7857b382759ff4f0eddf591	Bacteria	Proteobacteria	Alphaproteobacteria	Micropepsales	Micropepsaceae	uncultured	NA	0	0	0	0	0	0	0	0	0	0	0	0	0	0	0	0	0	0	0	0	0	0	0	0	0	0	42	0	43	66	149	113
f4a2350622c9086370cafa7db5233d02	Bacteria	Proteobacteria	Alphaproteobacteria	Caulobacterales	Hyphomonadaceae	SWB02	uncultured bacterium	0	16	26	14	18	20	19	0	10	0	17	26	8	0	0	0	18	0	12	0	14	17	14	12	14	0	0	8	10	38	48	33
f7171e55de24d2601cc7823775717bf4	Bacteria	Chloroflexi	Ktedonobacteria	C0119	uncultured Chloroflexi bacterium	uncultured Chloroflexi bacterium	uncultured Chloroflexi bacterium	0	20	0	28	109	78	16	0	28	22	9	10	0	8	13	9	6	20	0	0	0	15	10	0	11	0	0	0	0	0	0	0
0f3830e34fa72d99a7c760be3abbeada	Bacteria	Proteobacteria	Gammaproteobacteria	Xanthomonadales	Xanthomonadaceae	Arenimonas	NA	0	19	0	31	33	41	0	0	0	0	0	0	0	0	0	0	0	0	7	0	0	19	0	0	0	0	0	30	21	46	71	93
857ba9ec3d2579de413bac58d42d1265	Bacteria	Acidobacteria	Acidobacteriia	Solibacterales	Solibacteraceae (Subgroup 3)	Candidatus Solibacter	uncultured bacterium	0	0	0	0	0	0	0	0	0	0	0	0	0	0	0	0	0	0	0	0	0	0	0	0	0	38	27	50	21	63	132	80
c1a17facdb25f2916fdf674da6e2849e	Bacteria	Verrucomicrobia	Verrucomicrobiae	Pedosphaerales	Pedosphaeraceae	NA	NA	14	7	13	14	9	29	24	0	10	37	0	7	22	0	15	0	0	28	0	10	18	16	0	5	20	0	10	6	23	20	43	10
993b1e678a98a3ff8aae2eb08d350074	Unassigned	NA	NA	NA	NA	NA	NA	0	21	13	49	35	36	6	0	35	14	14	22	9	11	6	11	7	0	27	14	8	12	10	11	24	0	0	0	0	0	9	6
ac5b79539edb7a9e749f19164d2d2db4	Bacteria	Acidobacteria	Acidobacteriia	Acidobacteriales	Acidobacteriaceae (Subgroup 1)	uncultured	NA	9	0	18	22	22	31	0	0	8	0	0	0	12	0	0	0	0	8	10	0	0	0	14	0	15	15	36	23	0	27	78	62
10fdcedc02dd89bf4fee2708c88678e0	Bacteria	Actinobacteria	Actinobacteria	Corynebacteriales	Mycobacteriaceae	Mycobacterium	NA	0	0	12	38	29	13	0	0	19	0	9	13	0	0	8	0	0	0	20	33	0	0	0	0	7	21	25	0	0	76	43	43
195ab2b4f364c8b378c0673ca0f10df9	Bacteria	Proteobacteria	Deltaproteobacteria	Myxococcales	Haliangiaceae	Haliangium	uncultured bacterium	24	17	22	42	13	37	0	0	28	22	23	23	15	0	12	0	0	17	16	13	0	18	0	12	31	0	0	0	0	0	15	8
3b61dc0d3fcc163f2ad9231a988a1991	Bacteria	Proteobacteria	Deltaproteobacteria	Myxococcales	P3OB-42	NA	NA	6	55	29	38	62	110	0	29	0	0	6	9	6	11	5	0	0	0	0	0	0	10	0	0	0	0	32	0	0	0	0	0
b6445320d215a1d2cb76e5969e398830	Bacteria	Verrucomicrobia	Verrucomicrobiae	Chthoniobacterales	Chthoniobacteraceae	Candidatus Udaeobacter	uncultured Verrucomicrobia bacterium	9	11	15	0	33	22	0	0	9	8	13	0	0	0	0	0	10	0	0	13	13	16	0	12	17	34	3	46	30	15	40	38
65bbbcff742b91481006e306e1e8821c	Bacteria	Bacteroidetes	Bacteroidia	Sphingobacteriales	Sphingobacteriaceae	Mucilaginibacter	NA	17	29	26	0	30	64	32	12	23	16	22	0	0	0	17	0	0	20	13	0	0	0	18	18	26	0	0	0	0	0	24	0
9505fced72157469b1d328d1f989a3e7	Bacteria	Proteobacteria	Alphaproteobacteria	Rhizobiales	Xanthobacteraceae	uncultured	uncultured bacterium	0	0	0	32	0	0	0	0	0	0	0	0	0	0	0	0	0	0	0	0	0	0	0	0	0	0	44	53	0	88	96	94
9ca44b4be6c3e56d0c2ebdf56d94e1b4	Unassigned	NA	NA	NA	NA	NA	NA	13	13	13	31	36	60	5	6	15	0	0	18	6	10	8	6	10	12	34	18	16	21	6	7	24	0	0	0	0	0	9	8
924990c358708484ef71756e20153a24	Bacteria	Verrucomicrobia	Verrucomicrobiae	Pedosphaerales	Pedosphaeraceae	uncultured Verrucomicrobia bacterium	uncultured Verrucomicrobia bacterium	0	0	0	11	0	0	0	0	0	0	0	0	0	0	0	0	0	0	0	0	0	0	0	0	0	0	45	37	0	77	115	120
61a4015fe0fa3de1c1f11b13591dcd67	Bacteria	Verrucomicrobia	Verrucomicrobiae	Chthoniobacterales	Xiphinematobacteraceae	Candidatus Xiphinematobacter	uncultured bacterium	0	0	0	0	0	0	0	0	0	9	0	0	0	0	0	0	0	0	0	0	0	7	0	0	0	34	48	0	22	95	105	84
0269d03860e5b7c15489e10237786253	Bacteria	Proteobacteria	Gammaproteobacteria	Betaproteobacteriales	Burkholderiaceae	uncultured	uncultured bacterium	0	23	30	48	47	0	32	0	40	18	26	0	0	0	10	0	0	8	18	13	29	18	8	21	0	0	0	0	0	0	14	0
4a90488b0a892ffb726d976a7cc68902	Bacteria	Armatimonadetes	Chthonomonadetes	Chthonomonadales	Chthonomonadaceae	Chthonomonas	NA	0	0	0	0	0	0	0	0	46	0	0	0	0	0	0	0	0	0	0	0	0	0	0	0	0	106	0	0	0	32	142	76
b2baad6b62d2efd363b0d8fb3d6406db	Bacteria	Proteobacteria	Deltaproteobacteria	Myxococcales	Polyangiaceae	uncultured bacterium	uncultured bacterium	9	27	22	64	0	102	0	21	29	17	25	0	0	0	15	0	0	0	23	0	0	10	7	10	13	0	0	0	0	0	7	0
6a7a03611bfb57c7a83bbcf5b6c85394	Bacteria	Bacteroidetes	Bacteroidia	Chitinophagales	Chitinophagaceae	uncultured	NA	0	0	28	34	38	70	16	0	33	19	30	0	0	21	9	0	0	15	13	0	0	30	20	14	0	0	10	0	0	0	0	0
48f1d45d3485713ae3dfb0df5607780c	Bacteria	Bacteroidetes	Bacteroidia	Chitinophagales	Chitinophagaceae	uncultured	uncultured bacterium	0	0	0	0	0	0	0	0	0	0	0	0	0	0	0	0	0	8	0	0	0	0	0	0	0	18	21	17	0	85	134	117
a2be2678605f5d5d5f13fb6ef007a0ba	Bacteria	Acidobacteria	Acidobacteriia	Acidobacteriales	Koribacteraceae	Candidatus Koribacter	NA	0	0	0	0	22	0	0	0	10	0	0	0	0	0	0	0	0	0	0	0	0	0	0	0	0	0	27	28	0	75	157	81
f41a19256ad96d9eefcd0109c8bc3be0	Bacteria	Actinobacteria	Actinobacteria	Micrococcales	Microbacteriaceae	Curtobacterium	NA	37	36	32	12	39	32	0	0	12	14	0	0	0	18	16	32	0	0	0	32	0	0	0	0	21	0	20	0	0	23	0	23
4f784c879ad4f99692cf7c52cd0439d8	Bacteria	Proteobacteria	Alphaproteobacteria	Dongiales	Dongiaceae	Dongia	NA	27	35	53	82	63	93	0	0	46	0	0	0	0	0	0	0	0	0	0	0	0	0	0	0	0	0	0	0	0	0	0	0
b8ca2f7ed9f11aaf05fb00810f577c30	Bacteria	Planctomycetes	Phycisphaerae	Tepidisphaerales	WD2101 soil group	uncultured soil bacterium	uncultured soil bacterium	6	6	0	0	0	12	0	0	23	0	0	0	0	0	0	0	0	0	0	9	0	12	0	0	0	0	45	24	0	60	161	40
e89eb92d982dca1a8a9d75a1ec72ec10	Bacteria	Verrucomicrobia	Verrucomicrobiae	Chthoniobacterales	Chthoniobacteraceae	Candidatus Udaeobacter	uncultured Verrucomicrobia bacterium	0	0	0	0	0	21	0	0	0	0	0	9	0	0	0	0	0	0	0	0	0	0	0	0	0	0	39	21	28	66	120	94
ae9b1d1fe6c8c1757f90cdac29bd298c	Bacteria	Gemmatimonadetes	Gemmatimonadetes	Gemmatimonadales	Gemmatimonadaceae	uncultured	NA	0	0	0	0	0	0	0	0	0	0	0	0	0	0	0	0	0	0	0	0	0	0	0	0	0	0	40	0	0	72	192	94
d09653bfe247477c6927c484ef9f900f	Bacteria	Armatimonadetes	Fimbriimonadia	Fimbriimonadales	Fimbriimonadaceae	NA	NA	7	10	10	34	38	36	10	0	34	0	13	10	0	4	3	9	5	8	13	23	22	32	14	22	29	0	0	11	0	0	0	0
f05ede3f4a5ac5c1e1658b9ecfdce64b	Bacteria	Actinobacteria	Actinobacteria	Streptosporangiales	Streptosporangiaceae	Microbispora	NA	5	0	0	45	11	189	0	38	15	0	17	0	0	5	0	35	0	0	0	20	0	0	0	8	0	0	0	0	0	0	9	0
0df5cbb7af2a0fb03ac27016fbe5a7fb	Bacteria	Chloroflexi	Ktedonobacteria	Ktedonobacterales	Ktedonobacteraceae	uncultured	NA	0	0	30	33	34	61	0	0	50	37	15	49	0	0	0	0	21	0	0	0	0	22	0	26	0	0	0	0	0	0	0	19
1df28dd4f35e7191c08e08410fdbfdaa	Bacteria	Acidobacteria	Thermoanaerobaculia	Thermoanaerobaculales	Thermoanaerobaculaceae	Subgroup 10	uncultured bacterium	0	0	0	0	0	0	0	0	0	0	0	43	0	0	0	0	25	0	0	0	0	37	0	29	0	0	50	42	0	71	49	51
5b8318631253ebaf68d58a764be257d2	Bacteria	Actinobacteria	Actinobacteria	Micromonosporales	Micromonosporaceae	Actinoplanes	NA	0	0	0	34	103	55	0	0	28	0	0	0	0	0	30	0	0	33	0	0	0	44	0	0	37	0	0	0	0	0	0	33
e4613628b83923c265a0c24efb0244f4	Bacteria	Firmicutes	Bacilli	Bacillales	Bacillaceae	Bacillus	uncultured bacterium	0	0	0	15	0	0	0	0	0	0	0	0	0	0	0	0	0	0	0	0	0	0	0	0	0	18	17	29	0	104	104	110
e205db9f40fcafc6c04ef4c3645dd2b0	Bacteria	Bacteroidetes	Bacteroidia	Sphingobacteriales	env.OPS 17	uncultured bacterium	uncultured bacterium	10	14	31	46	29	62	8	5	32	9	20	0	0	0	15	0	0	12	16	18	9	18	0	11	17	0	0	0	0	0	14	0
d90c11fd679b4b1041a23e9fd715e30e	Bacteria	Actinobacteria	Actinobacteria	Frankiales	Nakamurellaceae	Nakamurella	NA	0	0	40	0	21	0	11	0	0	0	0	0	0	0	0	0	0	34	0	0	0	0	0	0	0	23	0	49	30	83	105	0
0580bde543673884760a2ebee3dfdf9a	Bacteria	Proteobacteria	Gammaproteobacteria	Betaproteobacteriales	SC-I-84	uncultured bacterium	uncultured bacterium	0	0	0	0	7	0	0	0	0	0	0	0	0	0	0	0	0	0	0	0	0	0	0	0	0	0	24	52	14	46	193	60
8f7eae9a6fc3b82b8ce27a9a3675b0c7	Bacteria	Proteobacteria	Gammaproteobacteria	Betaproteobacteriales	Burkholderiaceae	Rhizobacter	NA	0	42	23	24	39	47	0	0	11	0	0	0	0	0	0	0	0	0	0	0	0	0	0	0	0	0	50	0	0	47	76	36
87f0b37a85f787c96f45695e782f92a4	Bacteria	Proteobacteria	Alphaproteobacteria	Rhizobiales	Rhizobiaceae	Allorhizobium-Neorhizobium-Pararhizobium-Rhizobium	NA	15	98	61	24	52	0	0	0	76	0	27	0	7	0	0	25	0	0	0	0	0	0	0	0	10	0	0	0	0	0	0	0
23e11dc7250a96682dcf6a6f3efbd4a1	Bacteria	Proteobacteria	Gammaproteobacteria	Betaproteobacteriales	Burkholderiaceae	Massilia	uncultured bacterium	0	30	42	27	65	120	0	0	0	0	29	0	0	58	0	0	24	0	0	0	0	0	0	0	0	0	0	0	0	0	0	0
fd8b41ef3c6f8f714fd337304827a8da	Unassigned	NA	NA	NA	NA	NA	NA	5	11	13	0	28	47	8	0	14	0	11	8	0	0	6	0	0	10	0	0	0	12	5	0	17	0	0	21	12	40	106	20
ff5eccac277116959d90e9642d619866	Bacteria	Actinobacteria	Actinobacteria	Micromonosporales	Micromonosporaceae	Actinoplanes	Ambiguous_taxa	25	31	0	34	47	69	13	0	34	0	16	0	0	36	0	0	0	31	0	0	0	23	0	19	16	0	0	0	0	0	0	0
e98357cc40728c8534a53fa707f4140b	Bacteria	Acidobacteria	Acidobacteriia	Acidobacteriales	Acidobacteriaceae (Subgroup 1)	Granulicella	uncultured bacterium	19	0	19	12	28	0	0	0	9	0	0	10	0	0	0	0	0	8	0	0	0	8	0	0	8	19	35	27	0	46	101	44
acc0b09b88e583371534fecd0446ca6a	Bacteria	Proteobacteria	Alphaproteobacteria	Caulobacterales	Hyphomonadaceae	SWB02	uncultured bacterium	12	0	9	36	11	18	0	0	13	12	5	9	0	0	0	8	0	0	14	5	0	9	0	7	10	0	24	19	11	36	58	66
53dcc91ecc49f2a081e8f7e58bb165a0	Bacteria	Verrucomicrobia	Verrucomicrobiae	Chthoniobacterales	Chthoniobacteraceae	Chthoniobacter	uncultured bacterium	8	19	29	0	47	65	16	0	15	15	15	55	0	0	0	0	8	12	0	10	0	22	7	10	33	0	0	0	0	0	0	6
d5766c47e6734341248c0bf2657cd177	Bacteria	Planctomycetes	Phycisphaerae	Tepidisphaerales	WD2101 soil group	uncultured bacterium	uncultured bacterium	0	0	0	28	0	0	28	0	0	31	0	0	0	0	10	0	0	0	21	0	0	0	0	0	0	33	29	24	0	66	81	40
b4bef6c5ad234c7513861fa8b3b1cd56	Bacteria	Acidobacteria	Acidobacteriia	Solibacterales	Solibacteraceae (Subgroup 3)	Bryobacter	NA	0	3	7	0	0	0	0	0	12	9	0	0	0	0	0	0	0	0	0	0	0	0	0	0	0	0	53	36	19	69	135	48
4f5b6a26f9858678b9b48231cd21cee4	Bacteria	Proteobacteria	Gammaproteobacteria	Betaproteobacteriales	Nitrosomonadaceae	IS-44	NA	0	0	0	0	0	15	0	0	0	0	0	0	0	0	0	0	0	0	0	0	0	0	0	0	0	16	37	49	26	52	111	85
910543088e3526933363d7734feb9844	Bacteria	Bacteroidetes	Bacteroidia	Sphingobacteriales	KD3-93	NA	NA	35	20	17	16	36	14	18	19	27	0	16	8	9	0	8	10	9	12	25	12	10	24	12	10	8	0	0	0	0	0	15	0
06f8f855bee0b56636dc84ae36a9ef29	Bacteria	Bacteroidetes	Bacteroidia	Chitinophagales	Chitinophagaceae	uncultured	Ambiguous_taxa	0	10	7	16	11	18	0	0	0	0	9	0	0	0	0	0	0	0	0	0	9	8	0	13	10	0	29	28	18	49	104	51
aaaa2d2f57af682c81832322fbaa5418	Unassigned	NA	NA	NA	NA	NA	NA	7	0	3	9	17	13	0	0	0	0	0	0	0	0	0	0	0	4	6	0	3	0	0	0	0	15	27	26	22	31	113	93
fd9fe7f6ce10b22d8ddbe4b525bde35b	Bacteria	Proteobacteria	Deltaproteobacteria	MBNT15	uncultured delta proteobacterium	uncultured delta proteobacterium	uncultured delta proteobacterium	0	9	0	0	0	0	0	0	0	0	0	0	0	0	0	0	0	0	0	0	0	0	0	5	0	0	43	38	24	100	112	58
0937e2ba8dd2a726b31810cbd4e554a1	Bacteria	Proteobacteria	Alphaproteobacteria	Acetobacterales	Acetobacteraceae	uncultured	NA	0	0	0	0	0	0	0	0	12	0	37	0	0	0	0	0	0	0	0	0	0	0	0	0	0	0	41	27	0	96	123	53
458141e764c9692046a7ece9f9a5699f	Bacteria	Bacteroidetes	Bacteroidia	Bacteroidetes VC2.1 Bac22	metagenome	metagenome	metagenome	20	11	14	18	49	46	15	5	26	19	8	3	9	4	8	3	0	12	11	9	10	6	0	7	9	0	17	0	9	10	14	16
0afece30a66e0a78dd8c821c0b37b315	Bacteria	Verrucomicrobia	Verrucomicrobiae	Chthoniobacterales	Terrimicrobiaceae	Terrimicrobium	metagenome	9	25	12	0	34	43	35	10	0	21	30	25	21	10	17	9	11	0	0	0	0	15	0	18	13	0	0	0	0	0	30	0
f6368c9177dfc87ac298c3c654735d49	Bacteria	Actinobacteria	Actinobacteria	Corynebacteriales	Mycobacteriaceae	Mycobacterium	NA	0	15	54	28	46	28	0	0	21	0	38	0	0	0	0	0	0	21	0	0	0	0	22	18	0	0	0	0	0	47	28	22
ee5d496b81e700e8d795ca197f4b8118	Bacteria	Proteobacteria	Alphaproteobacteria	Rhizobiales	Rhizobiaceae	Allorhizobium-Neorhizobium-Pararhizobium-Rhizobium	uncultured bacterium	0	83	21	20	101	46	10	27	19	0	0	0	22	0	17	0	8	0	0	13	0	0	0	0	0	0	0	0	0	0	0	0
ffaa4d2481d7b7ac6ec218b53ce8ad92	Bacteria	Acidobacteria	Acidobacteriia	Acidobacteriales	Acidobacteriaceae (Subgroup 1)	uncultured	uncultured bacterium	0	7	0	0	0	0	0	0	0	0	0	0	0	0	0	0	0	0	0	0	0	0	0	0	0	20	0	56	0	36	221	47
fd9d14ad2c343bb4f1cbd986f3750a4d	Bacteria	Proteobacteria	Gammaproteobacteria	Gammaproteobacteria Incertae Sedis	Unknown Family	Acidibacter	uncultured bacterium	17	23	12	26	23	22	8	0	14	0	0	0	0	0	0	0	0	0	0	8	22	12	6	0	0	0	22	0	0	37	93	41
ec8e08528b3bbdb9352dca0d9eb2e4ee	Unassigned	NA	NA	NA	NA	NA	NA	0	20	36	0	0	32	0	0	0	0	11	0	0	0	0	0	10	0	0	0	6	13	0	12	0	15	25	39	16	59	57	35
e4ed0b0bad5f4d0b299d70f1145b2673	Bacteria	Bacteroidetes	Bacteroidia	Chitinophagales	Chitinophagaceae	uncultured	NA	0	33	0	41	64	0	32	0	73	0	16	0	19	0	23	0	12	0	0	0	28	0	0	23	0	0	0	0	0	22	0	0
b9b1e3b037c1289922f945d63a402d89	Bacteria	Actinobacteria	Actinobacteria	Micrococcales	Micrococcaceae	Arthrobacter	NA	0	0	0	0	0	20	0	0	0	0	0	0	0	0	0	0	0	0	0	0	0	0	0	0	0	36	64	43	0	67	63	93
124d223ff05aa6ac1c248a6730c921d1	Bacteria	Patescibacteria	Saccharimonadia	Saccharimonadales	uncultured soil bacterium	uncultured soil bacterium	uncultured soil bacterium	17	10	0	60	0	19	13	13	16	15	11	0	25	7	5	14	15	8	8	0	24	10	19	0	35	0	0	0	0	0	0	41
ccdbe8b55138e9691fe427c20a41ec01	Unassigned	NA	NA	NA	NA	NA	NA	9	25	0	38	55	54	11	0	15	0	0	0	17	0	16	7	8	0	15	15	24	12	13	16	12	0	0	0	0	0	23	0
4a49eec0aecec49a677aeaabe15e2e34	Bacteria	Bacteroidetes	Bacteroidia	Chitinophagales	Chitinophagaceae	Flavisolibacter	uncultured bacterium	0	6	0	6	0	0	0	0	8	0	0	0	0	0	0	0	0	0	0	0	0	0	0	0	0	0	25	49	0	61	146	84
6fc4ace624e16f13b42baa2d9eaf1470	Bacteria	Proteobacteria	Alphaproteobacteria	Elsterales	uncultured	uncultured alpha proteobacterium	uncultured alpha proteobacterium	0	0	0	0	0	0	0	0	0	8	0	0	0	0	0	0	0	0	0	0	0	0	0	0	0	5	38	34	0	95	162	43
cd9dfed6b773cf72b53d70c7ff120206	Bacteria	Gemmatimonadetes	Gemmatimonadetes	Gemmatimonadales	Gemmatimonadaceae	Gemmatimonas	metagenome	17	39	16	35	43	34	23	0	24	5	9	8	0	8	0	5	7	7	3	22	21	16	0	11	14	0	0	0	0	0	16	0
7f142cc5e8a64e79b28df37e3b33ac9a	Bacteria	Proteobacteria	Alphaproteobacteria	Acetobacterales	Acetobacteraceae	uncultured	uncultured proteobacterium	13	0	27	12	24	0	0	0	17	11	15	22	7	0	0	0	0	0	0	0	7	0	5	11	0	6	16	20	0	43	74	53
746d13603b8fccad1389d1abf6ea4a05	Bacteria	Planctomycetes	Phycisphaerae	Tepidisphaerales	WD2101 soil group	uncultured bacterium	uncultured bacterium	0	17	14	48	10	93	0	0	24	23	13	0	0	23	0	0	0	0	16	22	0	20	0	0	16	0	0	0	0	0	44	0
6a04043ad5d702017836543d8c604aca	Bacteria	Proteobacteria	Gammaproteobacteria	Betaproteobacteriales	Burkholderiaceae	uncultured	NA	0	35	0	63	87	38	0	0	65	0	0	0	0	0	15	0	0	0	0	0	0	32	0	27	0	0	0	0	0	21	0	0
24d3f4699692aaa6dbe1ea677ce9635b	Bacteria	Acidobacteria	Acidobacteriia	Solibacterales	Solibacteraceae (Subgroup 3)	Candidatus Solibacter	uncultured bacterium	0	0	0	0	12	0	0	0	0	0	0	0	0	0	0	0	0	0	0	0	0	0	0	0	0	11	44	39	11	68	117	81
5bba5f2e9394f62e8042e815854906b1	Bacteria	Actinobacteria	Thermoleophilia	Gaiellales	uncultured	uncultured bacterium	uncultured bacterium	0	0	0	0	0	0	0	0	0	0	0	0	0	0	0	0	0	0	0	0	0	0	0	0	0	44	39	32	33	66	169	0
fc0ddcb903fcc3cf1ee558877401e29a	Bacteria	Acidobacteria	Acidobacteriia	Solibacterales	Solibacteraceae (Subgroup 3)	Candidatus Solibacter	NA	0	0	0	0	0	0	0	0	0	0	0	0	0	0	0	0	0	0	0	0	0	0	0	0	0	0	47	49	0	83	82	122
953648587b109c620626dce2e1bf5150	Bacteria	Bacteroidetes	Bacteroidia	Chitinophagales	Chitinophagaceae	uncultured	NA	16	16	0	24	37	31	15	0	22	0	21	0	0	0	0	12	0	0	0	0	0	0	0	16	0	0	26	0	0	52	42	52
781f76e0fed32d86dc8a5c9dc7f7033f	Bacteria	Proteobacteria	Gammaproteobacteria	Betaproteobacteriales	Burkholderiaceae	Burkholderia-Caballeronia-Paraburkholderia	NA	9	0	11	0	32	0	0	0	0	0	0	19	0	0	0	0	0	0	0	0	0	0	0	0	0	0	19	34	0	41	159	58
a6fff338ebf18d0cbc7b1804826c6235	Unassigned	NA	NA	NA	NA	NA	NA	27	16	16	45	33	62	0	0	0	0	24	0	0	0	0	0	0	18	0	0	0	27	0	0	40	0	0	18	0	0	55	0
100afb335367ff614a8250bffabf3898	Bacteria	Proteobacteria	Alphaproteobacteria	Rhizobiales	KF-JG30-B3	NA	NA	8	0	0	0	9	0	0	0	0	0	0	0	0	0	0	0	0	0	0	0	0	0	0	0	0	0	18	56	25	70	98	97
b714ea7d86c8411b73016c72b640021b	Unassigned	NA	NA	NA	NA	NA	NA	23	19	5	39	79	7	17	8	4	0	5	0	10	0	11	7	5	0	23	11	29	66	0	0	11	0	0	0	0	0	0	0
b9ff54f69d30a93d31db040fc2f5f0f1	Bacteria	Verrucomicrobia	Verrucomicrobiae	Chthoniobacterales	Chthoniobacteraceae	Candidatus Udaeobacter	NA	0	0	0	0	0	0	0	0	0	0	0	0	0	0	0	0	0	0	0	0	0	0	0	0	0	37	45	34	0	39	153	71
809d7cff918289f0036c6b9ac1734c29	Unassigned	NA	NA	NA	NA	NA	NA	19	19	0	20	51	67	6	0	69	7	0	19	0	0	0	5	0	0	12	0	19	0	14	6	21	0	5	0	0	5	14	0
30b60bc9a5a5425bf0c50c18d90d4973	Bacteria	Bacteroidetes	Bacteroidia	Chitinophagales	Chitinophagaceae	uncultured	uncultured bacterium	0	0	0	6	0	19	0	0	21	0	0	0	0	0	0	0	0	0	0	0	0	0	0	0	27	11	68	38	15	38	49	86
adde50375db760fc8496cfefcf333ddb	Bacteria	Proteobacteria	Gammaproteobacteria	Betaproteobacteriales	Burkholderiaceae	Massilia	NA	0	0	0	0	20	0	0	0	0	0	0	0	0	0	0	0	0	0	0	0	0	0	0	0	0	12	37	59	28	81	116	25
9a24c53948a060a82d579cc9012e1f3f	Bacteria	Proteobacteria	Alphaproteobacteria	Rhizobiales	Beijerinckiaceae	1174-901-12	uncultured bacterium	15	20	20	65	61	23	14	13	19	24	0	0	0	31	10	9	17	0	0	0	9	16	0	10	0	0	0	0	0	0	0	0
1921340a2e993876f2af5208d1620477	Bacteria	Acidobacteria	Blastocatellia (Subgroup 4)	Pyrinomonadales	Pyrinomonadaceae	RB41	NA	9	0	34	0	44	0	0	0	0	16	18	0	0	0	0	0	0	0	0	0	0	16	0	8	20	0	20	32	16	0	49	94
187ae949927b8585eb283289034a5954	Bacteria	Verrucomicrobia	Verrucomicrobiae	Chthoniobacterales	Chthoniobacteraceae	Chthoniobacter	uncultured Verrucomicrobia bacterium	0	0	21	0	0	0	0	0	0	0	0	0	0	0	0	0	0	0	0	0	0	0	0	13	0	33	0	33	48	38	90	100
47a24ba8bdf0073a270d7c3f4b78121f	Bacteria	Planctomycetes	Planctomycetacia	Isosphaerales	Isosphaeraceae	Singulisphaera	NA	0	0	0	109	104	163	0	0	0	0	0	0	0	0	0	0	0	0	0	0	0	0	0	0	0	0	0	0	0	0	0	0
287d2360789803e72b7f1fd58786367e	Bacteria	Verrucomicrobia	Verrucomicrobiae	Pedosphaerales	Pedosphaeraceae	Pedosphaera	Pedosphaera parvula Ellin514	15	15	20	16	35	17	0	12	0	21	0	14	8	0	13	0	0	0	9	0	20	22	0	15	51	0	0	0	0	0	47	25
0b73813febb7e806257d7b158e8adeb4	Bacteria	Actinobacteria	Actinobacteria	Streptomycetales	Streptomycetaceae	Streptomyces	NA	0	0	35	93	35	44	0	0	57	0	21	0	0	0	15	0	0	0	29	0	13	32	0	0	0	0	0	0	0	0	0	0
db9c8ac88fd861af86d9e7f354ba4f8f	Bacteria	Acidobacteria	Blastocatellia (Subgroup 4)	Blastocatellales	Blastocatellaceae	JGI 0001001-H03	NA	0	0	0	0	0	10	0	0	0	0	0	0	0	0	0	0	0	0	0	0	0	0	0	0	15	12	76	38	25	84	66	48
497589847ad339b9d056ec161b47dd01	Bacteria	Proteobacteria	Alphaproteobacteria	Rhizobiales	Devosiaceae	Devosia	NA	0	25	0	60	84	45	0	0	57	0	0	0	0	28	22	0	0	0	0	0	0	34	0	0	0	0	0	0	0	0	19	0
0c5173ac651c28a88f036c789869d276	Bacteria	Acidobacteria	Holophagae	Subgroup 7	uncultured bacterium	uncultured bacterium	uncultured bacterium	0	0	26	0	20	0	0	0	0	0	29	0	0	0	0	0	0	0	0	13	0	0	0	0	19	0	53	29	14	30	93	47
156761b24de5b14f0efe8ac59d334444	Bacteria	Actinobacteria	Thermoleophilia	Gaiellales	uncultured	uncultured bacterium	uncultured bacterium	0	0	0	0	0	0	0	0	0	0	0	0	0	0	0	0	0	0	0	10	0	0	0	0	0	24	0	53	27	88	130	41
696334740bdf2c7a329462ec50fe90f7	Bacteria	Proteobacteria	Gammaproteobacteria	Betaproteobacteriales	Burkholderiaceae	Massilia	NA	0	0	0	0	20	0	0	0	0	0	0	0	0	0	0	0	0	0	0	0	0	0	0	0	0	21	0	57	24	96	92	63
26d9da5d6141c2b5cbf3a2ebd626b807	Bacteria	Patescibacteria	Saccharimonadia	Saccharimonadales	uncultured bacterium	uncultured bacterium	uncultured bacterium	15	14	14	59	31	74	12	0	8	0	15	20	0	0	0	0	0	17	0	0	7	11	0	0	9	0	0	0	0	33	19	14
ece58767b5b10fe920a8bfe1ab003f24	Bacteria	Actinobacteria	Actinobacteria	Frankiales	Frankiaceae	Jatrophihabitans	NA	0	0	0	56	108	68	0	0	47	0	22	0	0	0	0	0	0	0	28	0	0	0	0	0	0	0	0	0	0	43	0	0
26798748bd2b7e77e3e20777f7dbbdcc	Bacteria	Proteobacteria	Alphaproteobacteria	Rhizobiales	Devosiaceae	Devosia	NA	21	24	20	35	46	31	0	0	27	19	14	18	0	0	0	0	0	0	0	0	16	27	0	21	18	0	0	0	0	11	23	0
b1cbc7d6d4cc71eff53970b5a3a57946	Bacteria	Planctomycetes	Planctomycetacia	Gemmatales	Gemmataceae	Fimbriiglobus	NA	34	47	28	49	29	31	60	0	37	0	0	0	0	15	0	0	0	0	0	0	0	0	0	0	0	0	0	0	0	0	0	40
73685289bc86236f252522bc1bacf0da	Bacteria	Actinobacteria	Actinobacteria	Streptomycetales	Streptomycetaceae	Streptomyces	NA	23	22	0	0	96	63	0	46	22	0	0	0	0	0	0	0	0	20	0	0	0	41	0	0	37	0	0	0	0	0	0	0
a6daed1f9fd718476df7a72de9255ada	Bacteria	Proteobacteria	Alphaproteobacteria	Micropepsales	Micropepsaceae	uncultured	NA	0	0	0	68	40	53	31	0	40	0	0	0	0	39	0	0	0	0	27	36	0	36	0	0	0	0	0	0	0	0	0	0
f1ec0ec2ddb997ec8f43fd8c30ee60c9	Bacteria	Planctomycetes	Phycisphaerae	Tepidisphaerales	WD2101 soil group	uncultured bacterium	uncultured bacterium	0	19	0	0	0	0	0	0	0	0	0	0	0	0	0	0	0	0	0	0	0	0	0	0	0	0	0	57	0	69	98	127
665559770ad9a16704e5a45972ae490f	Unassigned	NA	NA	NA	NA	NA	NA	11	12	22	40	34	30	0	25	12	0	8	0	0	0	0	0	0	21	11	18	13	23	0	0	16	0	8	0	0	9	40	16
33867caf3868db3e2908f13bddb9dd78	Unassigned	NA	NA	NA	NA	NA	NA	0	27	0	46	62	0	40	0	0	0	44	21	0	0	16	0	0	0	21	0	0	0	30	0	62	0	0	0	0	0	0	0
1d9f742613622634c09b5a46909a8939	Bacteria	Acidobacteria	Acidobacteriia	Solibacterales	Solibacteraceae (Subgroup 3)	Candidatus Solibacter	NA	0	27	25	34	31	36	0	0	0	0	0	0	0	0	0	0	0	0	19	0	0	29	0	39	20	0	0	0	0	0	109	0
ac5842bd533d92dec82c59240c7f60d0	Bacteria	Proteobacteria	Gammaproteobacteria	Betaproteobacteriales	Nitrosomonadaceae	mle1-7	uncultured bacterium	8	0	0	0	5	0	0	0	0	0	0	0	0	0	0	0	0	0	0	0	4	0	0	0	0	0	24	44	15	80	60	129
5a93a9f981611e3136efcea1133081a0	Bacteria	Proteobacteria	Alphaproteobacteria	Reyranellales	Reyranellaceae	Reyranella	NA	0	0	0	0	0	0	0	0	0	0	0	0	0	0	0	0	0	0	0	0	0	0	0	0	0	0	22	33	22	71	158	63
0bd2eb65791cd1f22ed6ea70e5c1a73c	Bacteria	Acidobacteria	Acidobacteriia	Acidobacteriales	uncultured	NA	NA	0	0	0	0	0	0	0	0	0	0	0	0	0	0	0	0	0	0	0	0	0	0	0	0	0	0	42	68	0	83	96	80
871dec56047d8148af2c615bd2cd02ca	Unassigned	NA	NA	NA	NA	NA	NA	14	7	45	29	25	43	6	0	8	13	17	0	0	15	18	6	0	19	0	0	0	27	13	0	20	0	0	0	0	0	11	32
1e24e73c48b9d5d9bc5a0dedc25ee7c4	Bacteria	Actinobacteria	Actinobacteria	Corynebacteriales	Mycobacteriaceae	Mycobacterium	NA	22	0	16	22	37	30	0	22	93	18	0	0	0	19	0	28	0	39	0	0	0	22	0	0	0	0	0	0	0	0	0	0
1ddd9339d67ddeacdd7bc191d90ed167	Unassigned	NA	NA	NA	NA	NA	NA	0	25	0	0	60	72	30	13	27	7	6	10	0	14	5	0	0	0	17	17	17	17	0	0	21	0	0	0	0	0	9	0
baec95fd1e75cef73e0c86884db1eb46	Unassigned	NA	NA	NA	NA	NA	NA	0	46	28	29	95	44	11	21	9	0	0	9	11	28	0	0	0	0	0	0	0	8	0	0	0	0	19	0	0	0	0	9
898ece2fdd90fcc09eca04fdd52fa8c3	Bacteria	Acidobacteria	Acidobacteriia	Acidobacteriales	Acidobacteriaceae (Subgroup 1)	Terriglobus	NA	0	0	20	34	103	36	0	22	13	0	19	0	0	0	0	12	0	0	30	0	0	21	0	0	32	0	0	0	0	0	25	0
41d5af17be7110b762c91ca68d509eda	Bacteria	Armatimonadetes	Chthonomonadetes	Chthonomonadales	Chthonomonadaceae	Chthonomonas	uncultured bacterium	0	0	0	30	21	0	23	0	17	13	0	0	0	0	0	0	0	0	0	0	0	17	0	0	19	28	21	46	0	59	73	0
647fe99b21da7fdc24719659f033488e	Bacteria	Firmicutes	Bacilli	Bacillales	Bacillaceae	Bacillus	uncultured bacterium	0	0	0	0	0	0	0	0	0	0	0	0	0	0	0	0	0	0	0	0	0	0	0	0	0	0	0	58	0	72	137	100
e65545239eeaafc5d3c98580cc41c898	Unassigned	NA	NA	NA	NA	NA	NA	13	11	16	16	11	16	4	3	35	0	6	3	8	0	0	0	0	11	15	7	28	14	0	11	28	0	0	7	6	42	46	9
88ad094737a5868a5ea683eec27a1bf2	Bacteria	Planctomycetes	Planctomycetacia	Isosphaerales	Isosphaeraceae	Singulisphaera	uncultured bacterium	0	0	0	0	0	0	0	0	0	0	0	0	0	0	0	0	0	0	0	0	0	0	0	0	0	0	62	47	0	98	83	76
e1b2b8eb0177e44a19b3bc2106dbb1bb	Bacteria	Planctomycetes	Planctomycetacia	Isosphaerales	Isosphaeraceae	uncultured	uncultured bacterium	0	0	0	27	0	0	23	0	0	0	0	27	0	0	0	0	0	0	0	0	0	0	0	28	16	20	30	0	30	28	80	56
82f13d63b0771b53cb5fe6951a5cdc5c	Bacteria	Acidobacteria	Blastocatellia (Subgroup 4)	Blastocatellales	Blastocatellaceae	JGI 0001001-H03	NA	0	0	0	0	0	0	0	0	16	0	0	0	0	0	0	0	9	14	11	0	7	0	0	0	23	0	0	0	0	49	113	123
7bd092ac7099657b7a1f72a657499683	Bacteria	Acidobacteria	Subgroup 6	NA	NA	NA	NA	0	0	0	0	0	0	0	0	0	0	0	0	0	0	0	0	0	0	0	0	0	0	0	0	0	0	48	25	0	66	118	108
4da92bdbd532a813b18f2133b915bdc8	Bacteria	Chloroflexi	TK10	NA	NA	NA	NA	0	8	0	22	40	0	20	0	23	0	27	0	0	0	0	0	0	0	0	9	26	0	0	0	0	0	0	0	0	44	79	66
0a1bd9790568efb950cca728c968685b	Bacteria	Proteobacteria	Deltaproteobacteria	Myxococcales	Haliangiaceae	Haliangium	NA	0	35	0	73	60	56	0	0	39	0	23	0	0	15	0	0	0	0	0	0	0	34	0	0	29	0	0	0	0	0	0	0
d69a40804334eab1ee7bb5d1ec940fda	Bacteria	Bacteroidetes	Bacteroidia	Cytophagales	Microscillaceae	Ohtaekwangia	metagenome	25	16	30	68	66	50	28	19	0	0	0	0	13	0	0	0	10	0	0	0	0	29	0	0	0	0	0	0	0	9	0	0
c96f945fa3bb54dba4a382aed76552e7	Unassigned	NA	NA	NA	NA	NA	NA	0	7	9	0	0	18	0	0	0	9	10	0	0	0	0	0	0	0	0	0	0	0	0	0	0	0	0	51	0	43	95	121
d61e891e6a9fcc6882c16ff03080d57d	Bacteria	Proteobacteria	Gammaproteobacteria	Betaproteobacteriales	Burkholderiaceae	Rhizobacter	Ambiguous_taxa	14	20	47	50	62	21	0	0	13	13	18	15	9	8	9	0	0	8	11	13	0	17	0	14	0	0	0	0	0	0	0	0
dd70d5a55416623a05f66bd7199ea16e	Bacteria	Acidobacteria	Blastocatellia (Subgroup 4)	Pyrinomonadales	Pyrinomonadaceae	RB41	NA	0	0	0	0	0	0	0	0	0	0	0	0	0	0	0	0	0	0	0	0	0	0	0	0	0	0	19	23	29	67	139	85
37b611503bd69913348ab6f6996b378a	Unassigned	NA	NA	NA	NA	NA	NA	0	0	0	0	0	0	0	0	0	0	0	0	0	0	0	0	0	0	0	0	0	0	0	0	0	0	37	42	10	95	139	39
bdf69b6ce8b0e2b8de927f582be387d0	Bacteria	Proteobacteria	Alphaproteobacteria	Sphingomonadales	Sphingomonadaceae	Sphingomonas	NA	0	0	0	0	0	0	0	0	0	0	0	0	0	0	0	0	0	0	0	0	0	0	0	0	0	0	37	63	44	63	77	78
395a7647eec76352de36cfa42e39bf03	Unassigned	NA	NA	NA	NA	NA	NA	0	0	0	0	0	0	0	0	0	0	0	0	0	0	0	0	0	0	14	0	0	0	0	0	47	0	58	0	0	103	68	72
a398e5024e797e07f69f78a02022597b	Bacteria	Planctomycetes	OM190	uncultured bacterium	uncultured bacterium	uncultured bacterium	uncultured bacterium	0	0	10	6	8	0	0	0	0	7	0	0	3	0	0	0	0	0	0	0	0	0	0	0	0	11	25	18	20	65	137	51
b746a07a2076245dec7617f1f682cf77	Bacteria	Acidobacteria	Acidobacteriia	Acidobacteriales	Acidobacteriaceae (Subgroup 1)	Granulicella	uncultured bacterium	23	54	0	55	0	0	24	9	0	20	0	0	0	21	0	0	0	0	0	0	49	42	0	0	53	0	11	0	0	0	0	0
d940fbc1f483e4a086e12d2003122503	Bacteria	Proteobacteria	Gammaproteobacteria	Betaproteobacteriales	SC-I-84	uncultured bacterium	uncultured bacterium	0	0	0	12	20	14	0	0	0	0	0	0	0	0	0	0	0	0	0	7	0	0	0	0	0	0	55	48	14	63	72	55
7a2def6cfa13f53da8f576b4ffd3219b	Bacteria	Proteobacteria	Alphaproteobacteria	Reyranellales	Reyranellaceae	Reyranella	NA	0	0	18	0	20	0	0	0	0	0	0	0	0	0	0	0	0	0	0	0	0	8	0	0	0	0	44	70	0	37	104	59
1246f97c5706c58a7c38d2cb7fe7c23a	Bacteria	Planctomycetes	Phycisphaerae	Tepidisphaerales	WD2101 soil group	uncultured bacterium	uncultured bacterium	0	0	10	0	0	0	0	0	0	0	0	0	0	0	0	0	0	0	0	0	0	0	0	0	0	0	44	30	16	80	161	19
8cffe40362e53e2e743040f8524cdb50	Bacteria	Acidobacteria	Holophagae	Subgroup 7	uncultured bacterium	uncultured bacterium	uncultured bacterium	0	0	0	0	0	0	0	0	0	0	0	0	0	0	0	0	0	0	0	0	0	0	0	0	0	17	40	30	12	65	121	75
a5387ccb67280be92d663e51fc514a43	Unassigned	NA	NA	NA	NA	NA	NA	0	0	0	0	0	0	0	0	0	0	0	0	0	0	0	0	0	0	0	0	0	0	0	0	0	0	13	63	21	65	129	69
468610a1e85d25e2099883ab65bad3d5	Unassigned	NA	NA	NA	NA	NA	NA	0	0	0	5	12	0	0	0	8	0	4	0	0	0	0	0	0	6	0	0	3	10	0	5	6	0	0	8	0	136	132	24
2e01ab68983fb7be02543056788ed9e4	Bacteria	Proteobacteria	Gammaproteobacteria	Betaproteobacteriales	SC-I-84	NA	NA	0	0	0	0	0	0	0	0	0	0	0	0	0	0	0	0	0	0	0	0	0	0	0	0	0	0	48	34	22	95	96	64
1bbef792e612a04330224acde6e75267	Bacteria	Planctomycetes	Planctomycetacia	Pirellulales	Pirellulaceae	Pir4 lineage	uncultured bacterium	0	16	14	0	37	40	25	0	31	0	18	25	0	0	0	0	7	0	16	0	20	13	8	14	0	0	0	0	0	0	46	28
903f55acac354403a18d22a7a40d568e	Bacteria	Bacteroidetes	Bacteroidia	Sphingobacteriales	Sphingobacteriaceae	Mucilaginibacter	uncultured bacterium	12	0	35	33	47	30	9	0	47	0	0	0	17	9	14	0	0	0	18	0	0	40	0	0	31	0	0	0	0	0	0	16
84d45f7e978e0d689f8a5e7cba921514	Unassigned	NA	NA	NA	NA	NA	NA	19	11	7	18	68	18	16	5	43	15	11	12	0	4	18	5	6	25	6	10	12	0	4	0	24	0	0	0	0	0	0	0
1c7662e5f994596f468304d3cdc049e8	Bacteria	Proteobacteria	Alphaproteobacteria	Rhizobiales	Labraceae	Labrys	NA	7	34	14	29	53	27	23	0	17	0	35	5	0	10	26	0	6	11	0	7	14	7	11	0	8	0	6	0	0	0	7	0
b350ebc4107e2b5259977a001c72875f	Bacteria	Proteobacteria	Alphaproteobacteria	Sphingomonadales	Sphingomonadaceae	NA	NA	0	0	0	0	0	0	0	0	0	0	27	0	0	0	0	0	0	0	0	0	0	0	0	0	0	0	37	38	21	41	127	66
3ee260c03a74f0147468ed8bae099a5e	Unassigned	NA	NA	NA	NA	NA	NA	22	30	21	23	13	28	0	22	25	11	17	0	13	10	0	0	0	11	20	11	18	14	4	0	18	0	0	0	0	10	0	15
302e957aeb809e78d4d68eae58170a60	Bacteria	Planctomycetes	Phycisphaerae	Tepidisphaerales	CPla-3 termite group	metagenome	metagenome	0	9	10	14	27	23	8	0	23	0	9	0	0	6	0	0	0	8	0	0	0	6	11	0	13	0	12	0	0	28	85	64
229392b820681a5aeb2d4c3b77921922	Bacteria	Actinobacteria	Thermoleophilia	Gaiellales	Gaiellaceae	Gaiella	NA	0	7	0	11	31	5	0	0	15	0	8	0	0	0	0	0	0	0	0	0	0	8	0	0	10	0	36	39	0	73	83	30
82013bbdaa43075aadd57d65849b123d	Bacteria	Proteobacteria	Gammaproteobacteria	Betaproteobacteriales	Nitrosomonadaceae	Ellin6067	NA	0	0	0	0	31	0	0	0	14	0	0	0	0	0	0	8	0	0	0	0	0	0	9	11	0	0	18	36	17	62	92	58
15593b181c48fd04121b542fdc4dff44	Bacteria	Bacteroidetes	Bacteroidia	Chitinophagales	Chitinophagaceae	uncultured	uncultured bacterium	14	13	9	27	71	46	0	0	24	21	7	12	0	22	8	8	10	13	10	0	18	0	0	0	0	0	0	0	0	11	11	0
681f812269dc906a19f3b75764b2ffe6	Bacteria	Acidobacteria	Holophagae	Subgroup 7	uncultured bacterium	uncultured bacterium	uncultured bacterium	0	0	0	0	0	0	0	0	0	0	0	0	0	0	0	0	0	0	0	0	0	0	0	0	0	19	28	45	24	67	119	53
0362a460ea7d3fdd46a34b988ff7bfb0	Bacteria	Acidobacteria	Holophagae	Subgroup 7	uncultured bacterium	uncultured bacterium	uncultured bacterium	0	11	0	6	0	8	0	0	0	0	0	0	0	0	9	0	0	0	0	0	0	0	0	0	0	9	24	41	16	66	114	50
567f6d64ea2f15f689016425690dbb24	Unassigned	NA	NA	NA	NA	NA	NA	12	43	18	20	19	31	10	8	19	13	17	10	11	8	0	12	16	21	9	7	11	9	0	0	17	0	0	0	0	12	0	0
327a784ff6ba61ecfc82d629758d9b49	Unassigned	NA	NA	NA	NA	NA	NA	0	0	0	0	0	0	0	0	0	0	0	0	0	0	0	0	0	0	0	0	0	0	0	0	0	13	47	35	16	56	120	66
6d256b432a6663e5c9349505bf8685d6	Unassigned	NA	NA	NA	NA	NA	NA	18	18	19	37	37	32	17	0	0	0	19	6	0	12	9	11	0	0	9	0	0	14	12	17	44	0	0	0	0	20	0	0
dc4065bec24cb68a4db4c36eca9a3cf3	Bacteria	Chloroflexi	Ktedonobacteria	Ktedonobacterales	Ktedonobacteraceae	uncultured	uncultured bacterium	0	19	9	33	39	67	23	13	38	0	0	12	0	14	4	0	0	0	4	0	0	9	5	3	26	0	0	0	0	0	0	33
7aa383ec94c601d22b57d400e5f0ab7c	Unassigned	NA	NA	NA	NA	NA	NA	0	0	0	11	10	0	0	0	0	5	0	0	0	0	0	0	0	0	0	3	0	0	0	6	0	0	14	42	7	58	95	100
562f7b6cad30a27aa7b6dcd8aaad4e14	Bacteria	Verrucomicrobia	Verrucomicrobiae	Chthoniobacterales	Chthoniobacteraceae	Candidatus Udaeobacter	NA	0	0	0	0	0	0	0	0	0	0	0	0	0	0	0	0	0	0	0	0	0	0	0	0	0	0	0	49	0	56	169	77
e6521522cf2d2f0e0cce8e23c95e70d2	Bacteria	Acidobacteria	Acidobacteriia	Solibacterales	Solibacteraceae (Subgroup 3)	Bryobacter	NA	20	18	26	0	10	17	0	0	19	0	0	13	14	0	0	0	0	0	0	0	0	11	0	13	0	0	26	0	0	40	66	57
cac1a78e139c73e9d8906b4595906d71	Bacteria	Proteobacteria	Gammaproteobacteria	Gammaproteobacteria Incertae Sedis	Unknown Family	Acidibacter	NA	32	0	0	54	48	0	0	0	51	0	0	28	0	0	0	20	0	0	31	30	0	37	0	0	0	0	0	0	0	0	0	19
cc1b9412514f31af6784241aeb65ed13	Unassigned	NA	NA	NA	NA	NA	NA	0	12	0	32	61	31	0	0	40	18	14	9	0	25	7	19	11	0	13	11	21	0	0	5	5	0	0	0	0	9	6	0
ae0c88f663d63a547bf4165a6784a33d	Bacteria	Acidobacteria	Acidobacteriia	Solibacterales	Solibacteraceae (Subgroup 3)	Candidatus Solibacter	uncultured bacterium	25	0	6	67	26	0	39	15	20	9	14	10	0	0	0	0	0	23	0	11	0	18	8	8	35	0	0	0	0	0	15	0
038d7dd889a231e1ed881a58ad9be145	Bacteria	Bacteroidetes	Bacteroidia	Chitinophagales	Chitinophagaceae	uncultured	NA	45	0	39	0	45	53	0	0	0	28	0	17	0	0	0	15	0	30	0	0	0	41	21	0	0	0	0	0	0	0	8	7
909e01b32d494fd1eb54176536ca6ecd	Bacteria	Proteobacteria	Gammaproteobacteria	Betaproteobacteriales	Burkholderiaceae	uncultured	Ambiguous_taxa	0	52	0	29	62	58	23	0	0	16	0	32	0	0	0	0	0	0	17	0	21	26	0	0	0	0	0	0	0	0	0	13
7ad855bbc7d3cc3dd9f199f7be4d0e96	Bacteria	Proteobacteria	Gammaproteobacteria	Betaproteobacteriales	Burkholderiaceae	Rhizobacter	uncultured bacterium	0	0	0	0	42	0	0	0	0	0	0	0	0	0	0	0	0	0	0	0	0	13	0	0	0	0	48	38	19	58	86	45
a218279f66ec00baa873dcb68d597856	Bacteria	Chloroflexi	Ktedonobacteria	Ktedonobacterales	Ktedonobacteraceae	uncultured	NA	0	0	28	40	88	53	0	0	43	51	0	46	0	0	0	0	0	0	0	0	0	0	0	0	0	0	0	0	0	0	0	0
365f3e9a36054f8c39dc613c2740642e	Bacteria	Proteobacteria	Gammaproteobacteria	Betaproteobacteriales	Burkholderiaceae	Massilia	NA	0	0	0	0	0	0	0	0	0	0	0	0	0	0	0	0	0	0	0	0	0	0	0	0	0	0	0	30	16	64	141	98
706240a53b51933d42ae4b0b6ec3a8b1	Bacteria	Gemmatimonadetes	Gemmatimonadetes	Gemmatimonadales	Gemmatimonadaceae	uncultured	NA	0	0	0	0	0	0	0	0	0	0	0	0	0	0	0	0	0	0	0	0	0	0	0	0	0	0	35	0	20	75	142	75
ee1d0642f14d8ec1c17abc4e4398c2e7	Bacteria	Bacteroidetes	Bacteroidia	Cytophagales	Microscillaceae	uncultured	uncultured bacterium	35	0	0	59	61	107	0	0	52	0	0	0	0	0	0	0	0	0	0	0	0	0	0	0	32	0	0	0	0	0	0	0
a83e931bf31bf298014a5e28f3652f7e	Unassigned	NA	NA	NA	NA	NA	NA	0	9	0	0	5	10	2	0	2	0	0	0	0	2	0	0	0	0	0	0	0	0	0	0	0	14	22	29	18	47	72	113
9bb1b8196be52495981836c17f27ff43	Bacteria	Verrucomicrobia	Verrucomicrobiae	Chthoniobacterales	Chthoniobacteraceae	Candidatus Udaeobacter	uncultured bacterium	0	0	12	0	0	20	14	0	0	0	0	0	0	0	0	0	0	0	0	0	0	0	0	0	20	0	25	11	11	42	65	125
0c45be9a4cd229c01756caf24e8d82d4	Unassigned	NA	NA	NA	NA	NA	NA	0	34	0	0	35	0	0	0	0	0	0	0	0	0	0	18	38	0	34	0	39	0	0	24	0	0	0	0	0	24	48	51
acf1f6c9cbb64552988190623001d494	Bacteria	Proteobacteria	Gammaproteobacteria	Betaproteobacteriales	SC-I-84	NA	NA	0	0	0	0	0	0	0	0	0	0	0	0	0	0	0	0	0	0	0	0	0	0	0	0	0	0	32	24	13	64	135	77
6476e15e263cac039690a92e5af64939	Bacteria	Verrucomicrobia	Verrucomicrobiae	Pedosphaerales	Pedosphaeraceae	NA	NA	13	39	21	9	14	28	12	8	9	11	16	25	7	0	6	9	7	11	19	15	5	9	0	0	34	0	0	0	4	6	7	0
70f4e1161cb0f9937ee73a1ef342cf8a	Bacteria	Proteobacteria	Gammaproteobacteria	Betaproteobacteriales	Burkholderiaceae	Duganella	NA	7	12	16	37	45	22	0	0	21	0	6	0	0	8	0	0	0	0	0	0	9	10	7	9	18	0	26	5	0	0	54	32
569ad8d7af8f1b4b0e318cb55c664754	Bacteria	Acidobacteria	Blastocatellia (Subgroup 4)	Blastocatellales	Blastocatellaceae	Aridibacter	uncultured bacterium	0	0	0	97	43	34	0	0	0	24	0	24	0	0	9	0	16	21	11	9	0	29	13	0	14	0	0	0	0	0	0	0
6598b2f577f660405f5da1c98e47222e	Bacteria	Actinobacteria	Actinobacteria	Kineosporiales	Kineosporiaceae	NA	NA	0	23	0	29	39	21	0	0	76	25	0	0	0	0	40	0	29	36	0	0	0	0	26	0	0	0	0	0	0	0	0	0
71ed82518a56ef00c36804de4bc8484c	Bacteria	Acidobacteria	Holophagae	Subgroup 7	uncultured bacterium	uncultured bacterium	uncultured bacterium	0	0	0	0	0	0	0	0	0	0	0	0	0	0	0	0	0	0	0	0	0	0	0	0	0	13	31	34	20	57	96	93
e38b21133f208e5cd45ab96b0b3e1022	Bacteria	Actinobacteria	Actinobacteria	Corynebacteriales	Mycobacteriaceae	Mycobacterium	NA	0	0	27	38	31	124	0	0	85	0	0	0	39	0	0	0	0	0	0	0	0	0	0	0	0	0	0	0	0	0	0	0
030573cf66d43a8902cd582ec431108a	Bacteria	Bacteroidetes	Bacteroidia	Sphingobacteriales	Sphingobacteriaceae	Mucilaginibacter	NA	21	26	18	24	0	14	26	25	9	0	28	0	0	0	0	0	0	0	0	19	0	4	0	27	0	15	31	16	0	0	0	40
1850f05c9191b711492e6b5b53ef6c4d	Bacteria	Acidobacteria	Subgroup 5	uncultured Acidobacteria bacterium	uncultured Acidobacteria bacterium	uncultured Acidobacteria bacterium	uncultured Acidobacteria bacterium	0	9	34	0	0	20	0	0	11	9	0	0	0	0	0	0	0	0	0	0	0	0	0	0	0	0	29	0	0	76	90	65
6e5fd1c86f6ad8cc47121870947e4ec2	Bacteria	Acidobacteria	Acidobacteriia	Solibacterales	Solibacteraceae (Subgroup 3)	Candidatus Solibacter	NA	0	15	27	29	38	0	27	0	39	0	0	0	0	0	0	0	0	22	26	18	28	15	19	0	0	0	0	0	0	39	0	0
1078932aac1e3640e2a5c014e15d7e9c	Bacteria	Proteobacteria	Alphaproteobacteria	Micropepsales	Micropepsaceae	uncultured	NA	0	18	36	39	35	43	0	0	32	0	0	0	0	0	0	0	0	36	0	0	0	27	0	0	0	0	17	0	0	38	0	21
94e904cdfd96b511675a37e5d454cdef	Bacteria	Gemmatimonadetes	Gemmatimonadetes	Gemmatimonadales	Gemmatimonadaceae	Gemmatimonas	uncultured bacterium	0	0	14	0	19	0	0	0	0	0	0	0	0	0	0	0	0	0	0	0	0	0	0	0	0	0	48	15	10	48	103	85
a624c4e97db1a55a439c25e6b9ad4d57	Bacteria	Actinobacteria	Actinobacteria	Micromonosporales	Micromonosporaceae	Dactylosporangium	NA	0	18	0	22	37	35	0	0	30	15	18	0	16	30	46	0	0	0	30	0	0	0	0	0	24	0	0	0	0	0	20	0
3f2185f40e893ff06ee8bbe289d5e9ec	Bacteria	Armatimonadetes	Chthonomonadetes	Chthonomonadales	Chthonomonadaceae	Chthonomonas	uncultured bacterium	0	0	0	0	0	38	45	0	0	0	0	40	0	0	0	0	0	0	0	26	0	0	0	0	42	0	0	0	0	48	60	42
65a07911f3082f2f94543eecdc1df3bb	Bacteria	Proteobacteria	Gammaproteobacteria	Betaproteobacteriales	SC-I-84	uncultured bacterium	uncultured bacterium	0	45	0	0	0	0	0	0	0	0	0	0	0	14	8	22	0	0	0	0	0	0	0	0	0	0	47	0	0	59	81	65
7428f8c65b940d9a5d55524a680d4270	Bacteria	Planctomycetes	Phycisphaerae	Tepidisphaerales	WD2101 soil group	uncultured bacterium	uncultured bacterium	0	0	0	0	0	0	0	0	0	0	0	0	0	0	0	0	0	0	0	0	0	0	0	0	0	0	37	31	0	87	103	83
850416e354f58b06a9ea896682412e51	Bacteria	Verrucomicrobia	Verrucomicrobiae	Chthoniobacterales	Xiphinematobacteraceae	Candidatus Xiphinematobacter	uncultured bacterium	0	0	0	0	0	0	0	0	0	0	0	0	0	0	0	0	0	0	0	0	0	0	0	0	0	0	0	35	0	94	109	103
30505ba8753c11bdf14dc7cccbeb76c8	Bacteria	Planctomycetes	Planctomycetacia	Gemmatales	Gemmataceae	uncultured	uncultured bacterium	0	6	0	12	7	6	0	0	0	0	0	0	0	0	0	0	0	0	0	0	0	9	0	0	0	24	29	24	0	38	48	137
90e623fd6f552190452905c89574e003	Bacteria	Actinobacteria	Acidimicrobiia	Microtrichales	uncultured	uncultured bacterium	uncultured bacterium	0	0	0	0	0	0	0	0	0	0	14	0	0	0	0	0	0	0	0	0	0	0	0	0	0	18	33	52	27	80	80	36
b9c5d72a6e37629dbc04c64715e1512d	Bacteria	Bacteroidetes	Bacteroidia	Chitinophagales	Chitinophagaceae	uncultured	uncultured bacterium	0	0	0	9	23	0	0	0	0	0	0	0	0	0	0	0	0	0	0	0	0	0	0	0	0	0	29	0	15	47	138	78
40506dc48b8e4a3417e404d07bad5974	Bacteria	Planctomycetes	Planctomycetacia	Gemmatales	Gemmataceae	Gemmata	NA	0	19	20	44	35	20	15	0	20	0	24	24	0	0	0	14	0	13	0	0	0	16	0	18	21	0	0	0	0	0	35	0
c0ff2ad8801bb79bc66536b7f9c8b520	Bacteria	Proteobacteria	Deltaproteobacteria	Myxococcales	Haliangiaceae	Haliangium	NA	0	19	0	22	21	23	0	0	27	0	9	0	0	0	0	0	0	0	0	0	0	0	0	0	0	0	29	44	0	0	74	70
90689ca24a92455d0e1b0b9380f53772	Bacteria	Proteobacteria	Gammaproteobacteria	Xanthomonadales	Rhodanobacteraceae	Dokdonella	NA	37	0	0	98	82	0	0	0	68	0	29	0	0	0	0	24	0	0	0	0	0	0	0	0	0	0	0	0	0	0	0	0
669099a8922eee06ef40b162bf75b756	Bacteria	Verrucomicrobia	Verrucomicrobiae	Pedosphaerales	Pedosphaeraceae	NA	NA	0	0	0	0	0	0	0	0	0	0	0	0	0	0	0	0	0	0	0	0	0	0	0	0	0	15	21	31	0	75	110	86
170483839e316c75a000d217ce50a107	Bacteria	Chloroflexi	Ktedonobacteria	Ktedonobacterales	Ktedonobacteraceae	G12-WMSP1	uncultured Chloroflexi bacterium	0	7	0	0	0	0	0	0	0	0	8	0	0	0	0	0	0	0	0	0	0	5	14	0	8	0	22	48	17	80	95	33
b42b358a6911c463c36b754675d4c627	Unassigned	NA	NA	NA	NA	NA	NA	6	0	0	0	0	15	0	0	0	0	0	15	0	0	0	0	0	0	0	0	0	0	5	0	0	6	41	22	17	59	88	62
18969ef31fb463f5b4975d61448ca1db	Bacteria	Chloroflexi	Ktedonobacteria	Ktedonobacterales	JG30-KF-AS9	Ambiguous_taxa	Ambiguous_taxa	0	0	12	31	29	22	0	0	0	7	0	0	0	0	0	0	0	0	0	0	0	17	0	0	0	0	18	0	0	45	106	49
559d9a49103f00e75dc3fd2b12b6163c	Unassigned	NA	NA	NA	NA	NA	NA	0	0	0	0	0	23	0	13	0	0	0	0	0	0	0	0	0	0	8	0	0	5	0	0	0	18	27	15	0	72	100	55
e1c399ccf6294891059012835995fe20	Bacteria	Acidobacteria	Subgroup 6	NA	NA	NA	NA	0	0	9	16	21	0	0	0	0	0	0	0	0	0	0	0	0	0	0	0	0	0	0	0	0	0	0	21	17	44	110	98
71aeb26fa8b931f5cc9317a7244aed97	Bacteria	Planctomycetes	Planctomycetacia	Pirellulales	Pirellulaceae	Pirellula	uncultured Planctomycetaceae bacterium	0	0	0	0	0	0	0	0	0	0	0	0	0	0	0	0	0	0	0	0	0	0	0	0	0	15	0	37	0	66	114	104
398dc9c5ed1a49a7a721beb05ddb1925	Unassigned	NA	NA	NA	NA	NA	NA	12	10	0	28	23	34	0	0	11	0	3	8	0	0	4	7	0	4	13	0	0	10	0	5	22	15	0	17	0	39	0	70
c0656431a0ac4a3593433370a9d6e17b	Unassigned	NA	NA	NA	NA	NA	NA	11	6	23	17	126	26	0	0	14	0	6	4	6	5	0	0	0	12	0	0	0	19	0	14	5	0	0	0	0	16	22	3
2a47dae91a34e9c36464aeb7f306bd03	Unassigned	NA	NA	NA	NA	NA	NA	9	0	0	45	0	66	0	0	34	0	0	10	5	9	24	0	0	0	12	7	25	20	30	0	32	0	7	0	0	0	0	0
f9db474ec35bae283d9375883c2e113f	Bacteria	Proteobacteria	Gammaproteobacteria	Betaproteobacteriales	Burkholderiaceae	Ramlibacter	NA	0	0	0	0	0	41	23	0	0	0	23	14	0	0	10	0	0	0	0	0	13	0	0	0	0	0	0	30	40	55	85	0
dca646420d3f7600612d063d33e175e8	Bacteria	Proteobacteria	Gammaproteobacteria	Betaproteobacteriales	Burkholderiaceae	Herbaspirillum	NA	0	23	0	36	46	114	0	0	24	0	0	0	0	0	0	15	0	0	0	0	30	0	0	0	18	0	28	0	0	0	0	0
a7ab87ac64d83ca6832b6fa0b0607ef8	Bacteria	Acidobacteria	Acidobacteriia	Solibacterales	Solibacteraceae (Subgroup 3)	Bryobacter	uncultured bacterium	0	0	0	0	0	0	0	0	0	0	0	0	0	0	0	0	0	0	0	0	0	0	0	0	0	20	38	57	27	30	97	64
b80539c2748200859f8cc986c54678be	Bacteria	Actinobacteria	Thermoleophilia	Gaiellales	uncultured	uncultured bacterium	uncultured bacterium	0	14	0	0	0	0	0	0	19	0	0	0	19	0	0	0	0	0	0	0	0	0	0	0	0	0	0	47	0	60	120	54
0c0a564d1e78488e698ae524c4953073	Bacteria	Proteobacteria	Deltaproteobacteria	Myxococcales	P3OB-42	NA	NA	0	0	0	0	0	0	0	0	0	0	0	0	0	0	0	0	0	0	0	0	0	0	0	0	0	0	55	26	29	62	85	76
81fabe9e457ac5b31099ea9991ae3cc7	Bacteria	Bacteroidetes	Bacteroidia	Chitinophagales	Chitinophagaceae	Flavitalea	NA	24	12	0	17	46	29	0	12	23	22	13	11	0	23	19	11	0	21	0	0	18	0	0	0	31	0	0	0	0	0	0	0
54df23121f040d8523219431d3d97282	Unassigned	NA	NA	NA	NA	NA	NA	0	15	22	22	22	18	0	0	0	0	0	0	0	0	0	0	0	0	0	0	0	0	0	0	12	0	20	0	0	54	83	64
9f811d36499dcfa1f91809d46293e801	Bacteria	Actinobacteria	Actinobacteria	Corynebacteriales	Mycobacteriaceae	Mycobacterium	uncultured bacterium	0	0	13	0	17	0	0	0	23	0	8	0	0	0	0	6	0	9	0	0	0	0	0	0	0	8	22	49	0	60	64	52
fb6738e6f7f7356af2e38a0a1cf14235	Bacteria	Gemmatimonadetes	Gemmatimonadetes	Gemmatimonadales	Gemmatimonadaceae	Gemmatimonas	NA	0	0	0	16	0	0	0	0	0	0	0	0	0	0	0	0	0	0	0	6	0	0	0	0	9	16	39	37	36	46	101	25
d0a91042579764c4fad73b62a1c12508	Bacteria	Bacteroidetes	Bacteroidia	Chitinophagales	Chitinophagaceae	uncultured	uncultured bacterium	0	9	34	0	32	0	0	0	12	0	0	0	0	10	0	0	0	0	0	0	0	0	0	0	0	0	0	36	0	44	118	36
d9b82f28fbca5245d65945f89d287e60	Unassigned	NA	NA	NA	NA	NA	NA	0	0	0	0	16	0	0	0	0	0	0	0	0	0	0	0	0	0	0	0	0	0	0	0	0	0	34	27	13	30	133	78
e05b56d677ea8a2b37e833acfa9a4a56	Unassigned	NA	NA	NA	NA	NA	NA	12	25	20	29	21	31	0	13	13	0	13	16	9	16	8	10	7	8	12	20	0	31	0	0	16	0	0	0	0	0	0	0
bfa1aea205be206e832b96bbc24777f1	Bacteria	Verrucomicrobia	Verrucomicrobiae	Opitutales	Opitutaceae	Opitutus	NA	10	12	11	10	0	33	0	11	0	12	24	0	9	0	0	0	0	0	0	13	0	14	4	12	23	0	24	0	0	32	33	43
b97fa4ae213258e5b5ed480db9549ba2	Bacteria	Acidobacteria	Acidobacteriia	Acidobacteriales	uncultured	uncultured bacterium	uncultured bacterium	0	0	0	37	38	29	0	0	28	0	0	0	9	0	0	0	0	0	0	12	0	0	11	0	0	0	0	0	0	0	111	55
c503b330622b783c65071bae53620dbe	Bacteria	Acidobacteria	Blastocatellia (Subgroup 4)	Blastocatellales	Blastocatellaceae	JGI 0001001-H03	NA	0	0	26	0	0	29	0	0	0	0	0	0	0	0	0	0	0	0	0	0	0	0	10	0	0	0	52	0	0	69	83	61
4314befc7ce88842dc4c730528cb9d72	Unassigned	NA	NA	NA	NA	NA	NA	13	0	0	27	30	42	18	0	45	21	23	0	0	0	6	0	0	0	7	10	5	20	13	15	15	0	0	0	0	8	0	11
22d9d069388ed12b53fe6c9b3588ac27	Bacteria	Bacteroidetes	Bacteroidia	Sphingobacteriales	Sphingobacteriaceae	Mucilaginibacter	NA	0	30	23	25	38	64	13	0	10	0	0	8	10	0	0	0	0	0	17	10	0	22	7	0	9	0	10	0	0	0	24	9
737da11a99071142a06dc7e6533efe42	Bacteria	Proteobacteria	Alphaproteobacteria	Micavibrionales	uncultured	NA	NA	31	26	0	18	18	36	0	0	38	12	21	0	0	0	0	0	0	0	23	20	35	22	0	0	29	0	0	0	0	0	0	0
6ca4214a9c8ecba184cfefcf14e03482	Bacteria	Planctomycetes	Planctomycetacia	Pirellulales	Pirellulaceae	Pir4 lineage	metagenome	7	0	17	0	37	11	0	0	31	0	0	0	0	0	0	0	0	0	0	0	0	9	0	5	0	0	0	0	0	98	80	34
8bc4b233197dbcf77117f8d79c3c4c7e	Bacteria	Bacteroidetes	Bacteroidia	Chitinophagales	uncultured	uncultured bacterium	uncultured bacterium	0	0	0	0	0	0	0	0	0	0	0	0	0	0	0	0	0	0	0	0	0	9	0	3	0	0	42	20	27	64	118	46
8e9e5bd7b8a897e88c4d0976f5512a98	Bacteria	Acidobacteria	Acidobacteriia	Acidobacteriales	uncultured	NA	NA	0	10	0	0	14	14	0	0	0	0	0	0	0	0	0	0	0	0	0	0	0	0	0	0	0	0	15	0	0	61	146	69
90a888a082a716ec03b4874e805ea64c	Unassigned	NA	NA	NA	NA	NA	NA	0	0	0	0	0	0	0	0	0	0	0	0	0	0	0	0	0	0	0	0	0	0	0	0	0	0	30	31	13	87	112	56
72a1cf20566555f691f14bf15fee4c69	Bacteria	Acidobacteria	Acidobacteriia	Acidobacteriales	uncultured	uncultured Acidobacteria bacterium	uncultured Acidobacteria bacterium	0	0	0	0	0	0	0	0	0	0	0	0	0	0	0	0	0	0	0	0	0	0	0	0	0	0	31	33	0	56	119	90
d7be0ec5cc010cd8f7eb9ab3f30ced8b	Unassigned	NA	NA	NA	NA	NA	NA	9	15	16	41	14	48	13	0	18	11	19	22	0	12	0	6	7	0	13	0	7	0	8	0	10	0	9	0	5	0	0	25
f89d810a39e648b7fa2215cc4aa67495	Bacteria	Proteobacteria	Deltaproteobacteria	Myxococcales	Polyangiaceae	Pajaroellobacter	NA	19	11	12	36	53	19	21	0	24	11	10	12	8	0	10	8	13	14	5	11	7	18	6	0	0	0	0	0	0	0	0	0
2619398acf673a12f50f78837fbd7c05	Bacteria	Chloroflexi	Ktedonobacteria	C0119	uncultured bacterium	uncultured bacterium	uncultured bacterium	0	0	0	8	5	7	0	0	3	0	0	0	0	0	0	3	0	0	0	0	0	0	0	0	0	0	30	12	12	66	138	44
3d447f395110eff74f01fd1ffd3b749a	Bacteria	Bacteroidetes	Bacteroidia	Sphingobacteriales	Sphingobacteriaceae	Mucilaginibacter	NA	0	0	27	42	62	59	0	0	0	0	0	0	0	0	0	32	0	0	0	0	0	0	0	29	39	0	0	0	0	0	38	0
ac8f1fe0c17a1d81de02555e6310f01a	Bacteria	Acidobacteria	Subgroup 6	uncultured Acidobacteria bacterium	uncultured Acidobacteria bacterium	uncultured Acidobacteria bacterium	uncultured Acidobacteria bacterium	0	0	0	0	0	0	0	0	0	0	0	0	0	0	0	0	0	0	0	0	0	0	0	0	0	0	36	19	28	44	105	96
f338eca794f5ec3965bdfa3100cbd1a4	Unassigned	NA	NA	NA	NA	NA	NA	0	0	17	20	15	0	0	0	31	13	0	11	8	0	0	0	0	10	9	11	6	0	0	15	0	10	15	0	0	45	68	23
fd898c4fd4d9553f906715dcdb150170	Bacteria	Proteobacteria	Gammaproteobacteria	JG36-TzT-191	uncultured proteobacterium	uncultured proteobacterium	uncultured proteobacterium	0	0	11	0	0	13	0	0	0	0	0	0	0	0	0	0	0	0	0	0	0	0	0	0	14	0	25	21	15	48	139	41
c8c8b15a3ccf90438d64d534a4ff1774	Bacteria	Planctomycetes	Phycisphaerae	Tepidisphaerales	WD2101 soil group	uncultured planctomycete	uncultured planctomycete	0	0	0	0	0	0	0	0	0	0	0	0	0	0	7	0	0	0	5	0	0	0	9	10	0	21	0	0	0	81	69	125
a7fa7a6c9dbd6b9e5acc1c3efa16fba1	Bacteria	Proteobacteria	Gammaproteobacteria	Xanthomonadales	Rhodanobacteraceae	Rhodanobacter	NA	0	0	0	0	86	163	18	0	0	0	0	0	0	0	0	0	0	0	0	0	0	0	0	0	0	0	0	0	0	22	16	22
486f0f0ac17d3c8eb47eacd769d21937	Bacteria	Planctomycetes	Planctomycetacia	Isosphaerales	Isosphaeraceae	Singulisphaera	Ambiguous_taxa	0	0	0	0	0	0	0	0	0	0	0	0	0	0	0	0	0	0	0	0	0	0	0	0	0	15	30	27	0	71	113	71
8b6d23e4eea012236b10b5b3bde5c3b1	Bacteria	Proteobacteria	Gammaproteobacteria	Pseudomonadales	Pseudomonadaceae	Pseudomonas	NA	0	0	0	97	32	153	23	0	0	0	0	0	0	0	0	15	0	0	0	0	0	0	0	0	0	0	0	7	0	0	0	0
f359d6b12d6df77fce3684238719e6c2	Bacteria	Proteobacteria	Alphaproteobacteria	Sphingomonadales	Sphingomonadaceae	Sphingomonas	NA	22	16	66	33	22	29	0	17	0	0	12	17	10	0	0	0	0	12	13	15	0	9	7	0	14	0	0	12	0	0	0	0
38dd7895aadb984ae22f4537fd2448d5	Bacteria	Proteobacteria	Gammaproteobacteria	Betaproteobacteriales	Burkholderiaceae	Burkholderia-Caballeronia-Paraburkholderia	Ambiguous_taxa	25	15	0	49	72	21	11	0	26	0	17	31	0	0	13	0	12	0	0	9	14	0	0	0	11	0	0	0	0	0	0	0
e9a3ac85375e1e99cfabd4e90906d5f5	Bacteria	Acidobacteria	Blastocatellia (Subgroup 4)	Pyrinomonadales	Pyrinomonadaceae	RB41	uncultured Acidobacteria bacterium	0	5	20	0	8	0	0	0	0	7	0	0	0	0	0	0	0	0	0	0	0	0	0	0	6	9	25	22	12	37	93	82
b4bbeed2dde57cece4d0fa9d8f523571	Unassigned	NA	NA	NA	NA	NA	NA	0	0	0	0	0	0	0	0	0	0	11	0	0	0	0	0	0	0	0	0	0	0	0	0	0	11	17	30	0	53	47	157
d3aa638ef94c7f28d2ed16f55904c801	Bacteria	Proteobacteria	Alphaproteobacteria	Caulobacterales	Hyphomonadaceae	SWB02	metagenome	24	14	19	21	21	24	12	5	18	24	11	12	0	0	10	0	0	15	8	0	17	10	15	11	19	0	0	0	0	0	15	0
f59b1c76150cae62005db177a163b96f	Bacteria	Acidobacteria	Subgroup 6	NA	NA	NA	NA	19	11	0	0	26	0	0	0	0	0	17	0	0	0	0	0	0	0	0	0	0	0	0	0	0	15	0	50	32	41	88	26
d090cfa76f4d13b2be34684240464347	Unassigned	NA	NA	NA	NA	NA	NA	0	0	0	0	10	0	0	0	0	0	6	0	7	0	0	5	0	0	0	0	0	0	0	0	12	0	32	31	22	57	90	52
3ec17a053d4faaeaf5cf616ca84c885e	Bacteria	Proteobacteria	Gammaproteobacteria	Xanthomonadales	Rhodanobacteraceae	Luteibacter	NA	0	0	0	0	135	34	0	0	56	0	0	0	0	0	32	11	0	0	0	15	15	0	0	0	26	0	0	0	0	0	0	0
5932fbe135bce62c5c2581ca17a60aca	Unassigned	NA	NA	NA	NA	NA	NA	12	12	0	31	43	30	36	0	27	13	25	10	8	0	0	0	0	7	0	11	14	9	11	0	11	0	0	0	0	0	13	0
06a50eab1ec66583bdd863346388838e	Unassigned	NA	NA	NA	NA	NA	NA	15	13	19	47	22	32	0	0	24	7	18	6	0	8	6	13	0	10	14	0	6	23	0	0	40	0	0	0	0	0	0	0
dad54902b84d2614122e741517d1434a	Bacteria	Planctomycetes	Phycisphaerae	Tepidisphaerales	WD2101 soil group	uncultured planctomycete	uncultured planctomycete	0	0	0	0	0	8	0	0	0	0	0	0	0	0	0	0	0	0	0	0	0	0	0	0	0	23	34	26	19	78	46	89
ac03b86e38f27c6a492359cd69ebd0d4	Bacteria	Acidobacteria	Acidobacteriia	Solibacterales	Solibacteraceae (Subgroup 3)	Candidatus Solibacter	NA	0	0	0	0	0	0	0	0	0	0	0	0	0	0	0	0	0	0	0	0	0	0	0	0	0	18	24	27	77	23	76	78
214129db4ed96cf70d35e5f515ddd95a	Bacteria	Proteobacteria	Alphaproteobacteria	Acetobacterales	Acetobacteraceae	uncultured	NA	14	9	7	7	15	18	0	0	18	0	0	0	0	0	0	0	0	0	0	0	15	0	7	0	14	0	21	25	0	46	65	41
eaa2f01015bd9f1738d82f44da2bf0f2	Unassigned	NA	NA	NA	NA	NA	NA	0	0	36	51	72	60	0	8	0	0	0	0	0	0	0	0	0	26	0	0	0	36	0	0	0	0	8	5	0	0	0	20
6fdf5ed71b0ef68dbddb6dbb5fd92709	Bacteria	Proteobacteria	Deltaproteobacteria	Myxococcales	Sandaracinaceae	uncultured	uncultured bacterium	0	110	0	14	10	13	0	0	30	0	116	0	0	0	0	0	0	17	0	0	0	12	0	0	0	0	0	0	0	0	0	0
055d59bb6690da7a45289f64879b5768	Unassigned	NA	NA	NA	NA	NA	NA	0	0	0	0	0	32	0	0	0	0	0	0	0	0	0	0	0	0	0	0	0	0	0	0	0	19	37	0	10	17	72	135
5f019149de91543327b3be74f4210bfb	Unassigned	NA	NA	NA	NA	NA	NA	0	0	0	0	0	0	0	0	0	0	0	0	0	0	0	0	0	0	0	0	0	0	0	0	0	18	23	17	31	50	74	109
b72c81c7396a1542a2e2d08333c4610d	Bacteria	Verrucomicrobia	Verrucomicrobiae	Chthoniobacterales	Chthoniobacteraceae	Candidatus Udaeobacter	NA	0	0	0	0	0	0	0	0	0	0	0	0	0	0	0	0	0	0	0	0	0	0	0	0	0	0	36	16	0	55	148	67
b81f7542374ec46835aa04c29f13fbb3	Bacteria	Verrucomicrobia	Verrucomicrobiae	Chthoniobacterales	Chthoniobacteraceae	Candidatus Udaeobacter	NA	0	0	0	0	0	0	0	0	0	0	0	0	0	0	0	0	0	0	0	0	0	0	0	0	0	0	41	0	0	60	139	82
85f158db949ef25967a289251a5abdb2	Bacteria	Gemmatimonadetes	Gemmatimonadetes	Gemmatimonadales	Gemmatimonadaceae	Gemmatimonas	NA	0	0	0	0	9	0	0	0	0	0	0	0	0	0	0	0	0	0	0	0	0	0	0	0	0	8	49	32	0	47	121	55
0e3f3c10adbb996a870da0cb6a854478	Unassigned	NA	NA	NA	NA	NA	NA	0	0	0	0	0	0	0	0	0	0	0	0	0	0	0	0	0	0	0	0	0	0	0	0	0	19	0	49	14	75	62	102
e2d49697dc0c5f260e81bae0ca8f91f7	Bacteria	Proteobacteria	Gammaproteobacteria	Betaproteobacteriales	Burkholderiaceae	uncultured	uncultured bacterium	0	58	0	32	68	60	0	0	41	0	0	0	0	0	0	0	0	0	0	0	0	0	0	0	0	0	0	0	0	0	62	0
9c4d4bedc5c94a883b00282b477b8202	Unassigned	NA	NA	NA	NA	NA	NA	6	23	0	31	33	41	9	0	16	0	19	8	0	8	5	0	14	15	14	0	0	14	8	16	20	0	0	0	0	0	10	10
be997ee6ef3cb07dce4e0fd876832609	Bacteria	Proteobacteria	Gammaproteobacteria	Betaproteobacteriales	Burkholderiaceae	Burkholderia-Caballeronia-Paraburkholderia	NA	12	11	0	18	45	23	16	0	0	15	0	0	0	0	0	0	30	20	0	11	14	24	0	0	0	0	13	0	0	18	50	0
08d33206b9b9ac3ddba11fd86fd74b64	Bacteria	Actinobacteria	Thermoleophilia	Gaiellales	uncultured	NA	NA	11	0	0	0	0	0	0	0	0	0	0	0	0	0	0	0	0	0	0	0	0	0	0	0	0	0	17	53	28	79	105	27
f14b4e24c3fdc40201315d1461be44ea	Bacteria	Proteobacteria	Alphaproteobacteria	Rhizobiales	Methyloligellaceae	uncultured	NA	0	0	0	0	15	0	0	0	0	0	0	0	0	0	0	0	0	0	0	0	0	0	0	0	0	0	35	28	19	65	62	96
9252a623b6f7946e3a12e52cc34f113a	Bacteria	Acidobacteria	Blastocatellia (Subgroup 4)	Blastocatellales	Blastocatellaceae	JGI 0001001-H03	uncultured bacterium	0	0	0	0	0	0	0	0	0	0	0	0	0	0	0	0	0	0	0	0	0	0	0	0	0	24	53	0	31	49	63	100
10661422b395dc6e00ffadd1d96c1fd6	Unassigned	NA	NA	NA	NA	NA	NA	14	16	18	25	39	62	0	13	34	0	9	9	6	0	12	11	0	9	10	11	0	0	0	5	12	0	0	0	0	0	0	4
da735f81e24edcf19f5e5a0981b139dc	Bacteria	Actinobacteria	Actinobacteria	Micromonosporales	Micromonosporaceae	NA	NA	15	33	0	46	41	74	0	0	35	0	0	15	0	10	0	0	0	7	0	0	28	0	0	0	0	0	0	0	0	15	0	0
fbb5050fb8d936a6ce2396695efb951b	Bacteria	Bacteroidetes	Bacteroidia	Sphingobacteriales	AKYH767	NA	NA	0	5	0	2	7	0	0	0	0	0	0	0	0	0	0	0	0	0	0	0	0	0	0	0	0	5	29	28	20	50	100	73
2c175b90489a01494526eb2d370400bc	Bacteria	Proteobacteria	Alphaproteobacteria	Acetobacterales	Acetobacteraceae	Acidisphaera	uncultured bacterium	0	0	0	9	10	0	0	0	0	0	0	0	0	0	0	0	0	0	0	0	0	0	0	0	0	0	26	17	19	77	91	70
ac5172dc4fc407037dfbfc176e98a964	Bacteria	Bacteroidetes	Bacteroidia	Chitinophagales	Chitinophagaceae	Ferruginibacter	uncultured bacterium	0	0	0	0	0	30	0	0	0	0	0	0	0	0	0	0	0	0	0	0	0	0	0	0	0	10	40	39	17	72	44	67
6eab884cc8e01a076afa9b740ce8222e	Bacteria	Proteobacteria	Gammaproteobacteria	Betaproteobacteriales	Nitrosomonadaceae	Ellin6067	uncultured bacterium	0	0	0	0	0	0	0	0	0	0	0	0	0	0	0	0	0	0	0	0	0	0	0	0	0	0	26	40	0	75	109	69
8eaf6824fff9e433e7ff6613c251af82	Bacteria	Proteobacteria	Gammaproteobacteria	Steroidobacterales	Steroidobacteraceae	Steroidobacter	NA	0	0	0	57	104	108	0	0	0	0	0	0	0	0	0	0	0	0	0	0	0	50	0	0	0	0	0	0	0	0	0	0
de15502a40d5e9b92c7fdc2c094c4b16	Unassigned	NA	NA	NA	NA	NA	NA	0	0	0	6	14	18	0	0	13	0	0	0	5	0	0	6	0	0	0	3	4	4	5	0	4	7	18	30	18	32	62	69
c879d3762805ccc2d3fc16d2d56ad04f	Unassigned	NA	NA	NA	NA	NA	NA	0	0	0	0	0	4	0	0	0	0	0	0	0	0	0	0	0	0	0	0	0	0	0	0	0	0	37	32	0	57	101	87
7dec252517cfc190a73a2762df4e759a	Bacteria	Proteobacteria	Gammaproteobacteria	Betaproteobacteriales	SC-I-84	uncultured bacterium	uncultured bacterium	0	0	0	0	0	0	0	0	0	0	0	0	0	0	0	0	0	0	0	0	0	0	0	0	0	0	63	0	0	111	144	0
92f0198c0252e6050a26f5d2a2cfeeeb	Bacteria	Actinobacteria	Acidimicrobiia	Microtrichales	Ilumatobacteraceae	CL500-29 marine group	NA	8	0	29	14	23	18	7	0	13	0	0	0	0	0	0	0	0	0	0	0	0	19	0	7	11	0	0	18	12	44	49	45
b1334ca24f062dbfda771b824f6798ca	Bacteria	Proteobacteria	Alphaproteobacteria	Rhizobiales	Hyphomicrobiaceae	Hyphomicrobium	uncultured bacterium	0	0	0	0	27	43	0	23	0	13	0	21	0	15	0	8	28	0	0	0	0	0	0	11	0	0	0	0	0	41	56	31
cd25809dfb8af9e5131a73c5bd764631	Bacteria	Proteobacteria	Alphaproteobacteria	Acetobacterales	Acetobacteraceae	uncultured	uncultured bacterium	0	0	0	0	9	0	0	0	9	0	12	0	0	0	0	0	0	0	0	0	0	7	0	0	0	0	36	40	22	53	91	38
908e27b5f376c621d39ef4462b20c36c	Unassigned	NA	NA	NA	NA	NA	NA	0	6	4	0	0	0	0	0	6	0	0	6	0	0	0	0	0	0	0	0	0	0	0	0	0	0	34	37	13	23	124	64
c8cd39d3608bd9989604d2914b91d6a9	Bacteria	Proteobacteria	Alphaproteobacteria	Micropepsales	Micropepsaceae	uncultured	NA	12	0	0	18	23	0	0	0	0	17	0	0	0	0	0	0	0	0	0	0	0	13	0	0	0	0	29	22	0	58	79	46
847871975f7a792e71ced5238c347577	Bacteria	Firmicutes	Bacilli	Bacillales	Paenibacillaceae	Paenibacillus	uncultured bacterium	0	60	91	66	8	25	0	0	5	0	0	5	0	0	0	0	0	0	0	0	0	0	0	0	0	0	57	0	0	0	0	0
c4a1bc22e1a5ba2d80a062982451fda9	Unassigned	NA	NA	NA	NA	NA	NA	0	0	0	0	29	36	0	9	0	0	0	0	0	0	0	0	6	0	7	0	0	0	0	0	0	0	35	21	0	46	72	55
2a0cc1f4a8d9b3659a353eafd2d3127d	Bacteria	Acidobacteria	Acidobacteriia	Subgroup 2	uncultured bacterium	uncultured bacterium	uncultured bacterium	0	0	0	32	46	45	0	0	0	0	14	0	0	0	0	0	0	0	0	0	0	24	0	0	34	0	29	0	0	0	46	46
bf19ff1415b14252d714242d387f4c05	Bacteria	Actinobacteria	Actinobacteria	Corynebacteriales	Mycobacteriaceae	Mycobacterium	uncultured bacterium	0	0	22	13	26	9	0	0	8	0	27	21	0	0	38	0	31	0	31	0	0	0	0	0	25	0	14	0	0	23	27	0
5544b9b9022e80eaf99053856387b30b	Unassigned	NA	NA	NA	NA	NA	NA	0	24	0	0	15	0	15	0	23	0	0	0	0	0	0	0	0	0	0	0	0	0	0	0	20	0	24	19	14	46	78	37
86dd4fa429bd5de077561ad7a76c286c	Bacteria	Acidobacteria	Acidobacteriia	Acidobacteriales	uncultured	NA	NA	0	0	0	0	0	25	0	0	0	0	0	0	0	0	0	0	0	0	0	0	0	0	0	0	0	0	33	30	22	54	78	73
832e20c05538de49b04482e3d7699143	Bacteria	Proteobacteria	Alphaproteobacteria	Micropepsales	Micropepsaceae	uncultured	NA	0	0	0	0	0	0	0	0	0	0	0	0	0	0	0	0	0	0	0	0	0	0	0	0	0	0	37	52	0	40	113	73
64bc998c37b49ce8b96408be999099a5	Unassigned	NA	NA	NA	NA	NA	NA	0	0	0	0	8	14	0	0	8	2	0	4	0	4	2	2	2	0	5	4	0	2	3	0	8	0	15	21	13	49	89	59
a25f4b5ff304a4e0a9e9a85b8a6a9deb	Bacteria	Actinobacteria	Acidimicrobiia	IMCC26256	NA	NA	NA	0	15	18	12	23	14	0	0	16	0	0	15	6	0	0	0	7	7	0	11	8	0	0	11	0	0	0	33	0	36	32	50
ba6309cccd0095c770b092eda8b9f4cc	Bacteria	Bacteroidetes	Bacteroidia	Sphingobacteriales	Sphingobacteriaceae	Mucilaginibacter	uncultured bacterium	0	0	36	24	34	0	42	0	0	0	21	0	0	0	0	0	0	16	14	9	24	25	0	28	27	0	7	7	0	0	0	0
3273160020ade61771fad4dffdbf104a	Bacteria	Proteobacteria	Gammaproteobacteria	Betaproteobacteriales	Burkholderiaceae	Ramlibacter	NA	28	0	0	32	0	42	32	0	41	0	41	0	0	0	0	36	0	0	0	0	0	0	0	24	0	0	0	0	0	0	38	0
4d9017592a38bd41c36199ce96ec8b71	Bacteria	Planctomycetes	Planctomycetacia	Pirellulales	Pirellulaceae	uncultured	NA	0	0	0	0	0	0	0	0	0	0	0	0	0	0	0	0	0	0	0	0	0	0	0	0	0	68	0	72	0	42	98	34
282ed3a5721499157a6b82a3218b34a4	Bacteria	Proteobacteria	Alphaproteobacteria	Rhizobiales	KF-JG30-B3	uncultured bacterium	uncultured bacterium	0	0	0	0	0	0	0	0	0	0	0	0	0	0	0	0	0	0	0	0	0	0	0	0	0	0	19	48	0	43	138	66
dd0b38e2954a3cfbb00bea62224bace5	Bacteria	Proteobacteria	Alphaproteobacteria	Micropepsales	Micropepsaceae	uncultured	NA	12	0	13	29	24	0	0	0	0	0	0	0	0	0	0	0	0	0	0	0	0	0	0	0	16	0	24	23	15	34	76	47
b45eca976d147976b736fc9b28a524df	Bacteria	Proteobacteria	Deltaproteobacteria	Myxococcales	bacteriap25	uncultured bacterium	uncultured bacterium	0	0	0	0	0	0	0	0	5	0	0	0	0	0	0	0	0	0	4	0	0	0	0	0	0	0	33	53	17	50	83	68
25fdf55b4124f5f988e66c1487869b20	Bacteria	Gemmatimonadetes	Gemmatimonadetes	Gemmatimonadales	Gemmatimonadaceae	uncultured	uncultured bacterium	0	0	0	0	0	0	0	0	0	0	0	0	0	0	0	0	0	0	0	2	0	0	0	0	0	0	36	32	32	52	109	50
9e46bb03b749b0a0b9f0d5873002d85c	Bacteria	Verrucomicrobia	Verrucomicrobiae	Chthoniobacterales	Chthoniobacteraceae	Candidatus Udaeobacter	uncultured soil bacterium	0	0	0	0	0	0	0	0	0	0	0	0	0	0	0	0	0	0	0	0	0	0	0	0	12	0	0	42	0	51	113	95
935931e6a0374d1c6fd365b6b6e0008f	Bacteria	Proteobacteria	Deltaproteobacteria	Oligoflexales	0319-6G20	uncultured bacterium	uncultured bacterium	21	0	0	23	22	14	0	19	29	22	27	0	0	37	0	0	0	9	0	20	0	0	0	0	18	0	0	0	0	17	34	0
c4361b615fd82241dfa9da1abaeda888	Bacteria	Proteobacteria	Alphaproteobacteria	Sphingomonadales	Sphingomonadaceae	Ellin6055	NA	0	27	32	0	35	22	0	0	0	24	0	17	0	0	0	0	0	0	0	21	0	0	0	0	29	0	0	0	0	30	37	38
cb400a411966fce8ccee58af490bb314	Bacteria	Proteobacteria	Gammaproteobacteria	Gammaproteobacteria Incertae Sedis	Unknown Family	Acidibacter	NA	35	0	47	28	32	27	14	0	0	16	45	0	0	0	0	0	0	0	0	0	0	0	0	25	0	0	0	0	0	0	43	0
b60bc6066fa9b9a0ea7c1b1284d8f32d	Bacteria	Armatimonadetes	Chthonomonadetes	Chthonomonadales	Chthonomonadaceae	Chthonomonas	uncultured bacterium	0	18	26	0	0	78	0	0	0	0	22	16	13	0	10	0	0	0	0	0	0	0	0	0	0	0	0	0	0	0	67	61
908f6b3537a842c72c725a6022ffd634	Bacteria	Proteobacteria	Alphaproteobacteria	Micropepsales	Micropepsaceae	uncultured	uncultured bacterium	0	0	0	0	0	0	0	0	0	11	0	0	0	0	0	0	0	0	0	0	0	0	0	0	0	0	27	17	15	60	129	52
ac939a3b2ef0628bae83971accd4d97e	Bacteria	Bacteroidetes	Bacteroidia	Chitinophagales	Chitinophagaceae	uncultured	uncultured bacterium	0	0	0	0	16	0	0	0	0	0	0	0	0	0	0	0	0	0	0	0	0	0	0	0	0	0	18	27	9	107	96	38
e2253b251112e321f40ae184aa8460ae	Bacteria	Proteobacteria	Gammaproteobacteria	Betaproteobacteriales	SC-I-84	NA	NA	0	0	0	14	0	0	0	0	9	0	0	0	0	0	0	0	0	0	0	0	0	11	0	18	0	0	42	25	29	63	74	25
c7d501ce73ad6e73769a576ac5ef2930	Bacteria	Planctomycetes	Phycisphaerae	Tepidisphaerales	WD2101 soil group	NA	NA	0	0	8	11	11	0	0	0	0	0	0	0	0	0	0	0	0	0	0	0	0	0	0	0	12	8	19	0	12	43	122	64
a877b68e97b189a4f92f4f4d240c4af5	Unassigned	NA	NA	NA	NA	NA	NA	20	7	8	28	34	21	5	0	13	4	13	14	0	0	0	5	6	7	3	7	9	14	11	6	28	0	5	10	3	0	18	10
0ba56b2cbc1db9ecf55d81347ecbde27	Bacteria	Planctomycetes	Planctomycetacia	Gemmatales	Gemmataceae	Gemmata	NA	0	10	13	0	22	12	21	0	29	0	0	0	21	0	0	0	0	0	0	0	0	0	0	0	13	0	10	6	0	52	60	40
a669c309d53b913c4f0554e7b7d7369f	Bacteria	Verrucomicrobia	Verrucomicrobiae	Chthoniobacterales	Chthoniobacteraceae	Candidatus Udaeobacter	uncultured Verrucomicrobia bacterium	0	0	8	0	0	0	0	0	0	0	0	0	0	0	0	0	0	0	0	0	0	0	0	0	0	0	26	35	0	46	130	64
8dea0a01348155fae6578468896d0a96	Bacteria	Proteobacteria	Alphaproteobacteria	Rhizobiales	Beijerinckiaceae	alphaI cluster	NA	0	31	28	67	43	0	0	0	31	0	0	0	12	0	11	0	0	17	0	8	0	27	0	0	17	0	0	0	5	11	0	0
21063f4eb49ddf174a0ea2e5cef3e336	Bacteria	Gemmatimonadetes	Gemmatimonadetes	Gemmatimonadales	Gemmatimonadaceae	Gemmatimonas	uncultured bacterium	0	0	0	0	0	0	0	0	0	0	0	0	0	0	0	0	0	0	0	0	0	0	0	0	0	16	34	28	0	54	81	95
3f7efe59a4862f7666bed07cf771fcb3	Bacteria	Planctomycetes	Planctomycetacia	Gemmatales	Gemmataceae	uncultured	NA	0	0	0	0	0	0	0	0	0	0	0	0	0	0	0	0	0	0	0	0	0	0	0	0	0	42	0	34	0	102	62	68
d7281d83ce9c8b162184fce67f53d64a	Unassigned	NA	NA	NA	NA	NA	NA	0	9	10	24	28	39	10	0	19	0	0	14	8	6	0	0	0	5	11	0	0	12	0	0	11	0	24	15	0	18	34	10
940a7fe4167976c96688457b2f60701d	Bacteria	Proteobacteria	Deltaproteobacteria	Myxococcales	BIrii41	metagenome	metagenome	0	25	27	17	67	38	0	0	33	0	21	0	0	0	0	0	0	0	37	31	0	11	0	0	0	0	0	0	0	0	0	0
95cf33041759c7f78a00d4fc5c223dc6	Bacteria	Chloroflexi	Dehalococcoidia	S085	uncultured bacterium	uncultured bacterium	uncultured bacterium	0	0	0	4	0	0	0	0	0	0	0	0	0	0	0	0	0	0	0	0	0	0	0	0	0	9	45	55	25	34	81	54
161763458fca1bc317b9f405b896e179	Bacteria	Gemmatimonadetes	Gemmatimonadetes	Gemmatimonadales	Gemmatimonadaceae	uncultured	NA	0	0	0	0	0	0	0	0	0	0	0	0	0	0	0	0	0	0	0	0	0	0	0	0	0	0	0	43	0	48	105	111
704b00b9ab3e2489f6e13e0011f934c8	Bacteria	Proteobacteria	Deltaproteobacteria	Myxococcales	BIrii41	metagenome	metagenome	64	0	0	104	0	0	0	0	0	0	0	0	0	0	0	0	0	0	0	54	0	0	0	0	0	0	85	0	0	0	0	0
e6019f1d88e122c223bbe05e244c5787	Bacteria	Acidobacteria	Acidobacteriia	Solibacterales	Solibacteraceae (Subgroup 3)	Candidatus Solibacter	NA	0	0	0	0	34	0	0	0	0	0	0	15	0	0	0	0	0	0	0	0	0	0	0	0	0	0	43	0	0	54	128	32
11eb23b8648fbd56631d56cbaa7507fe	Bacteria	Acidobacteria	Subgroup 6	NA	NA	NA	NA	0	0	0	0	0	0	0	0	0	0	0	0	0	0	0	0	0	0	0	0	0	0	0	0	0	0	38	43	41	52	94	38
b820fdc07675341ac7a46dc43837a9b9	Unassigned	NA	NA	NA	NA	NA	NA	0	0	0	0	0	0	0	0	14	0	0	0	0	0	0	0	0	0	0	0	0	0	0	0	0	0	16	28	0	76	136	36
27f2c1ccdfd2d0a0d9cb10d204b83191	Bacteria	Chloroflexi	Ktedonobacteria	Ktedonobacterales	JG30-KF-AS9	uncultured bacterium	uncultured bacterium	0	0	0	0	6	0	0	0	0	0	0	0	0	0	0	0	0	0	0	0	0	0	0	0	0	0	27	0	12	122	49	90
1929622e13d60eb293a7b7735cb6611e	Unassigned	NA	NA	NA	NA	NA	NA	0	0	12	35	30	26	0	0	11	18	8	11	13	13	0	0	0	8	14	0	0	17	7	23	0	0	0	16	0	8	10	25
28302c12295d0af2b4aa243998d51697	Bacteria	Bacteroidetes	Bacteroidia	Chitinophagales	Chitinophagaceae	uncultured	uncultured Chitinophagaceae bacterium	0	6	8	14	24	7	0	0	0	8	0	0	0	0	0	0	0	0	0	0	0	0	0	0	8	0	32	12	7	22	63	94
cf883040379b7a15d3c2a2d92d130fcb	Bacteria	Proteobacteria	Deltaproteobacteria	Myxococcales	Haliangiaceae	Haliangium	uncultured Nannocystineae bacterium	0	25	0	55	61	47	0	0	50	0	0	0	0	0	0	0	0	0	17	0	0	28	0	22	0	0	0	0	0	0	0	0
d33dbe30ef2adb71c8cebb4219d09bd2	Bacteria	Acidobacteria	Blastocatellia (Subgroup 4)	Pyrinomonadales	Pyrinomonadaceae	RB41	NA	0	0	0	0	20	0	0	0	0	0	0	0	0	0	0	0	0	0	0	0	0	22	0	0	0	15	0	30	0	41	112	65
8f6eda8678b74c98119f1a7c336f7b18	Bacteria	Proteobacteria	Gammaproteobacteria	Betaproteobacteriales	SC-I-84	uncultured bacterium	uncultured bacterium	0	0	0	0	20	0	0	0	0	0	0	0	0	0	0	0	0	0	0	0	0	0	0	0	0	0	56	48	23	68	46	44
d64286c4f537c6f48c6987583291ead0	Bacteria	Proteobacteria	Gammaproteobacteria	Betaproteobacteriales	A21b	NA	NA	0	0	0	0	0	0	0	0	0	0	0	0	0	0	0	0	0	0	0	0	0	0	0	0	0	0	0	45	0	71	108	81
fdba7d97fb00446975a605e57344ec82	Bacteria	Acidobacteria	Acidobacteriia	Acidobacteriales	Acidobacteriaceae (Subgroup 1)	NA	NA	15	8	0	33	41	56	9	17	15	8	21	11	0	9	6	8	0	0	15	0	0	0	0	0	16	0	0	0	0	0	16	0
040a4f8f29e7f13d743b62f04bbb30ac	Bacteria	Patescibacteria	Saccharimonadia	Saccharimonadales	uncultured bacterium	uncultured bacterium	uncultured bacterium	0	0	0	0	13	0	0	0	0	0	0	0	0	0	0	0	0	0	0	0	0	0	0	0	0	0	33	11	0	75	130	42
c579a94e51e985e65c38e8b2f494b887	Bacteria	Acidobacteria	Blastocatellia (Subgroup 4)	Blastocatellales	Blastocatellaceae	Aridibacter	NA	12	14	27	0	21	28	0	20	8	13	0	21	17	0	0	0	11	17	0	0	0	28	0	10	21	0	0	0	0	15	0	19
8421cd2fb0444861728cf73783f3ce64	Unassigned	NA	NA	NA	NA	NA	NA	0	0	0	56	0	49	0	0	0	47	0	0	0	12	0	8	0	0	0	0	39	0	10	0	0	0	0	0	18	0	63	0
b2e611693efd8698318eca26e028cfd1	Bacteria	Verrucomicrobia	Verrucomicrobiae	Pedosphaerales	Pedosphaeraceae	uncultured Verrucomicrobia bacterium	uncultured Verrucomicrobia bacterium	0	0	0	0	0	0	0	0	0	0	0	0	0	0	0	0	0	0	0	0	7	0	0	0	0	0	45	31	23	51	87	58
c4f3f2e0e9295f086b3cec598926a57c	Bacteria	Proteobacteria	Deltaproteobacteria	Myxococcales	Haliangiaceae	Haliangium	uncultured bacterium	0	0	0	0	0	0	0	0	0	0	0	0	0	0	0	0	0	0	0	0	0	0	0	0	0	0	24	31	37	56	100	54
99d70f80964e8ffde74c1604f2d2b3c0	Bacteria	Bacteroidetes	Bacteroidia	Chitinophagales	Chitinophagaceae	Sediminibacterium	NA	0	9	11	0	14	22	0	0	0	8	0	4	0	0	0	0	0	0	0	0	0	0	0	0	0	14	40	11	0	23	58	87
5f18d0757404a3446951fe5589d6573d	Bacteria	Actinobacteria	Thermoleophilia	Gaiellales	uncultured	NA	NA	0	0	7	0	0	0	0	0	0	0	0	0	0	0	0	0	0	0	0	9	0	0	0	0	0	11	27	33	0	71	98	45
1bed680ce2b19044a884c25a609a011d	Bacteria	Proteobacteria	Gammaproteobacteria	Betaproteobacteriales	Burkholderiaceae	Massilia	NA	22	10	25	16	28	24	0	0	0	0	0	26	0	0	0	0	0	0	0	0	0	17	0	21	0	0	16	0	0	34	39	22
6f16304fb63a738c7cdfaa9830e8ee53	Bacteria	Bacteroidetes	Bacteroidia	Cytophagales	Microscillaceae	uncultured	uncultured bacterium	13	0	28	30	33	37	0	0	26	33	22	0	0	0	0	0	11	14	0	0	0	22	0	0	0	0	0	0	0	31	0	0
ebff2c84f781472a24018db9354b867c	Bacteria	Bacteroidetes	Bacteroidia	Chitinophagales	Chitinophagaceae	Ferruginibacter	uncultured bacterium	0	22	29	23	41	29	0	0	0	0	22	0	0	0	0	0	23	0	20	0	0	0	0	0	19	0	0	0	0	34	38	0
7c427db6d0133f46629ec0f01e5f54b0	Bacteria	Verrucomicrobia	Verrucomicrobiae	Chthoniobacterales	Chthoniobacteraceae	Candidatus Udaeobacter	uncultured bacterium	0	0	0	0	0	0	0	0	0	0	0	0	0	0	0	0	0	0	0	0	7	0	0	0	0	10	21	23	0	41	134	64
9338b7dd63f0c6330ed85d1c072f1496	Bacteria	Bacteroidetes	Bacteroidia	Chitinophagales	Chitinophagaceae	Ferruginibacter	uncultured bacterium	6	4	24	12	13	0	0	8	0	9	11	0	0	0	0	0	0	0	0	0	0	10	0	12	0	0	17	0	15	30	51	77
f3f1612d146e5ec4586971aedd03b82a	Unassigned	NA	NA	NA	NA	NA	NA	0	0	0	21	33	34	18	0	21	0	0	7	0	0	0	0	11	0	0	19	0	28	0	8	15	0	23	0	0	32	29	0
96dbbffca0b4262312c72ac43f38fdc5	Bacteria	Planctomycetes	Planctomycetacia	Pirellulales	Pirellulaceae	Pir4 lineage	metagenome	0	0	0	0	0	0	0	0	0	0	12	0	0	0	0	0	0	0	0	0	0	0	0	0	7	0	19	0	0	124	98	39
42034c64fafedbc75a110e188a670bf0	Bacteria	Proteobacteria	Gammaproteobacteria	Betaproteobacteriales	Burkholderiaceae	Burkholderia-Caballeronia-Paraburkholderia	NA	0	0	0	0	0	0	0	0	0	0	0	29	0	0	0	0	34	0	0	0	0	0	56	50	0	0	0	0	0	0	69	61
0dd2509a4f6a8752045f84d354632828	Bacteria	Planctomycetes	Planctomycetacia	Gemmatales	Gemmataceae	Gemmata	uncultured bacterium	0	0	0	0	0	0	0	0	0	0	0	0	0	0	0	0	0	0	0	0	0	0	0	0	0	32	0	0	0	88	107	72
abfd3d7254ec20be02da8c33d84b2e72	Bacteria	Proteobacteria	Alphaproteobacteria	Rhizobiales	Xanthobacteraceae	Rhodoplanes	NA	0	0	0	0	0	0	0	0	0	0	0	0	0	0	0	0	0	0	0	0	0	0	0	0	0	0	49	0	0	81	110	58
0b1202d2c521d51c7b245a28cb2d2c19	Unassigned	NA	NA	NA	NA	NA	NA	9	12	0	26	25	47	6	7	15	7	11	9	6	9	11	6	6	7	6	0	5	9	11	6	14	0	3	0	0	0	24	0
ac9b593f46a0c820827adb833768e41a	Unassigned	NA	NA	NA	NA	NA	NA	0	0	19	26	36	45	0	8	0	12	13	9	21	0	0	0	0	0	0	7	0	16	0	0	8	0	0	0	0	25	32	20
1f71d60902ad63510b29f71e9d636197	Bacteria	Planctomycetes	Planctomycetacia	Gemmatales	Gemmataceae	Fimbriiglobus	metagenome	8	13	12	43	77	42	0	0	22	0	14	0	0	17	0	0	0	19	0	17	6	0	7	0	0	0	0	0	0	0	0	0
d7cc0ca79a53794ff0e6ea3032461ad7	Unassigned	NA	NA	NA	NA	NA	NA	0	0	0	0	9	12	0	0	0	0	0	0	0	0	0	0	0	0	0	0	0	0	0	0	0	10	33	15	9	39	80	90
63373a4f60e78a48fbd4e84191f8c2bc	Bacteria	Acidobacteria	Acidobacteriia	Acidobacteriales	Acidobacteriaceae (Subgroup 1)	Edaphobacter	NA	0	0	0	0	0	0	0	0	0	0	0	0	0	0	0	0	0	0	0	0	0	0	0	0	0	0	28	28	25	65	92	59
eae1466b83864864b80d6b7794f85ad0	Unassigned	NA	NA	NA	NA	NA	NA	0	0	0	0	8	0	0	0	0	0	0	0	0	0	0	0	0	0	0	0	0	0	0	0	0	0	36	34	0	66	120	33
896d374b66e06279af0edab3546af6cc	Unassigned	NA	NA	NA	NA	NA	NA	0	0	0	0	12	11	0	0	14	4	0	3	0	0	0	0	0	0	5	0	0	0	0	0	0	0	21	13	13	39	89	72
356a056e7ba3b35e940eedf24d407c71	Bacteria	Actinobacteria	Actinobacteria	Corynebacteriales	Mycobacteriaceae	Mycobacterium	uncultured bacterium	0	0	15	26	16	0	0	0	30	0	0	0	0	0	0	0	0	0	0	0	0	0	0	7	0	0	0	34	0	57	54	57
967fd86fa4e3f0ce912c339cabe0d2f1	Bacteria	Planctomycetes	Phycisphaerae	Tepidisphaerales	WD2101 soil group	uncultured bacterium	uncultured bacterium	0	0	0	0	0	0	0	0	0	0	0	0	0	0	0	0	0	0	0	0	0	0	0	0	0	0	0	23	0	95	81	97
02e3db51f79ab34131d4615e22fa4012	Unassigned	NA	NA	NA	NA	NA	NA	10	0	0	18	84	44	20	0	42	6	11	0	5	5	0	0	0	10	0	0	10	22	4	0	0	0	0	0	4	0	0	0
df85abc82143e7fb88329efaaf6f22ea	Bacteria	Proteobacteria	Gammaproteobacteria	Xanthomonadales	Xanthomonadaceae	Arenimonas	NA	14	0	15	0	14	15	0	0	0	0	0	0	0	0	0	0	0	11	0	11	0	0	0	0	0	0	28	20	0	54	57	56
abd617dcd6cabbe3c2ff8ba0f9c49272	Bacteria	Proteobacteria	Alphaproteobacteria	Rhodospirillales	Magnetospirillaceae	Magnetospirillum	NA	0	56	95	0	19	30	0	13	0	0	10	7	23	0	0	0	0	0	0	0	0	0	0	0	0	0	42	0	0	0	0	0
65719fded589524d988ca6cf2f610f0f	Bacteria	Patescibacteria	Saccharimonadia	Saccharimonadales	uncultured bacterium	uncultured bacterium	uncultured bacterium	0	0	0	34	84	99	18	0	29	20	0	0	0	0	0	0	0	0	0	11	0	0	0	0	0	0	0	0	0	0	0	0
6014efba85e7a2a61d2cbdec198fa898	Bacteria	Planctomycetes	Phycisphaerae	Tepidisphaerales	WD2101 soil group	uncultured bacterium	uncultured bacterium	14	20	0	0	39	31	24	0	40	7	0	0	0	17	13	0	0	0	5	13	13	8	0	6	31	0	0	0	0	0	13	0
d49f7158d61ff2be717a7180106d8d3e	Bacteria	Proteobacteria	Deltaproteobacteria	Myxococcales	Polyangiaceae	Pajaroellobacter	uncultured bacterium	23	20	18	21	38	35	0	0	0	0	0	0	0	13	0	0	0	0	0	0	0	20	0	13	23	0	0	0	0	11	39	20
cc98ad512ca76ed286b3ce19b290086f	Bacteria	Planctomycetes	Planctomycetacia	Gemmatales	Gemmataceae	Gemmata	NA	24	0	19	29	31	36	23	28	0	0	0	22	0	0	0	0	0	0	0	0	0	15	0	20	18	0	0	0	0	0	29	0
6a32553f48364e63466cc7d550e1033a	Bacteria	Bacteroidetes	Bacteroidia	Flavobacteriales	Flavobacteriaceae	Flavobacterium	uncultured bacterium	0	0	0	0	15	0	0	0	0	7	0	0	0	0	0	0	0	0	0	0	0	4	0	0	0	0	36	35	11	39	61	86
df84fc8bb4693ad5e425dd42a2e8ee08	Bacteria	Firmicutes	Bacilli	Bacillales	Bacillaceae	Bacillus	Bacillus sp.	0	0	22	9	0	0	0	0	25	0	0	0	0	0	0	0	0	0	9	0	0	0	0	0	0	23	0	50	0	66	41	49
036736d852bd016128e45e3aca6963c6	Bacteria	Proteobacteria	Alphaproteobacteria	Rhizobiales	Xanthobacteraceae	uncultured	uncultured bacterium	0	0	0	0	0	0	0	0	0	0	0	0	0	0	0	0	0	0	0	0	0	0	0	0	0	0	0	41	0	95	124	34
965af9cbd80c52c9a5770bcd94eacd1e	Unassigned	NA	NA	NA	NA	NA	NA	9	7	15	18	79	38	0	6	31	0	0	7	0	7	0	6	0	9	7	4	0	0	0	0	0	7	0	0	0	15	6	22
036fdd81bb7b8c1e388f69332d11c564	Bacteria	Proteobacteria	Deltaproteobacteria	Myxococcales	Haliangiaceae	Haliangium	uncultured bacterium	9	16	15	50	26	18	17	0	34	0	15	0	0	0	10	0	0	13	0	0	10	17	0	17	15	0	0	0	0	11	0	0
8734832c0da500d40036cf1c9342b6a3	Unassigned	NA	NA	NA	NA	NA	NA	8	0	14	22	30	25	9	0	12	6	0	0	0	0	0	0	7	0	0	10	0	12	0	0	27	0	0	0	15	26	70	0
d6aa65b848ded76a0b05fe95d81859c4	Bacteria	Bacteroidetes	Bacteroidia	Chitinophagales	Chitinophagaceae	uncultured	metagenome	0	0	0	47	39	41	11	0	25	0	13	0	0	0	17	17	0	0	0	12	12	0	0	15	0	0	0	0	0	0	0	44
301cca100e4fb683eb21c07f4be18ad1	Bacteria	Planctomycetes	Phycisphaerae	Tepidisphaerales	CPla-3 termite group	metagenome	metagenome	0	17	23	11	0	9	16	13	15	13	22	0	0	0	0	0	0	0	0	18	0	17	10	0	7	0	0	0	0	30	35	36
c408022040eec1a5224f3f5811e2f0b7	Unassigned	NA	NA	NA	NA	NA	NA	0	0	0	0	0	7	0	0	0	4	0	0	0	0	0	0	0	0	5	0	0	7	0	0	0	9	21	31	11	61	52	84
76fd844c7affbf77f64bf735a84e92c7	Bacteria	Verrucomicrobia	Verrucomicrobiae	Pedosphaerales	Pedosphaeraceae	ADurb.Bin063-1	NA	0	0	0	0	0	0	0	0	0	0	0	0	0	0	0	0	0	0	0	0	0	0	0	0	0	0	42	0	0	70	91	89
8afcfd4ac0e7c407ae9602948cf41914	Unassigned	NA	NA	NA	NA	NA	NA	9	14	11	25	15	26	8	12	9	16	3	22	17	3	0	0	0	0	13	21	12	0	0	21	24	0	10	0	0	0	0	0
e83e529e0cebf8e7a34f56375978af8e	Unassigned	NA	NA	NA	NA	NA	NA	11	0	11	16	0	8	0	0	9	8	5	0	0	4	0	6	0	8	8	6	0	19	0	0	0	0	17	15	0	48	60	32
c52d548699d5829f79001ce13d14b7e4	Bacteria	Proteobacteria	Gammaproteobacteria	Betaproteobacteriales	Burkholderiaceae	Burkholderia-Caballeronia-Paraburkholderia	Ambiguous_taxa	4	0	13	7	25	25	0	0	8	10	0	0	0	0	6	0	0	0	0	4	0	0	0	4	5	0	16	17	0	40	76	31
b9100d469917760a15d9cb86a2097f52	Bacteria	Proteobacteria	Alphaproteobacteria	Rhizobiales	Xanthobacteraceae	uncultured	uncultured bacterium	0	18	16	30	21	26	0	0	23	16	10	11	11	0	0	0	0	0	14	0	0	0	0	11	0	0	0	0	0	14	50	20
2b0e25167b6235b9796d14e999cbbb1a	Bacteria	Chloroflexi	Dehalococcoidia	S085	uncultured bacterium	uncultured bacterium	uncultured bacterium	0	16	7	18	18	0	16	0	12	0	8	13	14	0	3	0	0	10	0	0	14	14	12	8	17	0	10	0	0	19	20	41
3da57936733a72f05921048bd26e4c55	Bacteria	Bacteroidetes	Bacteroidia	Cytophagales	Microscillaceae	uncultured	metagenome	16	26	0	32	0	32	40	0	33	0	7	0	0	10	0	11	0	0	0	7	0	23	5	9	11	0	0	0	0	0	28	0
9bca8f57d65a0ee108bb9eb98d1cb5ed	Bacteria	Actinobacteria	Actinobacteria	Frankiales	Frankiaceae	Jatrophihabitans	NA	0	0	42	0	0	19	0	26	7	0	0	0	0	0	0	32	0	0	0	0	0	37	0	35	0	0	27	0	0	36	29	0
414b4048419200be140c30a1c6187705	Bacteria	Planctomycetes	Planctomycetacia	Gemmatales	Gemmataceae	uncultured	NA	15	8	7	19	33	22	17	4	20	12	10	17	0	0	0	3	0	5	7	0	0	18	7	3	18	0	7	0	0	3	11	23
801c103604e452ad4074b4380abe5556	Bacteria	FBP	uncultured bacterium	uncultured bacterium	uncultured bacterium	uncultured bacterium	uncultured bacterium	17	8	15	15	57	41	0	0	11	12	10	11	3	0	11	0	0	7	16	0	0	10	4	5	6	0	10	0	0	20	0	0
afdfd919f782c0260e65aa5f128b3a92	Bacteria	Acidobacteria	Acidobacteriia	Acidobacteriales	Acidobacteriaceae (Subgroup 1)	Granulicella	uncultured bacterium	0	0	0	0	39	38	0	0	48	0	0	33	15	0	15	0	0	17	0	26	0	0	0	20	0	0	0	0	0	14	15	9
404505f1ca24016efed12f6e2282b3ca	Bacteria	Verrucomicrobia	Verrucomicrobiae	Pedosphaerales	Pedosphaeraceae	uncultured bacterium	uncultured bacterium	0	0	0	0	0	0	0	0	0	0	0	0	0	0	0	0	0	0	0	0	0	0	0	0	0	13	21	30	11	49	121	44
2ef3d97f85ae211f0eea5ad39e29c29c	Bacteria	Actinobacteria	Thermoleophilia	Gaiellales	uncultured	uncultured bacterium	uncultured bacterium	0	0	0	0	0	0	0	0	0	0	0	0	0	0	0	0	0	0	0	0	0	0	0	0	0	0	21	43	0	61	117	47
37d617a1ae53a5d1f93767cab247e138	Unassigned	NA	NA	NA	NA	NA	NA	0	23	0	59	119	88	0	0	0	0	0	0	0	0	0	0	0	0	0	0	0	0	0	0	0	0	0	0	0	0	0	0
6367fa5610172c97233f01d50271b5ca	Bacteria	Bacteroidetes	Bacteroidia	Cytophagales	Microscillaceae	uncultured	uncultured bacterium	0	21	0	44	58	45	0	0	40	0	0	0	7	19	0	0	0	0	15	15	0	0	0	12	0	0	12	0	0	0	0	0
bbdee7f3076df189f7acb3ae9adb7830	Bacteria	Acidobacteria	Acidobacteriia	Subgroup 2	uncultured bacterium	uncultured bacterium	uncultured bacterium	0	0	4	0	0	0	0	0	0	0	0	0	0	0	0	0	0	0	0	0	0	0	0	0	0	0	45	42	32	73	58	34
4539df6bcaa19fd1248a9bdd206b50f7	Bacteria	Gemmatimonadetes	Gemmatimonadetes	Gemmatimonadales	Gemmatimonadaceae	uncultured	NA	0	0	0	0	0	0	0	0	0	0	0	0	0	0	0	0	7	0	0	0	6	0	0	0	0	0	0	30	32	47	86	80
b50db80242a4f789d4b46d99e318b04f	Unassigned	NA	NA	NA	NA	NA	NA	0	0	7	0	12	0	0	0	0	0	0	0	0	0	0	0	0	0	0	0	0	0	0	0	0	0	0	9	0	72	132	56
41dc345c7cdc628e86dce6f583e5498c	Bacteria	Proteobacteria	Gammaproteobacteria	Betaproteobacteriales	SC-I-84	NA	NA	0	0	0	0	13	0	0	0	0	0	0	0	0	0	0	0	0	0	0	0	0	0	0	0	0	0	40	0	0	46	122	67
7788781c3c596ff5697db88ef4b6ba39	Bacteria	Planctomycetes	Phycisphaerae	Tepidisphaerales	WD2101 soil group	uncultured bacterium	uncultured bacterium	0	0	0	0	0	0	0	0	0	0	0	0	0	0	0	0	0	0	0	0	0	0	0	0	0	0	25	0	18	48	82	115
c5ce00a977174a404f01330cd88ad1be	Unassigned	NA	NA	NA	NA	NA	NA	0	0	0	0	0	0	0	0	0	0	0	0	0	0	0	0	0	0	0	0	0	0	0	0	0	0	0	34	11	63	98	82
2a1f7e23bca63c4efed72baf3c9dd62d	Bacteria	Proteobacteria	Gammaproteobacteria	Betaproteobacteriales	Burkholderiaceae	NA	NA	0	0	101	0	33	47	0	0	0	12	0	25	28	8	0	6	0	0	16	0	0	11	0	0	0	0	0	0	0	0	0	0
6239abd8546908857734ed5913f7e42a	Bacteria	Bacteroidetes	Bacteroidia	Chitinophagales	Chitinophagaceae	uncultured	uncultured bacterium	0	0	0	0	0	0	0	0	0	0	0	0	0	0	0	0	0	0	0	0	0	5	0	0	0	23	40	18	18	36	88	59
da03ef127148e630665d740769856682	Bacteria	Proteobacteria	Alphaproteobacteria	Rhizobiales	Hyphomicrobiaceae	Pedomicrobium	NA	0	0	9	0	0	17	0	0	9	0	0	0	0	0	0	0	0	0	0	0	0	0	0	0	0	0	32	26	0	47	92	55
4cde03aa015192d2c37a651ad07c1789	Bacteria	Proteobacteria	Alphaproteobacteria	Elsterales	uncultured	uncultured alpha proteobacterium	uncultured alpha proteobacterium	0	0	0	0	0	0	0	0	0	0	0	0	0	0	0	0	0	0	0	0	0	0	0	0	0	11	18	30	0	59	123	46
a8d6e92406c5a6fa8f5281452a5f04d3	Unassigned	NA	NA	NA	NA	NA	NA	0	0	0	0	0	0	0	0	0	0	0	0	0	0	0	0	0	0	0	0	0	0	0	0	0	0	40	33	0	37	123	54
7c0c9f46580d1a58304ecada0e6a0ba2	Bacteria	Proteobacteria	Gammaproteobacteria	Betaproteobacteriales	Burkholderiaceae	Pelomonas	NA	26	4	1	0	5	5	26	30	0	4	24	0	20	17	11	10	11	12	2	21	19	0	3	0	20	0	0	0	0	0	0	15
1334a5f4baeb1f92f8e523ca7ae3e4e3	Unassigned	NA	NA	NA	NA	NA	NA	0	9	19	43	31	48	12	0	27	0	14	9	0	0	0	13	0	0	9	8	0	0	0	16	12	0	0	0	0	0	0	16
29bde29dd74f06981949b4d463392504	Bacteria	Actinobacteria	Actinobacteria	Micrococcales	Microbacteriaceae	NA	NA	0	0	0	32	0	32	18	26	20	0	11	22	15	11	0	0	0	24	18	0	13	26	0	0	0	0	0	0	0	0	18	0
06d89081a54312771e75fa4749c771b3	Bacteria	Planctomycetes	Phycisphaerae	Tepidisphaerales	WD2101 soil group	uncultured bacterium	uncultured bacterium	0	0	0	0	0	0	0	0	0	0	0	0	0	0	0	0	0	0	0	0	0	0	0	0	0	0	43	57	0	56	65	65
ca86dce7d4e99e23d038628762bf31de	Bacteria	Bacteroidetes	Bacteroidia	Cytophagales	Microscillaceae	uncultured	uncultured bacterium	10	18	5	15	17	16	0	5	29	0	9	13	5	0	9	8	0	11	15	11	7	5	0	7	19	0	3	4	0	0	21	23
551185a7b23793aa3245d3a5c4f866e2	Bacteria	Proteobacteria	Alphaproteobacteria	Caulobacterales	Caulobacteraceae	Phenylobacterium	NA	0	0	12	32	19	13	0	0	26	0	0	0	0	0	0	0	0	0	0	0	0	0	0	0	0	20	17	20	26	27	46	27
5075347d130b8980306f76461ff47390	Bacteria	Acidobacteria	Subgroup 6	NA	NA	NA	NA	0	0	0	0	0	0	0	0	0	0	0	0	0	0	0	0	0	0	0	0	0	0	0	0	0	18	24	29	13	66	99	36
6fd44ce601e89178c84454a14d0a02c5	Bacteria	Verrucomicrobia	Verrucomicrobiae	Chthoniobacterales	Chthoniobacteraceae	Candidatus Udaeobacter	uncultured bacterium	0	0	0	0	0	0	0	0	0	0	0	0	0	0	0	0	0	0	0	0	0	0	0	0	0	0	0	0	14	76	123	72
98c27cb363afcc9d2f25c018e2908856	Bacteria	Proteobacteria	Alphaproteobacteria	Rhizobiales	Beijerinckiaceae	Roseiarcus	uncultured bacterium	0	0	0	36	49	25	0	18	0	0	18	0	0	0	0	0	0	0	0	0	0	17	0	0	0	0	0	20	17	41	43	0
69c36c73d9a50aa600ca5095012e3582	Bacteria	Acidobacteria	Subgroup 6	uncultured Acidobacteriales bacterium	uncultured Acidobacteriales bacterium	uncultured Acidobacteriales bacterium	uncultured Acidobacteriales bacterium	0	14	12	16	17	0	0	0	0	0	0	0	0	0	0	0	0	0	0	0	0	0	0	0	0	0	0	38	0	36	88	63
6441733a5fa07889886fda01c4d13f8d	Bacteria	Actinobacteria	Actinobacteria	Micrococcales	Micrococcaceae	Arthrobacter	NA	0	0	0	0	0	0	0	0	0	0	0	0	0	0	0	0	0	0	0	0	0	0	0	0	0	0	26	28	0	77	37	116
2027cc1325ebd6692c26c65a8408c106	Unassigned	NA	NA	NA	NA	NA	NA	0	0	20	13	20	7	0	0	0	10	7	0	0	0	0	0	0	0	0	0	0	0	0	0	0	0	22	30	8	44	49	53
6fd81067db815cc85c9e00fe64d32714	Bacteria	Bacteroidetes	Bacteroidia	Chitinophagales	Chitinophagaceae	Ferruginibacter	uncultured bacterium	21	0	0	0	0	0	0	0	12	0	0	23	0	0	0	0	0	21	18	15	0	0	0	0	0	0	0	18	0	31	77	47
cfa3395cd838caf28886a547e63fb7e8	Bacteria	Bacteroidetes	Bacteroidia	Sphingobacteriales	Sphingobacteriaceae	Mucilaginibacter	NA	0	0	0	0	42	0	0	0	0	24	0	26	17	21	18	0	0	22	41	0	0	0	19	0	0	0	0	0	0	0	53	0
606e8e85e12dfaeafcf85ef64cc414f2	Bacteria	Acidobacteria	Acidobacteriia	Solibacterales	Solibacteraceae (Subgroup 3)	Bryobacter	uncultured bacterium	7	0	24	21	43	15	0	0	18	0	0	20	0	0	0	8	0	11	0	0	27	22	0	0	24	0	13	0	0	29	0	0
fd541acbd4a536ac4c5dd49b9fad3ce8	Bacteria	Actinobacteria	Actinobacteria	Frankiales	Nakamurellaceae	Nakamurella	NA	0	0	0	13	0	43	0	0	0	0	0	0	0	0	0	0	0	0	0	0	0	28	0	0	0	0	0	0	0	101	67	30
5738324f84b95823bab177b5811aae12	Unassigned	NA	NA	NA	NA	NA	NA	0	0	0	0	0	0	0	0	0	0	0	0	0	0	0	0	0	0	0	0	0	0	0	0	0	0	20	24	0	39	118	81
642de7f7ee16dacd8de96c5a2fd10c4e	Bacteria	Bacteroidetes	Bacteroidia	Chitinophagales	Chitinophagaceae	Parafilimonas	NA	0	0	29	0	20	23	0	0	0	0	0	0	0	0	0	0	10	0	0	0	0	0	0	0	0	0	0	22	0	30	88	59
474c75e90825475b0ca58bf8979fee20	Unassigned	NA	NA	NA	NA	NA	NA	0	0	0	0	6	0	0	0	0	0	0	0	0	0	0	0	0	0	0	0	0	0	0	0	0	0	27	31	16	66	83	52
2f570b90d9787de24ad056567181ba41	Unassigned	NA	NA	NA	NA	NA	NA	0	0	0	0	0	0	0	0	0	0	0	0	0	0	0	0	0	0	0	0	0	0	0	0	0	7	17	29	13	68	100	47
9207c5d689e173d686d2b5c79d02d602	Unassigned	NA	NA	NA	NA	NA	NA	0	0	0	0	0	0	0	0	0	0	0	0	0	0	0	0	0	0	0	0	0	0	0	0	0	9	27	20	0	64	131	30
f329a09e5cfa28d4d72c1c7ce66c602d	Bacteria	Acidobacteria	Blastocatellia (Subgroup 4)	Pyrinomonadales	Pyrinomonadaceae	RB41	uncultured bacterium	0	0	8	14	0	0	0	0	0	0	0	0	0	0	0	0	0	0	0	0	0	0	0	0	0	0	0	42	0	59	102	56
907ecb31478ae3966e96e787d0f062c0	Bacteria	Acidobacteria	Acidobacteriia	Acidobacteriales	Acidobacteriaceae (Subgroup 1)	Terriglobus	NA	0	0	35	20	66	28	21	0	9	0	0	23	0	7	19	16	0	0	0	0	0	0	10	0	22	0	0	0	0	4	0	0
c3253788c4d7ce064b5cdb0881bb823e	Bacteria	Proteobacteria	Gammaproteobacteria	Gammaproteobacteria Incertae Sedis	Unknown Family	Acidibacter	NA	39	32	11	0	29	34	0	0	26	0	0	0	0	0	0	0	0	0	32	0	20	18	0	25	0	0	14	0	0	0	0	0
edf5ff8155f0c0c1b75d436cf08ac4eb	Bacteria	Proteobacteria	Alphaproteobacteria	Rhizobiales	Labraceae	Labrys	NA	0	39	16	52	68	32	0	0	31	0	0	0	0	29	0	0	0	0	0	0	0	0	0	0	0	0	0	13	0	0	0	0
e4c833be64fc454892a7b042e861d7ae	Bacteria	Proteobacteria	Alphaproteobacteria	Caulobacterales	Hyphomonadaceae	SWB02	uncultured bacterium	0	0	0	0	11	0	0	0	0	0	0	0	0	0	0	0	0	0	0	0	0	0	0	0	0	0	14	19	13	92	86	45
4654daba8e4eb3e0a966597d150a65ac	Bacteria	Planctomycetes	Planctomycetacia	Pirellulales	Pirellulaceae	uncultured	NA	0	0	0	0	0	0	0	0	0	0	0	0	0	0	0	0	0	10	0	0	0	0	0	0	37	0	102	0	0	44	48	39
d9f6b34c4e6d70a8a70df772150b3906	Bacteria	Planctomycetes	Planctomycetacia	Isosphaerales	Isosphaeraceae	uncultured	uncultured bacterium	0	0	0	15	0	0	0	0	0	0	0	0	0	0	0	0	0	0	0	0	0	0	0	0	0	0	0	23	0	113	80	49
787322b4ea76c06c5c1d2f18161371b1	Unassigned	NA	NA	NA	NA	NA	NA	22	30	14	17	26	29	18	0	17	0	13	0	0	0	0	0	0	0	0	7	0	12	0	20	25	0	0	0	0	10	19	0
0a74b46c21b0abccf8cceb3163699e8f	Bacteria	Proteobacteria	Alphaproteobacteria	Rhizobiales	Beijerinckiaceae	1174-901-12	NA	15	16	0	31	62	33	17	0	0	0	0	0	0	12	14	0	0	9	0	5	10	12	0	0	7	0	0	0	0	0	36	0
c32a7805968786a8b65a4ff60c7f267c	Bacteria	Bacteroidetes	Bacteroidia	Chitinophagales	Chitinophagaceae	Ferruginibacter	uncultured bacterium	0	0	17	46	0	29	0	0	0	0	0	0	0	40	0	0	0	0	10	0	0	38	0	0	0	0	16	14	0	15	54	0
06e4e97621e40b3a64334c891d91a427	Bacteria	Proteobacteria	Gammaproteobacteria	Betaproteobacteriales	Burkholderiaceae	Massilia	NA	0	0	0	0	23	0	0	0	0	0	0	11	0	0	0	0	0	0	0	0	0	0	0	0	0	0	0	38	13	55	107	32
296392b29dd8ef95685e4ab89f6aa06a	Bacteria	Proteobacteria	Alphaproteobacteria	Rhizobiales	Beijerinckiaceae	Bosea	NA	0	21	26	43	57	33	0	0	0	0	0	0	0	22	0	10	9	13	7	0	15	22	0	0	0	0	0	0	0	0	0	0
5ea85d060b56836b5d5217260f769863	Bacteria	Proteobacteria	Gammaproteobacteria	Betaproteobacteriales	Burkholderiaceae	Burkholderia-Caballeronia-Paraburkholderia	NA	0	0	0	28	0	34	0	0	25	0	0	36	0	0	17	0	26	0	0	0	0	0	0	0	0	0	0	15	0	24	73	0
7799034f68e3a75e35aae0a5415e3974	Unassigned	NA	NA	NA	NA	NA	NA	0	0	0	0	11	0	0	0	0	0	0	0	0	0	0	0	0	0	0	0	0	0	0	0	0	21	31	35	13	33	84	50
f522998885bf76933631d33b7332a6cc	Bacteria	Bacteroidetes	Bacteroidia	Sphingobacteriales	Sphingobacteriaceae	Mucilaginibacter	Ambiguous_taxa	0	0	23	71	47	60	0	0	34	0	0	0	0	0	0	0	0	0	0	0	16	27	0	0	0	0	0	0	0	0	0	0
5e0066bbf562503c76e2fbbd9db0c851	Unassigned	NA	NA	NA	NA	NA	NA	0	0	0	0	0	10	0	0	0	0	0	0	0	0	0	0	0	0	0	0	0	0	0	0	0	0	14	18	0	69	115	52
991396e1a058001ee7a194b296538fa4	Bacteria	Proteobacteria	Deltaproteobacteria	Myxococcales	Phaselicystidaceae	Phaselicystis	uncultured bacterium	10	14	0	16	40	20	0	0	16	7	0	0	0	7	0	0	7	0	0	0	13	0	0	11	14	0	10	0	0	14	40	38
539bacf41b427dad7452e04f4fb4a10d	Bacteria	Bacteroidetes	Bacteroidia	Chitinophagales	Chitinophagaceae	Niastella	NA	14	8	22	20	40	43	0	0	21	0	9	18	17	0	0	0	0	7	9	0	13	27	0	0	0	0	0	9	0	0	0	0
08464be43b4e1b626b6f378ea14a2ab5	Bacteria	Planctomycetes	Planctomycetacia	Gemmatales	Gemmataceae	Fimbriiglobus	uncultured bacterium	0	0	51	0	29	50	36	0	13	0	8	10	10	0	0	9	0	17	0	0	9	0	0	0	35	0	0	0	0	0	0	0
6520a090d4099ab82de33db50cc5f7ea	Bacteria	Proteobacteria	Gammaproteobacteria	Betaproteobacteriales	SC-I-84	uncultured bacterium	uncultured bacterium	0	20	0	0	26	20	0	0	18	0	13	17	0	0	0	17	0	0	0	0	0	0	0	0	0	12	0	23	0	20	72	19
7f9a78eee2958142db26fb3b0bba806c	Unassigned	NA	NA	NA	NA	NA	NA	0	0	15	20	59	42	8	7	10	0	16	19	0	0	19	0	0	0	7	7	9	0	0	0	0	0	0	0	0	0	38	0
0760bbd490af6634cc7878ed2238461d	Bacteria	Gemmatimonadetes	Gemmatimonadetes	Gemmatimonadales	Gemmatimonadaceae	Gemmatimonas	uncultured bacterium	0	11	0	0	0	52	0	0	0	0	0	0	0	0	0	0	0	17	24	0	0	11	9	0	0	0	0	18	0	30	80	24
ef580932da3d4d3d692a03a91c00b214	Unassigned	NA	NA	NA	NA	NA	NA	0	0	16	0	0	0	12	9	0	0	0	0	0	0	0	0	0	0	0	0	0	0	0	0	0	27	23	18	13	32	41	85
1baee5f7d2e82dda26b102aa3700984e	Unassigned	NA	NA	NA	NA	NA	NA	0	0	0	0	13	0	0	0	0	0	0	0	0	0	0	0	0	0	0	0	0	5	0	0	0	6	56	19	0	47	72	58
b88b723833a6112b884931df4834f8ef	Bacteria	Acidobacteria	Blastocatellia (Subgroup 4)	Pyrinomonadales	Pyrinomonadaceae	RB41	uncultured Acidobacteria bacterium	0	0	0	0	0	0	0	0	0	0	0	0	0	0	0	0	0	0	0	0	0	0	0	0	0	0	32	23	30	0	97	94
083d421d37d232f64e46217202e371aa	Bacteria	Actinobacteria	Actinobacteria	Micromonosporales	Micromonosporaceae	Actinoplanes	NA	0	0	0	0	0	87	0	0	0	0	29	0	0	0	0	0	36	0	0	0	0	41	0	0	0	0	0	0	0	0	83	0
e38d5142fc16ce86281828b850d345ea	Bacteria	Planctomycetes	Phycisphaerae	Tepidisphaerales	WD2101 soil group	NA	NA	0	0	0	0	0	27	0	0	0	0	0	0	0	0	0	0	0	0	0	0	0	0	0	0	29	0	0	0	0	70	71	79
cf71a617b5d737c8f11ca1ec413801cb	Bacteria	Patescibacteria	Saccharimonadia	Saccharimonadales	uncultured bacterium	uncultured bacterium	uncultured bacterium	0	8	20	31	0	120	11	0	0	0	0	7	11	0	0	0	0	11	12	0	0	0	10	0	18	0	0	0	0	5	0	11
96804583e3a20bd8732961e35192d218	Unassigned	NA	NA	NA	NA	NA	NA	21	0	28	0	35	31	0	0	26	0	0	27	0	0	18	0	0	28	17	11	0	0	18	0	0	0	0	0	0	0	15	0
1e3e2b6a5190453d6f89d57cbe2da3ed	Bacteria	Actinobacteria	Acidimicrobiia	Microtrichales	Ilumatobacteraceae	uncultured	uncultured bacterium	0	0	0	34	19	28	17	0	0	18	0	19	0	20	0	0	17	0	0	25	0	31	28	0	0	0	0	0	0	0	19	0
8eacc65bea3cf2422d4e50f08a681606	Bacteria	Proteobacteria	Gammaproteobacteria	Betaproteobacteriales	NA	NA	NA	0	0	0	0	0	8	0	0	0	0	10	0	0	4	0	0	0	0	0	0	0	0	0	0	0	0	29	21	11	40	94	58
0d4c1aa0f1ae5d63856ff8b4bc96c576	Unassigned	NA	NA	NA	NA	NA	NA	0	0	8	0	13	0	0	0	0	0	0	0	0	0	0	0	0	0	0	0	0	0	0	0	0	14	23	16	0	48	123	30
04a03de0156875cca99df6a985e951b2	Bacteria	Bacteroidetes	Bacteroidia	Cytophagales	Hymenobacteraceae	Adhaeribacter	NA	0	0	0	0	0	6	0	0	0	0	0	0	0	0	0	0	0	0	0	0	0	0	0	0	0	0	31	36	0	57	69	76
dac473d451b833d997ce708a3388367c	Bacteria	Gemmatimonadetes	Gemmatimonadetes	Gemmatimonadales	Gemmatimonadaceae	Gemmatimonas	uncultured bacterium	0	0	0	0	0	0	0	0	0	0	0	0	0	0	0	0	0	0	0	0	0	0	0	0	0	0	15	47	0	57	105	51
6b1ecf4cc018c64f2c55d00b0ba75132	Bacteria	Bacteroidetes	Bacteroidia	Chitinophagales	Chitinophagaceae	Niastella	NA	8	0	11	11	10	0	19	0	22	0	19	15	6	6	18	16	0	7	0	7	8	39	19	6	9	0	0	0	0	0	18	0
5635f91385a60a1d8541c2a4f1ac3424	Bacteria	Acidobacteria	Blastocatellia (Subgroup 4)	Blastocatellales	Blastocatellaceae	uncultured	Ambiguous_taxa	12	16	25	0	31	16	0	0	0	0	42	14	0	0	0	0	4	0	0	0	0	8	15	0	0	7	0	0	0	21	28	35
322743ec84b3d908e00cf68ef16630cc	Unassigned	NA	NA	NA	NA	NA	NA	0	0	0	0	0	0	0	0	0	0	0	0	0	0	0	0	0	0	0	0	0	0	0	0	12	0	18	31	17	37	75	84
b41b400ea8368b8be4a763e57f933ce0	Bacteria	Planctomycetes	Planctomycetacia	Isosphaerales	Isosphaeraceae	Singulisphaera	uncultured bacterium	0	0	0	0	0	17	0	0	0	0	0	0	0	0	0	0	0	0	0	0	0	0	0	0	0	28	0	30	0	59	56	84
1d527e716af6c832456469b69eee2bf9	Bacteria	Proteobacteria	Gammaproteobacteria	Betaproteobacteriales	Burkholderiaceae	Aquabacterium	uncultured bacterium	39	11	25	0	32	4	0	0	1	1	10	13	0	13	0	26	0	8	13	26	10	0	10	0	15	0	0	0	0	16	0	0
a709043a0caff4f1bc086499a42943f2	Bacteria	Planctomycetes	Phycisphaerae	Tepidisphaerales	WD2101 soil group	uncultured bacterium	uncultured bacterium	0	0	0	0	0	0	0	0	0	0	0	0	0	0	0	0	0	0	0	0	0	0	0	0	0	0	0	36	0	75	86	76
8b919753d10068893d513f3800f4daff	Bacteria	Armatimonadetes	Armatimonadia	Armatimonadales	uncultured bacterium	uncultured bacterium	uncultured bacterium	0	0	7	12	48	34	18	0	36	8	15	7	0	7	0	0	0	5	9	11	0	6	0	7	9	0	0	0	0	0	14	19
9cf4cf2c409705f24a84f15d295701e5	Bacteria	Verrucomicrobia	Verrucomicrobiae	Pedosphaerales	Pedosphaeraceae	NA	NA	10	0	0	0	0	26	0	0	33	0	35	17	0	0	0	0	0	0	0	0	0	29	0	0	42	0	0	0	0	49	0	31
fa2ae5cfc3756fac657f2ed2ef260ca6	Bacteria	Proteobacteria	Deltaproteobacteria	Desulfarculales	Desulfarculaceae	uncultured	NA	0	0	0	0	0	0	0	0	0	0	0	0	0	0	0	0	0	0	0	0	0	0	0	0	0	21	24	34	0	27	111	55
a05a58be559749e6cbcec04ab2bd4ad7	Bacteria	Bacteroidetes	Bacteroidia	Chitinophagales	Chitinophagaceae	Parafilimonas	NA	0	0	0	0	0	0	0	0	0	24	30	0	0	0	0	0	0	0	0	0	0	0	0	33	0	0	0	0	0	52	47	86
fea1e8e88cb47b17698581a8c85218e4	Bacteria	Acidobacteria	Acidobacteriia	Acidobacteriales	uncultured	NA	NA	0	0	0	0	0	0	0	0	0	0	0	0	0	0	0	0	0	0	0	0	0	0	0	0	0	0	0	0	0	74	85	113
651fa5961828c3c3d112198b8fd32e18	Bacteria	Patescibacteria	Saccharimonadia	Saccharimonadales	uncultured bacterium	uncultured bacterium	uncultured bacterium	7	15	0	19	23	47	11	0	0	7	5	8	0	22	0	13	14	0	0	7	10	9	0	8	9	0	0	0	0	0	37	0
596c6abb10a220c2cabd87c5d06beec9	Unassigned	NA	NA	NA	NA	NA	NA	0	17	0	63	14	18	0	0	0	48	4	26	0	0	0	0	11	37	17	0	0	0	4	7	5	0	0	0	0	0	0	0
1c47835b349658ab612307be8b0d4afd	Bacteria	Actinobacteria	Thermoleophilia	Gaiellales	uncultured	uncultured bacterium	uncultured bacterium	8	0	0	0	40	0	0	0	0	0	0	0	0	3	0	9	0	0	0	0	0	0	0	0	0	5	21	42	23	47	73	0
dd3d818ce8c6f9987d73295464f27251	Unassigned	NA	NA	NA	NA	NA	NA	5	8	0	0	0	28	0	0	0	0	0	0	0	0	0	0	0	0	8	0	0	0	0	0	9	0	12	19	0	64	22	96
507fc372b66c390067560e67c2c87ca2	Bacteria	Proteobacteria	Alphaproteobacteria	Rhizobiales	Hyphomicrobiaceae	Hyphomicrobium	NA	0	0	0	0	0	0	0	0	0	0	0	0	0	0	0	0	0	0	0	0	0	0	0	0	0	6	29	20	19	64	66	67
8be20602f06f40de1569fb2a903381d8	Bacteria	Proteobacteria	Gammaproteobacteria	Pseudomonadales	Pseudomonadaceae	Pseudomonas	Ambiguous_taxa	0	20	12	0	28	8	19	35	12	23	0	0	0	0	36	0	0	12	15	17	0	0	0	0	0	0	0	0	0	0	0	33
ad580f0c184641afb1bf1aaaddebb7a2	Bacteria	Armatimonadetes	Armatimonadia	Armatimonadales	uncultured bacterium	uncultured bacterium	uncultured bacterium	0	36	33	30	46	47	0	0	0	0	0	0	10	0	0	0	0	0	0	0	0	37	0	0	0	0	31	0	0	0	0	0
b6030ff88e8f8ea42ff209e80ab06dab	Unassigned	NA	NA	NA	NA	NA	NA	11	0	0	30	0	0	85	0	29	0	0	0	0	0	0	0	0	0	0	0	0	28	0	0	28	0	0	0	0	18	41	0
af837f597015a896763bac71de3bc5b8	Bacteria	Acidobacteria	Acidobacteriia	Solibacterales	Solibacteraceae (Subgroup 3)	Bryobacter	NA	0	0	0	0	0	0	0	0	0	0	0	0	0	0	0	0	0	0	0	0	0	0	0	0	0	27	48	43	0	55	45	52
ab66679ddd6772b44aa9f16bfdbe4b9d	Bacteria	Proteobacteria	Gammaproteobacteria	Gammaproteobacteria Incertae Sedis	Unknown Family	Acidibacter	uncultured bacterium	0	0	0	0	0	0	0	0	0	0	0	0	0	0	0	0	0	0	0	0	0	0	0	0	0	0	26	39	0	45	90	70
7993402bdfc9913d7df369a2ba83ce77	Unassigned	NA	NA	NA	NA	NA	NA	0	0	0	24	20	47	12	9	0	4	16	13	15	0	0	5	10	6	6	15	0	11	7	13	6	0	11	0	0	0	13	6
0fed622c41a523ee37f67ec362f79067	Bacteria	Bacteroidetes	Bacteroidia	Flavobacteriales	Flavobacteriaceae	Flavobacterium	uncultured bacterium	6	57	0	91	8	31	0	0	0	0	0	0	0	7	0	14	0	18	0	6	8	7	0	6	10	0	0	0	0	0	0	0
db842e73c18ce9663c8185784645fea9	Bacteria	Proteobacteria	Alphaproteobacteria	Rhodospirillales	uncultured	uncultured alpha proteobacterium	uncultured alpha proteobacterium	0	0	0	0	10	0	0	0	0	0	0	0	0	0	11	8	0	0	0	0	4	7	0	0	13	0	12	24	24	53	74	29
56be632e8e6f9aab917ad24f73881311	Bacteria	Proteobacteria	Alphaproteobacteria	Rhizobiales	Rhizobiales Incertae Sedis	Nordella	uncultured bacterium	0	0	0	0	11	0	0	0	0	0	0	0	0	0	0	0	0	0	0	0	0	0	0	0	0	0	15	20	14	44	108	57
22502de8e6d39f01e44247e84b1dabb3	Bacteria	Planctomycetes	Planctomycetacia	Isosphaerales	Isosphaeraceae	Singulisphaera	uncultured bacterium	0	0	0	0	12	0	0	0	0	0	0	0	0	0	0	0	0	0	0	0	0	0	0	0	0	57	37	49	0	40	73	0
f5c5ce2ee39760ef754ff26c8b866f7e	Bacteria	Proteobacteria	Gammaproteobacteria	Betaproteobacteriales	A21b	NA	NA	3	9	0	14	38	13	0	0	5	9	4	0	0	0	0	0	10	0	0	0	0	0	0	0	17	0	10	32	0	29	59	15
92ecac43d66e5d92c53c4aad5a5501e7	Bacteria	Actinobacteria	Actinobacteria	Micromonosporales	Micromonosporaceae	Luedemannella	uncultured bacterium	25	33	34	37	37	0	0	0	27	0	0	0	0	0	0	0	0	19	11	0	20	0	0	0	24	0	0	0	0	0	0	0
f4dd8a3336c3824da4bd490c193976b4	Unassigned	NA	NA	NA	NA	NA	NA	0	0	0	0	0	0	0	0	0	0	0	7	0	0	0	0	0	0	0	0	0	0	0	0	0	24	0	0	12	65	57	102
7d759f4d6d4751223e779a47093d7cf9	Bacteria	Verrucomicrobia	Verrucomicrobiae	Chthoniobacterales	Chthoniobacteraceae	Candidatus Udaeobacter	uncultured bacterium	0	0	0	0	0	0	0	0	0	0	0	0	0	0	0	0	0	0	0	0	0	0	0	0	0	0	0	0	0	81	106	80
0e4e3bc519aa4d50a6f460d7035285a5	Bacteria	Chloroflexi	Ktedonobacteria	C0119	uncultured bacterium	uncultured bacterium	uncultured bacterium	0	0	13	13	37	59	0	11	39	13	0	14	0	0	0	5	10	16	14	0	0	0	0	0	0	0	0	0	0	22	0	0
880ade69c111179707868562475e78cb	Bacteria	Acidobacteria	Holophagae	Subgroup 7	uncultured bacterium	uncultured bacterium	uncultured bacterium	0	0	0	0	11	0	0	0	0	0	0	0	0	0	0	0	0	0	0	0	0	0	0	0	0	0	30	54	20	43	49	59
a78d38cf69c81afcc28ddfca597ed51a	Bacteria	Nitrospirae	Nitrospira	Nitrospirales	Nitrospiraceae	Nitrospira	uncultured bacterium	0	0	0	0	0	0	0	0	0	0	5	0	0	0	0	0	0	0	0	0	0	0	0	0	0	0	39	31	10	70	72	39
024b85b771e7444101919c2de647571e	Bacteria	Bacteroidetes	Bacteroidia	Chitinophagales	Chitinophagaceae	Chitinophaga	NA	0	17	0	0	71	36	0	0	29	0	0	30	0	0	0	0	28	22	0	0	18	0	0	0	0	0	0	0	0	0	0	14
706961a35c450897803ca191ce12e871	Bacteria	Actinobacteria	Thermoleophilia	Solirubrobacterales	Solirubrobacteraceae	Conexibacter	uncultured bacterium	0	27	0	25	40	25	0	0	33	0	0	0	0	0	0	0	0	18	0	0	0	0	0	0	0	0	0	31	0	32	34	0
08345aa78038555318f47c03d623faa3	Unassigned	NA	NA	NA	NA	NA	NA	0	0	20	14	0	0	0	0	0	0	0	0	0	0	0	0	0	0	0	0	0	0	0	0	0	0	0	13	11	34	89	84
7298c94d8c88ed2e52b003927cc52aac	Bacteria	Chloroflexi	AD3	uncultured bacterium	uncultured bacterium	uncultured bacterium	uncultured bacterium	0	0	0	0	0	7	0	0	0	0	0	0	0	0	0	0	0	0	0	0	0	0	0	0	0	26	16	0	0	62	96	58
d7b0f1224cdfafcd0478cff39885a14e	Bacteria	Proteobacteria	Alphaproteobacteria	Rhizobiales	Xanthobacteraceae	Bradyrhizobium	NA	0	0	0	98	71	51	0	0	0	0	0	0	0	0	0	0	0	0	0	0	0	45	0	0	0	0	0	0	0	0	0	0
b709cf9c283bb8fd0ac908214e7bc122	Bacteria	Planctomycetes	Planctomycetacia	Pirellulales	Pirellulaceae	Pirellula	uncultured bacterium	0	0	0	0	0	0	0	0	0	0	0	0	0	0	0	0	0	0	0	0	0	0	0	0	0	20	23	0	18	44	35	124
dd5654b7f5d7d805257cec726d437e23	Bacteria	Bacteroidetes	Bacteroidia	Chitinophagales	Chitinophagaceae	Parafilimonas	NA	0	0	0	0	0	0	0	0	0	0	0	0	0	0	0	0	0	0	0	0	0	0	0	0	0	0	34	24	0	54	93	59
2cb154a155276f31e9849a48bf6624b4	Bacteria	Proteobacteria	Alphaproteobacteria	Rhizobiales	Xanthobacteraceae	uncultured	NA	0	0	37	0	54	0	0	0	0	0	0	0	0	0	0	0	0	0	0	0	0	0	0	0	0	0	0	0	0	39	104	30
7ef967f6a42b465853719753e48c9b88	Bacteria	Proteobacteria	Gammaproteobacteria	Xanthomonadales	Xanthomonadaceae	Thermomonas	uncultured bacterium	9	10	18	21	22	26	0	0	12	6	0	0	0	5	0	0	0	6	0	9	8	18	0	0	0	0	0	17	0	25	51	0
9e09d1a2424b03e0fce14a9f868d78c1	Unassigned	NA	NA	NA	NA	NA	NA	13	19	17	36	24	52	0	12	0	0	10	0	10	0	17	0	0	0	19	0	0	0	4	10	18	0	2	0	0	0	0	0
6fcd89e66dfc45daca35b44ba491cf48	Bacteria	Acidobacteria	Holophagae	Subgroup 7	uncultured Desulfuromonadales bacterium	uncultured Desulfuromonadales bacterium	uncultured Desulfuromonadales bacterium	18	20	24	39	29	38	0	0	0	0	0	0	0	0	0	0	0	0	0	0	0	0	0	0	8	0	31	0	0	0	56	0
223f8fd54047c96f794495e101c62c36	Bacteria	Proteobacteria	Gammaproteobacteria	Gammaproteobacteria Incertae Sedis	Unknown Family	Acidibacter	NA	0	31	0	42	29	46	0	0	15	10	0	0	0	0	0	0	0	20	0	0	0	25	0	0	0	0	0	0	0	0	45	0
b5daf2a3e141d0f4665093d9de820e9b	Bacteria	Actinobacteria	Acidimicrobiia	IMCC26256	NA	NA	NA	0	0	0	0	0	15	0	0	0	0	0	0	0	0	0	0	0	0	0	0	0	0	0	0	0	0	12	50	19	63	66	38
17d2c4e64b0095916b20668a0929c39d	Bacteria	Acidobacteria	Subgroup 6	NA	NA	NA	NA	0	0	0	0	0	0	0	0	0	0	0	0	0	0	0	0	0	0	0	0	0	0	0	0	0	0	51	26	27	63	48	48
a6b994dafb2455796d5b42637656d701	Unassigned	NA	NA	NA	NA	NA	NA	5	3	10	2	9	15	14	0	3	17	8	3	6	12	8	0	0	14	9	13	12	5	9	1	9	0	10	8	25	20	1	11
699e519a598a4b51935747aa74982874	Unassigned	NA	NA	NA	NA	NA	NA	9	0	15	0	17	19	0	10	28	0	0	0	0	0	0	0	0	0	10	0	0	13	0	0	0	40	0	0	0	36	65	0
6ccefeb64395ebdbffe2ec3036ddeddc	Unassigned	NA	NA	NA	NA	NA	NA	0	0	0	31	26	43	0	16	7	90	18	0	0	0	0	0	14	0	0	0	0	10	0	0	7	0	0	0	0	0	0	0
5ef7cd5411a3e8aa3bdae7d71c2f6bc9	Bacteria	Bacteroidetes	Bacteroidia	Chitinophagales	Chitinophagaceae	Flavisolibacter	uncultured bacterium	0	8	0	7	12	0	0	0	0	0	0	0	0	0	0	0	0	0	0	0	0	0	0	0	0	0	17	26	0	70	57	65
f0acfe83fdd5939d82553194e9e9ac9d	Bacteria	Acidobacteria	Subgroup 6	NA	NA	NA	NA	0	0	19	9	0	0	0	0	0	0	0	0	0	0	0	0	0	0	0	0	0	0	0	0	0	17	49	0	0	80	61	27
ef4b31a45a6ee64c32479696a277b17d	Bacteria	Acidobacteria	Acidobacteriia	Solibacterales	Solibacteraceae (Subgroup 3)	Candidatus Solibacter	NA	0	0	0	0	0	0	0	0	0	0	0	0	0	0	0	0	0	0	0	0	0	0	0	0	0	0	38	0	0	54	104	66
193121bb292e556db71b18ae1cb52099	Bacteria	Bacteroidetes	Bacteroidia	Chitinophagales	Chitinophagaceae	Taibaiella	uncultured bacterium	13	23	0	19	60	24	0	0	21	10	7	0	0	12	0	0	0	0	0	17	0	13	0	13	0	0	7	0	0	10	12	0
8cb24777cb48dde0aac60dfeca125d10	Bacteria	Firmicutes	Bacilli	Bacillales	Bacillaceae	Bacillus	NA	0	6	0	21	8	9	0	0	10	0	0	0	0	0	0	0	5	0	0	0	0	0	10	0	0	11	0	23	0	60	55	43
9da8986c192b398af73f36443be01757	Bacteria	Chloroflexi	TK10	uncultured bacterium	uncultured bacterium	uncultured bacterium	uncultured bacterium	0	14	22	10	21	0	0	11	0	0	0	0	0	7	0	5	0	0	0	0	0	0	0	0	0	0	29	42	33	36	31	0
12c9caef39ed9409472f43b69f5026d4	Bacteria	Proteobacteria	Alphaproteobacteria	Caulobacterales	Caulobacteraceae	Asticcacaulis	NA	0	22	14	12	81	47	0	28	25	0	0	21	0	11	0	0	0	0	0	0	0	0	0	0	0	0	0	0	0	0	0	0
2532c58aee020803d9dfc8a2056cecc4	Bacteria	Proteobacteria	Alphaproteobacteria	Rhizobiales	Rhizobiaceae	Allorhizobium-Neorhizobium-Pararhizobium-Rhizobium	NA	0	0	0	56	65	32	23	0	0	0	18	0	0	24	0	0	0	43	0	0	0	0	0	0	0	0	0	0	0	0	0	0
6efd74b1784cd39619e4f722309cd4b8	Bacteria	Proteobacteria	Alphaproteobacteria	Caulobacterales	Caulobacteraceae	Phenylobacterium	NA	0	0	25	42	82	36	0	0	34	0	0	0	0	0	0	0	0	0	0	0	0	18	0	0	0	0	24	0	0	0	0	0
e1529136a6969c1e4c95f56c75aad375	Bacteria	Verrucomicrobia	Verrucomicrobiae	Chthoniobacterales	Chthoniobacteraceae	Candidatus Udaeobacter	uncultured bacterium	0	0	0	0	0	0	0	0	0	0	0	0	0	0	0	0	0	0	0	0	0	0	0	0	0	0	29	32	0	43	98	59
fcb53439a981388061eb21a67b34ce9d	Bacteria	Proteobacteria	Deltaproteobacteria	Oligoflexales	0319-6G20	uncultured bacterium	uncultured bacterium	11	14	13	24	46	39	10	10	7	0	4	19	0	0	4	7	0	6	7	0	0	20	0	0	15	0	0	0	0	0	0	4
84982b769d662ac6222aa9158dd12572	Bacteria	Acidobacteria	Blastocatellia (Subgroup 4)	Blastocatellales	Blastocatellaceae	Stenotrophobacter	NA	5	14	8	0	41	33	0	0	0	0	10	16	0	6	0	0	0	38	14	11	0	0	11	0	0	0	0	0	8	22	23	0
4025bf9eeef07158ee9bfdee2e0ff921	Bacteria	Proteobacteria	Alphaproteobacteria	Caulobacterales	Caulobacteraceae	uncultured	NA	0	0	0	0	0	0	0	0	0	0	0	0	0	0	0	0	0	0	0	0	0	0	0	0	0	0	15	36	0	58	110	41
dd56fde2f14969580e900365570aa293	Bacteria	Bacteroidetes	Bacteroidia	Chitinophagales	Chitinophagaceae	Flavisolibacter	uncultured bacterium	0	0	0	0	0	0	0	0	0	0	0	0	0	0	0	0	0	0	0	0	0	0	0	0	0	0	0	0	0	68	142	50
bb57f02e3a60622e0827a20aff72ebad	Bacteria	Acidobacteria	Subgroup 17	NA	NA	NA	NA	7	0	25	17	0	26	0	0	16	8	9	0	0	0	7	12	4	11	14	0	16	8	0	0	14	0	0	0	0	25	40	0
3d77af86e1e71b77d99738b01edf76ce	Unassigned	NA	NA	NA	NA	NA	NA	0	0	0	7	24	13	0	0	0	0	0	0	0	0	0	0	0	0	0	0	0	0	0	0	8	9	37	13	0	27	79	42
e12f13ff33232aed6074e2f390af8ea0	Bacteria	Verrucomicrobia	Verrucomicrobiae	Chthoniobacterales	Chthoniobacteraceae	Chthoniobacter	NA	0	37	0	17	29	26	50	0	0	0	14	0	32	0	0	0	0	0	0	0	0	0	0	0	54	0	0	0	0	0	0	0
aedfc774e2e1bb7deea319de5046283f	Bacteria	Acidobacteria	Blastocatellia (Subgroup 4)	45597	uncultured bacterium	uncultured bacterium	uncultured bacterium	8	9	12	0	14	39	8	0	9	0	8	10	15	6	6	7	6	0	16	8	4	0	0	4	22	0	0	7	0	0	31	9
ee0fcde094097f31e8465fa850cc4bfe	Bacteria	Proteobacteria	Gammaproteobacteria	Xanthomonadales	Xanthomonadaceae	Arenimonas	uncultured bacterium	0	0	0	0	11	21	0	0	0	0	0	0	0	0	0	0	0	0	0	0	0	0	0	0	7	0	0	22	21	61	76	39
de92d859f5eee16ce68fef122bbc8e94	Unassigned	NA	NA	NA	NA	NA	NA	0	32	0	53	60	32	0	0	37	0	0	0	0	0	0	0	0	0	23	0	21	0	0	0	0	0	0	0	0	0	0	0
5dc3a2f7c63d2420d0aada43f48b2306	Bacteria	Actinobacteria	Thermoleophilia	Gaiellales	uncultured	uncultured bacterium	uncultured bacterium	0	0	0	0	0	0	0	0	39	32	0	0	0	0	0	0	0	0	0	0	0	0	0	0	0	0	0	67	0	66	54	0
7c517bfda30cfdd2e9fea72d76e121ad	Unassigned	NA	NA	NA	NA	NA	NA	8	7	20	15	27	35	0	0	22	0	0	10	0	0	0	4	9	0	0	0	0	22	8	0	30	0	0	0	0	0	0	40
4b932953f4dbc104a94107d6534bd045	Bacteria	Bacteroidetes	Bacteroidia	Cytophagales	Microscillaceae	uncultured	uncultured bacterium	21	0	37	33	18	42	0	8	22	0	12	0	0	10	17	7	0	13	0	0	12	0	5	0	0	0	0	0	0	0	0	0
0b90bf694437523417fd8d02e51755ea	Unassigned	NA	NA	NA	NA	NA	NA	0	46	0	0	34	38	0	0	0	0	0	0	0	0	0	14	11	0	27	0	0	27	0	24	36	0	0	0	0	0	0	0
c51fc7eec75556c005a3094fd9046e05	Bacteria	Acidobacteria	Subgroup 17	NA	NA	NA	NA	0	20	0	15	24	0	0	0	0	0	0	10	11	0	0	0	0	0	0	0	0	0	0	0	0	0	0	31	0	62	84	0
40316025bc5f165ded3bb5ca73fd148d	Bacteria	Gemmatimonadetes	Gemmatimonadetes	Gemmatimonadales	Gemmatimonadaceae	uncultured	NA	0	0	0	0	12	0	0	0	0	0	0	0	0	0	0	0	0	0	0	0	0	0	0	0	0	0	21	21	12	28	75	88
e75d217f9e2c20a169430623b6c1ce00	Bacteria	Proteobacteria	Alphaproteobacteria	Sphingomonadales	Sphingomonadaceae	Novosphingobium	NA	0	0	0	0	0	69	0	0	100	0	0	0	0	0	0	0	40	0	0	0	0	48	0	0	0	0	0	0	0	0	0	0
06aae65de02a8519ead3a7b943d4a91f	Bacteria	Verrucomicrobia	Verrucomicrobiae	Chthoniobacterales	Chthoniobacteraceae	Candidatus Udaeobacter	uncultured bacterium	0	0	0	0	0	0	0	0	0	0	0	0	0	0	0	0	0	0	0	0	0	0	0	0	0	0	0	0	0	56	112	89
e2622910447d82333f2f711164e2d73c	Bacteria	Bacteroidetes	Bacteroidia	Chitinophagales	Chitinophagaceae	uncultured	NA	15	10	0	52	24	45	0	17	16	0	12	0	12	0	0	0	0	14	0	0	0	11	0	21	0	0	0	0	0	0	7	0
34816e9a6730d46c3c620ea66cde81a5	Bacteria	Proteobacteria	Deltaproteobacteria	Myxococcales	Haliangiaceae	Haliangium	uncultured bacterium	0	25	33	24	37	39	15	0	0	11	16	0	0	0	0	0	13	0	0	0	0	0	0	17	0	0	26	0	0	0	0	0
d80b74d970f7cc73c2a6bb8aa39d6b4a	Bacteria	Verrucomicrobia	Verrucomicrobiae	Opitutales	Opitutaceae	Lacunisphaera	uncultured soil bacterium	0	17	0	33	0	28	0	0	24	15	0	0	0	9	0	0	0	0	0	88	15	15	0	0	0	0	0	0	0	12	0	0
70568f004d9fd5ea7cc44c53eaedbd74	Bacteria	Chloroflexi	Ktedonobacteria	C0119	uncultured Chloroflexi bacterium	uncultured Chloroflexi bacterium	uncultured Chloroflexi bacterium	0	0	14	0	0	0	0	0	0	0	0	0	10	0	0	0	0	0	0	0	0	0	0	0	0	10	23	12	13	46	50	78
d0d94a1397f2cbfe4bb4e7cd96dec07b	Unassigned	NA	NA	NA	NA	NA	NA	0	0	0	0	15	0	0	0	0	0	0	0	0	0	0	0	0	0	0	0	0	0	0	0	8	15	0	23	21	36	87	51
aca6c7912ff5d42cceaaf239566522cb	Bacteria	Verrucomicrobia	Verrucomicrobiae	Chthoniobacterales	Chthoniobacteraceae	Candidatus Udaeobacter	uncultured bacterium	0	0	0	0	0	0	0	0	0	0	0	0	0	0	0	0	0	0	0	0	0	0	0	0	0	13	19	13	20	61	72	58
07c8a714347e5a039e8844cd4d5d2445	Unassigned	NA	NA	NA	NA	NA	NA	0	0	0	8	12	0	0	0	0	0	0	0	0	0	0	0	0	0	0	0	0	0	0	0	0	0	27	26	0	55	73	55
cdba4a9981a5fc9c203ad60e3ce272e6	Unassigned	NA	NA	NA	NA	NA	NA	0	0	0	0	0	0	0	0	0	0	0	0	0	0	0	0	0	0	0	0	0	0	0	0	0	0	32	50	16	43	58	57
b30f928e4a8bdde6daeab1cc101b3883	Bacteria	Acidobacteria	Blastocatellia (Subgroup 4)	Blastocatellales	Blastocatellaceae	uncultured	uncultured bacterium	0	0	0	0	7	0	0	0	0	0	0	0	0	0	0	0	0	0	0	0	0	0	0	0	0	0	17	40	0	55	70	67
60d2b8f940fb15b3f3ff39d539768b3d	Bacteria	Proteobacteria	Deltaproteobacteria	Desulfarculales	Desulfarculaceae	uncultured	NA	15	10	12	18	29	23	0	0	19	0	10	0	0	0	0	3	0	0	12	0	15	0	0	0	12	0	23	0	0	27	15	12
06d644d2c34a9e863e1394d303d5c0aa	Bacteria	Verrucomicrobia	Verrucomicrobiae	Chthoniobacterales	Chthoniobacteraceae	Chthoniobacter	NA	0	0	0	35	39	51	17	0	17	0	19	28	15	0	0	0	0	0	13	0	0	8	0	0	13	0	0	0	0	0	0	0
728ff3d73d5930d29cbdd623e0d60812	Bacteria	Actinobacteria	Acidimicrobiia	IMCC26256	NA	NA	NA	0	0	0	0	15	9	0	0	0	0	0	7	0	0	5	0	0	0	0	0	0	0	0	0	0	0	0	38	17	47	91	26
0f764f2a269de8606dde6065f8251df9	Unassigned	NA	NA	NA	NA	NA	NA	0	0	0	0	9	23	0	0	0	0	0	0	0	0	0	0	0	0	0	0	8	0	0	0	0	0	23	26	0	51	81	34
25aec62501ac1b335c159f4d157380cf	Bacteria	Proteobacteria	Gammaproteobacteria	Betaproteobacteriales	SC-I-84	NA	NA	0	0	0	0	0	0	0	0	0	0	0	0	0	0	0	0	0	0	0	0	0	0	0	0	0	0	45	43	21	36	80	30
e58df1dd75d5a1d33440bad37bf4ae13	Bacteria	Acidobacteria	Holophagae	Subgroup 7	uncultured bacterium	uncultured bacterium	uncultured bacterium	0	0	0	0	0	0	0	0	0	0	0	0	0	0	0	0	0	0	0	0	0	0	0	0	0	0	20	12	0	49	86	88
7dd360bef4b68149246b3a4fd164d8f2	Bacteria	Proteobacteria	Alphaproteobacteria	Caulobacterales	Caulobacteraceae	NA	NA	0	16	17	23	32	16	0	0	13	0	0	0	8	0	0	0	0	22	0	14	0	16	0	9	0	0	0	5	0	18	36	9
47784ce51de183951bb9a6e93e2f64a6	Bacteria	Planctomycetes	Planctomycetacia	Isosphaerales	Isosphaeraceae	Aquisphaera	uncultured bacterium	0	0	7	0	32	0	0	0	0	0	0	0	0	18	0	0	0	0	0	0	0	0	0	0	0	36	30	23	16	39	0	53
def70c66e0c2b59512a862bd08d20705	Bacteria	Chloroflexi	Chloroflexia	Chloroflexales	Roseiflexaceae	uncultured	uncultured bacterium	0	0	0	37	36	46	0	0	23	0	0	0	0	0	0	0	0	0	31	0	0	27	0	54	0	0	0	0	0	0	0	0
f5ddfa155154944c9dd81dd9eeaae294	Bacteria	Verrucomicrobia	Verrucomicrobiae	Chthoniobacterales	Xiphinematobacteraceae	Candidatus Xiphinematobacter	uncultured bacterium	0	0	0	0	0	13	14	0	0	0	0	0	0	0	0	0	0	0	0	0	0	0	0	0	16	0	0	0	0	38	77	96
ad94c6d4fd5254131d52a1bee46586bb	Bacteria	Verrucomicrobia	Verrucomicrobiae	Chthoniobacterales	Chthoniobacteraceae	Candidatus Udaeobacter	uncultured bacterium	0	0	0	0	0	0	0	0	0	0	0	0	0	0	0	0	0	0	0	0	0	0	0	0	0	0	27	31	11	48	61	76
a177562cc0205b4cfce45e6aeefd38f4	Bacteria	Proteobacteria	Alphaproteobacteria	Micropepsales	Micropepsaceae	uncultured	metagenome	0	0	0	0	59	59	0	0	0	0	0	0	0	0	0	0	0	0	0	0	0	0	0	0	0	0	0	0	0	46	90	0
81f8e089f0228a69fe56e5a1970c8e36	Bacteria	Planctomycetes	Planctomycetacia	Planctomycetales	uncultured	NA	NA	11	0	0	0	19	0	0	0	0	5	7	0	10	0	0	0	0	0	7	0	0	0	0	0	10	0	13	17	13	34	74	33
d3c86009b41f1b5e6d039dff614412c8	Bacteria	Actinobacteria	Actinobacteria	Kineosporiales	Kineosporiaceae	Kineosporia	uncultured bacterium	15	0	14	0	31	83	0	0	0	0	17	22	14	0	0	0	0	0	6	7	0	23	0	10	11	0	0	0	0	0	0	0
f90ad72a447089ef6db949728799508b	Bacteria	Proteobacteria	Gammaproteobacteria	Betaproteobacteriales	Rhodocyclaceae	Uliginosibacterium	metagenome	0	6	9	0	20	110	10	0	41	8	8	8	0	0	0	0	0	12	6	0	0	0	0	0	15	0	0	0	0	0	0	0
b8a688c90d7d13846d33646a5517d02d	Unassigned	NA	NA	NA	NA	NA	NA	0	0	0	0	11	28	11	0	15	0	0	0	0	0	0	0	0	0	0	0	0	0	0	10	0	0	7	12	5	25	65	64
c0667dbdb5728aea6a68e9e9cc7f8b10	Bacteria	Acidobacteria	Acidobacteriia	Subgroup 2	uncultured bacterium	uncultured bacterium	uncultured bacterium	0	0	0	0	0	0	0	0	0	0	0	0	0	0	0	0	0	0	0	0	0	0	0	0	0	0	41	7	14	36	71	84
76d2a23a618065563eb21f23578db162	Bacteria	Acidobacteria	Blastocatellia (Subgroup 4)	Pyrinomonadales	Pyrinomonadaceae	RB41	NA	0	0	16	0	0	0	0	0	0	0	0	0	0	0	0	0	0	0	0	0	0	0	0	0	0	0	24	35	0	41	52	85
c45ffb6b8d57af9a6fec6cf6843968cf	Unassigned	NA	NA	NA	NA	NA	NA	0	0	0	0	0	0	0	0	0	0	0	0	0	0	0	0	0	0	0	0	0	0	0	0	0	6	18	17	0	27	84	101
3e97c558a66f68434130beb0dcc4bc46	Bacteria	Planctomycetes	Planctomycetacia	Isosphaerales	Isosphaeraceae	Singulisphaera	NA	0	0	0	0	0	0	0	0	0	0	0	0	0	0	0	0	0	0	0	0	0	0	0	0	0	0	0	23	0	38	110	82
75482b3fb0d1b801ebb8ccefb7ddf7f8	Bacteria	Verrucomicrobia	Verrucomicrobiae	Chthoniobacterales	Chthoniobacteraceae	Candidatus Udaeobacter	NA	0	0	0	0	0	0	0	0	0	0	0	0	0	0	0	0	0	0	0	0	0	0	0	0	0	44	58	0	0	36	0	115
9f5dbf9114c2cda1018e41f6578b9ac8	Bacteria	Verrucomicrobia	Verrucomicrobiae	Chthoniobacterales	Chthoniobacteraceae	Candidatus Udaeobacter	uncultured Verrucomicrobia bacterium	0	0	0	0	0	0	0	0	0	0	0	0	0	0	0	0	0	0	0	0	0	0	0	0	0	0	28	0	0	47	99	79
95a88ed3ae494aaee4e6c47a68c47cb0	Bacteria	Bacteroidetes	Bacteroidia	Chitinophagales	uncultured	metagenome	metagenome	0	10	0	0	0	0	0	0	0	0	0	0	0	0	0	0	0	0	0	0	0	0	0	0	0	16	48	21	18	20	87	32
bdeec5f11b1fdb61f842a4a4707d77e7	Unassigned	NA	NA	NA	NA	NA	NA	0	0	0	0	0	0	0	0	0	0	0	0	0	0	0	0	0	0	0	0	0	0	0	0	0	21	35	0	26	21	51	98
296da89805a5e56c0b25786bb36cc9e6	Bacteria	Acidobacteria	Holophagae	Subgroup 7	uncultured bacterium	uncultured bacterium	uncultured bacterium	0	0	23	0	0	0	0	0	0	0	0	0	0	0	0	18	0	0	0	0	0	0	0	0	0	0	17	0	0	40	76	78
ac718e5ecc47128701962a0cb5b49af0	Bacteria	Proteobacteria	Gammaproteobacteria	Betaproteobacteriales	A21b	NA	NA	0	0	0	0	0	0	0	0	0	0	0	0	0	0	0	0	0	0	0	0	0	0	0	0	0	0	0	21	20	52	110	49
42eae37336bafdf2ee52a9cdd04b9706	Bacteria	Actinobacteria	Thermoleophilia	Solirubrobacterales	Solirubrobacteraceae	uncultured	NA	0	0	0	0	0	0	0	0	0	0	0	0	0	0	0	0	0	0	0	0	0	0	0	0	0	0	40	0	0	70	98	44
23d80b22e9fe9653d696c3cf3167a901	Bacteria	Bacteroidetes	Bacteroidia	Sphingobacteriales	Sphingobacteriaceae	Mucilaginibacter	NA	2	15	12	33	11	18	14	12	15	19	10	10	10	0	8	0	0	14	13	0	0	12	0	12	11	0	0	0	0	0	0	0
f9d2fc9e0b563d47b038d43756c30345	Unassigned	NA	NA	NA	NA	NA	NA	0	0	19	24	26	26	15	6	0	0	0	17	0	0	0	6	5	0	8	13	0	0	0	9	8	0	0	21	0	27	12	9
d5e470fc034190a7d1291a2eab52fbb8	Unassigned	NA	NA	NA	NA	NA	NA	0	18	18	0	23	10	0	0	10	0	0	0	0	18	7	0	0	0	14	21	15	12	11	12	0	0	30	0	23	9	0	0
8c6ef2bcac942aaf715b4ed643b840d4	Unassigned	NA	NA	NA	NA	NA	NA	0	12	0	0	29	43	0	0	26	0	0	0	0	9	7	0	0	14	12	11	12	13	0	10	12	0	0	7	0	0	10	24
7ea9a36878851678e2e79ccea05aa397	Unassigned	NA	NA	NA	NA	NA	NA	18	0	0	0	47	39	0	0	18	6	0	7	0	0	0	8	0	0	6	6	11	19	0	0	37	0	18	5	0	6	0	0
211e16977545b7abf7c65a1e4f14e7c0	Bacteria	Proteobacteria	Gammaproteobacteria	Gammaproteobacteria Incertae Sedis	Unknown Family	Acidibacter	NA	22	22	0	54	0	14	0	0	11	0	16	18	0	0	0	0	0	0	0	0	40	0	15	14	25	0	0	0	0	0	0	0
750efafd0869a1a00e9e1c7abdba3e16	Bacteria	Proteobacteria	Deltaproteobacteria	Myxococcales	Haliangiaceae	Haliangium	NA	0	0	31	0	24	22	0	0	25	0	11	0	0	0	0	0	0	0	0	0	0	0	0	0	0	0	12	0	13	48	46	19
3d941639367d662b339df08b2243ab71	Bacteria	Proteobacteria	Gammaproteobacteria	Betaproteobacteriales	Burkholderiaceae	Burkholderia-Caballeronia-Paraburkholderia	NA	0	13	0	57	18	14	83	0	0	0	0	0	0	0	0	0	0	0	0	0	11	37	0	0	0	0	0	0	0	0	18	0
d76fab0305cb7fe1c6fea95931804141	Unassigned	NA	NA	NA	NA	NA	NA	0	0	0	0	0	0	0	0	0	0	0	0	0	0	0	0	0	0	0	0	0	0	0	0	0	14	22	25	16	56	48	70
e016e3df3867fffbc34d26b800f5b90b	Bacteria	Verrucomicrobia	Verrucomicrobiae	Chthoniobacterales	Xiphinematobacteraceae	Candidatus Xiphinematobacter	uncultured bacterium	0	0	0	0	0	0	0	0	28	0	0	17	0	0	0	0	0	0	0	0	0	0	0	0	0	0	0	0	0	37	102	67
2ee89fcadda4c7c6bb13db37a7abba48	Bacteria	Acidobacteria	Subgroup 6	uncultured bacterium	uncultured bacterium	uncultured bacterium	uncultured bacterium	0	0	0	0	0	0	0	0	0	0	0	0	0	0	0	0	0	0	0	0	0	0	0	0	0	0	38	21	0	40	79	73
366110f098f22502b2a2d071cf028074	Unassigned	NA	NA	NA	NA	NA	NA	8	16	17	26	20	19	0	5	27	12	22	0	0	0	0	15	0	6	0	11	6	8	0	12	10	0	0	0	0	10	0	0
adf3e735d4bd143e61dd20a2c21b5233	Bacteria	Bacteroidetes	Bacteroidia	Chitinophagales	Chitinophagaceae	Terrimonas	uncultured bacterium	0	0	19	8	13	0	0	0	8	0	0	7	0	0	0	5	0	0	10	0	0	0	0	0	0	0	20	26	0	31	73	30
738896bfcfb9ade186f893a0347b2cc7	Bacteria	Armatimonadetes	Armatimonadia	Armatimonadales	uncultured Armatimonadetes bacterium	uncultured Armatimonadetes bacterium	uncultured Armatimonadetes bacterium	0	19	0	14	8	0	7	0	0	0	0	0	0	0	0	0	0	0	0	0	0	0	0	0	3	0	11	12	0	40	46	90
a6039e0e0ae0379f07c74fe5172d1ca1	Bacteria	Planctomycetes	Planctomycetacia	Gemmatales	Gemmataceae	uncultured	NA	0	0	0	0	0	0	0	0	0	0	0	0	0	0	0	0	0	0	0	0	0	3	0	0	0	0	47	49	0	57	74	20
98b5747b4bfd1171972b7f2e9b4ec252	Bacteria	Bacteroidetes	Bacteroidia	Sphingobacteriales	Sphingobacteriaceae	Mucilaginibacter	Ambiguous_taxa	0	13	15	9	35	31	0	0	30	0	0	14	0	23	0	12	10	20	0	0	9	11	0	0	0	0	17	0	0	0	0	0
195a6e67b36851d20e4c0de014ac8042	Bacteria	Planctomycetes	Phycisphaerae	Tepidisphaerales	WD2101 soil group	NA	NA	0	0	0	0	0	0	0	0	20	0	0	0	0	0	0	0	0	0	0	0	0	0	0	0	0	0	26	17	11	56	74	45
c31696180184cfffd9cd5840bca3d919	Bacteria	Gemmatimonadetes	Gemmatimonadetes	Gemmatimonadales	Gemmatimonadaceae	uncultured	NA	0	0	0	0	0	29	0	0	0	0	0	0	0	0	0	0	0	0	0	0	0	0	0	0	0	0	0	67	19	15	78	41
48cf8d72f737755a8151a7da2512ab70	Bacteria	Bacteroidetes	Bacteroidia	Sphingobacteriales	NS11-12 marine group	NA	NA	13	11	0	20	14	15	10	4	38	0	7	8	8	0	0	14	0	5	11	6	0	13	6	12	12	0	0	0	0	21	0	0
23660606db2b75d273315b7c149a48cc	Bacteria	Bacteroidetes	Bacteroidia	Chitinophagales	Chitinophagaceae	uncultured	NA	0	0	7	0	18	10	0	0	0	0	0	0	0	0	0	0	0	0	0	0	0	0	5	8	15	8	14	11	11	50	51	40
4fdbb3776c2c7b421f27489cb5b72c3e	Bacteria	Chloroflexi	Anaerolineae	Caldilineales	Caldilineaceae	uncultured	uncultured bacterium	0	11	14	0	23	0	0	0	17	0	13	18	5	0	0	0	0	0	0	0	0	0	0	14	0	12	0	17	0	0	36	68
b0e887d50801f758fdfbfb1821653915	Bacteria	Proteobacteria	Gammaproteobacteria	Betaproteobacteriales	Burkholderiaceae	Duganella	Massilia sp. THG-SS12.3	0	13	0	54	34	17	0	0	14	22	0	0	0	0	0	0	0	0	0	0	0	0	0	0	10	0	0	0	0	23	47	14
74cc3ed66b8b6506f5bd0d35b5bd8766	Bacteria	Planctomycetes	Planctomycetacia	Gemmatales	Gemmataceae	uncultured	uncultured planctomycete	0	0	0	0	14	9	0	0	0	0	0	0	0	0	0	0	0	0	0	0	0	0	6	0	0	0	9	29	10	65	66	40
da0f50438e86762a3b71cd9c910595b7	Bacteria	WPS-2	uncultured bacterium	uncultured bacterium	uncultured bacterium	uncultured bacterium	uncultured bacterium	0	0	0	0	0	0	0	0	0	0	0	0	0	0	0	0	0	0	0	0	0	0	0	0	0	21	20	33	0	46	99	29
79de8ab2ff2f31db672ed2418a55fa44	Bacteria	Proteobacteria	Alphaproteobacteria	Sphingomonadales	Sphingomonadaceae	Sphingomonas	NA	0	22	0	48	0	40	64	0	0	0	0	0	0	0	0	0	0	37	0	0	0	37	0	0	0	0	0	0	0	0	0	0
782da55936648af88514f9041f879cfe	Bacteria	Planctomycetes	Planctomycetacia	Gemmatales	Gemmataceae	Gemmata	uncultured bacterium	10	7	0	10	6	2	0	0	0	27	0	0	0	18	0	0	16	0	19	22	23	27	0	19	41	0	0	0	0	0	0	0
eff475e9e661ac90e8b9867222f799e5	Bacteria	Proteobacteria	Alphaproteobacteria	Sphingomonadales	Sphingomonadaceae	Novosphingobium	uncultured bacterium	0	31	13	31	25	51	17	0	21	0	25	0	0	0	0	0	0	0	0	0	0	17	0	0	16	0	0	0	0	0	0	0
923ff86fbd50e6b67d68374b0a0a56d3	Bacteria	Proteobacteria	Alphaproteobacteria	Paracaedibacterales	Paracaedibacteraceae	Candidatus Paracaedibacter	NA	0	0	0	0	0	11	0	0	0	0	0	0	0	0	0	0	0	0	0	0	0	2	0	0	0	7	26	19	24	27	47	84
31aabe5db389e4e9434945467a66c4a9	Unassigned	NA	NA	NA	NA	NA	NA	0	0	48	0	36	33	0	0	0	27	22	0	38	0	0	0	0	0	0	0	0	0	25	0	0	0	0	0	0	0	0	18
4409fae3c59b447ecda0afc2955777e7	Bacteria	Actinobacteria	Thermoleophilia	Gaiellales	uncultured	uncultured bacterium	uncultured bacterium	0	0	0	0	0	0	0	0	0	0	0	0	0	0	0	0	0	0	0	0	0	0	0	0	0	0	36	0	30	56	69	56
53ef0bd53ace7c3f58a8ab5194863d68	Bacteria	Proteobacteria	Alphaproteobacteria	Elsterales	uncultured	uncultured bacterium	uncultured bacterium	0	0	0	0	5	0	0	0	0	0	0	0	0	0	0	0	0	0	0	0	0	0	0	0	0	0	0	50	0	78	79	35
46c3af1a462b410643e9326b3d3a0221	Bacteria	WPS-2	uncultured bacterium	uncultured bacterium	uncultured bacterium	uncultured bacterium	uncultured bacterium	0	0	0	0	0	0	0	0	0	0	0	0	0	0	0	0	0	0	0	0	0	0	0	0	0	0	0	0	0	61	100	86
b0cf190c25936c599292e3bfe8ec8b9c	Unassigned	NA	NA	NA	NA	NA	NA	11	14	20	17	0	38	17	0	15	0	0	18	0	0	0	0	7	0	0	14	4	38	0	0	0	0	6	8	0	9	0	10
2fd6eec108726baadd3d7f7a89ecd0f7	Bacteria	Bacteroidetes	Bacteroidia	Sphingobacteriales	Sphingobacteriaceae	Mucilaginibacter	Mucilaginibacter aquaedulcis	0	0	13	15	87	20	11	0	25	12	0	0	8	5	8	8	0	10	0	0	0	11	0	0	13	0	0	0	0	0	0	0
9d3e8b1ffe055f1f71e195fd15cc0dba	Bacteria	Bacteroidetes	Bacteroidia	Cytophagales	Cytophagaceae	Cytophaga	uncultured bacterium	15	7	0	98	0	18	0	0	0	0	8	8	9	0	0	5	0	0	15	0	11	14	9	0	29	0	0	0	0	0	0	0
57b296a4015dd1e39b6a1448b47a0656	Bacteria	Acidobacteria	Acidobacteriia	Solibacterales	Solibacteraceae (Subgroup 3)	Bryobacter	uncultured Acidobacteria bacterium	6	0	0	14	27	21	0	0	13	0	0	0	0	0	0	0	0	0	0	0	0	0	0	0	0	0	19	13	0	16	93	24
7152a1f473e321f316ffd16a823018cc	Bacteria	Bacteroidetes	Bacteroidia	Chitinophagales	Chitinophagaceae	Terrimonas	uncultured bacterium	0	9	0	9	0	0	0	0	0	0	0	0	0	0	0	0	0	0	0	0	0	0	0	0	0	14	38	18	0	48	60	50
30b45985b035a36971acf18df6dd117b	Bacteria	Acidobacteria	Blastocatellia (Subgroup 4)	45597	NA	NA	NA	0	0	0	8	0	0	0	0	0	0	0	0	0	0	0	0	0	0	0	0	0	0	0	0	0	11	38	28	16	16	50	79
f9b5202289dd09045eae50327ff446aa	Bacteria	Actinobacteria	Actinobacteria	Micromonosporales	Micromonosporaceae	NA	NA	0	32	0	40	0	19	0	0	0	0	29	0	16	0	37	0	0	73	0	0	0	0	0	0	0	0	0	0	0	0	0	0
92b45f01139aea2af06674252dd652be	Bacteria	Gemmatimonadetes	Gemmatimonadetes	Gemmatimonadales	Gemmatimonadaceae	uncultured	uncultured bacterium	0	0	0	0	0	7	0	0	0	0	0	0	0	0	0	0	0	0	0	0	0	0	0	0	0	0	20	28	0	44	77	70
0753e7acb72ec69b72752c8940bef807	Bacteria	Proteobacteria	Gammaproteobacteria	Gammaproteobacteria Incertae Sedis	Unknown Family	Acidibacter	uncultured bacterium	7	4	8	33	24	19	42	0	9	5	0	6	0	0	11	0	5	3	13	4	7	8	8	8	5	0	0	0	0	0	16	0
739056246bd3119e480b9d0926ab3f7e	Unassigned	NA	NA	NA	NA	NA	NA	10	12	15	37	0	18	10	13	11	0	11	0	0	6	0	0	6	6	0	0	0	24	10	10	18	0	7	0	0	0	0	21
7d17fd4f6f3a0ec3e404a3dcb82725ba	Bacteria	Planctomycetes	Planctomycetacia	Gemmatales	Gemmataceae	uncultured	NA	0	17	25	0	0	27	18	0	16	0	0	0	16	0	0	0	6	13	13	0	0	0	6	0	6	0	0	0	0	35	28	19
54e08b36a76e5b546dd231aefde1b032	Bacteria	Actinobacteria	Actinobacteria	Corynebacteriales	Mycobacteriaceae	Mycobacterium	NA	0	0	13	19	25	44	0	0	38	0	17	12	0	0	0	0	20	0	0	0	0	0	0	0	14	0	0	0	0	12	16	15
13d9a822fd91929897bb35910f3f985a	Bacteria	Planctomycetes	Planctomycetacia	Planctomycetales	Rubinisphaeraceae	SH-PL14	metagenome	0	0	0	0	19	25	0	0	0	0	25	13	0	4	0	0	0	0	0	0	0	0	0	0	0	0	0	13	0	69	60	17
0080bf066e11b2600ef1185ab70fd1a9	Bacteria	Proteobacteria	Gammaproteobacteria	Betaproteobacteriales	Burkholderiaceae	Massilia	NA	0	0	0	0	0	0	0	0	0	0	0	0	0	0	0	0	0	0	0	0	0	0	0	0	0	0	0	0	29	36	102	78
2ac71a21634d068d1ee3b67faa3773dc	Bacteria	Proteobacteria	Alphaproteobacteria	Rhizobiales	Xanthobacteraceae	Afipia	NA	0	0	82	75	88	0	0	0	0	0	0	0	0	0	0	0	0	0	0	0	0	0	0	0	0	0	0	0	0	0	0	0
6104abc6d61dfa99f1b116f18c20ffdd	Bacteria	Acidobacteria	Acidobacteriia	Acidobacteriales	Koribacteraceae	Candidatus Koribacter	uncultured bacterium	0	15	26	15	38	31	0	0	16	0	0	32	0	0	0	0	0	0	0	0	0	0	0	0	0	0	0	0	0	30	16	25
3963b2be346ae123bbb1ba1d38c41c63	Bacteria	Planctomycetes	Phycisphaerae	Tepidisphaerales	WD2101 soil group	uncultured bacterium	uncultured bacterium	0	23	0	0	32	70	0	0	31	0	17	40	15	0	0	0	0	0	0	0	0	0	16	0	0	0	0	0	0	0	0	0
7c2f2c2cf732cc6982aaea3a09c131c3	Unassigned	NA	NA	NA	NA	NA	NA	0	0	0	0	0	0	0	0	0	0	0	0	0	0	0	0	0	0	0	0	0	0	0	0	0	0	22	30	11	56	78	47
b843e23401bb2e071f9bf714416f007c	Unassigned	NA	NA	NA	NA	NA	NA	0	0	0	0	0	0	0	0	0	0	0	0	0	0	0	0	0	0	0	0	0	0	0	0	0	0	23	43	0	33	57	88
ebb7b626e536e51667231ab0f350201e	Unassigned	NA	NA	NA	NA	NA	NA	0	0	0	0	0	0	0	0	0	0	0	0	0	0	0	0	0	0	0	0	0	0	0	0	0	14	36	0	0	41	69	84
9ee423dd6fcb2af99f199787376e525f	Bacteria	Proteobacteria	Gammaproteobacteria	Betaproteobacteriales	Burkholderiaceae	Variovorax	NA	0	14	17	10	0	17	0	28	27	15	28	0	0	8	9	21	0	14	0	0	0	19	0	0	16	0	0	0	0	0	0	0
681cb09f91e911bdfc4b2289161d8b06	Unassigned	NA	NA	NA	NA	NA	NA	0	0	0	0	0	0	0	0	0	12	0	0	13	0	0	0	0	0	0	0	0	11	0	0	0	14	0	12	13	59	81	28
e3ba616c91d22b9e4b5e69cd049355ff	Bacteria	Actinobacteria	Thermoleophilia	Gaiellales	uncultured	uncultured actinobacterium	uncultured actinobacterium	0	0	0	0	0	16	0	0	0	0	0	0	0	0	0	0	0	0	0	0	0	0	0	0	7	0	29	0	0	46	80	65
e5cfc233ef57cabf6c5498ce8353212c	Bacteria	Actinobacteria	Thermoleophilia	Gaiellales	uncultured	uncultured bacterium	uncultured bacterium	0	0	0	0	9	0	0	0	0	0	0	0	0	0	0	0	0	0	0	0	0	0	0	0	0	0	30	28	0	70	71	35
d7d92fa4b9898478d14e3402ceea2799	Bacteria	Actinobacteria	Thermoleophilia	Gaiellales	uncultured	uncultured bacterium	uncultured bacterium	0	0	0	0	0	0	0	0	0	0	0	0	0	0	0	0	0	0	0	0	0	0	0	0	0	0	0	32	0	56	96	59
647c2d17c863cebfe268dc061caf9987	Bacteria	Proteobacteria	Gammaproteobacteria	Betaproteobacteriales	SC-I-84	uncultured beta proteobacterium	uncultured beta proteobacterium	0	0	0	0	0	0	0	0	0	0	0	0	0	0	0	0	0	0	0	0	0	0	0	0	0	0	0	35	24	43	141	0
9d8a3833fdc97ffafeb194a9a7ba9d64	Bacteria	Bacteroidetes	Bacteroidia	Sphingobacteriales	env.OPS 17	uncultured bacterium	uncultured bacterium	16	0	0	20	22	32	0	0	0	0	0	0	0	6	0	0	0	9	0	0	0	0	0	0	0	0	20	0	18	24	56	19
8fd407281b10a85e02c67ed49815b452	Unassigned	NA	NA	NA	NA	NA	NA	0	0	0	0	7	0	9	0	0	0	6	0	4	0	0	0	0	0	0	0	0	0	0	0	14	24	23	19	17	46	73	0
8afee8c65f8745476dc27ccab236a40f	Bacteria	Proteobacteria	Gammaproteobacteria	Betaproteobacteriales	SC-I-84	uncultured bacterium	uncultured bacterium	0	0	26	0	0	0	0	0	0	0	0	0	0	0	0	0	17	0	0	0	0	25	0	0	0	0	21	20	0	17	37	79
381a8ecd777af00f7c91c4ad5ce74067	Bacteria	Acidobacteria	Blastocatellia (Subgroup 4)	Blastocatellales	Blastocatellaceae	JGI 0001001-H03	NA	0	0	30	0	0	0	0	0	0	0	0	0	0	0	0	0	0	0	0	0	0	0	0	0	0	6	9	15	18	40	61	63
1e182db6e395a8d5d0ee625c2a4540e8	Bacteria	Bacteroidetes	Bacteroidia	Sphingobacteriales	Sphingobacteriaceae	Mucilaginibacter	uncultured bacterium	43	0	0	29	35	44	0	0	20	20	0	0	0	0	0	0	0	0	0	0	0	0	0	0	0	0	0	0	0	23	28	0
7b5955a00096e05e229d098fe8163b95	Unassigned	NA	NA	NA	NA	NA	NA	0	0	0	0	0	0	0	0	0	0	0	0	0	0	0	0	0	0	0	0	0	0	0	0	0	9	20	30	0	49	92	42
6518c5286a371661b18f28913201e39f	Bacteria	Chloroflexi	Anaerolineae	RBG-13-54-9	uncultured bacterium	uncultured bacterium	uncultured bacterium	0	8	7	8	22	15	0	0	0	6	11	0	9	0	0	0	0	7	0	0	0	10	6	0	17	0	11	16	8	26	31	23
1d3ab283043dd018ac4c057a1ab86c61	Unassigned	NA	NA	NA	NA	NA	NA	8	0	12	21	15	21	32	0	30	28	0	17	0	0	5	0	0	0	0	0	13	0	21	0	10	0	0	0	0	8	0	0
7cdc91e9868ba727631d2ce6952ddb58	Bacteria	Planctomycetes	Phycisphaerae	Tepidisphaerales	WD2101 soil group	uncultured bacterium	uncultured bacterium	0	0	0	11	0	12	0	0	24	11	13	24	10	0	0	0	0	0	11	0	0	0	0	0	25	0	13	18	0	21	0	48
6fe0018fd5cdff689e909ca538d8a333	Bacteria	Proteobacteria	Alphaproteobacteria	Micropepsales	Micropepsaceae	uncultured	NA	0	9	0	31	63	43	19	0	29	0	0	7	12	28	0	0	0	0	0	0	0	0	0	0	0	0	0	0	0	0	0	0
2fd1aa0f3682a5b8fa4b88e3eab9d2ba	Bacteria	Actinobacteria	Acidimicrobiia	Microtrichales	uncultured	uncultured bacterium	uncultured bacterium	0	0	0	0	19	0	0	0	0	0	0	0	0	0	0	0	0	0	0	6	0	0	0	0	0	16	32	26	16	35	60	31
e0352dd8d337388a52371b805d2c60ef	Bacteria	Proteobacteria	Gammaproteobacteria	Gammaproteobacteria Incertae Sedis	Unknown Family	Acidibacter	uncultured bacterium	0	0	0	0	0	0	0	0	0	0	0	0	0	0	0	0	0	0	0	0	0	0	0	0	0	0	32	28	0	32	101	48
ef29d3443d6d62774bb70f9218613677	Bacteria	Proteobacteria	Alphaproteobacteria	Rhizobiales	Devosiaceae	Devosia	NA	8	11	11	21	42	17	0	0	15	10	0	0	0	0	0	0	0	11	7	11	0	14	0	11	0	0	6	6	0	6	20	13
94ed4cf849b240d5138fdbf351c77fbe	Bacteria	Actinobacteria	Actinobacteria	Corynebacteriales	Mycobacteriaceae	Mycobacterium	NA	0	15	14	38	20	21	0	0	30	0	0	0	0	0	0	0	10	0	0	0	16	14	0	17	14	0	0	0	0	31	0	0
e807b9c580ea970279797fde990ae1c2	Unassigned	NA	NA	NA	NA	NA	NA	0	25	27	0	49	0	17	19	0	0	36	0	0	0	0	7	9	11	0	0	0	0	0	16	0	0	0	0	0	0	8	16
b7bc81686e7519cd149e6a8251baa31a	Bacteria	Proteobacteria	Gammaproteobacteria	Betaproteobacteriales	Burkholderiaceae	Massilia	NA	0	0	0	0	0	0	11	0	0	0	0	0	0	0	0	0	0	0	0	0	0	0	0	0	0	0	38	27	0	28	83	53
c724c7737ce309044a01b66a8d9426b4	Bacteria	Bacteroidetes	Bacteroidia	Chitinophagales	Chitinophagaceae	uncultured	NA	0	0	0	0	0	0	0	0	0	0	0	0	0	0	0	0	0	0	0	0	0	0	0	0	0	0	24	33	0	70	56	57
6b384a7c2017287b75449d7793bf8cd8	Bacteria	Gemmatimonadetes	Gemmatimonadetes	Gemmatimonadales	Gemmatimonadaceae	Gemmatimonas	uncultured Gemmatimonadetes bacterium	0	0	0	0	0	26	0	0	0	0	0	0	0	0	0	0	0	0	0	0	0	0	0	0	0	0	0	0	0	60	85	69
f35fdd2778975b6d7c3567f7754c7b1e	Bacteria	Planctomycetes	Planctomycetacia	Gemmatales	Gemmataceae	uncultured	uncultured bacterium	0	0	0	0	0	0	0	0	0	0	0	0	0	0	0	0	0	0	0	0	0	0	0	0	0	0	0	28	0	78	75	59
f41edafbf9573f669fee889f7083ee0b	Unassigned	NA	NA	NA	NA	NA	NA	0	13	19	19	15	27	13	0	0	0	20	12	7	7	9	0	0	11	27	7	10	11	0	0	0	0	0	0	0	0	0	12
3870027c682dc07f5ebeff74cbeb3624	Bacteria	Proteobacteria	Alphaproteobacteria	Caulobacterales	Caulobacteraceae	Phenylobacterium	NA	14	0	24	32	34	31	0	20	19	0	16	0	0	0	0	0	0	0	0	0	0	0	0	11	25	0	0	0	0	0	13	0
4b46d733705aa2d2b19cc13e6cf9dff4	Bacteria	Proteobacteria	Alphaproteobacteria	Rhizobiales	Beijerinckiaceae	alphaI cluster	NA	0	15	0	47	80	30	0	16	26	0	0	0	0	22	0	0	0	0	0	0	0	0	0	0	0	0	0	0	0	0	0	3
679d8284b9c943e6be9e0b8e86a5a3e3	Bacteria	Proteobacteria	Alphaproteobacteria	Rhizobiales	Rhizobiales Incertae Sedis	Bauldia	uncultured bacterium	4	0	0	0	0	0	0	0	0	0	0	0	0	0	0	0	0	0	0	0	0	0	0	0	0	0	11	27	10	53	81	53
cf086ce9947deb5c0e7a070475d9a469	Bacteria	Nitrospirae	Nitrospira	Nitrospirales	Nitrospiraceae	Nitrospira	NA	0	0	0	4	0	0	0	0	0	0	0	0	0	0	0	0	0	0	0	0	0	0	0	0	0	10	0	15	10	19	132	49
466a93f272d2f944b46c45f39c1da3e5	Bacteria	Planctomycetes	Planctomycetacia	Isosphaerales	Isosphaeraceae	Aquisphaera	NA	0	0	19	0	0	0	0	0	0	0	0	0	0	0	0	0	0	0	0	0	0	0	0	0	0	0	0	32	0	94	59	35
92864d0110a74051fb195476c7bd0a7b	Bacteria	Actinobacteria	Thermoleophilia	Gaiellales	uncultured	uncultured bacterium	uncultured bacterium	0	43	0	34	0	0	0	0	0	0	0	0	0	0	0	0	0	0	0	0	0	0	0	0	0	0	0	0	22	31	109	0
e60795794b0b2c3ab6566a39a90d249a	Bacteria	Proteobacteria	Alphaproteobacteria	Acetobacterales	Acetobacteraceae	uncultured	NA	0	0	0	0	0	0	0	0	0	0	0	0	0	0	0	0	0	0	0	0	0	0	0	0	0	18	0	29	0	82	64	46
716fbc074bff4b311924e0a2c9581905	Bacteria	Proteobacteria	Alphaproteobacteria	Rhizobiales	Xanthobacteraceae	uncultured	NA	0	0	0	0	0	0	0	0	0	0	0	0	0	0	0	0	0	0	0	0	0	0	0	0	0	0	37	0	0	44	104	54
1ab85c6b8b46fa8efa6c77e64ff5bc3e	Bacteria	Planctomycetes	Phycisphaerae	Tepidisphaerales	WD2101 soil group	uncultured planctomycete	uncultured planctomycete	11	0	0	18	0	0	0	0	30	0	4	0	0	0	0	0	0	0	0	0	6	0	0	0	0	17	0	37	8	12	44	51
d808edad469864f8484f4917be5e59c0	Unassigned	NA	NA	NA	NA	NA	NA	0	0	9	15	20	0	0	0	0	0	0	0	0	0	0	0	0	0	0	0	5	0	0	0	0	9	12	22	0	35	43	68
f684513b013f590408aedec53cc8785a	Bacteria	Verrucomicrobia	Verrucomicrobiae	Chthoniobacterales	Chthoniobacteraceae	Chthoniobacter	metagenome	0	0	0	22	26	26	30	0	12	31	18	27	0	0	0	0	0	0	0	0	0	0	0	0	0	0	0	0	0	25	0	21
f269a52d912c67fdcd32d5774642e774	Bacteria	Proteobacteria	Gammaproteobacteria	Betaproteobacteriales	Nitrosomonadaceae	MND1	uncultured bacterium	11	0	0	0	0	0	0	0	0	0	0	0	0	0	0	0	0	0	0	0	0	11	0	0	0	0	14	0	0	27	102	73
31036350096290102d546b65446b0a1b	Bacteria	Acidobacteria	Acidobacteriia	Acidobacteriales	Acidobacteriaceae (Subgroup 1)	Acidipila	NA	0	0	0	0	0	19	0	0	0	0	0	0	0	0	0	0	0	0	0	0	0	0	0	0	0	0	34	0	0	46	82	57
f55d220317770f67c28ceb14822f60c8	Bacteria	Proteobacteria	Alphaproteobacteria	Rhizobiales	Xanthobacteraceae	uncultured	NA	0	0	0	0	0	0	0	0	0	0	0	0	0	0	0	0	0	0	0	0	0	0	0	0	0	0	22	0	0	51	137	28
1d4f746063fef541d1b3d0b29e2820bb	Bacteria	Chloroflexi	KD4-96	uncultured bacterium	uncultured bacterium	uncultured bacterium	uncultured bacterium	0	0	9	0	20	0	0	0	9	0	7	0	0	0	0	0	0	0	0	0	0	0	0	0	0	28	19	16	0	30	61	38
1ebe856b7e1d0c8000a59a23763fda06	Bacteria	Verrucomicrobia	Verrucomicrobiae	Pedosphaerales	Pedosphaeraceae	metagenome	metagenome	0	0	0	0	0	16	0	0	0	0	20	0	0	0	0	0	0	0	0	0	0	0	0	12	0	0	46	36	0	15	48	44
ed2f22d0c614dd302d67ed9f1b261847	Bacteria	Bacteroidetes	Bacteroidia	Sphingobacteriales	Sphingobacteriaceae	Mucilaginibacter	uncultured bacterium	0	24	0	27	39	0	0	0	0	0	0	0	0	0	0	0	0	0	0	0	0	0	0	0	0	7	0	0	0	0	72	68
7fe03c9cb2292818600a345bd31aed09	Bacteria	Planctomycetes	Planctomycetacia	Pirellulales	Pirellulaceae	Pirellula	uncultured bacterium	0	0	0	0	0	0	0	0	0	12	0	0	0	0	0	0	0	0	0	0	0	0	0	0	0	19	0	22	0	58	77	49
d7a513e5b13abc02873dca018170b037	Bacteria	Proteobacteria	Gammaproteobacteria	Xanthomonadales	Rhodanobacteraceae	Rhodanobacter	uncultured bacterium	0	0	0	31	51	51	0	0	35	0	0	0	0	0	0	0	0	0	0	0	69	0	0	0	0	0	0	0	0	0	0	0
38001879c846b7e16158169fa559f02e	Bacteria	Actinobacteria	Actinobacteria	Corynebacteriales	Nocardiaceae	Nocardia	Ambiguous_taxa	0	66	0	5	0	0	14	0	17	8	37	0	0	0	0	20	8	7	16	8	0	13	0	0	11	0	0	6	0	0	0	0
fd7417bf14b2236baeedf6504db704da	Bacteria	Proteobacteria	Gammaproteobacteria	Xanthomonadales	Rhodanobacteraceae	Tahibacter	uncultured bacterium	0	16	14	36	35	30	12	23	22	0	0	9	0	0	0	0	0	0	0	0	0	10	0	0	12	0	0	0	0	0	17	0
f95672a06f57b071e94244f3b718e197	Unassigned	NA	NA	NA	NA	NA	NA	0	0	0	0	0	9	0	0	6	0	8	10	0	0	0	0	0	0	0	0	0	0	0	0	13	0	28	17	16	42	72	15
ffa97eabf7989f190a4ef2b8a2506136	Bacteria	Proteobacteria	Gammaproteobacteria	Xanthomonadales	Xanthomonadaceae	uncultured	uncultured bacterium	0	27	0	0	33	0	0	0	0	0	0	0	0	0	6	21	0	0	0	0	0	0	0	0	20	0	19	0	12	28	53	17
f793de02bc758f77a5611f47a6f21ad9	Bacteria	Verrucomicrobia	Verrucomicrobiae	Chthoniobacterales	Chthoniobacteraceae	Candidatus Udaeobacter	uncultured bacterium	0	0	0	0	0	0	0	0	0	0	0	0	0	0	0	0	0	0	0	0	0	0	0	0	0	0	0	0	11	46	115	64
5d0544b7b1e21afe3fcfb62201e51779	Bacteria	Proteobacteria	Gammaproteobacteria	Gammaproteobacteria Incertae Sedis	Unknown Family	Acidibacter	NA	4	4	8	2	16	18	0	13	15	0	6	19	12	19	20	0	2	16	3	15	2	7	5	12	7	0	0	6	0	2	2	0
18834785da8743b27f919850744fcf4a	Bacteria	Proteobacteria	Alphaproteobacteria	Caulobacterales	Hyphomonadaceae	Hirschia	NA	23	0	9	13	11	22	20	0	25	0	0	10	8	9	6	0	0	0	0	0	12	10	14	19	24	0	0	0	0	0	0	0
9f7069647fc077bd9b2656653f3ad48a	Unassigned	NA	NA	NA	NA	NA	NA	31	0	0	0	43	22	0	0	37	0	0	0	8	7	13	0	8	0	7	0	0	9	0	11	14	0	0	2	0	0	23	0
c9022d90aa983d4fe260e1a11306d222	Unassigned	NA	NA	NA	NA	NA	NA	0	0	0	11	0	27	0	0	0	0	8	0	0	0	0	0	0	0	0	0	0	0	0	0	0	0	0	71	0	0	118	0
1cd5cb00cc63213ca4dad5ebc53fd9a2	Bacteria	Bacteroidetes	Bacteroidia	Sphingobacteriales	Sphingobacteriaceae	Mucilaginibacter	NA	0	0	0	135	37	0	0	0	0	0	0	0	0	0	0	0	0	0	0	0	13	31	0	0	0	0	0	0	0	0	0	19
58bf796559ffa49708669d55ca13c40d	Bacteria	Actinobacteria	Actinobacteria	Streptomycetales	Streptomycetaceae	Streptomyces	NA	0	0	0	180	0	0	0	0	0	0	0	0	0	22	0	0	0	0	0	0	0	0	0	33	0	0	0	0	0	0	0	0
42b4a40ccdff6636e8d24487a2710b3a	Unassigned	NA	NA	NA	NA	NA	NA	15	0	0	134	14	28	0	0	43	0	0	0	0	0	0	0	0	0	0	0	0	0	0	0	0	0	0	0	0	0	0	0
b2fcf1711ebb3c9a696662f6214c7c28	Bacteria	Proteobacteria	Gammaproteobacteria	Xanthomonadales	Rhodanobacteraceae	Luteibacter	NA	0	0	0	43	40	8	0	0	0	13	24	15	0	0	0	0	0	10	22	0	0	0	0	17	0	0	0	0	0	10	17	14
9b099e688323270060eef5395aabbc34	Bacteria	Proteobacteria	Gammaproteobacteria	Gammaproteobacteria Incertae Sedis	Unknown Family	Acidibacter	NA	0	27	12	29	41	0	0	15	40	0	14	0	0	9	0	0	0	0	0	21	0	12	13	0	0	0	0	0	0	0	0	0
a41d2e2947ad028271fd0762cafae11f	Bacteria	Bacteroidetes	Bacteroidia	Chitinophagales	Chitinophagaceae	uncultured	metagenome	0	17	24	0	0	0	0	0	0	6	0	0	0	0	0	0	0	0	0	0	0	13	0	0	21	0	23	20	8	36	65	0
f13be74a37553aac8817617e257c2181	Bacteria	Proteobacteria	Alphaproteobacteria	Rhodospirillales	Magnetospirillaceae	Phaeospirillum	NA	0	13	48	10	17	30	4	0	0	0	0	0	17	0	0	0	0	0	0	0	0	0	0	0	0	0	94	0	0	0	0	0
ab3a21f98cad116290268745c1b475d7	Bacteria	Bacteroidetes	Bacteroidia	Sphingobacteriales	Sphingobacteriaceae	Mucilaginibacter	NA	0	0	0	36	42	40	0	0	56	0	0	0	0	13	0	19	0	0	0	0	0	0	0	0	0	0	0	0	0	0	27	0
6520c736c3b58f225aff26211e767397	Bacteria	Acidobacteria	Subgroup 6	uncultured bacterium	uncultured bacterium	uncultured bacterium	uncultured bacterium	0	0	0	0	0	0	0	0	0	0	0	0	0	0	0	0	0	0	0	0	0	0	0	0	0	0	26	38	21	28	43	77
2c63f1db24687942865aef946be73326	Bacteria	Proteobacteria	Alphaproteobacteria	Dongiales	Dongiaceae	Dongia	NA	0	0	0	54	51	39	0	0	47	0	0	0	0	0	0	0	0	0	0	0	0	42	0	0	0	0	0	0	0	0	0	0
0b42eb2c4f3d5a4ba3d851af84a1633c	Bacteria	Proteobacteria	Gammaproteobacteria	Betaproteobacteriales	Burkholderiaceae	AAP99	uncultured bacterium	15	9	0	0	23	30	33	9	28	9	0	11	13	0	0	6	0	0	7	12	5	0	8	0	14	0	0	0	0	0	0	0
8930f757037be832f95755f73de8a2e8	Bacteria	Proteobacteria	Gammaproteobacteria	Betaproteobacteriales	Burkholderiaceae	Burkholderia-Caballeronia-Paraburkholderia	Ambiguous_taxa	0	11	5	22	43	0	7	0	0	0	0	33	0	7	0	0	6	14	0	0	10	17	6	0	0	0	0	0	0	8	31	12
9c01d73f9a81d374ca77939b286674d7	Bacteria	Proteobacteria	Alphaproteobacteria	Rhizobiales	Rhizobiales Incertae Sedis	Bauldia	uncultured bacterium	0	20	0	64	22	0	15	0	23	0	0	0	0	0	8	0	0	10	0	9	0	14	7	0	17	0	10	0	0	13	0	0
e701eb61c6ef6824d1d267282fb10473	Bacteria	Bacteroidetes	Bacteroidia	Chitinophagales	Chitinophagaceae	Flavitalea	NA	0	11	31	17	0	0	16	0	0	0	0	0	0	0	0	0	20	0	20	0	0	30	0	18	0	0	7	0	0	18	36	8
cff668fb5c47ad5c7d84d3a48852f9a9	Bacteria	Verrucomicrobia	Verrucomicrobiae	Pedosphaerales	Pedosphaeraceae	uncultured bacterium	uncultured bacterium	0	10	15	0	0	0	0	0	16	0	7	8	0	0	0	0	0	0	0	0	0	0	9	0	0	0	15	24	0	59	34	35
b65a6130da9ec7ab014af7e7fbb018a2	Bacteria	Proteobacteria	Gammaproteobacteria	Gammaproteobacteria Incertae Sedis	Unknown Family	Acidibacter	Ambiguous_taxa	0	0	19	51	49	0	0	0	24	0	18	29	0	21	0	0	0	0	0	0	0	21	0	0	0	0	0	0	0	0	0	0
321c4111f634747eb255411ff03ebe5e	Bacteria	Acidobacteria	Acidobacteriia	Acidobacteriales	Acidobacteriaceae (Subgroup 1)	uncultured	uncultured bacterium	0	0	0	0	0	0	0	0	0	0	0	0	0	0	0	0	0	0	0	0	0	0	0	0	0	0	45	0	23	34	59	71
b3ff28e525130f0b83c914a3f1cde7a2	Unassigned	NA	NA	NA	NA	NA	NA	0	11	12	0	10	9	0	0	0	0	9	0	0	0	0	0	0	0	0	0	0	0	0	0	0	10	31	23	0	31	55	30
c7bb05ab0cb6ff22240d273f9c90e290	Bacteria	Verrucomicrobia	Verrucomicrobiae	Chthoniobacterales	Chthoniobacteraceae	Chthoniobacter	uncultured bacterium	0	16	0	15	35	32	21	0	18	0	0	0	0	0	0	0	0	0	0	0	35	0	0	14	19	0	0	0	0	0	26	0
4cdb90910395bad65136da388d564b5d	Unassigned	NA	NA	NA	NA	NA	NA	0	0	0	0	0	9	0	0	0	0	0	0	0	0	0	0	0	0	0	0	0	0	0	0	0	20	17	29	19	41	72	24
404c0aca3d652b75a049524dac72cb70	Unassigned	NA	NA	NA	NA	NA	NA	0	0	12	0	0	8	0	0	0	0	0	0	0	0	0	0	0	0	0	0	0	0	0	0	9	0	30	19	0	38	64	51
6facb4a6d531f14c944336095e3add8a	Bacteria	Proteobacteria	Alphaproteobacteria	Rhizobiales	Rhizobiales Incertae Sedis	Nordella	NA	0	8	0	0	0	0	0	0	0	0	0	0	0	9	0	0	0	8	0	0	0	0	0	0	0	0	21	19	0	44	39	83
d6e28e92358f339acf9146e7028d5bfe	Bacteria	Planctomycetes	Phycisphaerae	Tepidisphaerales	WD2101 soil group	NA	NA	0	0	0	0	0	19	0	0	0	0	0	0	0	0	0	0	0	0	0	0	0	0	0	0	0	30	0	0	0	0	111	71
17aa8f5ed28a30b3776073bc78fc5e79	Bacteria	Verrucomicrobia	Verrucomicrobiae	Chthoniobacterales	Chthoniobacteraceae	Candidatus Udaeobacter	uncultured bacterium	0	0	6	20	17	0	12	6	4	0	4	5	0	0	0	0	0	0	0	0	0	9	5	0	14	0	0	13	9	49	34	23
724c0754dd1538ccddff2b4c45413039	Bacteria	Verrucomicrobia	Verrucomicrobiae	Opitutales	Opitutaceae	Opitutus	NA	0	9	17	15	17	41	0	0	15	11	18	0	10	0	0	0	0	0	0	0	0	17	0	0	17	0	0	10	0	0	18	15
0e9a004ba66fba6d89f9049f23909a6c	Bacteria	Proteobacteria	Gammaproteobacteria	Xanthomonadales	Rhodanobacteraceae	Dokdonella	uncultured bacterium	0	22	23	48	30	31	0	0	0	0	0	25	0	10	0	0	0	0	0	0	0	28	0	13	0	0	0	0	0	0	0	0
253a7230f2465f29a4f710bbbf490c22	Bacteria	Firmicutes	Bacilli	Bacillales	Bacillaceae	Bacillus	Bacillus sp.	0	0	20	18	28	0	0	0	0	19	0	0	0	0	0	0	0	0	0	35	0	0	0	0	0	0	17	0	0	40	37	16
b26a38728045e1a422db56aa662e66d1	Bacteria	Proteobacteria	Alphaproteobacteria	Caulobacterales	Caulobacteraceae	uncultured	uncultured bacterium	0	13	10	49	106	20	0	0	16	0	0	0	0	7	0	0	0	0	0	0	0	9	0	0	0	0	0	0	0	0	0	0
d7ebd84085140f3ab8f91054d74a564a	Bacteria	Proteobacteria	Gammaproteobacteria	Betaproteobacteriales	Burkholderiaceae	Cupriavidus	Ambiguous_taxa	0	45	0	0	0	0	0	0	57	29	0	0	0	0	0	0	32	0	0	0	12	46	0	0	0	0	9	0	0	0	0	0
173d72dc8680c47580b8ac5335cbfd6b	Unassigned	NA	NA	NA	NA	NA	NA	0	0	0	0	0	0	0	0	0	0	0	0	0	0	0	0	0	0	0	0	0	0	0	0	0	8	25	16	0	28	53	100
1e4fa52edadb0ad7982b8ec1a5f92997	Bacteria	Proteobacteria	Alphaproteobacteria	Elsterales	uncultured	uncultured bacterium	uncultured bacterium	0	0	0	0	0	0	0	0	0	0	0	0	0	0	0	0	0	0	0	0	0	0	0	0	0	0	22	32	0	53	67	56
c750ab6c40a880686496f81f4612677d	Bacteria	Proteobacteria	Alphaproteobacteria	Elsterales	uncultured	uncultured alpha proteobacterium	uncultured alpha proteobacterium	0	0	0	0	0	0	0	0	0	0	0	0	0	0	0	0	0	0	0	0	0	0	0	0	0	0	34	21	0	50	79	46
aa40c2c8bbbbe56a70b5456f16d767d8	Bacteria	Armatimonadetes	Armatimonadia	Armatimonadales	uncultured Armatimonadetes bacterium	uncultured Armatimonadetes bacterium	uncultured Armatimonadetes bacterium	0	0	0	0	0	0	0	0	0	0	0	0	0	0	0	0	0	0	0	0	0	0	0	0	0	0	24	0	0	70	77	59
144c1fa5430f56414c2e2eef23811ca7	Bacteria	Proteobacteria	Gammaproteobacteria	Betaproteobacteriales	Nitrosomonadaceae	Ellin6067	uncultured bacterium	0	0	0	0	0	0	0	0	0	0	0	0	0	0	0	0	0	0	0	0	0	0	0	0	0	0	0	56	0	43	75	56
a771cbb62c980ce97b2caee2ee3aff71	Bacteria	Planctomycetes	Planctomycetacia	Isosphaerales	Isosphaeraceae	Singulisphaera	NA	0	0	0	31	0	0	23	0	0	0	0	0	0	0	0	0	0	0	0	0	0	0	0	0	0	0	0	0	0	0	91	85
c6991fa834dc388ee129b7e95a34cb24	Bacteria	Proteobacteria	Gammaproteobacteria	Betaproteobacteriales	Burkholderiaceae	Burkholderia-Caballeronia-Paraburkholderia	NA	7	54	0	0	0	11	17	9	11	13	7	0	0	6	0	7	0	0	0	0	12	31	0	27	17	0	0	0	0	0	0	0
22d625a1af69f4c43952a58199bd74a2	Unassigned	NA	NA	NA	NA	NA	NA	13	11	0	21	34	26	0	0	20	0	16	10	0	0	0	0	0	0	0	0	15	14	0	0	28	0	13	0	0	0	0	8
e21a953ee867e785dbcb6a1cba082687	Bacteria	Acidobacteria	Acidobacteriia	Solibacterales	Solibacteraceae (Subgroup 3)	Bryobacter	NA	0	0	0	0	0	0	0	0	0	0	0	0	0	0	0	0	0	0	0	0	0	0	0	0	0	0	0	26	0	42	98	63
b7e81db702b7207d52fffc673a01bc77	Unassigned	NA	NA	NA	NA	NA	NA	13	8	6	40	10	32	7	0	17	0	11	9	4	0	0	0	2	10	8	7	0	6	3	11	21	0	0	0	3	0	0	0
3ab036122001dc4afc7ba0e219e3e63c	Bacteria	Chloroflexi	Ktedonobacteria	Ktedonobacterales	Ktedonobacteraceae	HSB OF53-F07	uncultured Ktedonobacter sp.	0	0	0	0	0	0	0	0	0	0	0	0	0	0	0	0	0	0	0	0	0	0	0	0	0	0	0	0	0	50	99	79
378befdc452ad7aaa833ecdcdff8fde3	Bacteria	Proteobacteria	Alphaproteobacteria	Sphingomonadales	Sphingomonadaceae	Rhizorhapis	NA	7	8	0	24	14	43	0	0	16	14	0	6	0	0	0	0	10	14	9	0	0	11	0	7	7	0	7	0	0	0	11	19
d33358c7775d42fb3b1582ded3ad1181	Bacteria	Proteobacteria	Alphaproteobacteria	Rhizobiales	Rhizobiaceae	Allorhizobium-Neorhizobium-Pararhizobium-Rhizobium	NA	0	0	16	0	45	45	11	10	38	0	0	0	0	17	0	0	0	0	11	0	15	19	0	0	0	0	0	0	0	0	0	0
08fdd543f79684f5a999a3f26e588a86	Bacteria	Proteobacteria	Alphaproteobacteria	Sphingomonadales	Sphingomonadaceae	Sphingomonas	NA	0	0	0	62	39	0	20	0	13	0	0	0	0	0	15	0	0	22	0	0	0	0	19	0	27	0	0	0	0	10	0	0
546007f239dd1796f5a52c9384319600	Bacteria	Acidobacteria	Acidobacteriia	Solibacterales	Solibacteraceae (Subgroup 3)	Candidatus Solibacter	uncultured Acidobacteria bacterium	0	0	0	24	18	40	0	0	0	0	0	0	9	0	0	0	0	0	0	0	0	0	0	0	0	0	30	32	0	24	39	11
89494814c365c9463790851f74e2cc49	Bacteria	Proteobacteria	Alphaproteobacteria	Caulobacterales	Caulobacteraceae	Phenylobacterium	NA	0	0	25	14	31	25	0	0	13	0	0	0	0	0	0	0	0	0	0	0	0	15	0	0	0	0	0	0	0	52	52	0
5bd109b9aa06b244e958b67021de08e9	Bacteria	Armatimonadetes	Chthonomonadetes	Chthonomonadales	uncultured bacterium	uncultured bacterium	uncultured bacterium	0	0	0	0	0	0	0	0	3	0	0	0	0	0	0	0	0	0	0	0	0	0	0	0	0	16	0	34	12	28	134	0
b6b917275f835cfbbe9bf0e86a391bd1	Bacteria	Proteobacteria	Alphaproteobacteria	Acetobacterales	Acetobacteraceae	NA	NA	0	0	0	0	0	0	0	0	0	0	0	0	0	0	0	0	0	0	0	0	0	0	0	0	0	11	16	18	0	40	99	43
602b0871252f0716c82df63e2c25d9df	Bacteria	Actinobacteria	Actinobacteria	Micromonosporales	Micromonosporaceae	Actinoplanes	NA	0	28	0	35	65	63	0	0	36	0	0	0	0	0	0	0	0	0	0	0	0	0	0	0	0	0	0	0	0	0	0	0
7b0efbd2d2fe1a41a40227ea8db6c09b	Bacteria	Verrucomicrobia	Verrucomicrobiae	Chthoniobacterales	Xiphinematobacteraceae	Candidatus Xiphinematobacter	NA	15	16	10	13	25	24	27	0	6	6	11	0	0	0	9	0	0	0	11	0	0	17	12	5	19	0	0	0	0	0	0	0
15b456ca786cf9cc2013d98552dfb50d	Bacteria	Proteobacteria	Gammaproteobacteria	Xanthomonadales	Xanthomonadaceae	uncultured	uncultured bacterium	9	0	8	5	0	0	0	0	0	0	9	11	0	8	0	0	9	0	0	0	0	0	0	0	0	13	28	35	18	36	16	21
5b95b5916c58f3fd3fd935f31cb415e5	Bacteria	Armatimonadetes	Armatimonadia	Armatimonadales	uncultured bacterium	uncultured bacterium	uncultured bacterium	0	0	0	42	14	52	14	0	0	13	19	0	0	7	0	7	0	0	0	0	0	0	0	0	0	0	11	10	0	17	20	0
bc56ae18cbcff2ed51e31e8e25a1bb3e	Bacteria	Planctomycetes	Planctomycetacia	Gemmatales	Gemmataceae	Gemmata	uncultured bacterium	0	0	0	0	8	0	0	0	0	0	0	4	0	0	0	0	0	0	0	0	0	0	0	8	0	16	22	18	5	48	38	59
3edf9b6afa3cd64b9fffb820626ad0b0	Bacteria	Proteobacteria	Gammaproteobacteria	Betaproteobacteriales	SC-I-84	NA	NA	0	0	0	0	0	0	0	0	0	0	19	0	0	0	0	0	0	0	0	0	0	0	0	0	0	0	49	0	0	66	43	49
2977c87f37926e257694510be0f6dceb	Bacteria	Actinobacteria	Actinobacteria	Streptomycetales	Streptomycetaceae	Streptomyces	Ambiguous_taxa	0	31	0	45	0	76	0	0	74	0	0	0	0	0	0	0	0	0	0	0	0	0	0	0	0	0	0	0	0	0	0	0
0a68f0fc4c8574fd52102d7c8728fe02	Unassigned	NA	NA	NA	NA	NA	NA	0	6	0	0	25	0	0	0	0	7	0	4	0	0	0	0	2	0	0	3	0	0	0	3	0	0	0	35	20	62	37	21
6fa576733b3dfb64fbc0380834282b1e	Unassigned	NA	NA	NA	NA	NA	NA	0	0	27	44	16	0	0	0	26	0	0	23	0	0	0	0	0	0	12	41	0	14	0	22	0	0	0	0	0	0	0	0
18dc043f8572876c4d222de8542ae822	Bacteria	Chloroflexi	AD3	uncultured bacterium	uncultured bacterium	uncultured bacterium	uncultured bacterium	0	0	0	0	0	0	0	0	0	0	0	0	0	0	0	0	0	0	0	0	0	0	0	0	0	11	9	32	14	49	87	23
be373362bebfce64f47639453a452a2c	Bacteria	Proteobacteria	Gammaproteobacteria	Betaproteobacteriales	Burkholderiaceae	Massilia	uncultured bacterium	0	0	20	36	92	0	0	0	23	18	0	0	0	0	16	0	0	20	0	0	0	0	0	0	0	0	0	0	0	0	0	0
23f3c05d3ef79d0827a3490c9b5e15a9	Unassigned	NA	NA	NA	NA	NA	NA	0	0	0	0	0	4	0	0	0	0	0	0	0	0	0	0	0	0	0	0	0	0	0	0	0	0	34	32	0	34	61	60
19780380773770697f7bc60a98048587	Bacteria	Planctomycetes	Phycisphaerae	Tepidisphaerales	WD2101 soil group	uncultured bacterium	uncultured bacterium	0	0	0	0	0	0	0	0	0	0	0	0	0	0	0	0	0	0	0	0	0	0	0	0	0	15	0	12	0	76	70	52
d37acf5cc88aeed01a8cdbaf82cb0aa7	Bacteria	Proteobacteria	Deltaproteobacteria	Myxococcales	BIrii41	NA	NA	0	49	0	0	57	20	0	0	49	0	50	0	0	0	0	0	0	0	0	0	0	0	0	0	0	0	0	0	0	0	0	0
14fc45032a8f44e77b0632b2defd2d2a	Bacteria	Verrucomicrobia	Verrucomicrobiae	Pedosphaerales	Pedosphaeraceae	NA	NA	0	0	0	0	0	6	0	0	7	7	0	0	0	0	0	0	0	0	0	0	0	0	0	0	6	0	31	27	0	26	90	24
6c74ee45f5a72abfe6d9f307c7a07f7d	Bacteria	Proteobacteria	Gammaproteobacteria	Gammaproteobacteria Incertae Sedis	Unknown Family	Acidibacter	uncultured bacterium	18	0	0	79	0	24	26	0	0	0	0	0	0	0	0	0	0	0	0	0	20	0	0	20	37	0	0	0	0	0	0	0
962ee761a33ef05a88904ba895c9a6e3	Unassigned	NA	NA	NA	NA	NA	NA	0	0	0	0	0	0	0	0	0	0	0	0	0	0	0	0	0	0	0	0	0	0	0	0	0	0	0	0	0	26	102	96
6df2e773c74f5e4c1b8f949e8c45eb53	Bacteria	Proteobacteria	Alphaproteobacteria	Rhizobiales	Xanthobacteraceae	Tardiphaga	NA	0	0	0	29	27	0	0	14	42	0	0	0	0	21	0	0	0	23	0	0	18	30	0	12	0	0	0	0	0	7	0	0
b7f9d9a84746af70778b4b8708f75c32	Bacteria	Proteobacteria	Gammaproteobacteria	Xanthomonadales	Rhodanobacteraceae	Dokdonella	NA	0	0	0	0	23	56	0	0	0	0	14	0	0	0	0	17	0	0	0	0	0	24	0	0	0	0	0	0	0	28	61	0
be4de949a6239af88006881971ce9c90	Bacteria	Proteobacteria	Alphaproteobacteria	Acetobacterales	Acetobacteraceae	uncultured	uncultured bacterium	0	0	0	0	16	0	0	0	0	27	0	0	0	0	0	0	0	0	0	0	0	0	0	0	0	0	32	0	0	63	85	0
a7efcd5d1c76a43ca8de49798d7e8cb6	Bacteria	Acidobacteria	Acidobacteriia	Acidobacteriales	uncultured	NA	NA	0	0	0	0	0	0	0	0	0	0	0	0	0	0	0	0	0	0	0	0	0	0	0	0	0	0	0	0	0	53	91	79
1d04ae51abe421d641588e47bcb8c392	Bacteria	Bacteroidetes	Bacteroidia	Sphingobacteriales	Sphingobacteriaceae	Mucilaginibacter	uncultured bacterium	25	23	0	40	24	0	10	0	25	0	0	0	0	18	0	0	0	12	0	0	0	29	16	0	0	0	0	0	0	0	0	0
e3bc6e3dfe5eff6c357076ff34ffcc04	Bacteria	Proteobacteria	Gammaproteobacteria	Betaproteobacteriales	Burkholderiaceae	Polaromonas	NA	19	13	52	0	49	28	0	8	0	0	0	0	0	0	0	0	0	0	0	0	0	37	0	0	16	0	0	0	0	0	0	0
d22f3172e41cc94dbb2013e327d26ea8	Unassigned	NA	NA	NA	NA	NA	NA	0	0	0	0	0	0	0	0	0	0	0	0	0	0	0	0	0	0	0	0	0	0	0	0	0	0	17	15	0	54	97	39
c6ab3afca5c564f7780e7c432d61398d	Bacteria	Proteobacteria	Gammaproteobacteria	Betaproteobacteriales	Burkholderiaceae	Burkholderia-Caballeronia-Paraburkholderia	NA	0	0	0	0	0	48	0	0	0	0	0	39	0	0	0	0	0	0	0	0	0	44	0	13	0	0	0	0	0	0	78	0
77b194fd60cd05b68a72c660f7a87863	Bacteria	Acidobacteria	Acidobacteriia	Solibacterales	Solibacteraceae (Subgroup 3)	Bryobacter	NA	0	0	0	0	0	0	0	0	0	0	0	0	0	0	0	0	0	0	0	0	0	0	0	0	0	0	43	0	0	42	104	33
efba773afe8c475870f65f3a01d69730	Bacteria	Acidobacteria	Acidobacteriia	Solibacterales	Solibacteraceae (Subgroup 3)	Candidatus Solibacter	uncultured bacterium	0	0	0	0	0	0	0	0	0	0	0	0	0	0	0	0	0	0	0	0	0	0	0	0	0	15	0	0	0	63	76	68
a8a3faed13063ef0685c9405a92823cd	Bacteria	Actinobacteria	Acidimicrobiia	IMCC26256	NA	NA	NA	0	0	0	0	0	0	0	0	0	0	0	0	0	0	0	0	0	0	0	0	0	0	0	0	0	0	0	0	0	57	116	49
037f2214ce634fc147e55f9081dff583	Bacteria	Planctomycetes	Planctomycetacia	Pirellulales	Pirellulaceae	Pirellula	metagenome	3	0	0	10	13	0	0	0	13	0	0	0	0	0	0	0	0	0	5	4	0	13	0	7	4	11	0	26	14	17	57	24
faf5c4c7de8eff39f509ab262acc3af8	Unassigned	NA	NA	NA	NA	NA	NA	0	0	0	47	43	46	24	0	0	0	0	33	18	0	0	0	0	0	0	0	0	0	0	0	0	0	0	10	0	0	0	0
1336be26e8c8e21f43d94c8916dbaf02	Bacteria	Verrucomicrobia	Verrucomicrobiae	Chthoniobacterales	Chthoniobacteraceae	Candidatus Udaeobacter	uncultured bacterium	0	0	0	0	0	0	0	0	0	0	0	0	0	0	0	0	0	0	0	0	0	0	0	0	0	0	20	20	16	26	77	62
67aeb6f59ce868dec85867b297cfc027	Bacteria	Proteobacteria	Gammaproteobacteria	Betaproteobacteriales	Burkholderiaceae	Limnobacter	NA	0	0	0	0	0	0	0	0	0	0	0	0	0	0	0	0	0	0	0	0	0	0	0	0	0	0	20	19	12	51	80	39
bc20bfca9b66d0e036cb80dfaab6f172	Bacteria	Bacteroidetes	Bacteroidia	Chitinophagales	Chitinophagaceae	uncultured	uncultured bacterium	0	0	0	0	0	0	0	0	0	0	0	0	0	0	0	0	0	0	0	0	0	0	0	0	0	0	0	20	0	67	52	82
c1b24f9b6774a3c30ac29ba02fa31aa6	Bacteria	Actinobacteria	Thermoleophilia	Gaiellales	uncultured	uncultured bacterium	uncultured bacterium	0	0	17	0	0	0	0	0	23	0	0	6	0	0	0	0	2	10	0	5	0	0	0	10	0	0	0	0	0	44	53	50
477dc2460037c6ca8a92a981da2f958e	Bacteria	Planctomycetes	Planctomycetacia	Planctomycetales	uncultured	metagenome	metagenome	0	0	0	0	0	0	0	0	11	0	0	0	0	0	0	0	0	0	0	0	0	0	0	13	0	11	17	24	20	28	67	29
c1d8f1c3f9eb5b00610ff44b4425ab97	Bacteria	Proteobacteria	Alphaproteobacteria	Sphingomonadales	Sphingomonadaceae	Sphingomonas	NA	0	0	0	0	18	0	0	0	18	0	0	0	0	0	0	0	0	0	0	0	0	0	0	9	0	0	26	26	13	37	46	27
3aa5ace71d2bfa1898a0ef3aa4c7a98b	Bacteria	Verrucomicrobia	Verrucomicrobiae	Pedosphaerales	Pedosphaeraceae	uncultured bacterium	uncultured bacterium	0	0	0	0	0	0	0	0	0	0	0	0	0	0	0	0	0	0	0	0	0	0	0	0	0	12	25	23	0	48	71	41
91a6e09b30cff093448f26a80b816ee7	Bacteria	Gemmatimonadetes	Gemmatimonadetes	Gemmatimonadales	Gemmatimonadaceae	Gemmatimonas	NA	0	0	0	0	0	0	0	0	0	0	0	0	0	0	0	0	0	0	0	0	0	0	0	0	0	0	24	19	13	42	58	64
0bdf8302e91a3f9b1d6da946dd9813d2	Bacteria	Verrucomicrobia	Verrucomicrobiae	Chthoniobacterales	Chthoniobacteraceae	Candidatus Udaeobacter	uncultured bacterium	0	0	0	0	0	0	0	0	0	0	0	0	0	0	0	0	0	0	0	0	0	0	0	0	0	0	27	0	19	37	94	43
0b8adcd40468cef3f4b421b5150f5691	Bacteria	Proteobacteria	Gammaproteobacteria	Betaproteobacteriales	SC-I-84	uncultured bacterium	uncultured bacterium	0	0	0	0	0	0	0	0	0	0	0	0	0	0	0	0	0	0	0	0	0	0	0	0	0	0	0	25	14	36	92	53
a4619a2206ef3ad67bd7dd10146c4389	Unassigned	NA	NA	NA	NA	NA	NA	0	0	0	0	0	0	0	0	0	0	0	0	0	0	0	0	0	0	0	0	0	0	0	0	0	0	47	0	0	56	29	88
76e102a7d9270e337305c1269eab2d03	Unassigned	NA	NA	NA	NA	NA	NA	7	8	11	42	12	23	0	9	12	5	12	0	7	0	0	0	16	15	0	0	9	14	10	7	0	0	0	0	0	0	0	0
7d8a23a0a23baa755bdc57beceff2e73	Unassigned	NA	NA	NA	NA	NA	NA	13	0	14	33	24	22	0	0	46	0	13	0	0	5	0	0	0	32	0	0	6	0	0	0	9	0	2	0	0	0	0	0
0ba725df111bdf258d98212738c126aa	Unassigned	NA	NA	NA	NA	NA	NA	0	0	0	23	0	20	17	0	16	0	0	0	0	0	0	0	0	20	0	0	38	0	0	9	48	0	0	0	0	5	23	0
f0fd577fc7aab871e9df7f8ecb2db844	Bacteria	Acidobacteria	Holophagae	Subgroup 7	uncultured bacterium	uncultured bacterium	uncultured bacterium	0	0	0	0	0	0	0	0	0	0	0	0	0	0	0	0	0	0	0	0	0	0	0	0	0	0	32	16	16	38	67	50
8a1c8c3f90c61297c7d3ec33837b30d6	Bacteria	Chloroflexi	Chloroflexia	Chloroflexales	Roseiflexaceae	uncultured	uncultured bacterium	0	49	0	0	46	34	0	0	25	0	0	0	0	0	0	0	0	0	0	0	37	0	0	0	0	0	0	0	0	28	0	0
885f2188829cd0369abf6296f6deeb6d	Bacteria	Actinobacteria	Actinobacteria	Kineosporiales	Kineosporiaceae	NA	NA	0	0	0	0	0	0	0	0	0	0	0	0	0	0	0	0	0	0	0	0	0	0	0	0	0	0	20	0	20	43	99	37
55e04ec255a5d8964901df824bf6a216	Bacteria	Actinobacteria	Thermoleophilia	Gaiellales	uncultured	uncultured bacterium	uncultured bacterium	0	0	0	0	0	0	0	0	0	0	0	0	0	0	0	0	0	0	0	0	0	0	0	0	0	0	25	23	0	80	40	51
0d0c4879392bf32efcd0595b68a4bfe1	Bacteria	Proteobacteria	Gammaproteobacteria	Betaproteobacteriales	Burkholderiaceae	Massilia	uncultured bacterium	0	0	0	0	0	0	0	0	0	0	0	0	0	0	0	0	0	0	0	0	0	0	0	0	0	0	0	33	0	71	73	42
ca11fd57d5ac2d19bc95b387e267a2c4	Bacteria	Bacteroidetes	Bacteroidia	Sphingobacteriales	Sphingobacteriaceae	Mucilaginibacter	NA	0	0	13	10	44	74	14	5	8	9	0	6	0	0	0	0	0	4	11	7	0	0	4	0	0	0	9	0	0	0	0	0
7c29b677446c0fd44ff1c0304bf42bff	Bacteria	Planctomycetes	Phycisphaerae	Tepidisphaerales	WD2101 soil group	uncultured bacterium	uncultured bacterium	0	22	0	0	26	12	0	0	0	0	0	0	0	0	0	0	0	0	0	17	0	0	0	0	0	0	27	20	7	24	14	49
4c96fd33a786d4b5ecd6bddcb5982c42	Bacteria	Proteobacteria	Gammaproteobacteria	Xanthomonadales	Rhodanobacteraceae	Dokdonella	NA	11	0	48	0	0	0	0	0	0	8	37	0	0	0	0	0	0	0	0	0	0	11	0	0	0	0	23	0	0	36	44	0
dc3c7371b7b16a4b8c6e2b047ec357c6	Unassigned	NA	NA	NA	NA	NA	NA	0	0	0	0	0	0	0	0	0	0	0	0	0	0	0	0	0	0	0	0	0	0	0	0	0	0	20	8	13	24	122	31
8a48484c7b267f09ffbd2c11bd62e08a	Bacteria	Verrucomicrobia	Verrucomicrobiae	Chthoniobacterales	Chthoniobacteraceae	Chthoniobacter	Verrucomicrobia bacterium SCGC AG-212-E04	5	0	0	0	0	0	0	0	0	0	0	0	11	0	0	0	0	0	0	0	7	0	0	0	0	0	0	0	0	49	93	53
940135e8af51724e0eea839865adc13c	Bacteria	Actinobacteria	Thermoleophilia	Gaiellales	uncultured	uncultured bacterium	uncultured bacterium	0	0	0	0	0	0	0	0	0	0	0	0	0	0	0	0	0	0	0	0	0	0	0	0	0	0	0	42	0	40	124	12
86b113509241548fef7035fa8465d463	Bacteria	Armatimonadetes	Fimbriimonadia	Fimbriimonadales	Fimbriimonadaceae	uncultured bacterium	uncultured bacterium	0	0	0	0	0	0	0	0	0	0	0	0	0	0	0	0	3	0	0	0	0	0	0	0	0	0	0	0	0	51	93	71
b460295ed77b276e64d70b94ee153f4c	Bacteria	Proteobacteria	Alphaproteobacteria	Caulobacterales	Hyphomonadaceae	SWB02	uncultured bacterium	8	8	17	0	36	10	0	0	26	5	0	11	0	9	0	0	5	0	0	17	0	11	0	0	0	0	0	0	0	10	26	18
ed1a94b3e912658923893d6cc3a5a617	Unassigned	NA	NA	NA	NA	NA	NA	0	6	0	0	14	8	0	0	0	0	0	0	0	0	2	0	0	6	0	0	3	7	0	0	0	15	21	18	9	10	32	66
5d366dedf675014519ac946824347713	Bacteria	Proteobacteria	Deltaproteobacteria	Myxococcales	Haliangiaceae	Haliangium	uncultured bacterium	0	22	0	0	35	26	0	0	21	0	0	14	8	0	10	0	16	0	15	0	0	0	0	0	0	0	0	0	0	12	19	19
f8e30101bba50ffeacc6ac2799e265d9	Bacteria	Proteobacteria	Alphaproteobacteria	Sphingomonadales	Sphingomonadaceae	NA	NA	0	0	0	7	13	13	0	0	0	0	0	7	0	0	0	0	0	0	0	0	0	0	0	13	0	0	25	19	13	45	53	9
52d5a7aa9b93327e8c5f89052d82a47c	Bacteria	Actinobacteria	Actinobacteria	Frankiales	Acidothermaceae	Acidothermus	NA	7	27	0	33	0	40	0	16	31	0	7	0	0	0	0	0	0	0	17	13	0	0	0	0	0	0	6	0	0	20	0	0
4864c0224a069631ce2bc0804df6d8d1	Bacteria	Proteobacteria	Alphaproteobacteria	Caulobacterales	Caulobacteraceae	Phenylobacterium	NA	0	0	23	28	30	0	0	0	27	34	0	0	0	0	0	0	0	0	26	0	14	0	15	0	20	0	0	0	0	0	0	0
54a41f03329ff158af43452acffdb987	Bacteria	Bacteroidetes	Bacteroidia	Chitinophagales	Chitinophagaceae	uncultured	uncultured bacterium	0	0	0	0	13	0	0	0	0	0	0	0	0	0	0	0	0	0	0	0	0	0	0	0	0	0	0	14	0	62	91	37
0a2674f38962a1216331ffa536ff019c	Bacteria	Planctomycetes	Phycisphaerae	Tepidisphaerales	WD2101 soil group	NA	NA	0	0	0	0	0	0	0	0	0	0	0	0	0	0	0	0	0	0	0	0	0	0	0	0	0	17	28	0	0	60	37	75
02ae58574d67750036a89fcda1fab8aa	Bacteria	Proteobacteria	Gammaproteobacteria	Betaproteobacteriales	Nitrosomonadaceae	MND1	uncultured bacterium	0	0	0	0	16	0	0	0	0	0	0	0	0	0	0	0	0	0	0	0	0	0	0	0	0	0	0	0	0	59	95	47
e305caf70c42e31f086b2879f851940a	Bacteria	Acidobacteria	Subgroup 6	NA	NA	NA	NA	0	0	0	0	0	0	0	0	0	0	0	0	0	0	0	0	0	0	0	0	0	0	0	0	0	0	26	0	0	41	109	41
1eab433c19da7983bde606130c35785f	Bacteria	Proteobacteria	Gammaproteobacteria	Xanthomonadales	Rhodanobacteraceae	Luteibacter	NA	0	48	0	0	96	47	0	0	0	0	0	0	0	0	0	0	26	0	0	0	0	0	0	0	0	0	0	0	0	0	0	0
07e92a047e1789f045a13066d5e1fd3f	Bacteria	Acidobacteria	Acidobacteriia	Solibacterales	Solibacteraceae (Subgroup 3)	Bryobacter	uncultured bacterium	0	0	0	0	0	0	0	0	0	0	0	0	0	0	0	0	0	0	0	0	0	0	0	0	0	0	0	0	0	48	116	53
bee74c6ae8e67c0add75d9d1044f2a1f	Unassigned	NA	NA	NA	NA	NA	NA	0	4	7	9	9	10	0	0	0	14	8	0	0	0	0	0	0	0	0	3	0	0	0	8	0	0	15	13	6	21	48	41
cbf1260e6e076ba9e749524cf9b5eff0	Bacteria	Proteobacteria	Gammaproteobacteria	R7C24	NA	NA	NA	0	0	33	26	25	49	0	0	0	0	0	15	0	15	0	0	0	0	0	14	0	20	0	19	0	0	0	0	0	0	0	0
2000f6d728b313b7d201616ce88f4432	Unassigned	NA	NA	NA	NA	NA	NA	13	0	0	19	25	0	8	0	0	15	0	0	0	0	0	8	0	0	0	0	0	0	0	0	0	0	0	0	0	23	86	19
13995bc513c32c128611f08b0bad48a7	Bacteria	Proteobacteria	Gammaproteobacteria	Betaproteobacteriales	Nitrosomonadaceae	Nitrosospira	NA	0	0	0	0	0	0	0	0	0	0	0	0	4	0	0	0	0	0	0	0	0	0	0	0	0	21	36	12	16	42	25	60
c9ffd2ed77ecd6318c39869dc5c9f87f	Bacteria	Proteobacteria	Alphaproteobacteria	Rhizobiales	Beijerinckiaceae	Roseiarcus	NA	0	20	0	84	20	19	30	0	13	0	0	17	0	0	0	0	0	13	0	0	0	0	0	0	0	0	0	0	0	0	0	0
21c6db2753fb3cc3e765ca4532897f36	Bacteria	Acidobacteria	Subgroup 6	uncultured bacterium	uncultured bacterium	uncultured bacterium	uncultured bacterium	0	0	0	0	0	0	0	0	0	0	0	0	0	0	0	0	0	0	0	0	0	0	0	0	0	0	16	15	15	34	77	59
cac884533c3896f2a4f9449df20e6856	Bacteria	Planctomycetes	Planctomycetacia	Isosphaerales	Isosphaeraceae	Singulisphaera	uncultured bacterium	0	0	16	0	0	0	0	0	0	0	0	0	0	0	0	0	0	0	0	0	0	0	0	0	0	0	0	0	0	56	35	109
36f3b130fc989de5c45db235fa19ecdf	Bacteria	Proteobacteria	Gammaproteobacteria	Betaproteobacteriales	Nitrosomonadaceae	Ellin6067	uncultured bacterium	0	0	0	0	0	0	0	0	0	0	0	0	0	0	0	0	0	0	0	0	0	0	0	0	0	0	0	0	0	55	121	40
0f050b210aad99e1eaf5d3c9e3200784	Unassigned	NA	NA	NA	NA	NA	NA	10	19	0	0	20	13	37	18	0	13	18	10	0	0	0	0	0	0	10	0	9	0	0	7	31	0	0	0	0	0	0	0
33d2abda6c3485d3eef2ecbdd97dd03e	Bacteria	Proteobacteria	Deltaproteobacteria	Myxococcales	Haliangiaceae	Haliangium	uncultured bacterium	0	29	0	64	36	18	0	0	24	0	10	12	0	0	0	0	0	6	0	0	0	11	0	0	0	0	0	0	0	5	0	0
61f2cf79ac43d004accd044695606d80	Bacteria	Bacteroidetes	Bacteroidia	Chitinophagales	Chitinophagaceae	Flavisolibacter	uncultured bacterium	7	0	0	0	8	10	0	0	0	0	0	0	0	0	0	0	0	0	0	0	11	0	0	0	0	0	58	28	0	28	41	24
0f35124040d0588007d5f1d98c37c98a	Bacteria	Proteobacteria	Gammaproteobacteria	Xanthomonadales	Rhodanobacteraceae	Rhodanobacter	NA	0	47	19	0	0	0	0	0	67	0	0	0	8	26	0	0	0	0	0	0	0	0	0	0	0	0	18	19	11	0	0	0
64f7fe552f6d4f04f0de29c45b230604	Bacteria	Proteobacteria	Deltaproteobacteria	Myxococcales	BIrii41	metagenome	metagenome	0	0	0	144	39	32	0	0	0	0	0	0	0	0	0	0	0	0	0	0	0	0	0	0	0	0	0	0	0	0	0	0
a4ce32fce7104f412cbeb1d62c436f2f	Bacteria	Planctomycetes	Phycisphaerae	Tepidisphaerales	WD2101 soil group	uncultured bacterium	uncultured bacterium	0	0	40	0	33	31	10	0	0	22	14	13	0	0	0	0	0	0	0	27	16	0	8	0	0	0	0	0	0	0	0	0
4046abc5f867660857bf074c87989601	Unassigned	NA	NA	NA	NA	NA	NA	0	0	0	27	0	42	0	0	31	0	15	14	0	0	19	0	0	17	0	11	0	0	0	19	19	0	0	0	0	0	0	0
7b48489da947c44ac5a2d371500ba848	Bacteria	Proteobacteria	Alphaproteobacteria	Reyranellales	Reyranellaceae	Reyranella	NA	20	0	35	0	0	72	14	0	0	0	0	0	0	0	0	0	15	8	17	0	0	33	0	0	0	0	0	0	0	0	0	0
0192ab89b37d3108234ae00778424225	Unassigned	NA	NA	NA	NA	NA	NA	0	38	0	67	0	53	0	8	0	0	0	0	0	0	0	0	0	14	0	0	0	34	0	0	0	0	0	0	0	0	0	0
4deb74642796fc2a03966109fbe61ba0	Bacteria	Gemmatimonadetes	Gemmatimonadetes	Gemmatimonadales	Gemmatimonadaceae	uncultured	uncultured bacterium	0	0	0	0	0	0	0	0	0	0	0	0	0	0	0	0	0	0	0	0	0	0	0	0	0	0	25	23	0	38	89	39
58a74f236d23ad39065cff3b6c6e1951	Bacteria	Proteobacteria	Gammaproteobacteria	Betaproteobacteriales	SC-I-84	uncultured bacterium	uncultured bacterium	0	0	0	0	0	0	0	0	0	0	0	0	0	0	0	0	0	0	0	0	0	0	0	0	7	0	0	0	0	65	86	56
dcac5abcbe2a79ea2f83c016c1e23f5d	Bacteria	Proteobacteria	Gammaproteobacteria	Betaproteobacteriales	Burkholderiaceae	Burkholderia-Caballeronia-Paraburkholderia	NA	5	1	19	5	24	22	0	26	1	3	15	0	0	18	0	9	0	24	12	0	0	18	0	11	0	0	0	0	0	0	0	0
b13a9fe19b5ff4706355d585e641ba7e	Bacteria	Verrucomicrobia	Verrucomicrobiae	Chthoniobacterales	Terrimicrobiaceae	Terrimicrobium	NA	21	0	0	0	17	47	17	0	0	0	0	38	0	0	0	0	0	0	0	0	0	12	0	18	0	0	0	5	0	38	0	0
c91002fc44af17daafefbfaddc023429	Bacteria	Acidobacteria	Blastocatellia (Subgroup 4)	Blastocatellales	Blastocatellaceae	JGI 0001001-H03	uncultured bacterium	5	26	0	23	26	36	11	0	0	12	0	0	9	0	0	0	10	0	0	9	0	14	0	5	0	0	0	0	0	0	26	0
110557832c33c42197b779e81eef83d7	Unassigned	NA	NA	NA	NA	NA	NA	0	0	7	0	0	6	0	0	0	0	0	0	0	0	0	0	3	4	0	0	0	0	0	0	0	9	15	36	0	51	60	21
c2b9a0048f3a612281d882327687d50b	Bacteria	Acidobacteria	Blastocatellia (Subgroup 4)	Blastocatellales	Blastocatellaceae	Aridibacter	uncultured bacterium	21	15	41	0	0	39	26	21	0	0	0	0	0	0	0	0	0	0	0	0	0	0	0	0	0	0	0	0	0	19	30	0
3a2cf91a0a37f606d9037782936126da	Bacteria	Acidobacteria	Acidobacteriia	Acidobacteriales	uncultured	NA	NA	0	0	0	0	38	0	134	0	0	0	0	0	0	0	12	0	0	0	0	0	0	0	0	28	0	0	0	0	0	0	0	0
a398cf9699482e22f7aed4d65117f82e	Bacteria	Planctomycetes	Planctomycetacia	Gemmatales	Gemmataceae	uncultured	uncultured bacterium	0	0	16	8	14	27	10	0	0	9	0	13	8	0	0	0	0	0	11	9	0	12	0	9	0	16	0	11	0	20	0	18
ed21d390163f7347a9a1a3d5a2d42c5f	Bacteria	Proteobacteria	Alphaproteobacteria	Micropepsales	Micropepsaceae	uncultured	NA	0	0	20	42	33	0	0	0	50	0	16	0	0	0	0	0	0	13	0	0	0	0	15	22	0	0	0	0	0	0	0	0
addf21e3be4ec17f0e43afa1a74e65ce	Bacteria	Chloroflexi	AD3	uncultured bacterium	uncultured bacterium	uncultured bacterium	uncultured bacterium	0	0	0	0	0	0	0	0	0	0	0	0	0	0	0	0	0	0	0	0	0	0	0	0	0	8	21	28	19	39	52	44
204a4194c6c2113446f7efd541af57dc	Bacteria	Proteobacteria	Alphaproteobacteria	Elsterales	URHD0088	NA	NA	0	0	0	0	0	0	0	0	0	0	0	0	0	0	0	0	0	0	0	0	0	7	0	0	0	0	31	23	13	27	82	28
d326c8903d8d52013b6c35ac45d18943	Bacteria	Actinobacteria	Actinobacteria	Micromonosporales	Micromonosporaceae	NA	NA	0	44	21	43	0	47	20	25	0	0	0	0	0	0	0	0	0	11	0	0	0	0	0	0	0	0	0	0	0	0	0	0
fcf573c5e46d77c1bbc1c9e0eb2e9540	Bacteria	Proteobacteria	Gammaproteobacteria	Betaproteobacteriales	Burkholderiaceae	Massilia	uncultured bacterium	0	0	0	28	27	42	0	32	52	0	0	0	0	0	0	0	0	0	0	30	0	0	0	0	0	0	0	0	0	0	0	0
30e73931ee36bb69184d19e4aa724d27	Bacteria	Bacteroidetes	Bacteroidia	Chitinophagales	Chitinophagaceae	Flavisolibacter	uncultured bacterium	0	0	0	0	12	0	0	0	0	0	0	0	0	0	0	0	0	0	0	0	0	0	0	0	0	0	0	0	27	33	82	56
3dc501d9cf91a8d20c9dc44d4594b4a0	Bacteria	Proteobacteria	Alphaproteobacteria	Rhizobiales	Xanthobacteraceae	uncultured	NA	0	0	0	0	0	0	0	0	0	0	0	0	0	0	0	0	0	0	0	0	0	0	0	0	0	0	34	38	0	55	43	40
7af09d3dd19593e65aed34001d85fd44	Bacteria	Gemmatimonadetes	Gemmatimonadetes	Gemmatimonadales	Gemmatimonadaceae	uncultured	uncultured bacterium	0	0	0	0	0	0	0	0	0	0	0	0	0	0	0	0	0	0	0	0	0	0	0	0	0	0	38	0	0	44	62	66
74954731e17c4cb8d870292000c97544	Unassigned	NA	NA	NA	NA	NA	NA	0	12	14	25	23	24	0	0	8	5	0	7	0	0	8	0	0	20	0	0	12	12	0	0	0	0	0	0	0	8	20	10
36db0405548c5f21b6300be498893188	Unassigned	NA	NA	NA	NA	NA	NA	10	12	7	16	18	18	0	0	18	0	12	9	0	0	0	0	0	7	0	0	19	12	0	0	0	0	0	0	0	10	22	18
5c9fe3d8e79f77f9963a5decb6b394e9	Bacteria	Acidobacteria	Subgroup 6	NA	NA	NA	NA	0	0	0	0	13	0	0	0	0	0	0	0	0	0	0	0	0	0	0	3	0	0	0	0	0	12	18	29	0	36	69	28
8752f6cdf210f09aac0673293330ceb9	Bacteria	Proteobacteria	Alphaproteobacteria	Acetobacterales	Acetobacteraceae	uncultured	NA	0	0	0	16	11	0	0	0	0	0	0	0	0	0	0	0	0	0	0	0	0	0	0	0	0	0	8	17	18	41	51	46
4b91274046ee9e87bc71896efbb377e3	Bacteria	Proteobacteria	Deltaproteobacteria	Myxococcales	Sandaracinaceae	Sandaracinus	uncultured bacterium	0	0	0	0	0	10	0	0	0	0	0	0	0	0	0	0	0	0	0	0	0	0	0	0	0	8	12	25	8	26	54	65
e385389b24d3b6b8de2ec78b26836ec6	Bacteria	Verrucomicrobia	Verrucomicrobiae	Chthoniobacterales	Xiphinematobacteraceae	Candidatus Xiphinematobacter	NA	0	0	8	0	0	16	0	0	0	0	0	0	0	0	0	0	0	0	0	0	0	0	0	0	13	0	14	17	0	22	77	41
d03e32ad55ad37ba305bea9b3fc1b51b	Bacteria	Proteobacteria	Gammaproteobacteria	Betaproteobacteriales	Nitrosomonadaceae	Ellin6067	NA	0	0	0	0	12	0	0	0	0	0	0	0	0	0	0	0	0	0	0	0	0	0	0	0	0	0	0	24	10	18	78	66
72bd26ae2783afa47a662b419c75cfd6	Bacteria	Proteobacteria	Gammaproteobacteria	Betaproteobacteriales	Burkholderiaceae	uncultured	Ambiguous_taxa	0	26	0	33	67	26	0	33	0	0	0	0	0	0	0	0	0	0	0	0	0	23	0	0	0	0	0	0	0	0	0	0
67e0e825fffc6abfd8420dd1bbb5a696	Bacteria	Verrucomicrobia	Verrucomicrobiae	Opitutales	Opitutaceae	NA	NA	0	0	0	43	0	42	0	0	45	0	29	0	0	0	0	0	0	0	0	0	0	0	0	0	49	0	0	0	0	0	0	0
574c96a1872dc8192612fd58fbd9a102	Unassigned	NA	NA	NA	NA	NA	NA	0	0	0	0	0	63	29	0	0	24	41	0	0	0	0	0	0	0	0	0	0	0	0	0	0	0	0	0	0	0	51	0
5810965d5f5740a9c6ea24368a80a314	Unassigned	NA	NA	NA	NA	NA	NA	0	9	13	13	20	21	0	0	0	6	6	0	0	0	0	0	0	6	0	0	10	0	0	0	0	0	0	11	0	31	48	13
a9f83d3534e655570f4db951213845b2	Unassigned	NA	NA	NA	NA	NA	NA	0	19	10	20	28	22	0	0	0	0	0	0	0	0	7	0	5	0	0	0	0	0	0	9	17	0	9	0	0	22	39	0
77e371d6d90aa1028d10f45472b15167	Bacteria	Proteobacteria	Deltaproteobacteria	Myxococcales	BIrii41	uncultured bacterium	uncultured bacterium	11	0	34	0	0	0	0	0	0	0	0	12	0	0	0	0	0	10	0	0	21	0	0	0	0	0	5	18	11	27	35	23
231ee2034c3e786b6ee4aeefcdafd9ec	Bacteria	Proteobacteria	Gammaproteobacteria	Betaproteobacteriales	Burkholderiaceae	NA	NA	0	16	28	0	25	53	0	0	0	0	0	0	0	0	0	0	0	0	0	0	0	0	0	0	0	0	29	0	0	24	32	0
9a574586643e127ada2b1606e6746088	Bacteria	Acidobacteria	Subgroup 6	NA	NA	NA	NA	0	27	0	40	28	33	13	0	0	0	0	0	0	0	0	0	12	0	0	0	0	0	0	0	26	0	0	0	0	0	27	0
7229da45e8e08113b7865b251a259c44	Bacteria	Chloroflexi	Dehalococcoidia	S085	NA	NA	NA	0	0	0	0	0	0	0	0	0	17	0	0	0	0	0	0	0	0	0	0	0	0	0	0	0	0	0	26	21	35	67	40
fa981464db4680d28b9dc17c7bba73c3	Bacteria	Proteobacteria	Alphaproteobacteria	Elsterales	uncultured	NA	NA	0	0	0	0	10	0	0	0	0	0	0	0	0	0	0	0	0	0	0	0	0	0	4	0	0	0	14	16	13	25	95	28
47b032fab01587eb0502b6cdf7eca15f	Bacteria	Proteobacteria	Gammaproteobacteria	Betaproteobacteriales	Burkholderiaceae	Massilia	NA	0	32	0	0	39	0	0	0	64	0	0	0	0	0	36	0	18	0	0	0	16	0	0	0	0	0	0	0	0	0	0	0
8ce9d3d93e3e854df8b46d762e7f0bc1	Bacteria	Firmicutes	Bacilli	Bacillales	Planococcaceae	Viridibacillus	NA	0	0	0	0	0	0	0	0	0	0	6	0	0	0	0	0	0	0	0	0	0	0	0	0	0	0	0	34	0	46	57	62
97f1232ad863006a55a43837cbc9d328	Bacteria	Verrucomicrobia	Verrucomicrobiae	Chthoniobacterales	Chthoniobacteraceae	Chthoniobacter	Ambiguous_taxa	0	0	0	0	0	0	0	0	8	0	0	0	0	0	0	0	0	0	0	0	0	0	0	0	0	15	23	27	0	23	84	24
7ce3724fd7613379ea50106fd9ccb757	Unassigned	NA	NA	NA	NA	NA	NA	0	0	0	29	42	79	23	0	17	0	0	0	0	0	0	0	0	0	0	0	0	14	0	0	0	0	0	0	0	0	0	0
da27898106492d94ec4babf1930555de	Bacteria	Bacteroidetes	Bacteroidia	Chitinophagales	Chitinophagaceae	Parafilimonas	NA	0	0	0	21	33	38	0	0	0	0	0	0	0	0	0	0	0	0	0	0	0	32	0	0	0	0	0	39	0	0	41	0
0decbe0d2bd24358ba63a0b31648a571	Bacteria	Proteobacteria	Alphaproteobacteria	Rhizobiales	Xanthobacteraceae	NA	NA	0	0	0	0	22	0	0	0	0	0	13	0	0	0	0	0	0	0	0	0	0	0	0	0	0	0	0	26	0	58	35	50
2bd7d29b49d4484bb35d84cb4652582f	Bacteria	Gemmatimonadetes	Gemmatimonadetes	Gemmatimonadales	Gemmatimonadaceae	Gemmatimonas	uncultured bacterium	0	0	0	0	0	0	0	0	0	0	0	0	0	0	0	0	0	0	0	0	0	0	0	0	0	0	34	28	22	40	55	25
61520c4d3198ddfa70f60d95de14163e	Unassigned	NA	NA	NA	NA	NA	NA	10	15	6	28	15	26	7	7	15	0	6	6	0	0	2	0	9	5	5	0	3	4	8	0	9	0	5	0	0	0	10	2
7a2f4974962a73c86a2914d25c98c952	Bacteria	Proteobacteria	Gammaproteobacteria	Betaproteobacteriales	Burkholderiaceae	Burkholderia-Caballeronia-Paraburkholderia	Ambiguous_taxa	0	0	0	0	0	20	0	0	0	0	0	0	0	0	0	0	0	0	0	0	0	0	0	31	0	0	10	23	0	28	75	16
4bb8614ac46033ab098311567b41c595	Bacteria	Verrucomicrobia	Verrucomicrobiae	Chthoniobacterales	Chthoniobacteraceae	Chthoniobacter	uncultured Verrucomicrobia bacterium	0	0	0	0	0	19	0	0	0	14	0	0	0	0	0	0	0	0	0	0	0	0	0	0	0	0	19	20	0	36	36	59
3254e265d1d27f3cc43e1526664ea030	Bacteria	Verrucomicrobia	Verrucomicrobiae	Chthoniobacterales	Chthoniobacteraceae	Chthoniobacter	uncultured Verrucomicrobia bacterium	0	0	0	0	21	0	0	0	0	0	0	0	0	0	0	0	0	0	0	0	16	0	0	0	0	0	19	0	0	76	42	29
2f1a4b9c37b91b1b5e5dccf16c0ae4d6	Bacteria	Planctomycetes	Planctomycetacia	Gemmatales	Gemmataceae	uncultured	uncultured bacterium	0	0	0	0	0	0	0	0	0	0	0	0	0	0	0	0	0	0	0	0	0	0	0	0	0	15	26	0	0	61	47	54
35e70c116e78d43ae5038c57a45d9044	Bacteria	Planctomycetes	Planctomycetacia	Isosphaerales	Isosphaeraceae	Aquisphaera	uncultured bacterium	0	0	0	0	0	0	0	0	0	0	0	0	0	0	0	0	0	0	0	0	0	0	0	0	0	0	28	15	0	26	103	31
ddccb0fec978beb0703c3013060af4db	Bacteria	Verrucomicrobia	Verrucomicrobiae	Pedosphaerales	Pedosphaeraceae	ADurb.Bin063-1	NA	0	0	0	0	0	0	0	0	0	0	0	0	0	0	0	0	0	0	0	0	0	0	0	0	0	0	0	27	0	46	84	46
733c7a14aad2e1431d28b00ccfc09f7e	Unassigned	NA	NA	NA	NA	NA	NA	0	0	0	9	7	14	0	0	0	0	0	7	0	0	0	0	0	0	9	0	0	0	0	5	8	10	7	10	12	14	43	47
aed874537437b0d21b25ad01d76c9103	Bacteria	Planctomycetes	Planctomycetacia	Isosphaerales	Isosphaeraceae	uncultured	bacterium Ellin6059	0	0	0	0	15	15	0	0	0	0	0	0	0	0	0	0	7	0	0	0	0	0	0	0	0	0	17	14	0	38	35	61
afe3834e306bb608b2d57a53ccde554d	Bacteria	Acidobacteria	Acidobacteriia	Acidobacteriales	Koribacteraceae	Candidatus Koribacter	uncultured bacterium	0	0	0	0	0	17	0	0	0	0	0	0	0	0	0	0	0	0	0	0	0	0	0	0	12	0	0	0	15	35	84	39
8efda92013a5f393e3321a6c177a7aa8	Unassigned	NA	NA	NA	NA	NA	NA	0	0	0	0	0	0	3	0	0	0	0	0	0	0	0	0	0	0	0	0	0	0	0	0	0	0	0	25	17	35	67	55
8d0f02645134fae93d03b0be1517e5bc	Bacteria	Acidobacteria	Subgroup 6	NA	NA	NA	NA	0	0	0	0	0	0	0	0	0	0	0	0	0	0	0	0	0	0	0	0	0	0	0	0	0	0	16	18	0	33	65	70
fcffa59a0bc232de469054f6331c98b1	Unassigned	NA	NA	NA	NA	NA	NA	0	0	0	0	3	0	0	0	0	0	0	0	0	0	0	0	0	0	0	0	0	0	0	0	0	0	0	38	0	46	79	36
dbab490c41c4ac572ed03eb08601c6d9	Bacteria	Verrucomicrobia	Verrucomicrobiae	Pedosphaerales	Pedosphaeraceae	ADurb.Bin063-1	uncultured bacterium	0	0	0	0	0	0	0	0	0	0	0	0	0	0	0	0	0	0	0	0	20	0	0	0	0	0	0	27	0	62	43	50
a0bf61154033d4be8ca74f58cb9ebdcd	Bacteria	Proteobacteria	Alphaproteobacteria	Azospirillales	Azospirillaceae	Azospirillum	NA	0	44	0	10	26	4	0	21	0	0	12	0	24	0	0	3	13	20	0	0	0	0	0	0	0	0	24	0	0	0	0	0
e7cdbea26b2669a3b5b26fe633aec2c4	Bacteria	Bacteroidetes	Bacteroidia	Sphingobacteriales	env.OPS 17	uncultured bacterium	uncultured bacterium	0	0	12	26	33	12	0	0	0	0	0	0	0	0	0	0	0	6	0	0	0	11	0	0	0	0	0	27	0	13	31	30
b95a2f1ebd87d281029266c0c4aacd77	Unassigned	NA	NA	NA	NA	NA	NA	0	13	0	0	0	35	0	5	0	0	0	10	0	0	0	0	6	0	0	0	16	34	0	0	18	0	0	0	0	27	37	0
833e5a973342e1c31b99b4a5928434da	Unassigned	NA	NA	NA	NA	NA	NA	0	0	0	3	10	0	0	0	0	0	0	0	0	0	0	0	0	0	0	0	0	0	0	0	0	0	27	17	0	43	67	34
57f5b4b1d3b19f0d016fb5ed16ccf340	Unassigned	NA	NA	NA	NA	NA	NA	0	0	0	0	0	0	0	0	0	0	0	0	0	0	0	0	0	0	0	0	0	0	0	0	0	10	13	17	6	45	71	39
7b1d4020428bb8deacaefadb84246dac	Bacteria	Proteobacteria	Gammaproteobacteria	Gammaproteobacteria Incertae Sedis	Unknown Family	Acidibacter	NA	0	0	0	0	24	15	25	0	46	0	0	0	0	0	0	0	0	0	0	0	0	32	0	0	25	0	0	0	0	0	34	0
c6fc90a19205f001f551f7d63a06bb0b	Bacteria	Proteobacteria	Alphaproteobacteria	Reyranellales	Reyranellaceae	Reyranella	Ambiguous_taxa	18	0	0	65	36	0	0	0	20	0	0	0	0	0	0	0	0	0	0	0	0	27	0	0	0	0	0	35	0	0	0	0
5b6f96a9a68988455446f9d84e8940af	Unassigned	NA	NA	NA	NA	NA	NA	0	0	11	0	12	11	0	0	15	6	16	0	0	0	0	0	0	0	0	0	0	0	9	0	0	0	9	0	9	25	43	34
d06ff163795532e69019457501efa869	Unassigned	NA	NA	NA	NA	NA	NA	0	14	0	13	32	28	8	0	20	0	15	0	0	0	0	0	0	0	0	0	0	0	0	14	12	0	0	0	0	21	23	0
3fca512317ac874918e2792b2979f461	Bacteria	Planctomycetes	Planctomycetacia	Gemmatales	Gemmataceae	uncultured	NA	0	7	0	0	8	0	0	0	0	0	0	0	0	0	0	0	0	0	0	0	0	0	0	0	0	0	0	21	0	64	51	49
15806ae14e01ba6e3c3a447d35109a39	Unassigned	NA	NA	NA	NA	NA	NA	0	0	0	0	0	0	0	0	0	0	0	0	0	0	0	0	0	0	0	0	0	0	0	0	0	0	36	22	0	22	56	64
92af15407017baeaee16737e19053f0a	Bacteria	Acidobacteria	Acidobacteriia	Acidobacteriales	uncultured	NA	NA	0	0	0	0	0	0	0	0	0	0	0	0	0	0	0	0	0	0	0	0	0	0	0	0	0	0	27	0	0	59	60	54
b158c680313412a90d374839eaf1fc71	Bacteria	Planctomycetes	Planctomycetacia	Pirellulales	Pirellulaceae	uncultured	uncultured bacterium	0	0	0	0	0	0	0	0	0	0	0	0	0	0	0	0	0	0	0	0	0	0	0	0	0	0	0	0	77	61	32	30
d705d246f9d3d5aec71949aadff3cccb	Unassigned	NA	NA	NA	NA	NA	NA	0	21	7	33	43	22	0	0	10	0	0	17	0	0	0	8	0	0	4	0	6	14	3	0	9	0	0	0	0	0	2	0
11e932709cdbadd9782653e681aae0ca	Bacteria	Actinobacteria	Thermoleophilia	Gaiellales	uncultured	NA	NA	0	0	0	0	10	0	0	0	10	0	0	0	0	0	0	0	0	22	0	0	0	0	0	0	0	0	21	19	0	44	49	24
9e8cbdb22bef8bb5288b708473cbf01b	Bacteria	Bacteroidetes	Bacteroidia	Chitinophagales	Chitinophagaceae	Chitinophaga	NA	0	0	0	0	48	40	0	0	0	0	16	0	0	32	16	0	0	0	0	0	0	27	0	0	20	0	0	0	0	0	0	0
bb86233cdb44e412ac01dafd6e5fad56	Unassigned	NA	NA	NA	NA	NA	NA	0	0	0	0	0	0	0	0	0	0	0	0	0	0	0	0	2	0	0	0	0	0	0	0	0	0	33	20	13	36	57	38
05f6970d3f265f7f66482f7f75e274ba	Bacteria	Actinobacteria	Actinobacteria	Micromonosporales	Micromonosporaceae	Actinoplanes	uncultured actinobacterium	0	0	0	64	0	76	0	0	59	0	0	0	0	0	0	0	0	0	0	0	0	0	0	0	0	0	0	0	0	0	0	0
3511fb94027f7643581a2227ec7b1137	Bacteria	Bacteroidetes	Bacteroidia	Sphingobacteriales	Sphingobacteriaceae	Mucilaginibacter	metagenome	5	0	6	66	15	8	10	0	23	0	6	0	0	0	0	0	27	8	5	0	0	6	0	0	0	0	0	0	0	0	13	0
d77c67af17b1dda48a68571af72beb6b	Unassigned	NA	NA	NA	NA	NA	NA	0	11	19	0	25	30	0	0	0	0	0	0	0	0	0	0	17	0	0	0	0	0	0	0	8	0	28	0	0	26	34	0
6bf21a3039a4e3e9c81107d44d0186a7	Bacteria	Actinobacteria	Actinobacteria	Pseudonocardiales	Pseudonocardiaceae	Pseudonocardia	uncultured bacterium	0	0	0	0	42	13	0	0	0	0	0	0	0	0	0	0	0	0	0	0	12	0	0	10	0	0	0	35	0	25	51	10
cc1b9a9953a415ce5c49df6b0b9bcbc7	Unassigned	NA	NA	NA	NA	NA	NA	0	0	17	23	0	37	0	0	0	34	0	0	0	0	0	0	0	0	0	0	0	27	0	0	0	0	0	0	0	25	35	0
27dcca68114d7c44604370e5138d72ce	Bacteria	Acidobacteria	Subgroup 6	NA	NA	NA	NA	0	0	0	0	0	0	0	0	0	0	0	0	0	0	0	0	0	0	0	0	0	0	0	0	0	0	16	19	18	41	60	44
0af8a9f5ca4eed31d6e866dbf150624d	Unassigned	NA	NA	NA	NA	NA	NA	0	0	0	0	8	0	0	0	0	0	0	0	0	0	0	0	0	0	0	0	0	0	0	0	0	0	25	0	5	41	46	73
e67b4ba875bf087e4266e69022f79c68	Bacteria	Acidobacteria	Subgroup 6	NA	NA	NA	NA	0	0	29	14	0	42	0	0	27	0	0	0	0	0	0	0	0	0	0	0	0	0	0	0	0	0	0	35	0	0	51	0
319515c80b2541bfd7aaf6737cb41a27	Bacteria	Acidobacteria	Acidobacteriia	Acidobacteriales	uncultured	NA	NA	0	0	0	0	34	0	0	0	0	0	0	0	0	0	0	0	0	0	0	0	0	0	0	0	0	0	0	34	0	50	39	41
0a042a79cd765273981a1af66ef7a4f7	Unassigned	NA	NA	NA	NA	NA	NA	0	0	0	0	0	0	0	0	0	0	0	0	0	0	0	0	0	0	0	0	0	0	0	0	0	0	40	0	0	61	65	32
bf80fb884e7bdb1d1ed746b56605a395	Unassigned	NA	NA	NA	NA	NA	NA	0	20	5	32	15	8	0	0	28	0	0	0	0	0	0	0	0	0	0	4	0	34	0	12	0	0	0	0	0	0	39	0
7642249e0437110ec2c829dd3e4be4c9	Bacteria	Acidobacteria	Blastocatellia (Subgroup 4)	Blastocatellales	Blastocatellaceae	uncultured	uncultured bacterium	0	0	0	12	0	0	0	0	0	7	0	0	0	0	0	0	0	0	0	0	0	7	0	0	0	12	9	23	0	32	62	33
26223d703a0542fe3413a5f815c0b7a6	Bacteria	Proteobacteria	Alphaproteobacteria	Sphingomonadales	Sphingomonadaceae	Sphingobium	NA	0	0	0	22	36	29	13	0	15	28	0	0	0	0	0	0	31	0	0	0	0	0	18	0	0	0	0	0	0	0	0	5
a5c1e10234a9783c8ce080c27f09995d	Unassigned	NA	NA	NA	NA	NA	NA	0	7	0	6	0	0	0	0	0	0	0	0	0	0	0	0	0	0	0	0	0	0	0	0	0	10	26	31	0	44	31	42
b4ff6e65af3b144f622c3e428e7025b2	Unassigned	NA	NA	NA	NA	NA	NA	0	0	0	0	13	0	0	0	0	0	0	0	0	0	0	0	0	0	0	0	0	0	0	0	0	0	17	28	29	41	40	29
ed52b2daff4dbd42e74a9956adb60056	Bacteria	Actinobacteria	Actinobacteria	Micromonosporales	Micromonosporaceae	Actinoplanes	NA	0	0	0	0	31	38	0	0	65	0	0	0	0	0	12	0	0	0	0	0	32	0	0	0	0	0	0	0	0	0	0	19
4ce09b50ec22f4418d06d19157e42baa	Unassigned	NA	NA	NA	NA	NA	NA	0	0	3	0	0	0	0	0	0	0	0	0	0	0	0	0	0	0	0	0	0	0	0	0	0	0	15	10	0	26	107	36
0b47b11c4a2696989d7fcf66259bd54b	Bacteria	Planctomycetes	Phycisphaerae	Tepidisphaerales	WD2101 soil group	uncultured bacterium	uncultured bacterium	0	0	0	0	0	15	0	0	0	0	0	0	0	0	0	0	0	0	0	0	0	0	0	0	0	0	23	18	0	52	32	57
27deb0413feceb9409a7055c679f4794	Bacteria	Acidobacteria	Acidobacteriia	Acidobacteriales	Acidobacteriaceae (Subgroup 1)	uncultured	NA	0	0	0	0	0	0	0	0	0	0	0	0	0	0	0	0	0	0	0	0	0	0	0	10	0	0	26	23	0	34	64	40
eff0ff5bc4aa31c7bb6f91fa770a14d3	Unassigned	NA	NA	NA	NA	NA	NA	0	0	0	0	0	0	0	0	0	0	0	0	0	0	0	0	0	0	0	0	0	0	0	0	0	0	18	17	0	21	95	46
09ccf59c57073148297bc9e5c3e8fddc	Bacteria	Proteobacteria	Deltaproteobacteria	Myxococcales	Sandaracinaceae	uncultured	uncultured bacterium	0	0	0	0	43	32	0	0	70	0	0	16	0	0	0	0	0	0	0	0	0	36	0	0	0	0	0	0	0	0	0	0
2b5a3649ab899329955b7516ecf5db34	Unassigned	NA	NA	NA	NA	NA	NA	0	7	0	12	17	27	24	0	27	0	0	0	8	0	0	9	0	0	8	5	20	0	0	8	0	0	0	0	0	0	24	0
47b759f2cd10a63b3d3e146f3db9a3fc	Unassigned	NA	NA	NA	NA	NA	NA	22	11	12	22	23	24	0	0	15	0	0	11	0	0	0	0	0	0	16	0	0	13	0	0	0	0	0	0	0	27	0	0
afe74ed7f01b422246084ee9fe04296c	Bacteria	Proteobacteria	Gammaproteobacteria	Betaproteobacteriales	Burkholderiaceae	NA	NA	12	8	0	47	44	14	0	0	20	0	8	0	0	0	0	28	0	0	0	7	0	8	0	0	0	0	0	0	0	0	0	0
d326f0ab9f035d2199d422b302b7c06a	Bacteria	Proteobacteria	Alphaproteobacteria	Acetobacterales	Acetobacteraceae	uncultured	NA	0	0	17	20	0	17	0	0	0	0	0	0	0	0	0	0	0	0	23	20	0	0	0	13	0	0	0	0	0	18	53	15
b95c7293bf1ad25ea9df3823d48402d8	Bacteria	Proteobacteria	Gammaproteobacteria	R7C24	NA	NA	NA	0	19	0	27	41	0	0	0	44	0	0	0	0	0	0	0	0	20	21	0	0	0	0	0	24	0	0	0	0	0	0	0
060b31cf466ccdbc0dbedc43aa1c9ab6	Bacteria	Proteobacteria	Gammaproteobacteria	Betaproteobacteriales	Nitrosomonadaceae	MND1	uncultured bacterium	0	0	0	0	17	0	0	0	0	0	0	0	0	0	0	0	0	0	0	0	7	0	0	0	0	0	18	11	0	32	93	18
4e86a9a36a90337a71f23fb81b39c32a	Bacteria	Proteobacteria	Alphaproteobacteria	Rhizobiales	Xanthobacteraceae	Rhodoplanes	NA	0	0	0	0	0	0	0	0	21	0	0	0	0	0	0	0	0	26	0	0	0	0	0	0	0	0	0	34	24	29	62	0
7bc7d60cc8ae7f8192150544c4d42c74	Bacteria	Actinobacteria	Actinobacteria	Micromonosporales	Micromonosporaceae	Actinoplanes	NA	25	0	0	35	37	54	29	0	0	0	0	0	0	0	0	0	0	0	16	0	0	0	0	0	0	0	0	0	0	0	0	0
3e571fa1db25496367b998072d0e9339	Bacteria	Planctomycetes	Planctomycetacia	Isosphaerales	Isosphaeraceae	Singulisphaera	Ambiguous_taxa	0	0	0	0	0	0	0	0	0	0	0	0	0	0	0	0	0	0	0	0	0	0	0	0	0	0	0	59	0	16	59	62
31a9c295eda9c34eab806f299df98cfc	Bacteria	Proteobacteria	Gammaproteobacteria	Betaproteobacteriales	Nitrosomonadaceae	Ellin6067	NA	0	0	0	0	0	0	0	0	0	0	0	0	0	0	0	0	0	0	0	0	0	0	0	0	0	0	0	0	0	58	84	54
2300ae8ddc1c025c62322a08bb2b98b3	Bacteria	Bacteroidetes	Bacteroidia	Sphingobacteriales	KD3-93	NA	NA	12	11	10	39	32	39	0	0	8	0	8	0	0	11	8	0	0	0	0	0	0	0	0	9	8	0	0	0	0	0	0	0
0862e7ceb52d010b5e6d3232012a451b	Unassigned	NA	NA	NA	NA	NA	NA	0	0	0	0	7	12	0	0	0	0	0	0	0	0	0	0	0	0	0	4	0	9	0	0	7	6	17	27	7	25	33	41
2a4c42997fc5615d0844d0a76527106f	Bacteria	Bacteroidetes	Bacteroidia	Chitinophagales	Chitinophagaceae	Ferruginibacter	uncultured bacterium	12	0	18	18	33	19	0	0	21	10	0	0	0	8	0	0	0	16	0	0	0	0	0	0	0	0	0	0	0	0	17	23
8b4f9c0fa29c5dd2932ce81743aa2f4d	Unassigned	NA	NA	NA	NA	NA	NA	29	0	0	0	20	7	0	0	0	64	0	0	0	5	10	0	0	0	0	18	42	0	0	0	0	0	0	0	0	0	0	0
c39c0597ab593668604e4b9b71aa2a0e	Bacteria	Planctomycetes	Planctomycetacia	Isosphaerales	Isosphaeraceae	Singulisphaera	uncultured bacterium	0	0	0	0	0	0	0	0	0	0	0	0	0	0	0	0	0	0	0	0	0	0	0	0	0	0	0	0	0	49	121	25
0697130ba4c8ccc987e35661ed2c625b	Bacteria	Bacteroidetes	Bacteroidia	Chitinophagales	Chitinophagaceae	Parafilimonas	uncultured bacterium	17	16	18	9	13	14	0	0	0	19	0	13	11	0	0	7	19	0	0	8	0	8	0	10	0	10	0	0	0	0	2	0
d46c74100f48e2440397ed48a46ada97	Bacteria	Verrucomicrobia	Verrucomicrobiae	Chthoniobacterales	Terrimicrobiaceae	Terrimicrobium	metagenome	0	0	16	0	27	28	0	0	23	15	13	0	0	0	0	0	0	0	12	18	0	0	0	0	15	0	3	0	7	17	0	0
fba29ea8938ae8681d8cce0948bdc158	Bacteria	Proteobacteria	Gammaproteobacteria	Betaproteobacteriales	A21b	uncultured bacterium	uncultured bacterium	14	19	13	22	0	19	29	0	0	0	0	25	0	0	0	0	0	9	0	0	0	12	0	17	15	0	0	0	0	0	0	0
13b9bea3e6d771cc3ce52ad59928d09c	Bacteria	Proteobacteria	Alphaproteobacteria	Caulobacterales	Hyphomonadaceae	SWB02	uncultured alpha proteobacterium	0	0	0	32	0	0	0	0	0	0	10	20	0	0	11	0	0	0	0	10	14	0	0	0	0	0	23	28	0	18	0	28
788ed0458452644c0251fb4b9c8f597c	Bacteria	Bacteroidetes	Bacteroidia	Chitinophagales	Chitinophagaceae	uncultured	NA	0	0	15	40	25	20	0	0	11	0	0	0	0	0	7	0	0	0	0	0	0	0	0	0	0	0	0	0	0	0	76	0
45c15bb52fc142707625588d38b53ab6	Bacteria	Proteobacteria	Gammaproteobacteria	Xanthomonadales	Xanthomonadaceae	Lysobacter	uncultured Xanthomonadaceae bacterium	0	0	0	0	0	0	0	0	0	0	0	0	0	0	0	0	0	0	0	0	0	0	0	0	0	0	18	24	9	46	67	30
ee47ee239ef1368f3d98c14ed0544481	Bacteria	Actinobacteria	Thermoleophilia	Solirubrobacterales	67-14	uncultured bacterium	uncultured bacterium	0	0	0	0	13	0	0	0	0	0	0	0	0	0	0	0	0	0	0	0	0	0	0	0	0	0	0	28	0	51	47	55
f6fa947ae02e8c270c8bed51a9a2e74c	Unassigned	NA	NA	NA	NA	NA	NA	0	0	0	0	0	0	0	0	0	0	0	0	0	0	0	0	0	0	0	0	0	0	0	0	0	0	24	15	0	55	100	0
a0529048e577d548b1be7b8696289e14	Bacteria	Bacteroidetes	Bacteroidia	Cytophagales	Microscillaceae	Chryseolinea	uncultured bacterium	0	0	0	21	30	60	0	0	13	0	14	0	0	0	0	0	0	17	0	0	13	0	0	0	0	0	0	0	0	0	25	0
c994d97e30aa429e8c00396ca4e89819	Bacteria	Planctomycetes	Phycisphaerae	Tepidisphaerales	WD2101 soil group	uncultured bacterium	uncultured bacterium	0	0	0	0	0	11	0	0	0	0	0	0	0	0	0	0	0	0	0	0	0	0	0	0	0	19	16	33	10	31	45	28
3d8edc67441320220c97f4fa865b96e0	Bacteria	Actinobacteria	Actinobacteria	Catenulisporales	Catenulisporaceae	Catenulispora	NA	0	51	28	41	38	35	0	0	0	0	0	0	0	0	0	0	0	0	0	0	0	0	0	0	0	0	0	0	0	0	0	0
cfdacd276c2b282a9ce08aac939d34a3	Bacteria	Chloroflexi	Ktedonobacteria	Ktedonobacterales	Ktedonobacteraceae	HSB OF53-F07	uncultured Ktedonobacter sp.	0	0	0	0	0	0	0	0	0	0	9	0	0	0	0	0	0	0	0	0	0	0	0	0	0	0	0	0	0	60	61	63
f297659ba64eaa91762435fa43842599	Bacteria	Proteobacteria	Alphaproteobacteria	Rhizobiales	Methyloligellaceae	uncultured	Ambiguous_taxa	0	0	0	0	0	0	0	0	0	0	0	0	0	0	0	0	0	0	0	0	0	0	0	0	0	0	0	0	0	66	49	78
d1c16b5c07d3c123d381702ea8a1b95c	Unassigned	NA	NA	NA	NA	NA	NA	0	0	0	37	0	22	7	5	5	13	10	0	0	0	0	0	4	0	0	7	15	17	0	0	21	0	0	0	0	6	23	0
51588aa8f1cfd26ffdc3105352320225	Bacteria	Bacteroidetes	Bacteroidia	Flavobacteriales	Weeksellaceae	Chryseobacterium	NA	0	25	0	0	0	0	0	0	0	0	0	0	4	0	0	0	4	0	0	0	0	0	0	0	159	0	0	0	0	0	0	0
40b911d3c4a766485896a0b9deaee420	Bacteria	Proteobacteria	Gammaproteobacteria	Betaproteobacteriales	Burkholderiaceae	Ramlibacter	NA	24	0	0	0	51	103	0	0	0	0	0	0	0	0	0	0	0	14	0	0	0	0	0	0	0	0	0	0	0	0	0	0
cc1c7108e63fafcca3bef9880e326649	Bacteria	Armatimonadetes	Chthonomonadetes	Chthonomonadales	Chthonomonadaceae	Chthonomonas	NA	0	0	0	0	0	0	0	0	0	0	0	0	0	0	0	0	0	0	0	0	0	0	0	0	0	0	0	0	0	26	119	47
8d822e1a75746b6bc1d163bd9b002b5a	Bacteria	Verrucomicrobia	Verrucomicrobiae	Opitutales	Opitutaceae	Cephaloticoccus	NA	0	21	4	0	15	19	10	0	46	0	19	0	11	6	0	0	0	0	0	0	12	12	0	0	0	0	0	0	0	0	16	0
159cff2ce2299959c7ea7b1f32c8b5b1	Unassigned	NA	NA	NA	NA	NA	NA	0	6	10	0	0	0	0	0	6	0	0	8	0	0	0	0	0	0	0	0	0	0	0	0	0	0	17	28	8	38	36	34
eacf8691fbdc1d47255fa60391b855ac	Bacteria	Armatimonadetes	Armatimonadia	Armatimonadales	NA	NA	NA	0	0	0	0	26	31	0	0	38	0	0	0	0	13	0	0	0	0	0	10	14	0	8	0	23	0	0	4	0	0	24	0
0ae081c572551ed5824d7ebbff38d3bc	Bacteria	Proteobacteria	Alphaproteobacteria	Rhizobiales	Rhizobiaceae	Allorhizobium-Neorhizobium-Pararhizobium-Rhizobium	NA	0	0	29	0	37	59	0	0	34	0	0	0	0	0	0	0	0	0	0	16	0	0	0	0	0	0	16	0	0	0	0	0
69ff979f652160bd9b2048c56a2b326e	Unassigned	NA	NA	NA	NA	NA	NA	0	0	0	0	0	0	0	0	0	0	0	0	0	0	0	0	0	0	0	0	0	0	0	0	0	0	22	12	11	26	87	33
34c8fd5dd16e1e068129cf048a9c14c4	Unassigned	NA	NA	NA	NA	NA	NA	0	0	0	0	0	6	0	0	0	0	0	0	0	0	0	0	0	0	0	0	0	0	0	0	0	0	16	0	28	50	42	49
6c5c0c32a5e83d1082978fbb729e4a21	Bacteria	Proteobacteria	Gammaproteobacteria	R7C24	metagenome	metagenome	metagenome	0	20	0	23	0	30	18	0	0	0	18	0	0	0	0	0	0	0	0	0	22	0	0	19	30	0	0	0	0	10	0	0
fc42fb031847119945ac1c4c96ba3482	Bacteria	Actinobacteria	Actinobacteria	Pseudonocardiales	Pseudonocardiaceae	Pseudonocardia	NA	0	0	0	0	0	62	0	0	58	11	0	0	0	17	13	0	9	0	12	0	0	0	0	0	8	0	0	0	0	0	0	0
9ecd06b8211727135fceeee3795aaa7f	Bacteria	Gemmatimonadetes	Gemmatimonadetes	Gemmatimonadales	Gemmatimonadaceae	Gemmatimonas	uncultured bacterium	0	0	0	0	0	0	0	0	0	9	0	0	0	0	0	0	0	0	0	0	0	0	0	0	0	0	0	0	0	52	77	52
[truncated: 37 more rows]
