# Supplementary material for: Coumarin biosynthesis genes are required after foliar pathogen infection for the creation of a microbial soil-borne legacy that primes plants for SA-dependent defenses
Source: Sci Rep. 2022 Dec 28;12:22473. doi: 10.1038/s41598-022-26551-x (PMC9797477; doi:10.1038/s41598-022-26551-x)
Supplement: Supplementary file 4 — Supplementary Data S3. [file 41598_2022_26551_MOESM4_ESM.xlsx]

## Sheet: Infosheet
Information sheet for:	Data S3
	Metabolomic features in exudates of Arabidopsis plants as affected by Hpa infection
	Background info:
	923_metabolomic_features	This sheets contains characteristics, identification and detection levels of 923 metabolomic features detected in root exudates of mock-treated and Hpa-infected plants; This data was used for Fig. 5a.
	459_metabolomic markers	This sheets contains characteristics, identification and fold change of 459 metabolomic markeres that were significantly different ((ANOVA, P<0.01, FDR) ) between mock-treated and Hpa-infected plants. This data was used for Fig.5b.

## Sheet: 923_metabolomic_features
									BLK01	BLK02	BLK03	Ctrl1	Ctrl2	Ctrl3	Ctrl4	Ctrl5	Ctrl6	Hog1	Hog2	Hog3	Hog4	Hpa1	Hpa2	Hpa3	Hpa4	Hpa5	Hpa6	QC1	QC2	QC3	QC4
ID	Average Rt(min)	Average Mz	Metabolite name	Adduct type	Reference m/z	Formula	Ontology	INCHIKEY	Blank	Blank	Blank	Ctrl	Ctrl	Ctrl	Ctrl	Ctrl	Ctrl	Hog	Hog	Hog	Hog	Hpa	Hpa	Hpa	Hpa	Hpa	Hpa	QC	QC	QC	QC
0	0.362	61.9897	Unknown	[M-H]-	null	null	null	null	738.022	744.653	861.31	16436.6	17046.8	18110	19514.4	18089.9	19009.6	18098.8	23248.4	116507	29687.2	19102.3	17438.6	17795	19661.7	19792.7	16327.1	16126.8	15916.7	16182.7	16126.8
2	0.573	61.9899	Unknown	[M-H]-	null	null	null	null	372.961	458.694	445.498	1065.3	971.766	1099.65	1195.45	1044.36	1120.44	1157.75	1306.66	928.067	1983.8	1243.09	905.924	932.981	852.253	947.74	893.165	1032.24	960.44	1089.6	1032.24
3	0.315	71.0001	Unknown	[M+K-2H]-	null	null	null	null	25.1768	39.7041	60.1607	2773.54	2236.56	2555.64	2547.79	2338.24	2485.28	2416.73	16382.4	3786.03	2194.62	1968.62	1565.58	1933.39	2268.05	2371.67	1897.4	2121.95	2059.66	2167.71	2121.95
4	6.411	75.0087	w/o MS2:Glycolic acid	[M-H]-	75.0088	C2H4O3	Alpha hydroxy acids and derivatives	AEMRFAOFKBGASW-UHFFFAOYSA-N	59.7995	62.1779	82.8895	16.1536	20.1999	27.5064	36.7155	40.1563	45.9286	74.3316	118.827	107.164	134.945	230.794	301.386	602.519	921.927	1313.66	1079.52	969.311	986.347	1019.25	969.311
5	6.719	75.0094	w/o MS2:Glycolic acid	[M-H]-	75.0088	C2H4O3	Alpha hydroxy acids and derivatives	AEMRFAOFKBGASW-UHFFFAOYSA-N	13168	12346.5	13914.6	1811	1379.79	1507.41	1654.2	1407.97	1576.54	1789.15	2300.31	1264.12	1106.66	1152.27	32344	1170.57	914.505	911.972	810.404	2756.83	2794.58	2260.85	2756.83
7	0.932	78.9593	Unknown	[M-H]-	null	null	null	null	3.34814	3.33478	4.22802	20.9372	23.0706	29.6962	38.9633	48.3367	56.2507	78.191	116.892	106.207	135.065	209.809	258.992	412.702	552.776	624.989	599.322	530.433	509.661	571.433	530.433
8	0.576	78.9599	Unknown	[M-H2O-H]-	null	null	null	null	3.46019	4.12726	6.87118	35.8485	40.5683	53.2149	65.8589	75.9291	105.945	118.244	204.684	179.257	222.286	383.579	528.9	925.855	1085.99	1506.12	1249.29	938.249	922.181	994.168	938.249
9	0.338	78.9601	Unknown	[M-H2O-H]-	null	null	null	null	652.103	682.654	660.128	12162.8	11299.8	12396.8	12674.8	60373.3	32389	21482.1	21824	12609.2	10077.4	9345.67	9281.78	11146	12052.5	13077.8	10648.1	10507.2	10515.6	10471.5	10507.2
10	0.362	79.9565	Unknown	[M-H2O-H]-	null	null	null	null	485.933	548.887	691.628	15093.6	13537.3	15089.5	16285.1	14754.9	15871.9	14972.1	18359.8	10592	9324.79	11713.7	36936	18779.1	19690.1	18978.4	12956.2	12267.6	11436.6	12721.6	12267.6
12	0.935	79.9581	Unknown	[M-H]-	null	null	null	null	147.658	173.607	126.594	2477.53	2945.18	2918.58	2704.8	2914.22	2862.95	2526.24	2626.58	2600.03	2575.27	2884.43	2951.58	3203.86	1676.75	1717.22	2137.1	2728.41	2527.11	2673.24	2728.41
13	6.631	79.9581	Unknown	[M-H]-	null	null	null	null	23.0183	27.1494	42.9441	16.2992	23.2961	27.5317	36.981	44.0582	61.7931	80.7084	114.288	142.622	230.405	370.262	731.211	1235.23	1666.24	2508.48	2459.71	1154.56	1275.03	1139.33	1154.56
15	6.397	79.9583	Unknown	[M-H]-	null	null	null	null	24.698	31.717	41.1843	20.5463	29.8668	35.2849	49.9282	57.6489	77.4483	84.4751	131.278	170.542	301.063	514.208	1031.65	2033.17	3345.59	4845.98	4268.86	1383.23	1557.7	1360.22	1383.23
17	0.576	79.9586	Unknown	[M+Cl]-	null	null	null	null	140.607	177.879	145.042	14865	14698.5	15248.5	15512.1	15027	105413	33583	25290.2	15712.3	12774.6	13075.9	12533.9	13903	12279.2	14659.3	14667.4	13323.8	13227.3	13361.3	13323.8
19	5.58	80.966	w/o MS2:sulfite (Sodium sulfite)	[M-H]-	80.9652	H2O3S	Non-metal sulfites	LSNNMFCWUKXFEE-UHFFFAOYSA-N	2772.38	2879.46	3283.67	488.887	433.919	465.688	538.434	412.727	468.284	466.346	577.641	344.426	339.148	377.133	363.187	421.623	42.753	33.739	33.4382	586.343	157.164	578.454	586.343
20	0.574	81.9549	Unknown	[M+Na-2H]-	null	null	null	null	0.410045	0.876019	0.270156	16.2802	19.3077	24.6886	32.6477	34.5824	49.6478	56.8031	82.9252	80.6594	118.947	189.198	244.463	399.29	412.25	555.402	577.579	475.951	473.141	498.65	475.951
21	0.361	81.9553	Unknown	[M+Na-2H]-	null	null	null	null	13.7034	91.9191	60.3853	602.088	515.455	592.932	675.406	609.989	608.965	556.271	725.07	395.348	356.983	446.26	1126.42	620.576	714.877	685.691	460.878	435.112	402.488	452.27	435.112
28	8.692	96.9583	Unknown	[M-H]-	null	null	null	null	2526.68	2998.4	3416.3	442.014	347.561	388.655	404.956	385.448	393.809	57837.8	430.836	257.147	235.497	289.178	1074.45	597.947	545.312	502.941	372.546	268.812	274.908	255.489	268.812
46	0.338	96.9625	Unknown	[M-H]-	null	null	null	null	2574.78	3040.04	3025.62	39731	31523.4	35849.3	38254.4	34979	35973.4	39480.4	185785	59182.2	36361.4	40123.5	29330.8	33531.4	36342.6	40327.1	31393.6	30953	31100.3	30632.1	30953
49	0.337	98.9579	Unknown	[M-H]-	null	null	null	null	181.389	157.226	201.356	1332.17	1014.58	1171.31	1310.26	1235.2	1261.97	1353.69	1309.57	876.372	732.945	1094.4	2923.16	1562	1413.32	1423.3	1067.06	1001.53	1008.53	961.574	1001.53
58	0.307	104.958	Unknown	[M-H]-	null	null	null	null	328.959	292.625	371.281	7928.93	3371.41	2653.08	2173.34	1763.39	1707.08	1641.12	1878.36	1158.3	964.993	1089.3	968.495	1267.59	1527.66	1766.58	1350.08	1523.65	1458.52	1588.72	1523.65
74	0.308	106.958	Unknown	[M-H]-	null	null	null	null	39.788	13.8009	23.1967	717.666	609.601	774.606	762.076	693.438	754.699	3503.05	1637.92	778.345	558.402	555.638	440.17	559.293	670.797	710.076	580.128	659.943	623.444	693.472	659.943
75	0.372	106.979	Unknown	[M-H2O-H]-	null	null	null	null	92.7448	85.2965	102.667	1492.4	1294.6	1520.12	1595.62	1415.26	1543.31	1448.93	1770.46	1000.04	943.159	1113.26	1035.8	2391.81	1871.32	1692.41	1164.36	1156.95	1072.59	1172.06	1156.95
76	0.45	106.981	Unknown	[M+C2H3N+Na-2H]-	null	null	null	null	39.7569	92.3132	73.9417	79.1664	82.5464	112.761	149.699	161.125	209.194	262.084	402.859	352.529	415.007	633.395	717.019	1026.72	1299.57	1490.94	1209.85	1137.18	1182.23	1114.55	1137.18
77	0.574	106.982	Unknown	[M+C2H3N+Na-2H]-	null	null	null	null	0.601793	1.43124	2.15784	53.0514	61.2311	80.0203	96.0303	111.316	158.61	174.116	261.065	272.067	336.391	511.427	624.995	929.486	1017.94	1223.89	1246.18	1118.94	1102.84	1167.53	1118.94
80	0.305	112.976	Unknown	[M+Br]-	null	null	null	null	9.17865	0.917865	16.6301	11.0033	9.93848	13.9106	15.5708	20.3956	28.6833	38.7783	65.2738	61.5585	71.6707	112.104	183.781	311.238	533.476	679.188	563.759	551.257	555.032	593.265	551.257
81	6.27	112.983	w/o MS2:Trifluoroacetic acid	[M+FA-H]-	112.986	C2HF3O2	PFSA	DTQVDTLACAAQTR-UHFFFAOYSA-N	12524.7	13006.5	14157.9	1307.84	887.797	1099.96	1153.51	870.856	1017.5	1180.73	1456.76	800.527	604.868	572.655	949.425	888.062	928.051	1067.55	730.091	972.159	961.494	944.104	972.16
82	8.751	112.984	w/o MS2:Trifluoroacetic acid	[M-H]-	112.986	C2HF3O2	PFSA	DTQVDTLACAAQTR-UHFFFAOYSA-N	6951.27	7112.54	8326.04	772.342	594.962	694.939	702.934	606.566	686.208	748.381	902.789	498.287	1456.46	739.814	485.553	568.694	662.554	765.85	549.643	662.207	675.471	638.532	662.207
83	8.876	112.984	w/o MS2:Trifluoroacetic acid	[M-H]-	112.986	C2HF3O2	PFSA	DTQVDTLACAAQTR-UHFFFAOYSA-N	670516	740257	783223	95883.9	77840.1	86968	90972.6	82231.1	90264.5	90049.5	112607	4.09294e+08	164409	105125	77378.9	84153.3	93155.1	98380.5	77454	72818.6	73161.3	71669.2	72818.6
84	9.111	112.986	w/o MS2:Trifluoroacetic acid	[M+Na-2H]-	112.986	C2HF3O2	PFSA	DTQVDTLACAAQTR-UHFFFAOYSA-N	116.173	167.311	194.691	28.5222	31.479	39.5371	54.317	61.6016	84.3276	105.414	190.535	151.753	173.79	270.622	351.444	610.097	899.636	1141.1	963.554	973.223	979.4	1011.54	973.223
86	0.315	114.99	Unknown	[M-H]-	null	null	null	null	145.643	98.0787	160.132	15050	12781.1	14669.4	14854.7	13357.4	14303.7	14636.9	17712.9	11492.3	25686.6	15077.9	10334	11576.7	13078.2	13941.8	10997.1	12201.5	11791	12438.8	12201.5
106	0.314	116.987	Unknown	[M-H]-	null	null	null	null	59.2099	28.2124	56.2159	1948.74	1572.56	1894.58	1950.28	1691.59	1754.91	1842.87	50745.5	3550.03	1834.86	1574.81	1207.76	1404.09	1664.17	1812.33	1449.48	1531.65	1483.97	1566.1	1531.65
109	5.979	119.048	w/o MS2:4-Vinylphenol	[M-H]-	119.05	C8H8O	Styrenes	FUGYGGDSWSUORM-UHFFFAOYSA-N	841.068	680.542	824.255	140.112	213.638	212.355	151.489	153.416	195.78	846.541	171.812	137.86	110.681	106.31	80.8763	371.803	175.698	247.316	143.608	238.967	238.828	226.352	238.967
110	8.805	119.049	w/o MS2:4-Vinylphenol	[M+Na-2H]-	119.05	C8H8O	Styrenes	FUGYGGDSWSUORM-UHFFFAOYSA-N	28604.9	36352.9	40697.2	4638.71	4030.45	4598.22	4931.69	4113.23	4639.86	4139.76	5180.84	3471.68	2976.78	3706.24	3524.34	6458.67	3545.53	3615.84	2950.36	3483.15	3212.06	3320.38	3483.15
111	5.685	119.049	w/o MS2:4-Vinylphenol	[M-H]-	119.05	C8H8O	Styrenes	FUGYGGDSWSUORM-UHFFFAOYSA-N	169.281	197.536	250.168	39.7447	45.2698	59.1745	65.1095	61.9016	74.3889	180.817	128.571	83.6663	71.1829	85.1407	108.46	118.046	158.041	288.02	190.203	388.747	376.807	403.98	388.747
112	7.871	119.049	w/o MS2:4-Vinylphenol	[M-H]-	119.05	C8H8O	Styrenes	FUGYGGDSWSUORM-UHFFFAOYSA-N	3369.32	260.942	320.889	34.7911	37.769	34.3888	91.3422	33.9634	312.799	670.061	16.4859	10.3802	10.028	10.6692	10.3469	8.78697	283.27	21.6008	16.218	537.923	753.667	103.105	537.923
113	7.097	119.049	w/o MS2:4-Vinylphenol	[M-H]-	119.05	C8H8O	Styrenes	FUGYGGDSWSUORM-UHFFFAOYSA-N	2859.88	2457.46	2861.25	404.097	681.773	651.248	552.428	447.985	589.311	1661.16	723.618	417.733	346.833	1331.47	482.071	346.885	354.37	494.833	329.227	785.215	711.088	836.751	785.215
114	6.753	119.049	w/o MS2:4-Vinylphenol	[M-H]-	119.05	C8H8O	Styrenes	FUGYGGDSWSUORM-UHFFFAOYSA-N	42.2065	41.697	50.8503	9.37799	12.5418	20.4977	20.915	22.9696	33.5165	118.717	81.86	77.1445	123.266	154.089	286.864	706.718	1623.78	2129.57	1064.72	767.598	860.905	739.194	767.598
115	7.453	119.049	w/o MS2:4-Vinylphenol	[M-H]-	119.05	C8H8O	Styrenes	FUGYGGDSWSUORM-UHFFFAOYSA-N	183.086	163.493	224.622	37.1789	68.2561	98.925	102.717	127.372	154.706	474.52	265.814	283.573	272.833	259.724	391.168	522.169	636.214	808.229	690.987	698.961	707.197	700.472	698.961
116	5.236	119.05	w/o MS2:4-Vinylphenol	[M-H]-	119.05	C8H8O	Styrenes	FUGYGGDSWSUORM-UHFFFAOYSA-N	794.418	836.846	969.347	168.282	159.095	192.508	146.051	152.029	167.186	296.913	167.171	130.431	121.49	105.114	118.656	229.393	24.2094	29.7278	20.3519	243.551	120.508	243.634	243.551
119	0.322	120.946	Unknown	[M-H]-	null	null	null	null	10.5932	12.1832	19.0632	162.087	133.115	192.71	247.132	281.837	358.743	551.146	728.36	556.799	601.555	1458.07	1211.3	1820.96	2604.31	3167.62	2283.94	2224.38	2207.12	2294.28	2224.38
120	7.507	121.049	w/o MS2:Mesoeryhthritol	[M+FA-H]-	121.05	C4H10O4		UNXHWFMMPAWVPI-ZXZARUISSA-N	4495.01	6072.83	7580.68	593.314	443.266	494.4	607.866	531.803	748.555	596.27	671.446	413.687	405.35	529.271	422.592	458.696	356.25	384.141	394.336	415.267	343.748	435.435	415.267
121	6.561	121.05	w/o MS2:Mesoeryhthritol	[M-3H]-	121.05	C4H10O4		UNXHWFMMPAWVPI-ZXZARUISSA-N	5541.62	4147.26	7701.95	683.094	345.034	552.368	340.927	532.166	614.132	498.065	527.949	400.113	357.865	687.267	264.764	205.018	267.048	332.007	306.603	575.199	505.591	618.677	575.199
122	8.208	121.05	w/o MS2:Mesoeryhthritol	[M+FA-H]-	121.05	C4H10O4		UNXHWFMMPAWVPI-ZXZARUISSA-N	194.989	4094.84	3601.65	384.451	333.414	291.83	369.958	327.861	32.3062	51.5329	464.624	296.766	252.588	230.371	320.757	384.784	42.6347	610.219	456.572	274.179	85.7974	358.878	274.179
123	7.153	121.05	w/o MS2:Mesoeryhthritol	[M-H]-	121.05	C4H10O4		UNXHWFMMPAWVPI-ZXZARUISSA-N	6117.26	7010.16	9746.38	993.798	655.953	763.029	875.039	686.446	954.864	865.282	865.097	664.234	486.484	650.04	766.428	557.527	559	628.049	513.719	692.569	588.889	751.998	692.569
124	6.441	121.05	w/o MS2:Mesoeryhthritol	[M+Na-2H]-	121.05	C4H10O4		UNXHWFMMPAWVPI-ZXZARUISSA-N	4725.15	4749.29	7513.35	706.689	508.738	560.079	628.159	631.85	788.177	751.919	864.273	496.281	395.479	596.822	1152.8	661.513	584.7	675.324	504.854	558.017	501.575	582.56	558.017
125	6.804	121.05	w/o MS2:Mesoeryhthritol	[M-H2O-H]-	121.05	C4H10O4		UNXHWFMMPAWVPI-ZXZARUISSA-N	6990.04	8483.57	10780	1015.23	767.517	899.322	868.113	847.117	1107.39	916.35	1030	568.261	594.041	731.317	4298.54	495.85	511.718	563.482	489.87	640.436	520.705	679.502	640.436
126	7.852	121.05	w/o MS2:Mesoeryhthritol	[2M-H]-	121.05	C4H10O4		UNXHWFMMPAWVPI-ZXZARUISSA-N	2.26221	39.5074	64.2371	6.35298	6.81012	9.2921	10.8134	14.8417	2.01693	12.8369	54.1111	48.7987	63.811	187.598	402.29	6801.72	77.0592	556.899	462.853	251.101	86.0909	396.587	251.101
127	8.566	121.053	w/o MS2:Mesoeryhthritol	[M+FA-H]-	121.05	C4H10O4		UNXHWFMMPAWVPI-ZXZARUISSA-N	301.896	4470.81	3597.92	450.441	351.017	345.251	451.941	385.159	39.1723	140.24	451.437	290.947	289.606	330.636	323.076	11876.6	139.855	570.201	448.211	382.29	407.158	308.907	382.29
129	0.362	124.982	Unknown	[M+C2H3N+Na-2H]-	null	null	null	null	9.12745	8.72647	13.5111	399.044	351.763	453.766	503.76	533.793	667.817	714.028	1062.42	648.086	603.784	632.096	573.003	784.994	953.864	1180.64	843.241	834.797	801.647	869.888	834.797
130	9.474	126.934	w/o MS2:Dichloroacetic acid	[M-H2O-H]-	126.936	C2H2Cl2O2	Alpha-halocarboxylic acids	JXTHNDFMNIQAHM-UHFFFAOYSA-N	197.345	266.6	335.777	47.6504	49.9441	65.4144	86.5441	95.9118	141.019	171.72	288.685	232.725	267.917	395.98	517.312	810.374	1141.18	1279.87	1049.5	962.993	1021.54	931.086	962.993
131	9.179	126.934	w/o MS2:Dichloroacetic acid	[M+Cl]-	126.936	C2H2Cl2O2	Alpha-halocarboxylic acids	JXTHNDFMNIQAHM-UHFFFAOYSA-N	112.756	162.871	195.167	28.7235	28.1991	37.5667	50.3114	59.5128	84.0019	105.415	181.337	158.065	199.994	352.112	516.965	1056.52	1702.07	2313.12	2040.94	1589.35	1824.26	1482.43	1589.35
142	7.763	130.039	Unknown	[M-H]-	null	null	null	null	19.1855	29.9598	47.5978	3.94082	2.99624	3.41035	6.33276	7.06513	10.7318	110.011	17.5757	15.5033	11.7595	20.8916	16.956	39.8931	114.965	55.3801	78.2919	81.7041	83.6947	80.8755	81.7041
144	8.439	130.04	Unknown	[M+Na-2H]-	null	null	null	null	453.106	476.807	465.363	48.4172	40.3296	49.6587	50.3675	57.6111	60.9228	612.769	60.4596	45.146	41.0698	45.8145	40.8709	75.7726	69.1974	14.2826	16.4083	59.0276	32.8395	64.606	59.0276
147	0.307	130.968	Unknown	[M-H]-	null	null	null	null	370.842	535.775	249.736	1302.31	1865.35	2143.7	2061.2	1742.5	2473.59	1569.28	2671.11	1631.54	11188.3	1163.37	1542.62	1798.28	1654.21	1729.73	1471.22	1528.14	1479.23	1547.68	1528.14
148	7.939	131.034	w/o MS2:Unknown (carbon number 5); PlaSMA ID-52	[M+Na-2H]-	131.034	C5H8O4	Unknown		7690.78	2156.64	5249.32	491.316	203.737	269.977	237.5	238.815	1626.13	691.452	156.638	145.166	95.9734	108.348	107.961	244.268	601.279	227.273	353.589	864.612	996.208	641.924	864.612
149	6.439	131.034	w/o MS2:Glutaric acid	[M+Na-2H]-	131.035	C5H8O4	Dicarboxylic acids and derivatives	JFCQEDHGNNZCLN-UHFFFAOYSA-N	7859.52	9219.87	12520.2	1289.08	936.863	953.426	1131.95	1046.09	1355.71	1286.26	1546.36	915.257	709.361	1120.09	1131.51	1409.04	950.923	1111.08	879.947	1006.68	868.597	1047.31	1006.68
150	8.222	131.034	w/o MS2:Unknown (carbon number 5); PlaSMA ID-52	[M-H]-	131.034	C5H8O4	Unknown		440.579	691.443	837.099	103.03	93.9011	114.357	165.212	175.405	268.34	24.5043	493.108	394.579	438.801	445.589	642.217	810.454	1064.55	1486.8	1102.75	895.725	1102.24	697.812	895.725
151	6.802	131.034	w/o MS2:ETHYLMALONIC ACID	[M+Na-2H]-	131.034	C5H8O4	Branched fatty acids	UKFXDFUAPNAMPJ-UHFFFAOYSA-N	18503.3	21921.8	26067.5	2574.56	1947.26	2072.31	2154.5	1971.04	2472.61	2443.8	2367.64	1587.01	1560.4	1855.31	2922.57	1282.54	1332.67	1579.63	1398.11	1801.03	1610.46	1782.1	1801.03
152	8.572	131.034	w/o MS2:Unknown (carbon number 5); PlaSMA ID-52	[M+Na-2H]-	131.034	C5H8O4	Unknown		6097.94	8951.03	7805.99	997.709	686.299	821.692	983.684	844.522	876.788	258.28	1061.13	689.119	629.746	794.507	656.935	2719.08	1431.93	1424.4	1040.63	836.808	875.627	744.325	836.808
153	7.506	131.034	w/o MS2:Unknown (carbon number 5); PlaSMA ID-52	[M+Na-2H]-	131.034	C5H8O4	Unknown		10769.2	13409.1	18955.1	1587.78	1146.53	1229.91	1304.27	1288.4	1648.71	1367.65	1810.16	1177.45	1041.86	1257.55	1626.35	995.239	864.117	1115.06	1133.02	1136.8	1038.41	1144.72	1136.8
154	7.155	131.035	w/o MS2:ETHYLMALONIC ACID	[M+FA-H]-	131.035	C5H8O4	Branched fatty acids	UKFXDFUAPNAMPJ-UHFFFAOYSA-N	17253.1	17525.5	24543.1	2562.7	1753.47	1761.13	2090.61	1560.38	2061.91	2249.53	2213.39	1736.92	1242.41	1453.92	2757.55	1481.49	1307.28	1491.93	1182.99	1754.21	1540.27	1823.14	1754.21
155	7.846	131.035	w/o MS2:Unknown (carbon number 5); PlaSMA ID-52	[M-H]-	131.034	C5H8O4	Unknown		35.8258	823.576	1255.88	173.762	174.969	307.209	400.196	742.82	128.786	987.861	1216.57	903.036	649.789	918.896	732.884	1137.94	113.172	1400.33	1135.76	756.88	160.006	1129.58	756.88
156	8.439	131.035	w/o MS2:Unknown (carbon number 5); PlaSMA ID-52	[M-H]-	131.034	C5H8O4	Unknown		1.21039	0.397452	0.395101	0.0817595	0.0683278	0.0969476	0.163546	0.126021	0.202543	3.96468	0.396793	0.354296	0.552771	1.17745	1.84365	6.84457	116.675	251.395	88.6237	77.4791	163.202	34.1137	77.4791
157	6.562	131.036	w/o MS2:Ethylmalonic acid	[M+Na-2H]-	131.035	C5H8O4	Branched fatty acids	UKFXDFUAPNAMPJ-UHFFFAOYSA-N	12764.2	9121.45	14606.9	1425.18	722.123	1080.78	786.023	1107.26	1280.51	1044.15	1338.99	930.934	716.245	1217.07	842.126	514.37	478.342	730.482	622.818	1374.96	1264.7	1349.52	1374.96
158	7.268	131.037	w/o MS2:Unknown (carbon number 5); PlaSMA ID-52	[M-H]-	131.034	C5H8O4	Unknown		8544.97	10043.7	17340.8	1360.68	1020.1	939.918	1201.22	1089.68	1429.67	1422.12	1664.79	1741.26	694.08	570.067	375.079	609.656	743.061	1072.21	829.821	1552.51	1478.03	1583.34	1552.51
159	6.912	131.037	w/o MS2:Ethylmalonic acid	[M+FA-H]-	131.035	C5H8O4	Branched fatty acids	UKFXDFUAPNAMPJ-UHFFFAOYSA-N	13678.8	18078.6	21927.5	2170.65	1890.37	1767.09	1489.68	1670.75	1592.32	2265.38	2071.08	1472.11	1486.02	6359.84	711.952	843.655	761.685	1222.07	1107.49	2013.68	1573.4	2407.72	2013.68
160	7.511	132.054	w/o MS2:6-Aminoindazole	[M-H]-	132.057	C7H7N3	NA	KEJFADGISRFLFO-UHFFFAOYSA-N	2048.03	2938.96	3208.92	316.706	226.027	246.131	374.07	349.635	345.817	344.697	395.112	204.365	202.549	251.277	223.512	231.977	196.708	177.762	169.619	254.683	220.867	252.87	254.683
165	6.794	133.049	w/o MS2:Unknown (carbon number 5); PlaSMA ID-59	[M-3H]-	133.049	C5H10O4	Unknown		3138.53	3828.4	4689.5	430.358	388.392	380.407	454.956	404.179	500.117	447.79	463.531	290.876	7351.83	308.511	167.48	175.029	283.203	297.269	253.694	354.111	316.898	380.3	354.111
171	8.471	134.893	Unknown	[M-H]-	null	null	null	null	5467.28	5609.19	5118.33	727.186	564.863	607.915	584.124	518.662	677.776	4382.1	916.305	447.093	396.929	444.947	1478.6	498.328	421.693	476.603	355.148	654.431	656.698	581.193	654.431
179	0.354	135.937	Unknown	[M+K-2H]-	null	null	null	null	9.92487	18.6366	5.86566	44.1066	47.2803	54.2756	78.1218	79.4065	106.533	136.41	206.72	160.06	156.656	250.352	270.477	361.638	520.347	625.719	463.046	472.171	431.053	522.658	472.171
180	4.643	136.088	Unknown	[M+C2H3N+Na-2H]-	null	null	null	null	446.621	456.946	451.199	346.287	359.799	573.152	739.488	505.43	390.444	282.063	314.146	266.854	213.017	314.879	661.365	317.888	245.89	257.801	327.389	543.37	458.454	591.622	543.37
185	7.835	136.89	Unknown	[M-H]-	null	null	null	null	0.917864	1.32143	1.73223	0.251726	0.268734	0.369833	4.8159	5.40831	0.788987	10.3605	1.76499	1.54314	2.15235	4.41321	8.04522	20.7163	95.9632	5760.46	484.066	440.346	114.791	1089.07	440.346
191	0.331	136.941	Unknown	[M-H]-	null	null	null	null	263.617	240.161	262.449	1269.01	768.892	851.211	959.693	895.492	677.976	1142.74	243860	2384.19	1194.73	1977.44	814.989	911.856	1063.17	1240.59	766.85	796.231	797.308	791.647	796.231
192	0.301	138.922	Unknown	[M-H]-	null	null	null	null	379.134	290.956	310.758	410.308	335.719	395.254	408.507	362.732	402.613	396.845	478.736	3142.86	533.453	401.354	272.697	283.764	358.611	369.594	299.115	355.67	331.452	375.673	355.67
198	8.566	145.047	w/o MS2:Unknown (carbon number 6); PlaSMA ID-86	[M-H]-	145.049	C6H10O4	Unknown		2795.35	4227.09	3393.97	465.493	329	386.694	465.706	369.29	85.6876	136.192	534.495	331.386	305.929	354.613	280.4	3732.33	154.772	525.822	433.887	435.671	417.386	395.626	435.671
199	6.44	145.049	w/o MS2:Unknown (carbon number 6); PlaSMA ID-86	[M+Na-2H]-	145.049	C6H10O4	Unknown		4614.12	4613.05	7093.55	704.788	535.523	569.559	618.091	691.325	11945.4	1290.41	938.816	404.762	266.699	369.915	388.053	441.012	573.955	635.397	520.594	612.699	573.297	650.784	612.699
200	7.881	145.049	w/o MS2:Unknown (carbon number 6); PlaSMA ID-86	[M-H]-	145.049	C6H10O4	Unknown		26.2207	76.7338	116.003	11.5821	8.70884	54.0955	15.6286	18.8291	15.6182	19.9941	85.1472	65.1703	80.0089	107.194	128.506	185.038	735.818	271.321	230.894	130.266	85.1415	175.582	130.266
201	7.506	145.049	w/o MS2:Unknown (carbon number 6); PlaSMA ID-86	[M+Na-2H]-	145.049	C6H10O4	Unknown		4105.78	6042.97	7029.59	666.784	475.607	573.144	634.585	580.868	737.699	609.793	730.215	472.922	399.473	480.006	452.144	435.953	328.458	358.002	382.307	468.271	389.358	488.575	468.271
202	8.228	145.05	w/o MS2:Unknown (carbon number 6); PlaSMA ID-86	[M+Na-2H]-	145.049	C6H10O4	Unknown		0.239915	1.31922	1.57931	0.197268	0.438816	0.182287	0.905094	0.910976	0.189409	0.465243	1.05118	1.19854	1.61954	3.11092	4.36518	43.9147	35.6925	642.657	472.197	164.358	339.674	102.236	164.358
203	7.152	145.05	w/o MS2:2-Methylglutaric acid	[M+Hac-H]-	145.051	C6H10O4	Methyl-branched fatty acids	AQYCMVICBNBXNA-UHFFFAOYNA-N	6349.56	6801.77	9929.86	1004.75	713.839	711.893	922.829	700.007	905.446	885.906	897.503	734.01	473.924	605.592	547.197	633.601	503.058	459.794	375.448	721.398	604.471	729.361	721.398
204	6.812	145.052	w/o MS2:Unknown (carbon number 6); PlaSMA ID-86	[M+Hac-H]-	145.049	C6H10O4	Unknown		5064.89	8093.19	7814.21	1010.99	560.202	824.092	911.511	798.48	989.956	963.907	976.265	638.215	624.378	782.51	608.951	531.267	433.072	422.942	376.603	684.35	501.582	727.923	684.35
205	6.568	145.052	w/o MS2:2-Methylglutaric acid	[M-H]-	145.051	C6H10O4	Methyl-branched fatty acids	AQYCMVICBNBXNA-UHFFFAOYNA-N	5410.15	4020.06	6322.64	621.208	350.351	499.078	325.313	548.631	535.088	533.55	588.653	436.244	357.54	1584.48	333.111	241.881	269.201	314.867	265.771	637.951	611.012	612.168	637.951
206	0.354	146.964	Unknown	[M+Na-2H]-	null	null	null	null	695.761	837.721	835.802	2794.68	2501.52	3400.97	3510.55	3333.99	3756.68	2167.03	2961.46	1834.65	8823.62	2948.85	3262.34	3181.53	3618.32	3512.23	3711.28	2883.77	2839.43	2889.2	2883.77
209	0.581	146.964	Unknown	[M-H]-	null	null	null	null	760.394	1116	1110.76	2221.17	1923.09	2077.41	2531.89	2111.53	2092.58	2628.38	2961.58	2028.21	1704.28	5021.96	2132.41	1837.49	1873.28	1938.05	1604.82	2589.78	2403.27	2710.89	2589.78
217	0.314	148.952	w/o MS2:Trifluoromethanesulfonic acid	[M-H]-	148.953	CHF3O3S	PFSA	ITMCEJHCFYSIIV-UHFFFAOYSA-N	125.681	97.0788	140.08	4595.5	3795.01	4352.35	4374.66	17036.4	8228.74	5965.35	5702.58	3260.9	2591.49	2668.48	2342.02	2999.37	3796.26	4064.92	3370.18	3811.97	3599.52	4018.5	3811.97
218	0.39	148.97	Unknown	[M-C6H10O4-H]-	null	null	null	null	10.5449	14.3322	12.0063	255.726	312.515	406.3	443.42	475.802	561.321	622.105	778.232	669.296	652.496	777.896	826.694	932.236	813.491	981.897	997.638	814.205	826.294	804.988	814.205
219	0.511	149.984	Unknown	[M-C6H10O4-H]-	null	null	null	null	12.6588	42.4719	41.3997	199.112	1602.64	1606.46	1038.9	820.7	1569.72	77.6188	146.981	127.264	121.043	6456.26	1679.7	1664.68	1210.71	1377.03	1509.51	808.788	750.776	840.39	808.788
220	0.465	150.026	Unknown	[M-H2O-H]-	null	null	null	null	9.28373	14.8076	12.0929	21.9131	26.5323	33.883	41.3385	55.2617	68.7406	81.0137	133.4	130.565	149.687	203.854	322.167	406.395	702.827	779.01	583.247	589.526	618.164	578.237	589.526
221	0.307	150.949	w/o MS2:ADONITOL	[M+FA-H]-	150.949	C5H12O5	Sugar alcohols	HEBKCHPVOIAQTA-UHFFFAOYSA-N	105.036	136.827	333.236	2014.16	1738.56	1936.01	2009.95	1798.68	2011.11	2104.83	2427.79	1663.03	1373.65	3267.78	1625.1	1538.61	1812.32	1870.84	1505.37	1740.76	1616.96	1827.23	1740.76
222	0.314	153.999	Unknown	[M-H]-	null	null	null	null	45.2127	25.3368	290.51	529.076	419.403	446.615	485.589	422.552	502.082	477.919	586.005	369.415	1445.17	514.434	311.276	342.777	386.918	418.23	312.404	417.242	420.783	403.771	417.242
224	0.305	154.97	Unknown	[M-H]-	null	null	null	null	1.08532	0.567196	0.614332	5.99161	5.23189	7.94568	9.96753	9.69669	13.5797	20.2442	30.5197	26.1333	36.1391	70.44	93.535	178.906	329.331	469.916	366.542	314.322	339.46	318.362	314.322
225	6.863	155.036	w/o MS2:Unknown (carbon number 7); PlaSMA ID-116	[M+Cl]-	155.034	C7H8O4	Unknown		3983.41	3139.9	4040.01	550.581	302.959	378.972	368.682	290.944	410.507	670.3	420.574	765.465	213.878	147.136	70.7083	105.8	146.431	217.274	165.93	661.674	572.603	757.594	661.674
227	0.307	156.965	Unknown	[M-H2O-H]-	null	null	null	null	5.2781	2.35754	3.33865	24.3133	23.2117	31.6475	41.8529	44.9089	64.8885	91.4199	148.424	125.445	155.004	258.178	350.427	645.558	1030.32	1269.77	915.217	909.522	924.819	946.826	909.522
230	8.877	157.01	w/o MS2:PFCA-H; C4H5F3O3	[M+C2H3N+Na-2H]-	157.012	C4H5F3O3	PFSA	ICSOIMDWVVEKBW-UHFFFAOYSA-N	59.9858	84.9731	115.056	15.9597	15.3444	22.4332	29.1922	33.6106	49.6221	58.7638	102.693	91.4494	108.909	198.708	272.077	588.479	951.792	1315.41	956.17	644.992	729.65	607.229	644.992
231	6.801	157.049	w/o MS2:Unknown (carbon number 7); PlaSMA ID-118	[M+Na-2H]-	157.049	C7H10O4	Unknown		11150.2	12008.9	15767.7	1456.39	1161.03	1216.32	1241.16	1175.32	1516.13	1476.14	1473.6	979.79	935.984	1125.53	918.156	722.788	744.739	746.413	657.988	1019.17	821.603	1076.91	1019.17
232	7.505	157.049	w/o MS2:Unknown (carbon number 7); PlaSMA ID-118	[M+CH3COONa-H]-	157.049	C7H10O4	Unknown		6587.63	9018.57	10513.7	972.159	719.657	753.444	947.818	849.298	1002.3	888.465	1057.2	763.819	610.726	755.307	673.718	796.513	549.047	599.481	554.028	675.593	574.35	678.706	675.593
233	8.228	157.049	w/o MS2:Unknown (carbon number 7); PlaSMA ID-118	[M+CH3COONa-H]-	157.049	C7H10O4	Unknown		4113.45	5849.42	5223.54	606.661	456.855	137.299	583.025	445.547	585.678	77.8226	744.602	497.749	435.991	155.726	474.669	815.325	811.081	828.396	668.57	618.723	870.605	302.065	618.723
234	6.439	157.049	w/o MS2:Unknown (carbon number 7); PlaSMA ID-118	[M-H]-	157.049	C7H10O4	Unknown		6075.87	6186.35	9546.89	930.429	707.269	707.445	867.308	876.605	1030.93	1080.56	1154.71	672.023	564.205	819.876	3213.73	988.718	802.306	937.754	742.053	869.552	845.816	830.154	869.552
235	8.575	157.049	w/o MS2:Unknown (carbon number 7); PlaSMA ID-118	[M+CH3COONa-H]-	157.049	C7H10O4	Unknown		3782.23	6432.14	5123.5	668.952	439.311	549.148	728.345	571.595	606.906	213.168	760.962	459.119	439.056	529.011	1792.07	1047.61	794.766	811.42	709.214	585.456	592.234	550.688	585.456
236	7.85	157.05	w/o MS2:Unknown (carbon number 7); PlaSMA ID-118	[M-H]-	157.049	C7H10O4	Unknown		8.14266	127.763	164.023	22.1308	22.3004	31.767	41.0621	47.25	6.40312	106.233	211.071	251.959	411.903	4719.82	454.605	647.347	858.742	926.807	672.503	469.844	128.123	715.051	469.844
237	8.439	157.051	w/o MS2:Unknown (carbon number 7); PlaSMA ID-118	[M-H]-	157.049	C7H10O4	Unknown		303.649	471.115	373.127	58.2417	41.3634	56.2347	110.203	57.8127	71.7773	654.316	82.427	36.6032	37.9421	49.6698	39.2927	25.5645	25.3361	15.4976	15.7832	64.5035	38.3471	73.4981	64.5035
238	7.94	157.051	w/o MS2:Unknown (carbon number 7); PlaSMA ID-118	[M-H]-	157.049	C7H10O4	Unknown		4272.79	1847.22	3261.97	258.392	91.0327	169.206	187.783	151.086	649.39	637.717	174.32	198.651	115.684	88.074	68.1635	136.865	377.919	171.712	181.116	542.326	600.987	402.649	542.326
239	6.915	157.052	w/o MS2:Unknown (carbon number 7); PlaSMA ID-118	[M-H]-	157.049	C7H10O4	Unknown		8081.42	9589.96	10995.1	1239.09	1122.09	767.074	840.679	869.815	883.925	1454.01	1167.13	821.181	851.674	1023.59	422.437	438.381	421.842	555.954	561.606	1302.31	944.254	1645.79	1302.31
240	7.152	157.052	w/o MS2:Unknown (carbon number 7); PlaSMA ID-118	[M-H]-	157.049	C7H10O4	Unknown		9250.86	10240.3	14000.2	1452.14	993.37	1126.58	1339.82	1053.79	1295.99	1395.75	1407.44	1037.77	697.614	920.668	5501.59	899.512	792.437	790.828	646.063	1113.9	976.663	1125.72	1113.9
241	6.573	157.053	w/o MS2:Unknown (carbon number 7); PlaSMA ID-118	[M-H]-	157.049	C7H10O4	Unknown		8506.41	5624.82	9272.19	900.861	485.372	771.409	494.364	694.665	825.177	700.2	903.214	634.452	468.809	754.237	745.766	340.547	356.397	437.939	380.523	910.037	832.58	886.781	910.037
242	0.315	158.98	Unknown	[M-H]-	null	null	null	null	349.68	59.2146	489.741	28568.5	24287.3	27673.3	28718.8	26087.5	27220.8	28600.4	33603.8	22266.5	19550.9	96834.8	28225.1	24769.9	25782.6	25994.7	21024.5	23960.4	22601.7	24643.6	23960.4
243	6.805	159.064	w/o MS2:3-Methyladipic acid	[M+C2H3N+Na-2H]-	159.066	C7H12O4	Medium-chain fatty acids	SYEOWUNSTUDKGM-UHFFFAOYNA-N	4501.15	5370.39	6532.45	598.31	453.151	547.534	557.37	505.605	694.784	641.378	602.301	369.053	431.89	448.423	543.321	285.974	347.612	366.487	318.926	461.82	382.139	499.538	461.82
244	8.2	159.064	w/o MS2:3-Methyladipic acid	[M+Cl]-	159.066	C7H12O4	Medium-chain fatty acids	SYEOWUNSTUDKGM-UHFFFAOYNA-N	228.067	2775.48	2351.34	280.768	188.939	187.429	280.144	231.583	27.1859	49.0633	307.051	201.077	212.406	149.399	222.623	227.076	50.9235	443.79	316.186	194.501	81.8397	249.555	194.501
245	7.511	159.064	w/o MS2:Pimelic acid	[M-H]-	159.066	C7H12O4	Medium-chain fatty acids	WLJVNTCWHIRURA-UHFFFAOYSA-N	2545.15	3898.06	4451.59	410.03	291.179	314.692	464.109	391.466	498.478	403.914	464.572	320.912	239.035	335.067	272.755	378.461	272.194	291.626	289.698	330.142	315.112	299.078	330.142
246	7.15	159.065	w/o MS2:PIMELIC ACID	[M+Cl]-	159.066	C7H12O4	Medium-chain fatty acids	WLJVNTCWHIRURA-UHFFFAOYSA-N	3888.64	4807.24	6307.09	602.423	405.394	516.928	569.146	474.225	592.649	547.405	600.154	459.323	284.844	360.081	925.094	377.276	356.071	337.645	286.879	464.938	406.103	479.152	464.938
247	6.436	159.065	w/o MS2:3-Methyladipic acid	[M-H]-	159.066	C7H12O4	Medium-chain fatty acids	SYEOWUNSTUDKGM-UHFFFAOYNA-N	323.44	390.982	605.486	71.0636	63.4528	74.935	98.157	122.119	175.767	162.184	225.195	153.023	133.352	212.667	253.753	324.312	469.329	511.038	427.371	494.96	525.233	464.695	494.96
255	0.57	162.939	Unknown	[M-H]-	null	null	null	null	48.8307	28.6133	16.8774	436.245	490.497	474.141	552.341	508.247	489.999	659.92	540.342	584.535	575.803	590.248	2086.71	505.596	279.681	339.379	382.559	665.91	586.22	701.88	665.91
256	0.354	162.942	Unknown	[M+K-2H]-	null	null	null	null	95.8584	62.3803	40.8541	39382	33762.6	38346.1	42108	36900.9	38681.5	48093.3	57189.6	35832.8	27402.5	130192	45784	37894.9	47829.8	42490	31090.2	36457.3	35488.1	36631.7	36457.3
257	1.868	163.043	w/o MS2:trans-4-Coumaric acid	[M-H]-	163.04	C9H8O3	Hydroxycinnamic acids	NGSWKAQJJWESNS-UHFFFAOYSA-N	0.0820607	0.0528118	0.105402	0.248256	0.190835	1.61443	0.296099	0.492196	0.570565	0.131618	0.209469	0.156926	0.255183	7.3618	7.63379	10.0148	2079.83	287.17	120.264	87.5651	151.841	76.6996	87.5651
258	0.355	163.956	Unknown	[M-H]-	null	null	null	null	82.5023	54.4401	8.83839	270.88	306.446	314.571	356.657	296.239	328.206	232.726	312.676	256.942	262.369	226.623	351.575	3216.05	556.988	380.366	409.562	288.564	309.681	247.729	288.564
259	0.345	164.941	Unknown	[M+FA-H]-	null	null	null	null	150.058	213.65	62.2536	3173.07	2593.5	2929.83	3199.31	2960.24	2978.23	3644.09	4219.45	2580.24	9453.23	4377.36	2780.05	2697.45	3650.32	3333.2	2365.97	2703.32	2611.56	2758.82	2703.32
261	0.441	168.036	w/o MS2:N-(2-Furoyl)glycine	[M-H]-	168.038	C7H7NO4	N-acyl-alpha amino acids	KSPQDMRTZZYQLM-UHFFFAOYSA-N	14.3485	20.4377	16.4928	57.2665	39.9228	90.4367	59.8199	107.688	90.3264	43.8717	69.2319	47.4663	50.8118	327.795	349.068	278.248	746.487	666.599	531.21	423.491	413.656	438.922	423.491
262	3.753	169.039	Unknown	[M-H]-	null	null	null	null	0.152912	0.102049	0.0899912	1.02109	0.114251	4.46388	0.0598664	0.101059	0.143429	0.112987	0.331017	0.220589	0.117215	34.4894	4.89379	8.31353	6.35943	439.493	23.9726	33.3997	40.8808	33.578	33.3997
264	8.858	170.942	w/o MS2:4-Bromophenol	[M+Cl]-	170.945	C6H5BrO	P-bromophenols	GZFGOTFRPZRKDS-UHFFFAOYSA-N	9523.26	10031.4	11545	1340.17	1098.21	1234.35	1409.74	1233.7	1317.3	1237.9	21646.1	2757.35	1467.61	1263.82	1084.94	1245.95	1402.28	1514.04	1182.42	1078.23	1102.32	1047.81	1078.23
265	6.8	171.065	w/o MS2:1,4-Cyclohexanedicarboxylic acid	[M+C2H3N+Na-2H]-	171.066	C8H12O4	Dicarboxylic acids and derivatives	PXGZQGDTEZPERC-UHFFFAOYSA-N	8317.48	9336.92	11355.3	1087.67	825.776	927.978	946.333	859.586	1166.07	1134.16	1060.61	712.863	753.148	856.383	2084.34	470.72	551.79	548.23	496.64	791.11	618.208	879.508	791.11
266	8.23	171.065	w/o MS2:1,4-Cyclohexanedicarboxylic acid	[M+C2H3N+Na-2H]-	171.066	C8H12O4	Dicarboxylic acids and derivatives	PXGZQGDTEZPERC-UHFFFAOYSA-N	0.164984	3.7842	1.41199	0.217991	0.513599	0.177481	0.366161	1.0976	0.0816087	0.256158	1.31988	1.31469	1.87238	3.32192	17.6225	44.238	379.887	694.524	612.898	201.179	432.323	125.8	201.179
267	6.44	171.065	w/o MS2:1,4-Cyclohexanedicarboxylic acid	[M+Cl]-	171.066	C8H12O4	Dicarboxylic acids and derivatives	PXGZQGDTEZPERC-UHFFFAOYSA-N	4964.49	5371.77	7883.21	767.781	591.308	638.161	708.071	751.464	960.273	856.301	975.022	522.274	436.187	678.301	1619.21	698.943	777.283	724.877	632.759	727.141	723.151	681.341	727.141
268	7.505	171.066	w/o MS2:1,4-Cyclohexanedicarboxylic acid	[M+C2H3N+Na-2H]-	171.066	C8H12O4	Dicarboxylic acids and derivatives	PXGZQGDTEZPERC-UHFFFAOYSA-N	4941	7435.58	7929.52	759.73	555.055	627.232	745.538	645.042	859.753	773.054	878.905	612.56	525.538	604.561	1690.24	503.695	490.152	492.853	525.845	563.433	484.857	593.447	563.433
269	7.864	171.066	w/o MS2:1,4-Cyclohexanedicarboxylic acid	[M+C2H3N+Na-2H]-	171.066	C8H12O4	Dicarboxylic acids and derivatives	PXGZQGDTEZPERC-UHFFFAOYSA-N	399.31	4653.56	5327.39	532.53	447.292	510.827	464.645	495.746	42.2377	32.7744	618.73	407.993	313.306	454.185	422.04	496.369	532.029	397.214	305.374	456.032	59.4252	728.634	456.032
270	7.152	171.067	w/o MS2:1,4-Cyclohexanedicarboxylic acid	[M-H]-	171.066	C8H12O4	Dicarboxylic acids and derivatives	PXGZQGDTEZPERC-UHFFFAOYSA-N	6931.72	8440.76	11125.2	1088.72	757.773	865.057	1057.01	856.811	1008.95	1058.28	1040.39	856.295	543.888	678.981	3179.09	627.357	579.491	559.955	476.995	840.019	674.572	919.338	840.019
271	6.882	171.067	w/o MS2:1,4-Cyclohexanedicarboxylic acid	[M+C2H3N+Na-2H]-	171.066	C8H12O4	Dicarboxylic acids and derivatives	PXGZQGDTEZPERC-UHFFFAOYSA-N	6743.43	6224.58	8771.96	954.578	795.054	689.792	679.652	573.056	801.521	1106.86	813.813	541.301	557.308	736.857	743.262	335.22	289.02	403.748	300.82	831.748	622.673	967.349	831.748
272	6.568	171.068	w/o MS2:1,4-Cyclohexanedicarboxylic acid	[M-H]-	171.066	C8H12O4	Dicarboxylic acids and derivatives	PXGZQGDTEZPERC-UHFFFAOYSA-N	6341.2	4306.32	7275.73	748.535	377.699	598.597	360.224	567.954	641.782	538.602	730.184	506.146	410.343	560.805	450.405	290.067	289.189	341.351	295.532	724.348	688.186	688.911	724.348
273	2.188	171.069	w/o MS2:1,4-Cyclohexanedicarboxylic acid	[M-H]-	171.066	C8H12O4	Dicarboxylic acids and derivatives	PXGZQGDTEZPERC-UHFFFAOYSA-N	458.724	559.452	722.573	366.567	182.763	406.785	446.274	425.516	452.375	95.707	163.103	108.287	113.127	140.382	1542.51	652.965	545.605	458.009	439.171	366.069	379.036	341.325	366.069
274	8.571	171.07	w/o MS2:1,4-Cyclohexanedicarboxylic acid	[M+C2H3N+Na-2H]-	171.066	C8H12O4	Dicarboxylic acids and derivatives	PXGZQGDTEZPERC-UHFFFAOYSA-N	3137.2	5780.98	4200.92	520.832	383.577	431.391	539.346	430.781	45.2718	173.752	607.494	332.349	360.675	446.91	377.468	1963.13	119.447	580.579	466.536	494.332	511.859	417.019	494.332
284	9.188	172.975	w/o MS2:Shikimic Acid	[M+CH3COONa-H]-	172.98	C7H10O5	Shikimic acids and derivatves	JXOHGGNKMLTUBP-HSUXUTPPSA-N	64.3621	92.3068	122.267	16.531	17.4471	23.5933	30.4179	31.4252	52.8366	57.6838	111.429	83.4207	105.572	157.372	209.762	339.838	487.27	578.145	529.427	497.214	556.96	456.25	497.214
285	9.481	172.98	w/o MS2:Shikimic Acid	[M-H]-	172.98	C7H10O5	Shikimic acids and derivatves	JXOHGGNKMLTUBP-HSUXUTPPSA-N	58.5708	59.4864	90.7079	12.8249	14.9991	18.4522	24.7865	27.8022	38.7408	51.4094	75.1041	71.4043	84.1035	126.931	178.017	267.152	396.045	484.168	414.783	391.38	410.3	387.551	391.38
286	8.814	174	w/o MS2:1-Methylsulfinylbutenyl isothiocyante; PlaSMA ID-177	[M+Hac-H]-	174.005	C6H9NOS2	Glucosinolate breakdown metabolites	QKGJFQMGPDVOQE-UHFFFAOYNA-N	20.6187	24.337	33.7939	4.37245	5.26941	7.39012	8.43649	9.66477	15.6018	18.8571	33.1868	27.4733	40.7145	66.0887	109.848	241.423	517.551	696.634	582.682	312.316	384.46	275.625	312.316
288	0.308	174.958	Unknown	[M-H]-	null	null	null	null	27.6573	38.1559	43.7126	471.714	766.069	1071.25	1205.37	1149.72	1917.31	1488.64	3035.28	2007.52	1737.18	1026.43	2508.72	3679.11	4007.17	4643.18	4215.66	4280.92	4081.74	4520.13	4280.92
289	0.444	176.937	Unknown	[M-H]-	null	null	null	null	0.703653	1.72785	1.7594	9.0927	7.90338	10.2423	14.1567	15.0506	21.2441	31.3681	52.917	41.4158	41.4114	85.6578	107.698	190.407	312.38	384.498	300.256	278.337	269.245	303.182	278.337
290	0.338	176.938	Unknown	[M-H]-	null	null	null	null	2.06779	3.90417	1.61301	82.0282	120.463	158.211	176.329	213.342	322.298	311.266	499.441	617.368	714.11	649.066	1153.81	1474.37	1578.8	1697.21	1630.93	1414.03	1439.11	1415.09	1414.03
292	0.507	178.016	w/o MS2:S-CARBOXYMETHYL-L-CYSTEINE	[M-H]-	178.017	C5H9NO4S	L-cysteine-S-conjugates	GBFLZEXEOZUWRN-VKHMYHEASA-N	2.20051	1.46719	1.88963	4.43206	23.0172	32.1619	25.3626	27.4524	59.2077	17.5736	30.7623	35.7983	32.3737	54.0829	240.102	477.286	579.63	699.524	835.673	446.565	435.287	480.529	446.565
294	0.353	180.924	Unknown	[M-H]-	null	null	null	null	42.7159	61.3708	6.70275	81.8803	116.308	113.144	162.784	136.274	212.902	162.655	274.882	197.813	252.709	190.047	261.999	336.525	356.409	431.508	294.816	317.888	305.225	331.994	317.888
295	8.873	180.971	w/o MS2:4-O-Methylphloracetophenone	[M+FA-H]-	180.975	C9H10O4	Alkyl-phenylketones	GKSGTWUNURZTKD-UHFFFAOYSA-N	181457	196303	211656	24483.3	20895.6	23546.3	24516.7	22273.9	24162.8	24105.6	661035	53458.4	27587.4	23365.3	19154.5	22398.2	24923.9	26923.6	21106.9	19693.7	19892.1	19355	19693.7
296	0.354	181.936	Unknown	[3M-H]-	null	null	null	null	81.9665	49.738	64.1178	4713	4040.9	4657.72	4741.06	4429.65	4466.04	4824.03	5637.16	3628.57	17792.5	6262.2	3791.05	3792.38	4484.41	4620.34	3528.37	3768.39	3695.21	3779.31	3768.39
297	0.575	181.936	Unknown	[3M-H]-	null	null	null	null	226.007	228.995	266.134	721.997	628.866	664.568	794.415	611.578	639.241	675.516	773.981	7690.95	977.414	711.447	513.863	579.075	548.567	571.861	543.135	625.506	604.15	638.234	625.506
298	6.863	182.048	w/o MS2:4-Pyridoxate	[M+C2H3N+Na-2H]-	182.046	C8H9NO4	Pyridinecarboxylic acids	HXACOUQIXZGNBF-UHFFFAOYSA-N	2487.57	2371.45	3149.51	362.52	290.675	239.261	276.215	249.627	307.181	478.902	310.883	257.252	249.843	2217.01	85.5276	81.7132	108.132	139.866	116.025	426.647	325.924	518.979	426.647
299	0.338	182.913	Unknown	[M-H]-	null	null	null	null	61.745	52.2671	16.5129	704.73	681.247	835.089	933.401	953.426	1086.83	1157.19	1397.46	1133.46	1030.56	1236.48	1162.69	1371.51	1548.68	1669.24	1400.37	1400.22	1412.28	1390.57	1400.22
307	6.003	183.011	Unknown	[M+Cl]-	null	null	null	null	7360.83	5796.03	6906.55	1203.99	2249.9	2029.02	1752.59	1334.06	2286.16	9055.58	1866.74	1677.96	1210.18	3980.97	1782.43	1231.85	1418.33	2378.22	1218.1	3101.48	3251.51	2881.25	3101.48
319	0.355	183.932	Unknown	[M-H]-	null	null	null	null	2.39429	1.14627	4.5302	54.505	54.7532	76.2577	107.196	108.155	155.686	208.817	293.956	259.216	278.848	447.114	474.707	664.477	866.82	916.452	674.131	552.541	535.93	576.703	552.541
321	5.994	185.011	Unknown	[M+K-2H]-	null	null	null	null	407.07	431.395	486.098	64.9916	104.837	97.2797	138.462	73.3886	125.637	507.907	104.816	93.3128	68.6688	43.8969	61.4949	57.5402	17421	308.142	111.794	147.102	98.4454	164.422	147.102
322	6.801	185.078	w/o MS2:Unknown (carbon number 9); PlaSMA ID-219	[M+FA-H]-	185.082	C9H14O4	Unknown		2907.37	3298.1	4022.03	372.952	302.965	320.036	304.892	315.232	429.129	412.005	384.013	204.984	257.868	300.827	12235.3	210.195	240.995	199.874	193.855	298.387	205.953	364.393	298.387
335	2.316	187.097	w/o MS2:Azelaic acid	[M-H]-	187.098	C9H16O4		BDJRBEYXGGNYIS-UHFFFAOYSA-N	198.847	203.759	279.65	33.9937	35.043	53.9507	48.4207	39.8611	36.3793	29.0389	55.2036	32.6367	23.3559	29.0133	35.9509	43.9674	2.3428	2.04481	1.86983	40.6045	8.05703	29.8404	40.6045
336	2.539	187.098	w/o MS2:Azelaic acid	[M-H]-	187.098	C9H16O4		BDJRBEYXGGNYIS-UHFFFAOYSA-N	5517.63	6510.9	7253.53	669.45	515.98	633.332	578.597	539.656	652.075	594.605	779.358	458.575	393.869	398.895	382.174	896.068	251.904	217.612	176.327	568.09	428.059	562.823	568.09
338	0.315	190.938	Unknown	[M-H]-	null	null	null	null	168.464	184.462	169.386	10543.9	2673.84	2020.86	1693.54	1295.13	953.177	1008.39	1081.51	580.272	530.022	743.274	502.206	592.829	717.929	707.821	581.681	494.85	494.704	494.646	494.85
341	0.473	192.032	Unknown	[M-H]-	null	null	null	null	32.3607	83.5152	69.3978	198.903	219.928	271.166	307.638	375.994	480.767	668.082	1017.01	974.315	1062.61	1338.69	1637.24	2237.34	3033.09	3501.46	2617.03	3264.91	3406.49	3179.48	3264.91
342	0.362	192.036	Unknown	[M+Na-2H]-	null	null	null	null	31.6802	30.9568	27.7479	1700.57	1284.71	1382.21	1419.86	1255.55	1478.25	1649.22	2083.11	1121.87	909.931	1004.38	921.817	2137.69	1807.23	1624.39	1090.75	1414.1	1334.8	1407	1414.1
345	0.391	192.961	Unknown	[M+Na-2H]-	null	null	null	null	36.42	26.3231	72.866	1448.87	1517.88	1726.74	1799.91	1658.98	1697.24	1558.19	1853.32	1399.66	1238.52	1417.71	1477.2	1560.24	1400.14	1752.55	1775.25	1454.88	1421.12	1488.86	1454.88
347	0.758	194.047	Unknown	[M-H]-	null	null	null	null	1084.38	1073.03	1209.59	54408.4	60787.2	60002.5	61906.3	59545.6	62210	55080.3	59737.4	52733.4	51065.4	56329.1	111314	61853.8	40396.4	47028	51956.1	55212.4	52996.7	54764.1	55212.4
348	4.083	194.047	w/o MS2:Unknown (carbon number 9); PlaSMA ID-250	[M-H]-	194.045	C9H9NO4	Unknown		40.4057	53.0156	75.8927	206.436	291.602	337.288	440.441	570.224	726.981	826.704	1084.15	1638.02	2535.85	3995.82	6383.02	8184.66	7844.68	9733.06	11304.5	7239.56	7506.51	7283.12	7239.56
349	6.568	194.048	w/o MS2:Unknown (carbon number 9); PlaSMA ID-250	[M-H]-	194.045	C9H9NO4	Unknown		107.834	132.975	193.394	150.428	204.228	251.217	339.721	417.203	541.073	639.664	961.185	1346.38	2256.61	3807.83	8228.71	18416.6	40700.5	89238.7	62069.6	14565.7	16328.5	14911.9	14565.7
350	1.472	194.049	w/o MS2:Unknown (carbon number 9); PlaSMA ID-250	[M-H]-	194.045	C9H9NO4	Unknown		988.052	1123.13	2907.1	6506.59	7579.82	7476.82	7720.67	7676.06	7812.52	6722.01	6692.99	6809.02	7136.67	7430.13	28561.8	7898.77	4420.71	5015.67	6088.28	7091.16	6627.2	7057.86	7091.16
351	5.746	194.051	w/o MS2:N-Acetyl Mesalazine	[M-2H]-	194.046	C9H9NO4	Acylaminobenzoic acid and derivatives	GEFDRROBUCULOD-UHFFFAOYSA-N	33.8799	41.406	62.8119	68.0874	96.7963	113.025	151.819	188.371	250.677	275.166	412.846	614.342	1046.14	1826.3	3890.8	7787.16	15090.2	31058.8	25853.5	6851.7	7825.58	6879.48	6851.7
352	1.118	194.052	w/o MS2:N-Acetyl Mesalazine	[M-H]-	194.046	C9H9NO4	Acylaminobenzoic acid and derivatives	GEFDRROBUCULOD-UHFFFAOYSA-N	1149.99	1035.81	1504.89	12929.9	15576.8	15269.7	15825.4	15574.3	15544.8	13617	14076.6	13918.7	14314.7	15068.1	634884	15896.2	8256.2	8976.58	11066.2	14562.3	13318.5	14432.3	14562.3
353	5.034	194.052	w/o MS2:N-Acetyl Mesalazine	[M-H]-	194.046	C9H9NO4	Acylaminobenzoic acid and derivatives	GEFDRROBUCULOD-UHFFFAOYSA-N	25.1925	33.6837	46.8899	100.888	140.752	165.197	213.984	282.891	373.392	408.48	596.274	864.671	1465.34	2582.46	4973.06	8251.77	11059.4	16221.5	17246.3	7166.67	7873.47	7169.69	7166.67
354	6.218	194.052	w/o MS2:N-Acetyl Mesalazine	[M-H]-	194.046	C9H9NO4	Acylaminobenzoic acid and derivatives	GEFDRROBUCULOD-UHFFFAOYSA-N	71.9604	104.221	145.59	119.688	162.831	195.209	253.868	321.076	428.988	463.297	717.093	1028.06	1694.17	3037.32	6252.64	13293.4	28091.1	62874.5	47157.4	11538.1	13183.9	11665.7	11538.1
355	0.462	194.052	Unknown	[M-H]-	null	null	null	null	119476	291258	183714	610605	502783	591220	573819	526789	632868	596520	769101	475318	409851	1.89209e+06	570311	595549	552884	522560	476968	478937	463538	482063	478937
356	6.455	194.052	w/o MS2:N-Acetyl Mesalazine	[M+FA-H]-	194.046	C9H9NO4	Acylaminobenzoic acid and derivatives	GEFDRROBUCULOD-UHFFFAOYSA-N	127.466	168.685	238.208	186.106	255.203	309.252	403.42	504.881	664.126	765.867	1152.3	1667.19	2671.31	4711.25	9774.68	20677.2	42336.3	73383.1	54830.8	14492.7	16480.4	14363.7	14492.7
357	8.921	194.052	w/o MS2:N-Acetyl Mesalazine	[M-H]-	194.046	C9H9NO4	Acylaminobenzoic acid and derivatives	GEFDRROBUCULOD-UHFFFAOYSA-N	84.5013	118.653	135.648	40.8691	51.6339	66.0292	85.4811	94.9666	132.096	161.348	262.085	269.734	396.328	650.61	1132.88	2194.43	3209.28	3747.32	3193.84	1546.8	1674.46	1529.81	1546.8
358	6.812	194.052	Unknown	[M+FA-H]-	null	null	null	null	12432	14092.6	16834	7060.23	8452.07	7970.33	8527.93	8403.79	8237.96	6869.57	7584.32	7576.29	8082.6	8714.91	9727.63	9144.76	13805.3	8879.36	9595.22	5623.2	5676.11	5050.13	5623.2
359	5.39	194.052	w/o MS2:N-Acetyl Mesalazine	[M-H]-	194.046	C9H9NO4	Acylaminobenzoic acid and derivatives	GEFDRROBUCULOD-UHFFFAOYSA-N	30.7642	40.1007	59.4347	90.7134	124.75	148.076	194.355	254.199	334.035	351.011	525.773	795.214	1369.46	2363.94	4793.03	8812.41	13899	20519	19766.8	6756.67	7481.06	6765.35	6756.67
360	4.324	194.052	Unknown	[M-H]-	null	null	null	null	24.1875	33.577	49.4559	138.345	192.007	230.33	307.217	380.179	485.658	545.902	790.49	1152.86	1897.33	3206.86	5690.04	8429.86	9417.85	12274.3	14606.1	7569.04	8098.97	7578.08	7569.04
361	5.857	194.052	w/o MS2:N-Acetyl Mesalazine	[M-H]-	194.046	C9H9NO4	Acylaminobenzoic acid and derivatives	GEFDRROBUCULOD-UHFFFAOYSA-N	39.6265	51.4489	75.0333	74.5384	105.397	121.95	167.886	214.425	269.393	299.37	458.295	663.569	1113.06	1946.4	4109.43	8499.27	16753.5	32507.5	27008.7	7055.64	7995.78	7107.79	7055.64
362	8.821	194.052	w/o MS2:N-Acetyl Mesalazine	[M+Na-2H]-	194.046	C9H9NO4	Acylaminobenzoic acid and derivatives	GEFDRROBUCULOD-UHFFFAOYSA-N	63.4899	72.2511	110.082	87.217	118.382	147.71	191.685	239.888	321.974	396.642	619.497	793.089	1266.2	2065.85	4604.74	13130.6	91269.4	15060	1.28282e+09	14139.4	17393.1	14363.9	14139.4
363	3.971	194.052	w/o MS2:N-Acetyl Mesalazine	[M-H]-	194.046	C9H9NO4	Acylaminobenzoic acid and derivatives	GEFDRROBUCULOD-UHFFFAOYSA-N	42.9287	60.1305	81.7144	228.147	313.175	369.207	479.092	591.589	784.459	869.696	1155.38	1682.79	2547.04	3902.17	6070	7420.95	6794.01	8756.57	10238	6792.16	6970.37	6862.08	6792.16
364	4.679	194.052	Unknown	[M-H]-	null	null	null	null	16.2744	27.1918	33.5148	103.29	149.486	171.726	228.321	300.717	385.641	419.548	599.954	924.12	1536.68	2706.86	5317	8657.21	11654.4	17232.7	18592.3	7736.89	8577.89	7682.31	7736.89
365	4.666	194.081	w/o MS2:N-Methyltyrosine	[M+K-2H]-	194.082	C10H13NO3	Tyrosine and derivatives	AXDLCFOOGCNDST-UHFFFAOYNA-N	18581.8	20780.3	22449.8	2435.52	1790.55	2167.42	2133.05	2102.31	2351.06	2216.4	2754.11	1696.31	1414.96	1357.14	1629.5	1796.57	431.065	317.304	302.028	1890.72	910.863	1818.13	1890.72
366	0.375	194.159	Unknown	[M+Na-2H]-	null	null	null	null	10.4719	6.38528	0.638528	138.893	65.3661	25.8481	150.114	250.629	15.3528	424.261	567.461	338.134	312.609	207.111	402.801	96.7994	326.729	1142.82	460.797	407.429	387.29	373.078	407.429
367	0.526	194.17	Unknown	[M-H]-	null	null	null	null	7.52727	108.567	9.45918	1414.08	1246.95	1589.96	1574.47	1599.86	1620.51	1354.7	1889.64	1302.12	4006.75	2028.83	1110.05	1343.45	1432.27	1460.11	1305.74	1352.79	1348.81	1335.36	1352.79
368	0.449	194.229	Unknown	[M-H]-	null	null	null	null	0.159599	0.866743	0.22713	482.079	520.192	576.974	873.188	1024.41	1399.12	1748.61	2828.02	2292.21	3076.42	4796.8	7625.19	11961.9	17773.4	21516.7	18265.1	17311	17086.5	18360.2	17311
369	0.523	194.238	Unknown	[M-H]-	null	null	null	null	3.20779	10.6516	0.909091	911.755	874.743	1093.31	1078.05	1168.32	1178.57	834.785	1202.36	14059.8	1768.85	1419.72	874.296	1093.42	1189.43	1242.04	1157.16	927.392	966.111	876.932	927.392
370	0.525	194.431	Unknown	[M-C6H10O4-H]-	null	null	null	null	3.74026	8.76623	0.374026	1275.21	1148.28	1454.79	1508.3	1518.28	1531.46	1214.53	1649.02	1193.5	950.116	6548.32	1449.39	1466.11	1357.03	1391.76	1214.56	1181.21	1153.32	1177.87	1181.2
371	0.451	194.444	Unknown	[M-C6H10O4-H]-	null	null	null	null	0.0256102	0.256102	0.0256102	116.295	115.124	127.322	204.961	228.971	318.824	451.638	742.588	596.032	770.128	1066.11	1795.41	2975.81	4410.14	5622.46	4582.02	5104.07	5086.95	5412.69	5104.07
372	0.447	194.749	Unknown	[M-H]-	null	null	null	null	0.0477234	0.477234	0.0477234	9.52892	10.2316	12.1806	16.2594	21.5448	30.4723	19.8961	44.6581	42.7531	55.787	135.501	152.479	279.334	410.803	509.583	531.944	320.163	302.518	356.535	320.163
373	0.45	194.858	Unknown	[M-C6H8O6-H]-	null	null	null	null	0.120146	0.0162094	0.656442	6.38803	9.07055	9.97568	13.2253	15.3855	19.0263	23.8267	37.5924	38.5673	60.3505	73.3141	132.015	268.169	391.102	613.966	472.54	661.914	655.761	746.294	661.914
374	0.338	194.944	Unknown	[2M-H]-	null	null	null	null	27.3711	33.5487	17.5978	12554.4	11598	12918	13061.5	13453.6	13035.4	12659.5	87833.7	25701.6	17097.8	15779.8	13255.7	12016.1	12347.7	13550.4	12216.7	11279.1	11138.7	11341.6	11279.1
375	0.762	195.055	w/o MS2:1,7-Dimethyluric acid	[M-H]-	195.052	C7H8N4O3	Xanthines	NOFNCLGCUJJPKU-UHFFFAOYSA-N	88.7231	121.789	76.9133	3523.58	3983.13	3976.29	4029.22	3917.86	3828.96	3456.15	3754.86	3445.83	3368.57	3660.34	9086.69	4207.98	2534.92	2947.14	3326.85	3495.78	3238.1	3561.92	3495.78
376	0.377	195.272	Unknown	[M-H]-	null	null	null	null	0.674026	6.74026	0.674026	19.6619	107.703	71.6559	9.12128	45.6209	160.439	52.4859	10.0833	46.7954	20.5025	15.0917	246.684	36.8049	11.2583	14.1932	32.5535	109.734	94.6022	75.3773	109.734
380	8.471	195.809	Unknown	[M+Cl]-	null	null	null	null	16.2395	12.5331	13.2329	2.28093	3.05486	3.97347	4.45366	5.22134	8.93602	138.004	18.9242	15.7997	17.4064	27.803	26.7469	37.4386	85.9167	86.4591	67.2131	116.821	123.65	114.599	116.821
384	0.414	195.904	Unknown	[M-H]-	null	null	null	null	0.144602	0.322229	0.166826	3.03146	6.96351	8.37774	7.91827	7.14842	5.48028	2.34451	16.5176	16.9261	17.841	35.9434	106.688	180.598	279.263	453.214	162.849	202.182	231.401	195.451	202.182
385	0.477	196.047	Unknown	[M-H]-	null	null	null	null	205.799	601.495	455.827	3102.63	3127.48	4098.74	5215.06	6003.92	8056.48	9701.13	15564	12310	14160.6	20216.4	23593.4	33905.5	43964.6	50797.6	40890.2	40437.1	40216.5	41382.4	40437.1
386	8.823	196.048	Unknown	[M+Cl]-	null	null	null	null	3.3624	3.49266	5.21664	4.12665	5.46184	6.63555	9.43998	10.9656	14.6228	2.75528	30.1142	34.985	58.6993	93.0773	205.779	602.331	4206.6	676.761	195567	636.674	770.191	657.088	636.674
387	0.762	196.048	Unknown	[M-H]-	null	null	null	null	61.9604	78.7129	26.6933	2458.26	2683.97	2689.85	2664.29	2584.72	2670.94	2265.86	2395.48	2270.47	2274.13	20108.7	3804	2818.64	1873	2228.53	2437.64	2459.74	2419.93	2414.26	2459.74
388	0.332	196.932	Unknown	[M-H]-	null	null	null	null	1.81555	1.74153	1.65481	32.9885	33.5415	45.3692	54.8498	76.2845	88.6009	113.202	136.523	167.154	226.524	426.101	393.503	519.678	540.651	698.3	511.18	451.564	454.494	457.129	451.564
392	8.461	197.806	Unknown	[M+K-2H]-	null	null	null	null	938.931	960.501	791.816	142.171	117.834	134.853	115.969	107.381	127.187	1647.26	181.779	110.122	95.5284	96.8373	212.278	93.7704	83.0353	70.5159	64.6284	141.252	136.602	134.971	141.252
399	0.352	197.911	Unknown	[M-H]-	null	null	null	null	93.2476	89.1672	71.7737	1869.57	1776.51	1980.11	2169.3	1730.66	2001.62	1958.49	2670.67	9321.1	2178.32	1459.78	1282.71	1454.72	1619.17	1834.58	1365.74	1688.39	1689.61	1661.97	1688.39
400	8.851	197.961	w/o MS2:Ethanesulfonamide, 1,1,2,2,2-pentafluoro-	[M-H]-	197.965	C2H2F5NO2S	PFSA	QDUKVMNUAQTMQW-UHFFFAOYSA-N	593.803	740.287	963.529	167.356	184.516	242.518	321.587	377.088	537.947	684.633	1119.74	1036.98	1271.18	1889.6	2718.14	4269.03	5268.75	5640.66	4609.01	3077.24	3264.11	2986.97	3077.24
401	0.471	198.039	w/o MS2:Clavulanic acid	[M-H]-	198.039	C8H9NO5		HZZVJAQRINQKSD-PBFISZAISA-N	0.0431798	0.437697	0.474558	1.64767	0.712845	0.999554	0.49771	4.00181	0.00059972	14.1248	28.2749	20.7657	3.99553	29.7993	0.298696	123.084	287.896	1141.41	947.053	315.566	351.697	336.854	315.566
407	0.562	198.905	Unknown	[M+Cl]-	null	null	null	null	42.7731	164.634	36.506	568.655	461.846	569.544	492.417	471.644	568.258	472.048	529.188	371.547	306.98	1428.98	647.615	582.797	485.998	549.251	461.247	400.329	389.983	402.242	400.329
408	0.338	198.906	Unknown	[2M-H]-	null	null	null	null	24.1983	30.4531	63.6628	2565.97	2154.37	2762.87	3339.52	3516.09	3891.07	5154.85	6211.76	4273.52	4079.85	6068.14	4797.42	5828.97	7210.11	8116.45	6150.51	6581.52	6671.71	6509.18	6581.52
409	0.31	198.956	Unknown	[M-H]-	null	null	null	null	1.91149	3.5791	3.46844	97.0342	90.8707	124.589	136.812	165.85	215.362	277.728	394.709	319.342	350.093	484.95	466.234	661.72	898.283	937.258	715.382	771.422	746.03	806.37	771.422
410	0.4	199.019	w/o MS2:MCPA	[M-H]-	199.017	C9H9ClO3	Chlorophenoxyacetates	WHKUVVPPKQRRBV-UHFFFAOYSA-N	0.018356	0.0305418	0.0018356	0.675733	0.071479	0.0955888	0.438345	0.682548	0.0232132	0.607449	0.266145	0.202106	0.962504	2.72329	3.25788	1.5925	11.9713	40.8855	364.728	17.1618	38.9437	2.1526	17.1618
415	8.461	199.803	Unknown	[M-H]-	null	null	null	null	522.233	510.883	334.012	72.9437	48.8732	51.0516	55.9667	51.9423	66.5164	778.745	78.909	45.3736	162.905	54.2378	41.2237	43.5412	48.2374	52.8576	39.5513	73.7602	82.4214	63.2116	73.7602
421	9.48	199.963	w/o MS2:Cysteine S-sulfate; LC-ESI-QTOF; MS2; CE	[M-H]-	199.969	C3H7NO5S2	S-sulfo-L-cysteines	NOKPBJYHPHHWAN-REOHCLBHSA-N	221.894	280.708	331.321	45.6121	52.5087	68.1893	93.1215	101.615	143.329	184.004	292.107	233.356	263.351	370.823	465.628	708.586	1013.72	1233.8	995.289	1202.55	1316.92	1118.36	1202.55
422	7.835	200.856	Unknown	[M-H]-	null	null	null	null	745.63	851.408	1019.7	631.094	82.8534	605.554	606.51	107.3	123.445	655.97	781.494	82.121	71.6376	811.024	943.282	116.323	117.58	124.689	91.5044	77.2671	80.3916	72.1708	77.2671
424	0.338	200.904	Unknown	[M-H2O-H]-	null	null	null	null	1.32253	2.01121	1.85517	37.884	34.3195	48.2196	59.0786	70.9898	88.7177	145.202	216.847	170.414	211.53	449.845	413.464	703.686	1110.4	1338.42	1039.66	969.566	985.729	994.092	969.566
428	3.016	201.112	w/o MS2:Unknown (carbon number 10); PlaSMA ID-259	[M-H]-	201.113	C10H18O4	Unknown		1402.55	1789.92	1726.7	317.681	236.03	304.098	312.405	254.226	301.096	279.185	346.86	221.611	186.52	214.805	216.242	695.731	91.4781	69.9475	64.3733	258.536	143.67	281.772	258.536
432	5.94	205.126	w/o MS2:Ibuprofen; LC-ESI-ITFT; MS2; CE	[M-H]-	205.123	C13H18O2	Phenylpropanoic acids	HEFNNWSXXWATRW-JTQLQIEISA-N	62.7304	61.652	48.5649	257.754	1570.74	1334.03	195.632	214.875	425.911	37.054	25.6563	25.2772	184.891	93.9317	121.141	104.951	98.934	174.167	144.915	251.328	259.788	241.349	251.328
433	8.782	205.16	w/o MS2:Carylophyllene Oxide	[M+Na-2H]-	205.16	C14H22O	Epoxides	AMTSLHRSERHBCF-IBQNZTRDSA-N	7203.76	6424.86	7009.88	1189.87	1182.62	1355.87	1298.54	1055.82	1188.06	1149.54	1603.78	991.722	2161.58	820.028	872.811	730.735	738.306	947.497	942.021	2572.71	2589.28	2471.24	2572.71
443	7.52	205.969	w/o MS2:PFSM-FSAA; C3H4F3NO4S	[M-H]-	205.974	C3H4F3NO4S	PFSA	XJBOVNHJBAOYQC-UHFFFAOYSA-N	1201.77	2278.66	2994.8	268.618	236.404	296.984	360.621	396.815	609.228	452.365	676.6	487.043	494.816	684.746	751.348	1068.25	1268.1	1697.18	1599.2	1100.96	1103.5	1102.93	1100.96
445	0.313	206.921	Unknown	[M-H]-	null	null	null	null	100.87	66.322	94.4158	286.868	288.24	279.687	400.41	373.359	275.542	383.29	468.917	296.923	7164.98	436.65	317.896	346.899	300.438	306.864	269.643	278.947	284.073	268.585	278.947
446	4.197	207.137	w/o MS2:3,4-Dimethoxycinnamic Acid	[M-3H]-	207.141	C11H12O4	Coumaric acids and derivatives	HJBWJAPEBGSQPR-GQCTYLIASA-N	828.15	948.747	1029.87	174.691	129.366	148.689	175.22	149.496	193.477	193.523	274.719	193.619	190.834	136.749	134.4	152.766	44.0339	40.233	39.8952	156.702	94.4987	168.866	156.702
447	4.362	207.138	w/o MS2:3,4-Dimethoxycinnamic Acid	[M-H2O-H]-	207.141	C11H12O4	Coumaric acids and derivatives	HJBWJAPEBGSQPR-GQCTYLIASA-N	40744.3	44657.7	46925.8	6679.88	5125.02	6079.3	6230.24	5545.41	6209.85	5965.16	7584.08	4760.05	3916.99	4469.64	4426.03	38855.1	1376.97	1105.15	959.421	5081.46	2605.69	5188.7	5081.46
449	0.362	208.028	Unknown	[M+K-2H]-	null	null	null	null	45.0087	53.7659	42.9104	1146.17	846.604	899.092	891.328	863.078	973.753	1165.9	1313	822.967	643.208	736.265	1491.3	933.318	1019.21	944.382	697.272	947.028	887.699	970.366	947.028
450	0.479	208.028	Unknown	[M+Na-2H]-	null	null	null	null	704.515	1924.71	1369.9	2042.88	1953.09	2064.63	2064.79	1925.5	2014.59	2238.95	2861.4	1927.75	1682.89	6831.27	2405.26	1981.1	2238.22	2244.36	1714.2	2237.74	2307.99	2098.09	2237.74
451	0.756	208.031	Unknown	[M-H]-	null	null	null	null	38.0154	30.8899	20.4372	365.078	428.56	377.43	396.839	388.278	379.948	372.183	471.689	334.748	351.185	381.044	2266.24	494.503	252.612	278.466	319.319	372.923	351.729	367.488	372.923
452	2.519	209.079	w/o MS2:Sinapyl alcohol	[M+Na-2H]-	209.082	C11H14O4	Methoxyphenols	LZFOPEXOUVTGJS-UHFFFAOYSA-N	5435.34	5903.43	6177.59	672.44	520.17	619.526	607.944	538.503	637.888	607.439	764.989	474.404	377.037	400.929	384.784	512.779	372.279	328.236	246.726	586.933	505.107	598.671	586.933
453	4.178	209.154	Unknown	[M-H]-	null	null	null	null	257.074	275.538	294.622	266.933	223.084	262.572	311.476	349.067	346.575	294.45	288.678	231.38	278.997	168.925	1191.54	203.132	119.04	181.99	232.821	344.987	297.186	364.177	344.987
454	0.525	209.951	Unknown	[M+Cl]-	null	null	null	null	27.0081	57.8219	54.6584	1637.9	2309.46	2140.4	2626.16	2346.93	2403.31	1972.93	1976.74	2322.98	2256.66	2030.99	4867.86	2935.85	1753.7	1988.84	2329.7	2184.44	2083.23	2214.87	2184.44
455	0.399	209.952	Unknown	[M+Na-2H]-	null	null	null	null	37.7567	34.6092	60.8203	175293	188001	206497	217613	199246	217277	191077	973854	364669	232541	181574	185097	199792	173865	199790	196901	188532	187481	188355	188532
456	0.745	209.952	Unknown	[M-H]-	null	null	null	null	9.92796	20.1125	20.9046	141.632	222.713	198.374	210.896	255.982	205.552	171.71	146.938	235.509	276.789	262.664	319.848	425.137	84.5197	113.742	183.488	229.527	198.306	225.565	229.527
457	0.392	210.073	Unknown	[M-H]-	null	null	null	null	0.374059	0.185254	1.82533	53.6709	44.3263	157.813	197.125	165.635	301.704	210.525	292.516	484.315	595.227	620.029	338.631	636.479	687.466	1196.35	706.001	1253.7	1227.14	1299.78	1253.7
458	7.153	210.076	w/o MS2:Methoxytyrosine; PlaSMA ID-288	[M-H]-	210.077	C10H13NO4	Amino acids	PFDUUKDQEHURQC-UHFFFAOYNA-N	3240.11	3851.96	6052.42	551.261	365.855	417.623	541.93	401.336	543.244	519.665	497.859	432.28	285.955	338.791	331.45	309.517	283.24	238.924	211.356	411.259	329.033	440.1	411.259
459	6.863	210.078	w/o MS2:Methoxytyrosine; PlaSMA ID-288	[M+FA-H]-	210.077	C10H13NO4	Amino acids	PFDUUKDQEHURQC-UHFFFAOYNA-N	3115.28	3086.2	4245.73	459.957	299.271	322.607	329.435	283.638	399.854	478.152	368.272	280.265	272.769	337.526	221.344	108.792	140.04	177.544	131.869	450.415	315.853	563.405	450.415
460	0.392	210.148	Unknown	[M+K-2H]-	null	null	null	null	93.9391	93.9391	93.9391	138.146	221.961	478.9	559.27	439.555	660.71	292.076	376.189	626.256	656.839	634.206	355.343	441.33	563.882	936.538	571.86	766.691	749.71	785.059	766.691
461	0.393	210.346	Unknown	[M-H]-	null	null	null	null	88.5136	88.5136	88.5136	130.167	159.869	389.639	476.658	381.469	630.55	368.313	476.801	753.724	826.265	752.177	391.871	579.115	645.145	1120.68	667.614	1075.25	1038.68	1116.79	1075.25
462	0.398	211.95	Unknown	[M-H2O-H]-	null	null	null	null	1.99657	4.12108	5.94616	5396.72	6775.19	8956.7	10895.3	11300.6	14724.6	14117.6	19455.3	18035.1	18419.7	18697.1	22035.6	26403.3	25235.3	30491.8	30080.9	28590.2	28587.1	28620.2	28292.7
463	0.518	211.95	Unknown	[M+K-2H]-	null	null	null	null	32.529	32.4168	50.7227	249.697	332.585	305.93	359.787	349.975	375.77	321.926	320.253	319.824	320.998	1384.35	541.582	343.99	230.607	250.985	305.676	310.881	307.125	304.366	310.881
464	0.339	212.026	Unknown	[M-H2O-H]-	null	null	null	null	0.271982	0.550283	0.186616	4.74219	4.93887	6.82055	8.51534	11.1457	15.1801	40.382	89.5636	84.9004	123.781	61.302	88.4535	195.678	354.63	566.95	436.85	418.46	441.37	434.278	418.46
466	0.393	212.938	Unknown	[M-H]-	null	null	null	null	0.124392	0.131538	0.167477	0.136312	1.30464	0.132085	0.189695	0.00157458	0.118775	4.33409	6.05906	6.89321	0.0012316	1.06512	5.27258	65.0174	7.12996	150.197	383.789	0.00152721	714.292	45.4236	262.092
473	0.395	213.954	Unknown	[M-H]-	null	null	null	null	0.625417	1.22771	1.04002	13.6876	21.4373	23.1054	26.016	32.4197	39.6592	44.6397	78.033	91.3551	103.024	134.693	269.178	355.001	482.732	390.493	307.193	335.986	352.136	330.316	335.986
474	0.338	214.885	Unknown	[M-H]-	null	null	null	null	0.934777	1.25977	1.79404	32.1257	44.4043	61.5977	74.4513	85.5543	138.872	147.175	286.911	231.145	231.159	279.215	523.489	839.09	1159.88	1329.4	1030.38	905.081	988.238	853.415	905.081
475	0.305	214.937	Unknown	[M-H]-	null	null	null	null	4.36038	4.57761	4.81728	26.2263	37.3066	53.8135	58.3651	58.384	103.776	97.0111	172.92	159.105	152.344	135.11	257.294	390.837	451.269	482.794	369.392	328.929	324.731	337.969	328.929
476	0.467	215.071	w/o MS2:Euparin	[M-H]-	215.071	C13H12O3	Benzofurans	OPUFDNZTKHPZHM-UHFFFAOYSA-N	154.161	254.493	73.6342	1062.7	816.411	882.492	962.158	849.28	939.674	188.347	211.122	146.64	120.537	6250.92	930.546	883.382	668.09	759.722	748.228	775.482	699.237	826.975	775.482
478	0.333	216.908	Unknown	[M-H]-	null	null	null	null	366.028	404.793	461.167	652.892	382.64	409.927	526.241	351.166	435.837	395.203	479.852	248.197	241.738	382.375	325.505	366.827	366.7	292.585	311.143	325.422	298.432	323.31	325.422
479	7.884	217.071	w/o MS2:1-hydroxypyrene	[M-H]-	217.066	C16H10O	Pyrenes	BIJNHUAPTJVVNQ-UHFFFAOYSA-N	580.302	82.6782	191.702	20.6433	11.0972	11.034	21.9916	11.7998	92.112	13.9539	21.0094	11.9443	12.0751	12.9098	6.80324	16.5749	9.43793	2.81653	1.75207	122.881	60.683	22.9379	122.881
481	4.397	221.153	w/o MS2:3-(8-hydroxyoctyl)phenol	[M-H2O-H]-	221.154	C14H22O2	Fatty alcohols	SLVFVSVYCYGPJP-UHFFFAOYSA-N	35766.7	35078.9	34925.6	5807.07	4760.98	5765.2	6783.29	6420.77	7759.22	5651.69	6751.15	4305.33	3588.79	3986.58	5398.04	5525.96	1666.9	1263.6	1255.42	6921.81	3974.47	6736.95	6921.81
482	5.211	221.155	w/o MS2:KOBUSONE	[M-H]-	221.155	C14H22O2	Ketones	UETZJEZFLKASPR-UZWIWUQPSA-N	955.999	920.849	832.299	253.51	220.857	285.41	318.793	332.892	274.712	222.606	320.278	230.152	209.62	236.899	255.864	308.952	103.304	120.275	141.844	258.977	199.731	251.676	258.977
483	0.331	222.893	Unknown	[M-H2O-H]-	null	null	null	null	4.12714	2.97568	8.02834	77.1785	73.167	106.618	123.074	141.632	200.156	228.801	354.322	272.265	303.001	349.566	413.073	600.372	698.325	795.361	640.619	629.654	624.078	642.495	629.654
484	3.023	223.094	w/o MS2:Olivetolcarboxylic acid	[M+Na-2H]-	223.095	C12H16O4		SXFKFRRXJUJGSS-UHFFFAOYSA-N	782.963	1136.01	1154.02	193.443	163.969	211.506	190.207	145.692	178.622	168.066	254.13	136.248	119.354	151.787	141.131	546.138	54.8825	45.1572	36.2412	146.663	92.5956	138.019	146.663
486	0.51	224.021	Unknown	[M+FA-H]-	null	null	null	null	34.5252	60.0968	36.7768	205.768	1880.74	2223.94	1632.43	1317.06	2876.55	139.519	351.261	304.892	317.099	374.654	2539.44	4072.21	3998.9	4476.9	5032.4	2719.14	2692.61	2751.75	2719.14
487	8.807	225.058	w/o MS2:1,8,9-Anthracenetriol	[M+Na-2H]-	225.056	C14H10O3	Anthracenes	YUTJCNNFTOIOGT-UHFFFAOYSA-N	2888.84	3537.75	3943.68	404.478	390.851	438.496	438.68	2283.82	886.254	479.798	475.614	278.843	207.963	253	237.593	310.973	384.625	409.695	343.781	337.333	331.873	341.18	337.333
488	7.505	225.087	w/o MS2:Porphobilinogen	[M-H]-	225.088	C10H14N2O4	Aralkylamines	QSHWIQZFGQKFMA-UHFFFAOYSA-N	2884.65	4560.26	5142.08	454.213	330.621	345.062	545.931	428.826	556.957	433.256	492.927	337.884	283.623	375.556	333.116	476.269	280.792	275.404	267.439	328.695	270.241	329.93	328.695
489	7.153	225.088	w/o MS2:Porphobilinogen	[M-H]-	225.088	C10H14N2O4	Aralkylamines	QSHWIQZFGQKFMA-UHFFFAOYSA-N	4156.76	5045.91	7139.93	679.632	456.371	523.305	672.151	457.257	638.335	612.322	660.575	496.387	337.061	449.065	415.423	409.001	397.13	343.32	278.749	492.729	415.021	510.283	492.729
490	6.824	225.09	w/o MS2:Porphobilinogen	[M-H]-	225.088	C10H14N2O4	Aralkylamines	QSHWIQZFGQKFMA-UHFFFAOYSA-N	3594.2	4039.41	5693.71	668.084	372.315	339.32	582.147	359.843	539.127	684.494	432.266	293.369	346.349	442.551	454.874	186.499	254.971	236.407	203.948	412.926	280.745	446.966	412.926
491	6.445	225.092	w/o MS2:Porphobilinogen	[M-H]-	225.088	C10H14N2O4	Aralkylamines	QSHWIQZFGQKFMA-UHFFFAOYSA-N	3264.28	3347.45	4575.32	5448.87	716.822	431.559	407.494	386.318	389.93	344.759	330.198	204.925	169.679	240.769	267.036	316.496	448.662	462.191	407.146	463.618	464.188	461.209	463.618
492	3.594	225.148	w/o MS2:METHYL DIHYDROJASMONATE	[M-H]-	225.15	C13H22O3	Jasmonic acids	KVWWIYGFBYDJQC-UHFFFAOYNA-N	16394	17246.2	18535.2	1886.22	1260.11	1569.26	1495.79	1406.56	1765.06	1738.38	2007.41	1203.26	942.931	1061.81	1034.59	4483.96	454.666	389.029	321.817	1392.08	912.57	1325.86	1392.08
493	4.038	225.151	w/o MS2:METHYL DIHYDROJASMONATE	[M-H]-	225.15	C13H22O3	Jasmonic acids	KVWWIYGFBYDJQC-UHFFFAOYNA-N	711.889	893.998	796.324	439.501	492.804	475.696	518.984	532.631	479.539	933.467	830.112	882.236	835.604	502.42	2338.79	677.722	455.925	438.279	479.48	512.257	469.155	530.372	512.257
494	0.384	225.93	Unknown	[M+K-2H]-	null	null	null	null	2.18908	3.20561	3.91056	263.172	642.52	754.13	927.632	930.198	1502.96	1197.17	2254.91	1985.63	1738.89	989.987	3077.66	3809.7	3132.33	3698.46	3930.89	3484.5	3421.86	3579.38	3484.5
495	0.331	226.043	Unknown	[M-H]-	null	null	null	null	25.9038	49.0931	24.8268	230.811	142.781	316.959	187.044	259.484	197.127	1.73854	8.0938	3.80192	9.59681	192.612	11407.2	195.282	415.683	354.316	255.013	187.876	186.779	181.664	187.876
496	0.386	226.916	Unknown	[M-H]-	null	null	null	null	1.44549	2.39529	3.18543	50.9852	61.1843	76.3864	96.9546	109.789	141.081	176.798	274.233	244.208	291.079	393.973	509.26	747.732	852.069	1149.01	886.959	797.885	776.265	837.984	797.885
497	0.34	227.986	Unknown	[M-H]-	null	null	null	null	0.742787	1.46562	2.02241	6.06696	6.1066	7.62282	10.1548	13.9228	19.1413	46.0189	103.373	106.717	136.152	79.0796	114.012	219.227	359.263	495.232	315.378	368.696	372.121	389.547	368.696
499	0.312	228.973	w/o MS2:Perfluoro-2-(perfluoromethoxy)propanoic acid	[M+TFA-H]-	228.974	C4HF7O3	PFSA	JFIQYUFQLKYFPJ-UHFFFAOYSA-N	0.496321	1.27452	0.626694	16.8403	14.5027	22.6707	29.1503	32.2624	45.5323	57.9146	93.8574	71.9545	91.6936	134.07	152.276	255.758	395.149	467.499	385.348	376.468	360.966	406.114	376.468
504	0.338	232.891	Unknown	[M+Cl]-	null	null	null	null	1.65846	0.458428	2.1907	51.9805	28.9504	41.8723	64.1018	54.3875	73.5119	194.035	218.175	154.422	172.886	671.417	404.179	683.179	1240.96	1471.67	594.383	900.26	963.694	876.021	900.26
506	5.164	233.156	w/o MS2:(4S,5Z,6S)-4-(2-methoxy-2-oxoethyl)-5-[2-[(E)-3-phenylprop-2-enoyl]oxyethylidene]-6-[(2S,3R,4S,5S,6R)-3,4,5-trihydroxy-6-(hydroxymethyl)oxan-2-yl]oxy-4H-pyran-3-carboxylic acid	[M-H]-	233.155	C15H22O2	Eremophilane, 8,9-secoeremophilane and furoeremophilane sesquiterpenoids	FMWJHXDPCQWVEJ-JVLSTEMRSA-N	3508.64	3872.49	3908	853.155	979.062	1039.85	1500.6	1352.28	1062.38	2183.67	2903.82	2803.27	2609.57	734.185	728.001	990.687	389.83	456.834	366.011	1132.97	788.166	1193.96	1132.97
508	0.315	234.929	Unknown	[M+TFA-H]-	null	null	null	null	104.385	91.6952	162.438	1468.63	908.984	1100	1177.32	1108.8	998.18	21442	4547.04	1727.87	1126.71	1729.82	892.018	1053.52	1286.44	1419.94	1011.93	962.025	968.924	951.51	962.025
511	0.315	236.927	Unknown	[M-H]-	null	null	null	null	2.49731	3.40433	4.78859	19.3173	15.9046	21.1638	25.5602	33.9579	40.5118	70.9585	84.116	83.3915	84.3111	209.637	173.223	307.24	474.633	588.346	381.372	386.679	388.739	399.179	386.679
512	6.808	237.086	w/o MS2:2-Hydroxy-5 (6)Epoxy-Tetrahydrocaryophyllene	[M-H]-	237.085	C15H26O2	Sesquiterpenoids	KGYCKUADVHYVLM-UHFFFAOYSA-N	3716.98	5137.35	6680.47	542.962	475.205	496.808	493.151	519.667	618.811	610.022	594.901	426.845	395.094	445.913	12518.1	269.925	313.517	301.203	273.893	448.539	327.952	520.61	448.539
513	0.331	238.881	Unknown	[M-H]-	null	null	null	null	327.39	314.154	426.503	1312.22	907.729	1064.88	1193.41	1052.87	1047.55	1255.95	1395.09	779.072	2166.52	2012.82	1027.12	1044.98	1270.86	1239.95	877.49	908.877	897.24	911.622	908.877
516	5.095	239.07	w/o MS2:Dinoseb; LC-ESI-ITFT; MS2; CE	[M-H]-	239.067	C10H12N2O5	Dinitrophenols	OWZPCEFYPSAJFR-UHFFFAOYNA-N	1403.99	1235.11	1620.07	239.864	408.007	379.457	598.294	887.828	614.007	227.334	628.97	552.887	644.38	146.241	7543.17	606.274	474.741	252.005	276.459	572.645	501.982	594.665	572.645
517	8.812	239.072	w/o MS2:2',4'-Dihydroxychalcone	[M+Cl]-	239.072	C15H12O3		JUMSUVHHUVPSOY-RMKNXTFCSA-N	2955.45	3670.54	3998.3	435.5	380.551	456.017	471.192	401.532	511.301	89.8682	582.717	398.365	308.843	379.914	746.085	441.436	425.188	405.585	339.063	381.401	379.458	361.535	381.401
518	6.801	239.101	w/o MS2:Cystine	[2M+FA-H]-	239.104	C6H12N2O4S2	Cysteine and derivatives	LEVWYRKDKASIDU-UHFFFAOYSA-N	2822.22	3577.12	4326.65	346.882	268.343	355.177	339.586	308.269	441.977	404.249	384.034	270.129	245.468	275.865	317.465	144.138	214.975	207.707	160.728	292.561	222.368	341.816	292.561
519	0.328	240.884	Unknown	[M-H]-	null	null	null	null	1.89177	2.2355	3.20616	24.2655	15.4372	23.3906	34.0633	40.4937	44.204	90.9737	104.08	84.9538	105.919	423.147	298.933	496.296	959.786	1203.51	809.293	681.102	717.679	686.085	681.102
520	0.4	240.906	Unknown	[M-C6H10O5-H]-	null	null	null	null	4.78892	3.47176	5.30803	97.049	147.004	178.642	231.685	276.191	344.747	306.092	544.212	531.149	605.489	588.893	870.083	1253.42	1294.69	1538.98	1303.89	1182.36	1182.96	1196.75	1182.36
523	1.601	241.123	w/o MS2:culpin	[M-H]-	241.123	C16H18O2	Prenylated hydroquinones	QMYWKFZKRYCUMA-UHFFFAOYSA-N	79.6929	102.277	131.881	20.9316	21.743	30.8267	38.1036	39.8664	54.116	67.4879	115.276	95.8131	108.23	170.208	202.405	362.589	495.971	594.527	534.085	528.545	513.447	564.5	528.545
524	6.19	241.221	w/o MS2:Pentadecanoic acid	[M+Na-2H]-	241.217	C15H30O2	Long-chain fatty acids	WQEPLUUGTLDZJY-UHFFFAOYSA-N	412.229	229.223	211.531	291.535	431.102	366.795	163.93	152.309	355.716	62.4686	738.87	122.583	79.2906	61.8798	51.4963	75.2292	61.2055	182.276	205.207	160.128	167.783	150.863	160.128
526	0.393	242.902	Unknown	[M-H2O-H]-	null	null	null	null	0.364474	0.964766	1.2703	4.15636	7.77261	10.3455	13.9776	14.4305	22.74	20.9809	54.4411	44.2733	46.9155	42.9726	140.234	281.426	331.273	454.7	417.461	299.831	308.593	310.922	299.831
527	0.464	243.066	w/o MS2:Piceatannol	[M-H]-	243.066	C14H12O4	Stilbenes	CDRPUGZCRXZLFL-UHFFFAOYSA-N	1.64483	2.80003	3.42999	10.1926	18.614	16.5889	29.5371	22.9077	56.5156	5.06512	6.66707	7.48214	6.5384	107.851	110.838	300.756	156.548	355.481	318.745	278.994	280.6	286.092	278.994
528	0.352	243.893	Unknown	[M+FA-H]-	null	null	null	null	4.84451	5.18917	5.11204	179.047	224.608	277.651	340.793	375.975	511.415	522.469	809.154	673.105	674.322	744.69	853.217	1203.41	1221.18	1562.71	1171.67	1099.18	1152.62	1053.79	1099.18
532	0.399	244.933	Unknown	[M+K-2H]-	null	null	null	null	1243.34	848.139	1005.45	1836.87	1806.08	1832.67	2011.73	1737.61	1912	1755.27	2050.39	19972.9	2803.54	2009.24	1659.19	1694.24	1408.73	1773.57	1575.22	1524.96	1521.09	1509.69	1524.96
539	4.659	249.185	w/o MS2:2-[(2S,4aR,8aS)-2-hydroxy-4a-methyl-8-methylidene-3,4,5,6,7,8a-hexahydro-1H-naphthalen-2-yl]prop-2-enoic acid	[M-H]-	249.188	C15H22O3	Eudesmane, isoeudesmane or cycloeudesmane sesquiterpenoids	WQMBCGHXXVLQTE-CFVMTHIKSA-N	5434.18	3518.76	4199.09	1013.42	691.263	1009.62	1056.89	1148.31	1195.57	700.634	808.104	538.649	441.282	556.993	831.45	1990.05	280.949	252.002	278.338	1041.49	613.478	1101.37	1041.49
541	0.315	250.902	Unknown	[M+Na-2H]-	null	null	null	null	4.50526	10.0799	16.7641	104.472	129.512	174.513	218.632	238.273	319.355	315.384	554.691	340.967	298.271	323.47	437.942	573.349	655.835	826.024	625.911	577.968	547.504	611.814	577.968
542	8.776	251.051	Unknown	[M-H]-	null	null	null	null	1.80874	3.57438	11.6228	67.1937	78.0088	152.151	188.195	104.362	132.571	8.7096	184.981	204.418	153.345	232.985	1021.47	567.334	869.154	761.196	589.038	246.266	232.959	262.049	246.266
543	3.67	251.096	w/o MS2:(2R)-7-hydroxy-8-(2-hydroxyethyl)-5-methoxy-2-methyl-2,3-dihydrochromen-4-one	[M-H]-	251.093	C13H16O5	Chromones	MFMBOHMTFYYVAI-SSDOTTSWSA-N	1146.27	1399.97	1267.99	238.531	171.163	178.019	195.933	169.207	182.795	161.479	222.71	142.039	114.618	135.835	144.384	216.555	34.3797	32.6998	29.5645	140.239	73.3228	147.263	140.239
544	0.877	252.007	Unknown	[M+Cl]-	null	null	null	null	146.632	156.522	188.83	812.476	747.991	811.719	824.435	774.581	821.113	770.169	851.217	648.579	1718.79	954.55	683.142	762.14	752.428	852.166	711.264	658.162	654.813	653.181	658.162
546	8.821	252.013	Unknown	[M+Br]-	null	null	null	null	5.28172	5.35478	8.84311	4.88332	7.26279	9.96005	11.1264	15.4138	20.2353	24.218	40.7797	49.0306	71.6857	129.054	270.864	845.695	12142.7	902.954	856.07	893.586	1171.17	846.461	893.586
547	6.439	252.099	w/o MS2:N-[1-(4-methoxy-6-oxopyran-2-yl)-2-methylbutyl]acetamide	[M-H]-	252.095	C13H19NO4	Pyranones and derivatives	LFXMHSJWYXKODM-UHFFFAOYSA-N	2033.89	2013.36	3296.57	326.493	197.376	219.951	287.081	311.238	357.127	345.273	418.464	197.584	160.177	851.074	290.331	241.553	304.799	329.5	227.667	312.024	317.375	289.759	312.024
550	8.827	254.008	w/o MS2:Sulfathiazole; LC-ESI-ITFT; MS2; CE	[M-H]-	254.006	C9H9N3O2S2	Aminobenzenesulfonamides	JNMRHUJNCSQMMB-UHFFFAOYSA-N	1.61466	2.51099	3.36812	2.10478	2.49242	3.13112	3.92913	4.62679	6.82219	0.856684	13.5254	15.5844	27.2403	39.1554	88.883	253.615	1718.5	347.791	30011.5	305.287	369.056	315.685	305.287
551	0.338	254.864	Unknown	[M-H]-	null	null	null	null	9.87041	8.93815	6.33494	27.6218	20.8871	29.9402	42.0709	48.4627	60.3927	118.494	175.237	114.799	113.483	335.593	311.975	510.792	975.04	1098.13	478.582	704.716	714.616	729.067	704.716
552	0.307	254.895	Unknown	[M-H]-	null	null	null	null	223.866	215.617	105.31	301.288	80.8566	108.546	91.8827	70.468	93.2418	582.849	9794.17	803.221	237.192	349.756	100.443	64.5368	68.0907	451.641	389.84	489.167	465.071	508.299	489.167
555	6.604	255.231	w/o MS2:ISOPALMITIC ACID	[M-H]-	255.233	C16H32O2	Long-chain fatty acids	ZONJATNKKGGVSU-UHFFFAOYSA-N	100.021	115.591	140.092	19.9555	21.6761	31.364	40.2282	39.2988	58.1009	85.8542	155.787	115.149	142.894	213.618	281.643	556.329	852.152	996.566	809.334	840.482	865.685	861.029	840.482
556	6.432	255.233	w/o MS2:Palmitic Acid	[M-H2O-H]-	255.233	C16H32O2		IPCSVZSSVZVIGE-UHFFFAOYSA-N	31287.1	29345.7	30127.5	4436.52	3850.66	4347.96	4620.73	3555.97	4394.79	4975.06	6167.23	3885.12	3284.21	2594.54	2373.32	13296.7	2815.55	2680.28	2192.99	4295.2	3724.2	4103.62	4295.2
557	6.189	255.236	w/o MS2:Palmitic Acid	[M+Cl]-	255.233	C16H32O2	Long-chain fatty acids	IPCSVZSSVZVIGE-UHFFFAOYSA-N	2703.9	2724.6	2749.5	610.269	787.298	693.499	486.086	442.271	759.828	400.644	439.305	260.682	251.523	2878.22	383.892	349.597	316.519	451.413	482.231	494.356	483.194	489.808	494.356
559	0.338	256.017	Unknown	[M-H]-	null	null	null	null	0.268279	0.166287	0.133752	22.055	20.9723	28.3295	34.8594	45.1348	61.7133	158.144	317.274	308.224	378.066	168.607	206.513	364.232	488.181	638.358	461.554	558.793	547.735	586.227	558.793
560	0.33	256.873	Unknown	[M+K-2H]-	null	null	null	null	0.364761	0.0754638	0.350545	5.06938	3.12824	5.20379	8.21768	8.14176	9.34522	26.331	0.00139748	16.6413	23.137	102.355	67.0559	207.695	527.682	712.864	104.985	320.077	335.062	348.228	320.077
563	0.338	260.866	Unknown	[M+Na-2H]-	null	null	null	null	925.943	92.5943	2789.38	8877.6	8789.54	9183.55	9363.52	8907.35	9529.22	41994.6	22316	12673.5	10018.1	8554.36	7876.63	8928.2	8279.76	9446.68	8456.75	8478.81	8542.24	8375.01	8478.81
567	0.4	260.911	Unknown	[M-H]-	null	null	null	null	27.8491	94.3924	26.0346	60.223	118.65	148.779	170.076	170.655	250.951	223.635	408.529	322.542	287.897	174.997	469.313	567.938	430.116	551.871	560.621	446.444	427.286	468.201	446.444
569	0.337	261.077	w/o MS2:violaceol i	[M-H2O-H]-	261.077	C14H14O5	Diphenylethers	YRZXKRQRZJMBFT-UHFFFAOYSA-N	0.384858	0.165304	0.388079	359.611	867.119	694.554	1285.15	928.316	2348.96	87.8416	110.329	141.005	165.983	2205.26	2860.56	5632.05	2163.05	4205.94	5143.28	3015.81	2990.05	3065.87	3015.81
570	0.464	261.077	w/o MS2:violaceol i	[M-C6H10O4-H]-	261.077	C14H14O5	Diphenylethers	YRZXKRQRZJMBFT-UHFFFAOYSA-N	24.6066	48.4737	64.4395	1514.52	2541.38	1940.46	3613.4	2171.95	5352.5	210.054	298.832	205.164	205.063	3449.22	3109.27	7755.79	3041.56	6488	6489.73	5599.24	5581.5	5635.59	5599.24
571	4.371	261.15	w/o MS2:ARTEMISIN	[M+Cl]-	261.149	C15H18O4	Eudesmanolides, secoeudesmanolides, and derivatives	LUHMMHZLDLBAKX-DBIGVJDZSA-N	1547.37	1378.56	1290.75	210.863	216.345	223.608	209.889	221.269	266.09	212.815	313.785	169.647	144.422	172.993	165.178	214.077	63.7911	48.2984	48.4625	181.074	106.817	165.035	181.074
572	6.492	261.188	w/o MS2:3-methoxy-2-(3-methylbut-2-enyl)-5-pentylphenol	[M-H]-	261.186	C17H26O2	Methoxyphenols	FCNLMUQPSJEBQE-UHFFFAOYSA-N	0.0863069	0.229069	0.167207	2.42348	5.25542	5.89756	1.0309	1.78788	6.27549	0.431246	0.103288	0.275055	0.938929	2.93948	6.19142	15.7522	58.2018	116.282	133.249	69.1045	76.6678	70.6925	69.1045
573	6.192	261.226	Unknown	[M-H]-	null	null	null	null	0.184833	0.0377654	0.0452773	24.607	53.0976	49.8749	16.0195	23.1232	110.275	1.25749	1.87301	4.3368	5.2465	19.5462	20.4731	27.0053	82.3579	1473.42	2073.36	585.936	656.754	571.431	585.936
574	0.361	261.904	Unknown	[M-H]-	null	null	null	null	0.276922	1.37283	1.491	49.3208	57.563	71.5935	90.7689	103.696	140.877	169.746	266.325	241.832	280.957	393.65	468.354	759.356	865.29	1101.78	840.932	807.788	806.517	828.259	807.788
575	6.458	262.04	Unknown	[M-H]-	null	null	null	null	8.34705	8.95914	13.8526	8.04114	10.5109	11.9905	17.6586	21.4255	29.2891	34.0967	51.4233	74.0296	105.095	184.99	337.276	769.082	1383.04	2398.86	1713.12	571.275	625.836	577.819	571.275
577	6.213	262.04	Unknown	[M-H]-	null	null	null	null	4.04347	5.72981	9.1123	7.14656	9.27361	10.8835	13.8753	18.1638	25.2111	27.3377	44.2496	51.8558	86.1104	158.195	300.22	630.78	1205.87	2262.42	2094.55	622.414	733.205	605.18	622.414
578	0.873	262.04	Unknown	[M+FA-H]-	null	null	null	null	6.11565	9.13538	9.97235	41.4115	47.0247	58.3524	73.361	90.0073	113.124	136.679	206.858	203.393	224.898	328.88	404.589	620.672	656.729	857.304	758.708	697.341	682.094	684.116	684.107
579	8.832	262.041	Unknown	[M+FA-H]-	null	null	null	null	18.0605	19.6105	31.8931	20.2557	27.6809	34.8245	45.3753	56.4989	77.772	99.8826	156.686	184.575	271.815	488.88	1002.25	2935.98	14728.5	3508.33	50567.3	3333.59	4174.07	3273.93	3333.59
580	0.338	262.863	Unknown	[M-H]-	null	null	null	null	344.309	414.086	446.3	1185.94	1152.65	1286.55	1283.35	1189.49	1319.38	1161.48	1306.12	4093.76	2053.86	1464.18	1187.47	1369.69	1233.35	1413.61	1160.66	1103.29	1112.9	1085.71	1103.29
581	0.315	262.929	Unknown	[M+TFA-H]-	null	null	null	null	40.2459	93.6623	61.3923	6408.77	5248.9	5961.99	5871.85	5400.79	6004.12	6477	7690.18	4897.39	4224.25	10374.5	4306.44	4610.82	5095.56	5260.48	4407.99	5555.82	5174.65	5794.62	5555.82
583	0.315	264.933	Unknown	[M+Cl]-	null	null	null	null	11.1775	14.9797	12.2078	3898.55	3240.17	3613.92	3751.49	3325.19	3646.62	3943.63	4713.26	2999.93	8748.17	3827.46	2338.56	2777.29	3248.14	3448.23	2767.24	3335.32	3146.33	3467.7	3335.32
584	8.51	265.145	w/o MS2:(1S,8R,9R)-8-hydroxy-4-(propan-2-ylidene)-10-oxatricyclo[7.2.1.01,5]dodecane-8-carboxylic acid	[M-H]-	265.145	C15H22O4	Alpha hydroxy acids and derivatives	IOYVXXQKVQKQIG-ZJPTYJIISA-N	18498.8	20957.3	25110.5	3349.7	2649.68	3255.75	3053.53	2791.86	2746.69	20221.4	3795.82	2426.91	2063.87	2405.25	18265	3273.23	2629.95	2521.16	2147.1	2618	2429.68	2630.09	2618
585	7.979	265.146	w/o MS2:(1S,8R,9R)-8-hydroxy-4-(propan-2-ylidene)-10-oxatricyclo[7.2.1.01,5]dodecane-8-carboxylic acid	[M-H]-	265.145	C15H22O4	Alpha hydroxy acids and derivatives	IOYVXXQKVQKQIG-ZJPTYJIISA-N	43774.7	54896	54185.6	8037.5	6495.66	7388.72	7678.48	6770.16	6692.72	1663.46	9440.08	5884.35	5074.5	5305.9	9547.93	7070.97	6098.61	7016.8	5509.18	6369.64	5919.3	6603.79	6369.64
586	8.706	265.146	w/o MS2:zinniol	[M-H]-	265.145	C15H22O4	Benzyl alcohols	DUMQPTRUYCCSEZ-UHFFFAOYSA-N	14587.9	19001.2	24424.6	4225.59	4250.44	5786.37	7266.32	7857.11	10305.7	12448	19435.6	15333.6	16246.5	22540.9	25778.2	35463.9	44216.9	52036.5	43154.2	40752	41108	40935.6	40752
587	7.87	265.146	w/o MS2:(1S,8R,9R)-8-hydroxy-4-(propan-2-ylidene)-10-oxatricyclo[7.2.1.01,5]dodecane-8-carboxylic acid	[M-H]-	265.145	C15H22O4	Alpha hydroxy acids and derivatives	IOYVXXQKVQKQIG-ZJPTYJIISA-N	9268.37	47817.1	51922.5	7000.71	5885.26	6690.16	6701.88	6105.27	1347.88	7506.8	8394.42	5368.33	4494.99	4800.7	4698.13	5682.92	1417.54	6872.1	5403.28	5597.24	2375.12	7609.59	5597.24
588	8.079	265.146	w/o MS2:zinniol	[M-H]-	265.145	C15H22O4	Benzyl alcohols	DUMQPTRUYCCSEZ-UHFFFAOYSA-N	48722.7	9366.33	11502.3	1557.72	1296.93	1535.2	1510.27	1345.54	7194.61	11194.7	1955.75	1263.92	19940.6	980.792	597.141	647.276	3469.72	847.529	829.448	6460.37	8073.31	2923.9	6460.37
589	5.745	265.147	w/o MS2:(1S,8R,9R)-8-hydroxy-4-(propan-2-ylidene)-10-oxatricyclo[7.2.1.01,5]dodecane-8-carboxylic acid	[M-H]-	265.145	C15H22O4	Alpha hydroxy acids and derivatives	IOYVXXQKVQKQIG-ZJPTYJIISA-N	7968.08	7310.17	8182.42	1077.79	1219.5	1365.13	1498.29	1165	1421.1	1356.91	1685.57	1116.98	928.804	1001.58	964.64	1160.4	666.9	760.133	634.839	1111.56	906.508	1144.1	1111.56
590	7.636	265.147	w/o MS2:(1S,8R,9R)-8-hydroxy-4-(propan-2-ylidene)-10-oxatricyclo[7.2.1.01,5]dodecane-8-carboxylic acid	[M-H]-	265.145	C15H22O4	Alpha hydroxy acids and derivatives	IOYVXXQKVQKQIG-ZJPTYJIISA-N	38610.6	42223.4	42702.4	6498.91	5194.67	6011.67	6182.26	5487.11	5973.05	6015.71	7359.79	4673.53	4018.46	12130.5	5044.51	4643.44	4598.49	5001.73	3779.96	5395.07	4989.81	5641.38	5395.07
591	6.214	265.147	w/o MS2:Dodecyl sulfate; PlaSMA ID-444	[M-H]-	265.147	C12H26O4S	Sulfate containing metabolites	MOTZDAYCYVMXPC-UHFFFAOYSA-N	9844.88	11640.8	12887.6	1841.69	1493.68	1694.43	1670.35	1462.89	1701.78	1537.55	1994.57	1292.94	1003.14	1195.47	1155.23	1721.39	972.559	934.287	780.548	1280.72	1100.54	1280.27	1280.72
592	5.383	265.148	w/o MS2:zinniol	[M+FA-H]-	265.145	C15H22O4	Benzyl alcohols	DUMQPTRUYCCSEZ-UHFFFAOYSA-N	21382.9	14694.6	17707.9	2210.83	2946.63	3298.8	3189.87	2553.65	3268.38	3543.37	3927.57	2623.37	2215.7	2074.71	1891.1	17598.7	588.413	511.281	414.536	3054.98	1576.88	3042.34	3054.98
593	5.259	265.148	(1S,8R,9R)-8-hydroxy-4-(propan-2-ylidene)-10-oxatricyclo[7.2.1.01,5]dodecane-8-carboxylic acid	[M-H]-	265.145	C15H22O4	Alpha hydroxy acids and derivatives	IOYVXXQKVQKQIG-ZJPTYJIISA-N	31420.2	30672.9	32540.3	5341.58	4994.61	7681.8	6931.29	5774.18	6714.61	6672.56	7420.29	5899.77	4382.63	4805.57	4196.8	5391.16	572.943	571.207	467.557	6047.83	1929.62	5938.11	6047.83
594	8.794	265.148	Dodecyl sulfate; PlaSMA ID-444	[M-H]-	265.147	C12H26O4S	Sulfate containing metabolites	MOTZDAYCYVMXPC-UHFFFAOYSA-N	335750	345135	350922	49244.1	39753.6	45498.8	46075.3	41437.2	296647	121188	98056	48509.8	35347.6	33219.5	30587.8	36176.5	42201.2	44689.7	37084.2	45284.8	45290.5	45076.9	45284.8
595	6.925	265.152	w/o MS2:Dodecyl sulfate	[M-H]-	265.148	C12H26O4S	Sulfuric acid monoesters	MOTZDAYCYVMXPC-UHFFFAOYSA-N	17515.7	18444.1	19123.6	2621.75	2380.75	2908.22	2995.62	2462.99	2718.34	2570.36	3459.67	2204.38	1841.44	9171.65	3443.81	2880.71	2781.65	2801.4	2171.44	2454.64	2404.66	2449.02	2454.64
596	7.279	265.152	w/o MS2:Dodecyl sulfate	[M-H]-	265.148	C12H26O4S	Sulfuric acid monoesters	MOTZDAYCYVMXPC-UHFFFAOYSA-N	27055.6	27719.1	28587.2	4396.31	3611.8	4070.32	4187.33	3832.29	4170.82	3920.66	4988.27	3289.07	2765.57	3148.56	3116.99	7852.08	4351.68	3707.2	3082.17	3555.33	3322.73	3506.55	3555.33
597	6.572	265.152	w/o MS2:Dodecyl sulfate	[M-H]-	265.148	C12H26O4S	Sulfuric acid monoesters	MOTZDAYCYVMXPC-UHFFFAOYSA-N	13558.6	16018.5	15565	2282.74	1856.89	2243.55	2265.45	1961.95	2094.51	2051.64	2631.21	1666.46	1474.57	1517	1563.56	3175.44	1841.88	1691.04	1389.19	1725.5	1515.84	1771.07	1725.5
598	8.351	265.153	w/o MS2:Dodecyl sulfate	[M-H]-	265.148	C12H26O4S	Sulfuric acid monoesters	MOTZDAYCYVMXPC-UHFFFAOYSA-N	70852.7	80255.1	84513.3	11946.6	9897.87	11222.5	11371.3	10128.1	11156.2	3071.87	13998.1	8659.28	7354.99	22728.3	10038.3	9263.38	9272.59	9872.4	7903.85	9480.67	9095.48	9613.99	9480.67
599	8.936	265.153	w/o MS2:Dodecyl sulfate	[M-H]-	265.148	C12H26O4S	Sulfuric acid monoesters	MOTZDAYCYVMXPC-UHFFFAOYSA-N	1006.68	1236.39	1419.53	230.632	222.112	278.012	335.786	374.367	439.062	492.078	748.504	550.739	465.627	578.869	594.416	813.87	952.231	1032.52	883.548	941.893	995.869	890.876	941.893
602	0.355	266.898	Unknown	[M-H]-	null	null	null	null	0.255481	0.726904	2.04779	24.9544	31.6774	44.459	55.5989	66.1468	84.705	87.541	161.431	160.827	176.481	195.566	330.356	543.151	813.516	928.46	731.958	697.972	737.656	681.356	697.972
603	8.779	267.084	w/o MS2:3-hydroxybenzo(a)pyrene	[M-H]-	267.082	C20H12O	Benzopyrenes	SPUUWWRWIAEPDB-UHFFFAOYSA-N	0.602055	0.821428	0.794952	29.4295	32.8559	72.1417	86.8318	43.857	60.9283	36.4998	95.8116	124.405	118.026	203.757	1243.12	986.654	1987.3	2269.01	1607.08	677.292	670.594	732.618	677.292
605	0.313	267.983	Unknown	[M-H]-	null	null	null	null	0.911743	1.51451	5.2248	51.7904	48.458	63.4304	80.7044	80.9379	108.815	137.875	198.679	135.116	146.632	161.841	157.566	263.922	286.284	309.645	253.5	315.932	329.053	304.071	315.932
606	5.696	269.011	Unknown	[M-H2O-H]-	null	null	null	null	0.124939	0.123008	0.0988687	0.575278	0.048354	0.108092	0.603466	0.430692	0.466581	12.5474	19.0381	24.6388	35.4351	2.04693	4.2576	3.28337	23.6294	967.782	709.346	74.1542	79.083	76.8775	74.1542
607	5.8	269.213	w/o MS2:(Z)-3-Hydroxyhexadec-7-enoic acid (NMR)	[M-H]-	269.212	C16H30O3	Long-chain fatty acids	CBHANIXDPMXBGZ-KTKRTIGZNA-N	2733.04	2237.31	2327.91	305.874	408.665	388.598	420.72	338.977	398.126	472.497	533.879	336.285	279.109	233.48	242.116	644.628	238.027	270.568	244.089	411.713	349.356	413.823	411.713
608	0.307	270.947	Unknown	[2M+Hac-H]-	null	null	null	null	28.0378	15.6187	6.33846	557.002	389.58	423.925	451.939	393.819	454.214	486.43	572.294	335.989	1856.37	731.621	385.104	389.896	425.946	428.027	343.317	400.982	412.649	382.244	400.982
609	3.391	271.065	w/o MS2:Naringenin	[M-H]-	271.061	C15H12O5	Flavanones	FTVWIRXFELQLPI-UHFFFAOYSA-N	0.0068814	0.067194	0.0399476	0.230741	0.87955	2.32704	2.46995	7.76383	1.9384	0.0797548	0.277064	0.066669	0.284815	1.36665	106.899	35.5165	2048.48	276.783	355.279	173.199	230.38	179.992	173.199
611	0.315	272.964	Unknown	[M+TFA-H]-	null	null	null	null	12.1472	21.1507	8.12554	30934.1	25999.8	29397.7	30471.6	27271.2	29351.3	31220.3	36682.3	23888.7	20971	55350.3	23025	24424.7	26658.7	27353.2	22087.3	26011.3	24512.8	26863.7	26011.3
613	0.315	274.956	Unknown	[2M+Hac-H]-	null	null	null	null	31.4805	39.918	30.446	9384	7957.89	9055.61	9242.58	8245.74	8970.23	9325.1	10882.5	7243.51	6371.43	19487	7076.27	7235.18	7783.75	7889.46	6383.24	7921.66	7454.85	8166.98	7921.66
614	0.338	276.844	Unknown	[M+K-2H]-	null	null	null	null	2.08322	5.72414	6.72783	50.3277	95.6299	129.04	143.465	166.194	279.499	204.433	444.932	426.249	451.975	289.217	772.778	1165.56	1026.84	1295.43	1146.87	962.538	1020.76	921.227	962.538
617	4.913	277.18	w/o MS2:NP1EC (TENTATIVE)	[M-H]-	277.181	C17H26O3	Phenoxyacetic acid derivatives	NISAHDHKGPWBEM-UHFFFAOYSA-N	691.952	753.495	811.324	118.153	123.641	130.428	129.28	97.3255	95.9257	117.21	175.716	90.4764	102.144	73.806	75.2846	108.313	16.461	25.536	26.1728	166.396	108.366	167.245	166.396
618	5.941	277.221	y-Linolenic acid	[M-H]-	277.217	C18H30O2	Lineolic acids and derivatives	VZCCETWTMQHEPK-QNEBEIHSSA-N	4.85281	35.6425	0.485281	911.591	6352.54	4611.96	477.198	837.458	1198.26	100.592	60.9864	487.423	133.793	113.418	259.939	163.838	266.251	351.977	405.313	869.307	820.625	909.499	869.307
619	0.338	278.875	Unknown	[M+K-2H]-	null	null	null	null	3.7247	2.47283	9.07241	292.838	325.256	401.925	478.071	541.198	712.046	831.341	1146.31	1141.14	1311.57	1570	1740.09	2281.42	2382.35	2815.78	2540.77	2431.73	2544.25	2343.67	2431.73
623	0.397	279.025	Unknown	[M-H]-	null	null	null	null	20.5272	5322.15	583.336	5892.85	3663.9	3691.9	3262.29	2682.53	2512.68	1508.79	1959.8	1132.66	967.153	1121.1	1417.08	1724.82	1768.01	2007.16	2147.45	1505.02	1531.2	1477.74	1505.02
624	6.226	279.031	Unknown	[M-H]-	null	null	null	null	4.40866	7.44392	11.2197	6.23855	8.6282	10.5042	15.2257	19.6997	22.9783	22.3547	35.7498	58.902	106.516	195.799	423.784	832.617	1734.41	3582.45	3055.62	573.07	682.323	556.497	573.07
625	1.117	279.031	Unknown	[M-H]-	null	null	null	null	121.786	93.6397	79.3825	714.923	1011.2	871.286	960.908	951.003	932.081	827.787	786.768	894.622	941.085	984.105	1180.33	944.092	433.9	470.878	657.451	924.515	792.264	962.745	924.515
626	8.82	279.032	Unknown	[M+C2H3N+Na-2H]-	null	null	null	null	11.1542	11.6384	18.9496	13.5933	22.1233	25.6066	33.993	42.733	56.7083	73.235	115.436	145.729	241.313	383.913	868.181	2716.13	433810	2669.73	2873.24	3031.37	3954.1	2951.99	3031.37
627	6.476	279.032	Unknown	[M-H]-	null	null	null	null	9.03553	12.5906	20.3378	10.7219	15.5818	18.4088	22.4901	31.348	40.2966	41.8574	63.7277	97.0199	175.855	331.408	729.875	1455.02	2877.06	4737.83	3818.68	760.408	865.993	749.29	760.408
629	0.76	279.033	Unknown	[M+Na-2H]-	null	null	null	null	42.5809	82.3173	69.1789	3536.6	3867.52	4055.9	4267.28	3973.5	4058.31	3494.66	3674.4	15279.2	5156.77	4020.7	3300	3381.84	2720.52	3354.9	3542.84	3540.84	3408.25	3631.18	3540.84
630	6.801	279.111	w/o MS2:Unknown (carbon number 11); PlaSMA ID-494	[M-H]-	279.109	C11H20O8	Unknown		2809.55	2889.89	3935.58	320.33	274.227	300.41	300.119	286.733	319.35	374.58	343.501	213.647	241.367	279.814	1024.17	156.219	177.745	173.262	155.511	218.252	163.505	248.892	218.252
631	4.378	279.159	w/o MS2:2-(3-(8-hydroxyoctyl)phenoxy)acetic acid	[M-H]-	279.159	C16H24O4	Phenoxyacetic acid derivatives	VLZBAUBSGZIQDU-UHFFFAOYSA-N	1782.81	1367.07	1271.64	210.442	234.079	198.753	257.78	208.418	247.873	193.741	271.467	173.185	147.431	180.177	168.356	7338.86	75.6668	56.9688	50.9819	241.201	166.346	208.111	241.201
632	5.854	279.163	w/o MS2:(1R,2E,7R,10E,12S,13S,15R)-12,15-dihydroxy-7-methyl-8-oxabicyclo[11.3.0]hexadeca-2,10-dien-9-one	[M-C6H8O6-H]-	279.16	C16H24O4	Macrolides and analogues	KQNZDYYTLMIZCT-SWGFJCPHSA-N	1204.41	966.744	927.647	150.564	283.581	268.151	262.719	89.8139	271.136	240.684	290.534	170.046	59.2772	153.082	188.874	138.842	33.5569	26.1277	28.2376	207.972	150.606	207.374	207.972
633	8.812	279.164	w/o MS2:(1R,2E,7R,10E,12S,13S,15R)-12,15-dihydroxy-7-methyl-8-oxabicyclo[11.3.0]hexadeca-2,10-dien-9-one	[M+Cl]-	279.16	C16H24O4	Macrolides and analogues	KQNZDYYTLMIZCT-SWGFJCPHSA-N	4749.56	4920.1	5798.44	691.943	598.559	716.152	643.072	681.537	688.331	630.706	781.659	528.03	480.125	526.026	517.254	694.086	445.046	411.664	388.239	552.931	490.443	546.239	552.931
634	8.712	279.168	w/o MS2:(1R,2E,7R,10E,12S,13S,15R)-12,15-dihydroxy-7-methyl-8-oxabicyclo[11.3.0]hexadeca-2,10-dien-9-one	[M-H]-	279.169	C16H24O4	Macrolides and analogues	KQNZDYYTLMIZCT-SWGFJCPHSA-N	3246.26	4197.03	4364.17	590.396	535.841	658.174	643.551	576.33	582.218	630.706	769.833	461.233	414.427	509.27	453.07	679.407	433.138	442.921	370.148	459.797	414.68	455.241	459.797
635	6.19	279.237	w/o MS2:9Z,12Z-Linoleic acid (NMR)	[M+Hac-H]-	279.233	C18H32O2	Lineolic acids and derivatives	OYHQOLUKZRVURQ-HZJYTTRNSA-N	250.465	274.221	238.808	119.795	774.542	478.657	74.4249	107.045	185.5	52.6017	47.4431	48.8109	30.75	37.5812	32.6713	100.989	65.2671	122.414	103.072	98.7172	110.834	79.9062	98.7172
636	0.312	279.922	Unknown	[M+C2H3N+Na-2H]-	null	null	null	null	46.7754	16.9338	43.7557	873.632	686.005	759.415	808.954	754.312	734.093	913.183	922.732	600.123	545.402	662.414	934.925	683.559	686.701	722.429	557.605	706.236	653.118	730.301	706.236
637	0.312	280.918	Unknown	[M+Na-2H]-	null	null	null	null	1.25401	1.06643	1.9927	31.9031	32.3735	41.5624	57.1627	61.9156	85.5105	111.131	174.142	149.91	179.101	302.68	320.362	527.443	759.425	928.75	722.245	704.508	687.648	744.724	704.508
640	6.464	281.252	w/o MS2:Oleic acid	[M-H]-	281.249	C18H34O2	Long-chain fatty acids	ZQPPMHVWECSIRJ-KTKRTIGZSA-N	2565.93	2626.28	2595.04	347.53	484.068	450.129	368.717	343.686	435.528	472.868	515.085	1226.98	345.926	277.461	197.477	236.13	258.419	350.042	269.518	415.677	363.464	465.648	415.677
641	0.355	282.888	Unknown	[M-H]-	null	null	null	null	0.463043	1.01839	0.789855	21.4282	29.9387	41.2233	51.5447	59.157	81.6893	103.583	199.749	171.745	174.734	229.512	355.323	640.282	1054.15	1055.34	884.221	738.449	752.47	754.081	738.449
642	4.384	283.115	w/o MS2:Phenylethyl 2-Glucoside	[M-H2O-H]-	283.119	C14H20O6	O-glycosyl compounds	MLRIJUWUQTVDQE-RKQHYHRCSA-N	133.747	40.0892	40.3422	288.215	474.957	538.887	728.7	779.847	624.152	182.405	325.128	300.935	183.747	401.334	5419.23	449.19	491.812	359.817	272.61	666.259	634.965	687.145	666.259
643	8.777	283.116	w/o MS2:Phenylethyl 2-Glucoside	[M-H]-	283.119	C14H20O6	O-glycosyl compounds	MLRIJUWUQTVDQE-RKQHYHRCSA-N	1.54325	1.89802	1.87947	165.1	211.366	434.715	500.025	273.54	345.093	233.831	601.506	747.28	645.353	931.776	5455.26	3531.98	6075.09	7022.57	5187.13	4929.04	5451.78	4621.86	4929.04
644	4.057	283.155	w/o MS2:[5-hydroxy-3-(hydroxymethyl)-2-oxo-6-propan-2-ylcyclohex-3-en-1-yl] 3-methylbutanoate	[M-H]-	283.155	C15H24O5	Menthane monoterpenoids	LBZXZXIGWNHGTB-UHFFFAOYSA-N	6917.42	5376.75	5087.83	789.449	932.777	893.201	1042.12	838.556	1070.04	1131.46	1357.73	780.661	699.885	699.046	674.828	769.097	201.076	166.201	152.302	897.06	443.355	907.232	897.06
645	6.758	283.263	Stearic acid	[M-H]-	283.264	C18H36O2	Long-chain fatty acids	QIQXTHQIDYTFRH-UHFFFAOYSA-N	365.979	432.825	545.892	92.1111	87.0477	122.823	154.033	177.605	250.533	369.676	645.709	522.022	640.988	998.436	1451.41	2966.11	4767.97	6385.54	5242.83	4979.73	5571.99	4770.56	4979.73
646	6.542	283.263	w/o MS2:Stearic acid	[M-C6H8O6-H]-	283.264	C18H36O2	Long-chain fatty acids	QIQXTHQIDYTFRH-UHFFFAOYSA-N	7915.26	7146.4	7949.26	969.388	942.59	997.676	1116.7	873.672	951.434	1121.94	1319.89	729.159	650.311	647.229	6238.07	866.993	682.401	688.595	615.805	1221.75	1136.35	1214.58	1221.75
647	0.334	284.851	Unknown	[M+Na-2H]-	null	null	null	null	0.239071	0.412557	0.87014	8.64162	8.5005	12.63	14.6577	17.3289	26.5515	31.01	40.8319	50.2809	68.534	101.588	139.187	272.785	307.398	537.689	405.249	362.523	379.226	368.93	362.523
651	4.019	285.125	w/o MS2:Brazilin	[M-H]-	285.119	C16H14O5	1-benzopyrans	UWHUTZOCTZJUKC-JKSUJKDBSA-N	507.825	408.327	397.427	307.376	360.561	277.981	321.859	314.309	444.719	270.308	361.919	207.216	277.712	257.232	293.225	570.963	193.116	135.374	200.465	444.827	386.814	422.618	444.827
652	0.467	285.995	Unknown	[M-H2O-H]-	null	null	null	null	1.08852	1.8023	1.35525	7.89391	10.5108	24.1127	19.0934	32.2145	30.4191	3.87084	9.47237	9.22853	12.6987	92.2912	324.111	456.302	1442.07	1303.28	914.38	335.333	338.693	356.428	332.334
653	0.343	285.995	Unknown	[M-H]-	null	null	null	null	0.111131	0.13485	0.0744217	0.824201	1.97932	4.33398	3.32764	6.2564	5.69771	0.923938	1.53202	2.12198	2.73412	11.8342	70.2756	90.3278	322.976	351.801	397.378	170.174	170.198	199.567	170.174
656	4.717	287.221	w/o MS2:Unknown (carbon number 16); PlaSMA ID-528	[M+FA-H]-	287.222	C16H32O4	Unknown		1215.28	670.759	1140.02	157.733	137.287	124.301	160.713	132.775	162.841	177.353	230.541	152.266	112.058	107.37	83.6968	108.408	39.7116	35.2445	27.1479	252.529	151.287	227.299	252.529
657	4.656	287.223	w/o MS2:Unknown (carbon number 16); PlaSMA ID-528	[M-H]-	287.222	C16H32O4	Unknown		2202.47	1471.66	1641.26	181.719	145.054	172.171	170.856	149.327	187.233	202.113	273.008	148.395	102.512	86.7594	78.2392	71161.4	33.0935	31.0518	28.4776	203.481	117.206	198.248	203.481
658	4.74	288.085	w/o MS2:Atropine	[M+Na-2H]-	288.08	C17H23NO3	Tropane alkaloids	RKUNBYITZUJHSG-PJPHBNEVSA-N	1029.6	993.064	1111.19	137.844	120.711	132.126	157.292	123.851	132.786	175.051	168.45	102.122	91.3747	99.2092	82.8508	564.557	34.432	26.6156	25.909	213.993	115.846	223.8	213.993
659	0.309	288.941	Unknown	[2M+FA-H]-	null	null	null	null	144.8	53.1201	147.05	2630.38	3666.81	4054.01	4066.86	3506.19	4800.4	3314.89	5330.84	3354.77	5427.69	1768.92	2681.73	3150.07	3271.94	3430.49	3014.72	3520.94	3261.71	3733.91	3520.94
667	0.474	291.082	w/o MS2:methyl (1S,4S,8R,11S,14S)-11-ethyl-12-oxo-7,9,13-trioxatetracyclo[6.5.1.0?,??.0?,??]tetradeca-2,5-diene-5-carboxylate	[M-H]-	291.087	C15H16O6	Terpene lactones	LEYGRBGYJYVHJL-ZKQFBGJWSA-N	6.8961	14.059	42.272	573.26	244.486	165.84	228.677	187.369	254.986	6988.3	2574.78	1656.4	1289.44	377.043	113.218	135.773	83.1525	107.566	75.9525	527.226	417.252	559.004	527.226
668	0.457	292.032	Unknown	[M-H]-	null	null	null	null	9.49202	33.4262	24.732	15304.4	11313.5	12369.8	12288.2	11009.6	12286.6	13152.9	17013.8	10158.6	8641.51	8849.96	8077.57	10680.6	13536.8	14686.1	10837.3	12759.5	12563.8	12953.9	12759.5
669	0.333	292.923	Unknown	[3M-H]-	null	null	null	null	2.31775	0.171595	0.832685	6.09016	10.5235	13.6126	14.4007	19.8137	24.0863	23.0832	43.0833	60.3912	87.7923	86.5064	141.144	213.15	196.749	311.434	373.042	270.089	274.983	276.922	270.089
670	8.876	292.984	w/o MS2:62FTA; LC-ESI-QQ; MS2; CE10; [M-H-CO2-2HF]-	[M+Hac-H]-	292.983	C8H3F13O2	Medium-chain fatty acids	LRWIIEJPCFNNCZ-UHFFFAOYSA-N	201.906	204.334	374.654	47.7149	44.8653	65.6149	82.1423	93.6983	128.137	166.07	256.936	192.485	206.345	249.772	303.548	314.559	453.185	479.324	387.979	287.535	310.86	267.89	287.535
671	4.399	293.175	w/o MS2:[6]-Gingerol	[M-H]-	293.176	C17H26O4	Gingerols	NLDDIKRKFXEWBK-UHFFFAOYNA-N	51824.3	48137.5	56609.4	9067.15	6913.08	8226.04	8837.83	8678.98	9968.24	7953.7	9841.06	6472.9	5458.85	5310.19	7015.75	38354.7	2246.36	1734.93	1753.48	12690.8	7595.02	11946.1	12690.8
672	4.664	293.175	w/o MS2:[6]-Gingerol; LC-ESI-ITTOF; MS2; [M-H]-	[M+Na-2H]-	293.176	C17H26O4	Gingerols	NLDDIKRKFXEWBK-AWEZNQCLSA-N	97356.3	64458.8	71654.6	15811.4	10564.9	15232.3	15908.2	15863	19513.1	12304.8	14112.3	8275.73	6838.75	7189.36	9274.54	221040	3893.02	3265.11	3740.13	17089.7	10819.7	16088.3	17089.7
673	7.031	293.177	NCGC00017248-12!2,5-dihydroxy-3-undecylcyclohexa-2,5-diene-1,4-dione	[M-H]-	293.176	C17H26O4	P-benzoquinones	IRSFLDGTOHBADP-UHFFFAOYSA-N	28.2086	34.5251	36.47	5.44705	11.0862	15.8908	17.391	20.66	38.4891	38.6498	79.7374	136.927	90.4336	182.926	367.025	1456.37	2021.4	2836.94	2106.65	2217.45	3132.89	2295.51	2217.45
675	7.52	293.177	w/o MS2:[6]-Gingerol	[M-H]-	293.176	C17H26O4	Gingerols	NLDDIKRKFXEWBK-UHFFFAOYNA-N	6131.27	7056.12	7049.61	817.112	849.125	920.267	998.204	839.637	1014.2	895.507	1268.99	858.301	651.801	2383.03	967.532	798.484	772.374	915.896	654.761	806.36	779.722	807.595	806.36
682	6.466	293.979	Unknown	[M-H]-	null	null	null	null	1.41321	1.31998	2.03478	2.18782	3.26663	4.12684	4.98634	6.8018	8.31995	10.1639	14.6567	22.0709	36.0712	54.3755	116.329	278.649	702.298	2723.93	1669.84	335.749	373.166	363.221	335.749
683	6.222	293.98	Unknown	[M-H]-	null	null	null	null	1.46628	1.20124	2.58543	2.30736	3.57577	3.76687	5.28403	7.30843	8.37005	10.9268	18.3381	23.9993	39.0553	60.7461	114.203	241.668	424.204	770.35	782.423	338.856	383.373	347.379	338.856
684	0.315	294.896	Unknown	[M+Cl]-	null	null	null	null	2.13666	4.23188	4.70961	85.6219	104.941	145.348	187.284	195.17	307.465	289.286	518.309	410.373	382.385	393.06	609.644	943.539	1109.62	1295.49	998.68	852.971	816.144	900.257	852.971
685	0.754	295.006	Unknown	[M+K-2H]-	null	null	null	null	6.45887	25.1775	0.645887	431.011	557.026	530.559	531.422	541.521	526.57	465.397	436.845	556.597	571.799	680.449	1678.65	542.291	262.479	314.775	460.151	543.039	513.553	535.241	543.039
686	0.392	295.006	Unknown	[M-H]-	null	null	null	null	0.109995	0.65251	2.31212	8744.27	8836.22	10873.7	14147	14795.9	18134.5	26142.7	33678.1	26749.5	25845.7	33276	31705.7	40730.1	44946.5	51258.3	43806.2	45471.7	46168.6	45061.4	45471.7
687	0.524	295.006	Unknown	[M-H]-	null	null	null	null	32.3012	93.622	8.01156	3537.89	3622.98	3570.16	4036.19	3585.63	3537.69	4187.33	4171.15	3595.68	3196.38	17682.1	5484.15	4118.61	3469.77	3640.21	3393.94	3442.22	3371.53	3431.86	3442.22
688	0.391	295.059	Unknown	[M-H]-	null	null	null	null	0.0668031	0.626637	0.406507	12.9158	12.6003	16.6296	21.3254	22.9682	32.6325	47.0136	59.2432	66.295	74.9902	123.834	156.751	217.019	274.938	394.223	352.038	360.5	386.976	349.379	360.5
689	0.338	296.879	Unknown	[M+Hac-H]-	null	null	null	null	1.24354	2.18592	1.15265	49.3154	55.5796	75.1257	85.008	109.435	152.96	179.547	263.731	280.767	351.009	518.472	664.249	1093.07	1278.29	1665.84	1529.23	1486.37	1541.51	1487.31	1486.37
691	0.511	297.002	Unknown	[M+FA-H]-	null	null	null	null	6.02865	5.88321	3.82848	52.0176	55.5597	71.0706	84.0624	95.8061	121.756	145.117	213.422	209.201	220.299	282.56	321.688	374.549	419.403	502.046	452.93	474.892	458.084	497.865	474.892
692	0.392	297.004	Unknown	[M-H]-	null	null	null	null	0.562193	0.541177	0.671926	394.292	412.215	508.645	685.081	739.961	919.984	1468.81	2047.28	1818.91	1959.2	2865.33	3014.47	4298.76	5054.42	5887.44	4924.65	5153.54	5230.77	5171.24	5153.54
693	7.981	297.15	w/o MS2:ostruthin	[M-H]-	297.15	C19H22O3	Terpene lactones	INBMTJJPUABOQJ-VGOFMYFVSA-N	10872.6	13029.8	13839.1	1713.13	1632.39	1872.57	1970.57	1670.08	1775.5	2130.71	2314.33	1534.07	1279.73	1384.33	1313.61	2073.77	1253.12	1334.87	1059.17	1526.35	1285.98	1606.65	1526.35
694	8.81	297.152	w/o MS2:C10-LAS (TENTATIVE)	[M+TFA-H]-	297.153	C16H26O3S	NA	NANHIUZYPFDGJS-UHFFFAOYNA-N	101935	109455	112568	15503.9	12368.1	14272.5	14591.5	13314.5	14757.2	15432.3	18681.3	11909.8	9769.87	10535	10235.5	14351.1	9689.59	9016.04	7702.6	13473.7	12331	13009.7	13473.7
695	8.706	297.152	w/o MS2:C10-LAS (STANDARD MIX)	[M-H]-	297.153	C16H26O3S	NA	NANHIUZYPFDGJS-UHFFFAOYNA-N	47966.3	53385.4	59153.5	8326.13	7480.38	8240.23	8512.82	7521.08	7914.1	7807.9	9801.31	6216.37	5382.24	6318.26	6104.03	7116.86	5359.03	5343.92	4522.62	6416.77	5663.03	6526.61	6416.77
696	8.356	297.152	w/o MS2:aurapten	[M+Na-2H]-	297.15	C19H22O3	Terpene lactones	RSDDHGSKLOSQFK-RVDMUPIBSA-N	16754.4	18554.6	19467.1	2551.84	2207.36	2593.83	2669.97	2259.67	2527.29	1192.43	3146.58	1996.07	1642.08	1828.23	1783.47	2482.94	1472.37	1430.77	1189.38	1962.02	1673.95	1992.09	1962.02
697	7.281	297.152	w/o MS2:C10-LAS (STANDARD MIX)	[M+Na-2H]-	297.153	C16H26O3S	NA	NANHIUZYPFDGJS-UHFFFAOYNA-N	6213.94	4476.46	5245.85	568.624	839.007	970.669	965.79	786.894	920.106	969.568	1233.51	740.816	579.652	659.107	652.627	964.516	582.388	578.967	505.288	841.07	759.498	838.895	841.069
698	5.241	297.153	aurapten	[M-H]-	297.15	C19H22O3	Terpene lactones	RSDDHGSKLOSQFK-RVDMUPIBSA-N	6278.28	6249.01	7199.85	1310.43	1434.47	1577.32	1271.93	1085.46	1363.37	3379.51	1493.99	1044.58	850.189	773.195	922.18	921.423	170.904	182.903	134.756	2184.48	939.268	2048.2	2184.48
699	8.101	297.153	w/o MS2:C10-LAS (STANDARD MIX)	[M+Na-2H]-	297.153	C16H26O3S	NA	NANHIUZYPFDGJS-UHFFFAOYNA-N	12415.2	4279.58	5271.12	876.359	615.653	711.449	845.872	710.014	1911.96	2420.11	946.098	637.738	494.908	560.755	534.073	489.552	808.373	316.131	335.813	1471.43	1476.81	987.487	1471.43
700	5.385	297.153	aurapten	[M-H]-	297.15	C19H22O3	Terpene lactones	RSDDHGSKLOSQFK-RVDMUPIBSA-N	6270.69	6265.15	7448.43	1675.31	2472.45	2642.14	2265.23	1708.77	2440.24	7281.86	1950.27	1794.45	1311.27	826.293	1162.84	1688.62	520.137	796.791	447.628	3905.05	2733.8	3831.33	3905.05
701	7.639	297.157	w/o MS2:C10-LAS (STANDARD MIX)	[M-H]-	297.153	C16H26O3S	NA	NANHIUZYPFDGJS-UHFFFAOYNA-N	9840.39	8819.74	9295.09	1078.19	1360.3	1464.88	1528.35	1282.62	1479	1436.52	1890.28	1121.93	1053.54	1053.44	1000.97	1252.12	813.361	836.292	691.159	1248.07	1062.31	1293.53	1248.07
702	6.212	297.158	w/o MS2:C10-LAS (STANDARD MIX)	[M-H]-	297.153	C16H26O3S	NA	NANHIUZYPFDGJS-UHFFFAOYNA-N	3593.99	4133.07	4063.19	560.514	530.246	652.137	604.972	512.54	579.292	607.423	712.159	458.299	353.891	402.885	405.199	1046.97	364.181	301.226	244.994	459.746	377.042	448.805	459.746
703	6.923	297.158	w/o MS2:C10-LAS (STANDARD MIX)	[M-H]-	297.153	C16H26O3S	NA	NANHIUZYPFDGJS-UHFFFAOYNA-N	4193.66	2987.35	3070.94	356.831	589.684	654.937	696.226	422.865	528.559	642.723	886.882	477.001	432.151	412.157	375.213	718.805	321.431	361.371	287.938	545.488	487.959	530.531	545.488
704	6.575	297.158	w/o MS2:C10-LAS (STANDARD MIX)	[M-H]-	297.153	C16H26O3S	NA	NANHIUZYPFDGJS-UHFFFAOYNA-N	3951.83	4123.07	4156.25	426.379	589.703	670.764	718.402	536.27	614.196	663.203	769.736	478.855	423.148	407.912	401.955	963.197	378.796	371.483	311.582	526.66	462.031	511.203	526.66
705	6.219	297.241	w/o MS2:FA 18:1+1O; PlaSMA ID-584	[M+K-2H]-	297.242	C18H34O3	Oxidized fatty acids	WBHHMMIMDMUBKC-UHFFFAOYNA-N	12125.1	13066.5	13490.6	1788.41	1730.29	1905.66	1917.11	1640.99	1819.46	1761.33	2278.46	1423.42	1142.31	1284.83	1197.25	2590.37	1573.89	1540.45	1250.95	1468.06	1368.47	1432.69	1468.06
706	0.354	298.87	Unknown	[2M+Hac-H]-	null	null	null	null	50.9435	12.3542	23.107	204.937	309.999	330.814	321.53	325.745	409.1	327.545	599.565	353.547	316.141	138.039	225.217	599.934	393.152	382.665	334.119	386.108	305.097	429.723	386.108
707	4.913	299.16	w/o MS2:adrenosterone	[M+Na-2H]-	299.165	C19H24O3	Androgens and derivatives	RZRPTBIGEANTGU-IRIMSJTPSA-N	1044.68	1294.37	1322.88	197.505	190.409	231.224	172.81	164.321	194.914	167.01	290.313	127.667	86.8546	119.247	80.7542	2289.93	18.0765	32.5739	23.9063	178.793	101.586	171.029	178.793
708	0.354	299.862	Unknown	[M-H]-	null	null	null	null	0.448374	0.307012	0.160033	44.5696	45.5784	61.3729	80.2947	92.3189	122.652	184.635	267.718	239.932	255.729	419.123	515.493	911.199	1347.83	1601.67	1290.29	1259.83	1264.08	1309.1	1259.83
709	0.468	300.007	Unknown	[M+TFA-H]-	null	null	null	null	142.478	297.816	60.2777	707.33	607.875	649.668	659.315	610.471	628.499	1405.88	10594.6	3394.12	2174.71	757.196	532.099	743.68	901.113	1032.46	646.436	673.918	661.785	682.812	673.918
710	0.338	300.008	Unknown	[M-H]-	null	null	null	null	0.181502	0.395406	0.368066	17.4535	19.8493	23.3489	29.3267	36.2049	59.7763	143.395	288.575	298.927	402.921	176.127	256.144	488.026	790.261	1108.02	673.437	803.488	816.712	830.33	803.488
711	0.338	300.848	Unknown	[M-H]-	null	null	null	null	7.87538	41.7777	256.616	1629.27	1499.27	1519.91	1686.31	1576	1530.58	1494.71	1831.11	1211.39	1048.59	8263.38	2128.27	1528.38	1364.79	1597.83	1372.3	1331.83	1334.36	1290.65	1331.83
714	0.353	301.872	Unknown	[M-H]-	null	null	null	null	19.526	23.8023	43.4087	360.527	233.017	394.356	373.145	431.616	295.931	8.61592	14.033	4.51662	23.5064	503.048	193.316	18314.4	271.272	0.278943	6.90282	18.4793	0.23973	35.7366	18.4793
715	0.338	302.842	Unknown	[M-H]-	null	null	null	null	2.07008	2.22734	6.71464	32.8244	39.9042	52.5873	12.9298	74.6976	107.396	110.881	225.433	210.128	152.153	379.886	226.514	209.768	409.262	1094.19	770.943	596.006	632.427	576.143	596.006
716	0.313	304.918	Unknown	[M+TFA-H]-	null	null	null	null	102.129	68.544	7.43836	377.554	659.485	773.322	766.54	556.12	984.584	503.928	975.154	613.075	450.202	230.806	508.533	1096.83	659.16	651.548	553.545	551.056	516.432	546.262	551.056
717	0.759	306.022	Unknown	[M-H]-	null	null	null	null	25.4906	4.34199	11.1905	1449.13	1317.57	26019.5	5389.94	3130.55	2536.44	2168.85	2133.41	1433.8	1159.05	1123.89	1093.84	1295.65	1407.16	1462.91	1278.07	1216.83	1183.32	1248.17	1216.83
719	6.101	306.213	w/o MS2:Unknown (carbon number 18); PlaSMA ID-614	[M-H]-	306.206	C18H29NO3	Unknown		27.7302	9.98714	26.8052	1479.67	3489.7	3837.86	4216.59	15408.1	4433.38	3474.66	616.713	627.164	405.943	925.485	7974.05	4381.01	22708.8	4263.72	3897.46	3303.21	3529	3539.36	3538.82
722	4.386	309.169	w/o MS2:C12-AE1S (TENTATIVE)	[M+K-2H]-	309.174	C14H30O5S	Sulfuric acid monoesters	QTDIEDOANJISNP-UHFFFAOYSA-N	1585.62	1015.1	1274.85	174.629	176.469	215.243	209.022	224.453	258.083	233.127	271.741	162.558	152.183	142.434	153.649	274.78	40.6479	57.2211	61.9858	307.142	208.215	313.576	307.142
723	4.31	309.17	w/o MS2:C12-AE1S (TENTATIVE)	[M+Na-2H]-	309.174	C14H30O5S	Sulfuric acid monoesters	QTDIEDOANJISNP-UHFFFAOYSA-N	1062.88	835.661	933.441	250.964	185.497	226.878	252.885	218.523	274.836	136.907	168.232	91.9412	95.5453	75.9646	189.712	244.593	62.9219	53.8192	55.7252	237.948	173.526	234.714	237.948
724	4.483	309.17	w/o MS2:C12-AE1S (TENTATIVE)	[M-H]-	309.174	C14H30O5S	Sulfuric acid monoesters	QTDIEDOANJISNP-UHFFFAOYSA-N	774.903	633.553	635.353	144.042	250.355	116.879	263.232	282.794	131.945	113.955	124.982	73.5685	76.3663	226.927	209.149	137.522	70.7693	67.8957	83.1738	249.683	127.853	356.561	249.683
725	8.705	309.17	w/o MS2:C12-AE1S (TENTATIVE)	[M-H]-	309.174	C14H30O5S	Sulfuric acid monoesters	QTDIEDOANJISNP-UHFFFAOYSA-N	17284.7	20344.6	22297.7	3236.42	2708.62	3089.05	3204.19	2977.46	3069.72	2650.57	3437.59	2217.21	1929.06	2406.51	2346.07	3130.13	2290.9	2256.5	1938.56	2059.67	1831.65	2106.98	2059.67
726	8.816	309.172	w/o MS2:C12-AE1S (TENTATIVE)	[M+K-2H]-	309.174	C14H30O5S	Sulfuric acid monoesters	QTDIEDOANJISNP-UHFFFAOYSA-N	37694.7	44081.2	46630.7	5862	4910.48	5804.9	5853.09	5504.6	5763.77	5176.02	6559.09	4294.2	3656.79	4387.47	41071.5	6001.21	4752.17	4634.31	3918.74	4335.45	4174.47	4170.47	4335.45
727	7.639	309.172	w/o MS2:C12-AE1S (TENTATIVE)	[M-H]-	309.174	C14H30O5S	Sulfuric acid monoesters	QTDIEDOANJISNP-UHFFFAOYSA-N	4315.18	4760.58	5115.79	589.835	574.5	669.215	771.084	677.56	696.365	217.626	796.937	520.476	422.739	479.96	506.888	739.52	388.784	433.564	333.605	530.78	444.001	552.039	530.78
728	8.009	309.173	w/o MS2:C12-AE1S (TENTATIVE)	[M-H]-	309.174	C14H30O5S	Sulfuric acid monoesters	QTDIEDOANJISNP-UHFFFAOYSA-N	4902.54	5754.09	6304.83	840.343	673.455	809.676	832.311	736.951	757.592	860.68	943.982	605.064	510.247	553.438	569.042	1603.73	544.373	564.986	428.586	590.804	492.842	601.924	590.804
729	5.817	309.174	w/o MS2:C12-AE1S (TENTATIVE)	[M-C6H10O4-H]-	309.174	C14H30O5S	Sulfuric acid monoesters	QTDIEDOANJISNP-UHFFFAOYSA-N	13984.7	9131.77	10177.2	1737.39	2918.09	3660.41	3596.86	2401.16	2718.45	3774.66	4936.91	3689.9	1873.85	1473.83	1594.6	2574.83	394.736	734.106	552.898	3395.2	1710.06	3357.92	3395.2
730	8.36	309.179	w/o MS2:C12-AE1S (TENTATIVE)	[M-H]-	309.174	C14H30O5S	Sulfuric acid monoesters	QTDIEDOANJISNP-UHFFFAOYSA-N	6606.73	8267.44	8376.35	1201.36	964.86	1193.39	1192.82	1006.47	1102.63	430.45	1287.28	906.782	678.345	812.241	781.084	1087.47	734.266	767.134	631.7	769.594	690.58	782.755	769.594
731	0.314	310.877	Unknown	[M-H]-	null	null	null	null	141.089	151.935	14.1089	163.155	248.817	254.233	277.034	244.705	373.11	118.401	311.446	234.077	168.537	119.446	199.844	274.22	701.039	205.453	78.9539	198.394	109.413	174.141	198.394
732	7.998	311.166	w/o MS2:Triptophenolide	[M+FA-H]-	311.165	C20H24O3	Oxosteroids	KPXIBWGPZSPABK-FXAWDEMLSA-N	28717.9	34254.8	36267.8	3377.52	4239.71	4739.8	5134.26	4373.47	4651.3	5571.09	5249.31	3550.21	2884.22	3625.01	3648.83	7898.68	3255.98	3689.33	3007.35	3350.74	2808.71	3466.24	3350.74
733	8.706	311.167	w/o MS2:C11-LAS (STANDARD MIX)	[M+FA-H]-	311.169	C17H28O3S	NA	FERBTPHUEYEGDN-UHFFFAOYNA-N	87336.5	113441	128530	12770.4	13764.5	15826.3	16648.5	14943.3	16556.8	12921	16536.6	10851.2	9360.21	13413.6	12746.2	19676.3	12323.2	12210.3	10213.4	9875.48	8592.06	10058.5	9875.48
734	9.299	311.167	w/o MS2:C11-LAS (STANDARD MIX)	[M-H]-	311.169	C17H28O3S	NA	FERBTPHUEYEGDN-UHFFFAOYNA-N	1045.46	1361.92	1664.61	173.232	264.153	318.076	389.071	452.368	596.945	677.561	1049.49	763.98	777.146	981.762	923.53	1292.49	1597.59	1726.56	1487.6	1234.03	1213.96	1262.87	1234.03
735	6.096	311.167	w/o MS2:C11-LAS (SAMPLE)	[M+FA-H]-	311.169	C17H28O3S	NA	FERBTPHUEYEGDN-UHFFFAOYNA-N	14462.2	9882.49	12826.4	2205.75	3725.52	3833.99	3334.19	2531.49	3836.64	13263.5	4085.61	2526.84	2279.02	1198.32	1575.61	1600.63	1004.4	1410.42	825.886	5590.3	4431.78	5555.51	5590.3
736	6.923	311.167	w/o MS2:C11-LAS (STANDARD MIX)	[M-H]-	311.169	C17H28O3S	NA	FERBTPHUEYEGDN-UHFFFAOYNA-N	12149.8	8247.05	9932.04	1145.84	1909.72	1926.76	1767.12	1257.05	1561.79	2240.46	2350.61	1358.18	1253.41	1081.67	1090.48	3579.79	1596.88	1655.35	1266.59	1915.85	1810.99	1855.44	1915.85
737	8.35	311.168	w/o MS2:C11-LAS (STANDARD MIX)	[M+FA-H]-	311.169	C17H28O3S	NA	FERBTPHUEYEGDN-UHFFFAOYNA-N	37952.1	43199.8	50383.7	4701.12	5513.8	6441.92	6727	5805.23	6643	2303.22	7000.07	4526.53	3653.07	4925.65	4793.93	8393.61	4322.98	4226.88	3687.28	4110.99	3477.49	4208.1	4110.99
738	6.001	311.168	Triptophenolide	[M-H]-	311.165	C20H24O3	Oxosteroids	KPXIBWGPZSPABK-FXAWDEMLSA-N	70.9257	79.3463	107.329	26.548	62.5148	72.3691	78.9491	76.4752	148.537	795.285	241.714	305.138	297.423	325.255	773.216	1191.51	2754.32	6559.43	2902.46	4011.19	4448.1	3946.82	4011.19
739	8.939	311.168	w/o MS2:C11-LAS (STANDARD MIX)	[M+Cl]-	311.169	C17H28O3S	NA	FERBTPHUEYEGDN-UHFFFAOYNA-N	31132.1	41328.8	44105.4	5230.76	4037.65	4648.98	4803.21	4418.67	4984.41	4018.09	5245.77	3400.87	2854.65	3760.63	3633.73	11344.7	4982.4	4327.47	3647.22	3253.93	2811.24	3311.56	3253.93
740	8.813	311.168	w/o MS2:Triptophenolide	[M-H]-	311.165	C20H24O3	Oxosteroids	KPXIBWGPZSPABK-FXAWDEMLSA-N	151160	206924	239527	24642.2	19722.7	23271.6	24595.4	23805.5	26242.8	19767.9	24632.6	15746.8	14035.8	20621.9	19501.8	36154.3	19058.5	17342.6	14689	15797.1	13790.5	15453	15797.1
741	5.501	311.168	w/o MS2:C11-LAS (STANDARD MIX)	[M+Hac-H]-	311.169	C17H28O3S	NA	FERBTPHUEYEGDN-UHFFFAOYNA-N	5012.29	5594.36	6334.27	962.368	845.681	953.852	875.903	735.861	894.213	1583.22	1081.42	723.704	560.521	565.627	593.166	515.446	267.308	304.312	242.681	1636.52	1233.33	1540.21	1636.52
742	7.637	311.169	w/o MS2:C11-LAS (STANDARD MIX)	[M+FA-H]-	311.169	C17H28O3S	NA	FERBTPHUEYEGDN-UHFFFAOYNA-N	23770.4	20181.1	22996.5	2189	3509.94	3748.13	3800.41	3102.5	3808.88	4027.69	4535.2	2754.15	2506.6	2532.8	2426.3	3467.87	2339.38	2445.97	2095.37	3107.13	2744.72	3180.21	3107.13
743	7.278	311.169	w/o MS2:C11-LAS (STANDARD MIX)	[M+FA-H]-	311.169	C17H28O3S	NA	FERBTPHUEYEGDN-UHFFFAOYNA-N	15620.4	12068.9	14648.5	1567.35	2386.62	2621.67	2352.11	1907.69	2425.81	2951.49	2995.76	1655.38	1423.97	1685.99	1653.06	5543.48	2128.66	2007.97	1671.21	2586.45	2311.03	2592.28	2586.45
744	5.76	311.169	w/o MS2:Triptophenolide	[M+FA-H]-	311.165	C20H24O3	Oxosteroids	KPXIBWGPZSPABK-FXAWDEMLSA-N	22875.4	24756.2	30589.6	4673.65	6707.77	6217.56	5812.39	4406.47	6110.83	20757	6327.54	4304.19	3742.14	2838.82	3667.69	4256.38	1836.6	2575.48	1817.67	9821.84	7542.86	9466.56	9821.84
745	6.46	311.169	w/o MS2:C11-LAS (STANDARD MIX)	[M+K-2H]-	311.169	C17H28O3S	NA	FERBTPHUEYEGDN-UHFFFAOYNA-N	15096.3	14584.1	16133.3	1585.84	2355.94	2704.2	2734.02	2099.2	2730.82	3498.05	2861.16	1927.58	1612.23	1551	1674.53	2737.18	1529.37	1532.5	1332.21	2023.68	1753.34	2028.56	2023.68
746	6.213	311.174	w/o MS2:1-[2-methyl-6-[(2S,3R,4S,5S,6R)-3,4,5-trihydroxy-6-(hydroxymethyl)oxan-2-yl]oxyphenyl]ethanone	[M-H]-	311.175	C15H20O7	Phenolic glycosides	JAFYVMQCMOZABG-TVKJYDDYSA-N	18786.4	21028.2	20571.5	2966.06	4352.41	4554.46	3969.03	3327.38	4350.87	7488.62	4301.52	3280.94	2366.44	2365.25	2522.47	3222.71	1614.85	1895.55	1400.25	3590.07	2940.53	3481.15	3590.07
747	7.875	311.175	w/o MS2:(9Z,12E)-15,16-dihydroxyoctadeca-9,12-dienoic acid	[M+Na-2H]-	311.176	C18H32O4	Lineolic acids and derivatives	LKLLJYJTYPVCID-JVVXYUKTSA-N	12624.5	29198.7	29807.6	2679.65	3860.7	4277.84	4442.77	4034.01	1745.35	1580.59	4777.76	3087.97	2683.82	3290.35	3114.82	4182.71	14011.6	12742	7256.94	2949.13	1901.46	3612.66	2949.13
748	4.31	311.181	w/o MS2:Triptophenolide	[M+Na-2H]-	311.184	C20H24O3	Oxosteroids	KPXIBWGPZSPABK-FXAWDEMLSA-N	3868.51	3632.34	3244.5	454.691	375.236	434.026	478.819	419.391	552.883	492.855	563.426	291.085	321.296	277.075	281.656	2525.43	95.4769	55.4916	63.5957	405.791	219.069	413.013	405.791
749	4.723	311.185	w/o MS2:5-hydroxy-2,2-dimethyl-10-(2-methylbut-3-en-2-yl)pyrano[3,2-g]chromen-8-one	[M+FA-H]-	311.187	C19H20O4	Linear pyranocoumarins	WYMMNGQSPNWCIK-UHFFFAOYSA-N	10725.3	10289.2	12432.9	1864	1604.53	1754.93	1712.37	1518.49	1718.53	1985.49	2375.03	1433.91	1261.38	1215.91	1265.79	2617.58	431.87	352.752	310.737	2768.12	1713.9	2721.07	2768.12
751	0.333	312.866	Unknown	[M-H]-	null	null	null	null	0.754746	1.45164	2.89469	3.31798	6.98528	13.8437	11.2822	8.55569	14.8905	27.2251	29.8501	52.3104	46.3983	34.5334	137.878	192.356	274.3	344.525	381.772	442.727	437.856	483.118	442.727
752	6.439	313.238	w/o MS2:Unknown (carbon number 18); PlaSMA ID-661	[M+FA-H]-	313.239	C18H34O4	Unknown		24057.7	16036	21392.1	1679.25	1415.79	1666.97	1659.14	1247.59	1884.3	2054.45	2431.11	1449.88	1104.03	816.707	764.882	14496.9	550.99	468.182	452.402	1847.41	1343.68	1703.83	1847.41
753	0.365	313.997	Unknown	[M-H]-	null	null	null	null	20.9654	19.0099	35.2554	1432.9	1062.33	1277.9	1240.49	1118.09	1270.86	1220.28	1488.56	750.076	648.252	989.765	4046.91	1606.07	1484.37	1576.65	1109.09	899.37	862.247	907.187	899.37
754	3.971	313.997	Unknown	[M-H]-	null	null	null	null	1.17483	1.76873	2.39579	10.5341	17.7542	20.4331	29.1184	33.7814	45.2919	47.9904	66.5103	98.7634	163.355	228.25	391.814	485.604	356.067	578.052	612.892	383.434	400.769	380.547	383.434
755	0.76	314	Unknown	[M+Na-2H]-	null	null	null	null	39.5173	18.3894	21.3247	4652.58	4201.87	4697.69	4623.5	4505.87	4702.47	4164.18	4783.57	3421.09	30012.7	7441.71	4523.81	4606.17	3854.23	4519.1	4271.69	3803.99	3733.04	3809.7	3803.99
756	1.117	314.006	Unknown	[M-H]-	null	null	null	null	18.039	13.1007	10.9827	1087.25	1380.36	1322.07	1416.59	1427.43	1303.28	1214.91	1246.75	1189.06	1207.51	1372.84	36780.3	1461.55	754.956	876.216	1017.51	1241.93	1157.12	1216.24	1241.93
757	1.478	314.007	Unknown	[M-H]-	null	null	null	null	127.055	16.2972	28.1014	497.849	635.921	599.255	597.025	648.99	633.956	527.576	528.354	540.239	560.442	629.905	664.31	911.724	411.947	302.058	490.589	553.941	464.109	592.647	553.941
759	0.338	314.898	Unknown	[M+Hac-H]-	null	null	null	null	7.79905	2.30708	3.54149	168.997	203.413	234.173	255.933	301.595	365.769	355.245	497.283	457.456	496.754	553.4	565.597	757.127	758.357	909.942	797.543	801.78	820.597	786.249	801.78
760	4.438	315.157	w/o MS2:1,7-bis(4-hydroxyphenyl)heptane-3,5-diol	[M+Br]-	315.16	C19H24O4	Curcuminoids	GZVIQGVWSNEONZ-UHFFFAOYSA-N	2047.39	1595.21	1907.33	300.966	316.894	267.452	297.715	245.818	306.214	314.978	411	206.549	197.789	240.1	215.429	945.649	56.9839	61.769	51.7259	418.669	256.525	404.072	418.669
761	0.345	316.832	Unknown	[M-H2O-H]-	null	null	null	null	3.99806	2.5302	2.49645	273.231	249.208	322.423	424.385	473.599	608.916	910.505	1272.06	1055.12	1121.57	1799.57	1727.5	2420.33	3115.84	3544.47	2712.63	2833.13	2885.35	2826.24	2833.13
763	6.692	317.284	Unknown	[M-H]-	null	null	null	null	2.88052	1.60431	3.1405	50.4815	58.7645	49.9369	30.4628	39.6216	110.209	4.7097	3.66953	5.25014	4.97688	18.8205	9.20787	19.889	27.2001	188.874	289.521	180.628	211.89	142.957	180.628
764	0.338	318.839	Unknown	[M+K-2H]-	null	null	null	null	10.4604	9.21214	11.2738	99.1267	82.604	115.705	152.213	171.524	208.673	337.724	444.073	361.786	421.991	941.83	748.198	693.043	1559.75	1857.87	1345.09	1387.53	1415.09	1393.11	1387.53
766	0.33	320.844	Unknown	[M+Br]-	null	null	null	null	2.44181	2.65616	0.415735	22.3944	17.0395	23.9968	31.9268	32.4507	37.1763	47.3409	56.2486	46.2092	65.2826	165.25	134.297	176.046	250.243	312.954	226.656	333.219	351.502	322.199	333.219
767	8.821	321.172	w/o MS2:Zeranol	[2M-H]-	321.171	C18H26O5	Macrolides and analogues	DWTTZBARDOXEAM-UHFFFAOYNA-N	8247	8650.75	9069.15	1269.26	997.642	1204.42	1172.34	1169.28	1209.48	898.754	1344.06	791.41	772.544	888.777	813.788	1215.61	757.669	710.804	584.274	894.719	785.831	880.466	894.719
768	7.979	321.172	w/o MS2:Zeranol	[M-H]-	321.171	C18H26O5	Macrolides and analogues	DWTTZBARDOXEAM-UHFFFAOYNA-N	5304.11	6409.95	6803.63	750.633	757.44	930.718	993.71	820.059	872.238	896.88	1078.6	678.905	605.3	697.235	623.69	1601.93	499.162	487.657	420.447	610.77	466.211	644.841	610.77
769	8.356	321.172	w/o MS2:Zeranol	[M+FA-H]-	321.171	C18H26O5	Macrolides and analogues	DWTTZBARDOXEAM-UHFFFAOYNA-N	8311.11	9231.03	9947.24	1320.45	1130.62	1270.51	1375.4	1249.91	1334.06	172.292	1554.38	968.612	801.475	922.895	946.661	1516.75	662.686	672.346	576.844	869.36	713.881	884.242	869.36
770	8.135	321.173	w/o MS2:Zeranol	[M+FA-H]-	321.171	C18H26O5	Macrolides and analogues	DWTTZBARDOXEAM-UHFFFAOYNA-N	640.851	587.937	1104.27	165.03	123.779	135.784	139.224	142.833	102.975	1121.64	161.559	83.42	94.4085	111.916	92.6735	113.853	66.1213	62.0845	50.7115	108.576	72.5591	127.783	108.576
771	8.7	321.173	w/o MS2:Zeranol	[M-H]-	321.171	C18H26O5	Macrolides and analogues	DWTTZBARDOXEAM-UHFFFAOYNA-N	17616.5	19806.8	19375.5	2919.45	2490.9	3036.35	3059.94	2866.27	3078.43	2527.21	3269.29	1825.75	1863.21	2161.46	2013.43	5080.4	1700.62	1496.41	1197.36	1982.55	1583.43	2035.54	1982.55
772	7.641	321.174	w/o MS2:13,15-dihydroxy-9-methoxy-5-methyl-4-oxabicyclo[10.4.0]hexadeca-1(12),13,15-triene-3,11-dione	[M-H2O-H]-	321.178	C17H22O6	Macrolides and analogues	LBVPDFGFLMFDPI-UHFFFAOYSA-N	4899.76	5203.38	4822.35	561.667	646.061	807.347	783.963	715.633	743.429	684.818	903.748	604.879	552.164	588.751	552.229	821.063	379.517	348.261	297.306	523.122	423.473	529.799	523.122
773	7.277	321.174	w/o MS2:13,15-dihydroxy-9-methoxy-5-methyl-4-oxabicyclo[10.4.0]hexadeca-1(12),13,15-triene-3,11-dione	[M+FA-H]-	321.178	C17H22O6	Macrolides and analogues	LBVPDFGFLMFDPI-UHFFFAOYSA-N	3852.75	2993.97	3299.29	360.662	508.873	571.859	578.537	510.645	541.425	532.047	742.798	422.759	347.3	413.815	398.018	553.199	245.909	239.078	214.072	422.595	342.094	433.3	422.595
774	5.739	321.175	w/o MS2:13,15-dihydroxy-9-methoxy-5-methyl-4-oxabicyclo[10.4.0]hexadeca-1(12),13,15-triene-3,11-dione	[M-H]-	321.178	C17H22O6	Macrolides and analogues	LBVPDFGFLMFDPI-UHFFFAOYSA-N	2703.52	2685.57	2873.98	385.011	396.855	447.963	425.33	318.826	389.545	518.893	552.076	311.092	362.772	250.486	270.04	291.85	70.6936	62.1075	65.7559	525.834	238.636	527.055	525.834
775	5.605	321.175	w/o MS2:Zeranol	[M-H]-	321.171	C18H26O5	Macrolides and analogues	DWTTZBARDOXEAM-UHFFFAOYNA-N	2247.31	2573.48	2840.8	445.037	353.04	384.246	399.881	353.596	374.054	374.297	449.414	302.02	262.715	304.188	304.111	345.348	37.6205	30.2292	27.7368	413.209	109.521	465.07	413.209
776	8.937	321.179	w/o MS2:13,15-dihydroxy-9-methoxy-5-methyl-4-oxabicyclo[10.4.0]hexadeca-1(12),13,15-triene-3,11-dione	[M+FA-H]-	321.178	C17H22O6	Macrolides and analogues	LBVPDFGFLMFDPI-UHFFFAOYSA-N	12440.3	12712.5	10995.8	1917.63	1477.89	1600.62	1571.21	1449.14	1607.16	1718.17	2145.77	1306	1178.25	1042.65	999.005	2521.73	1316.79	1101.71	953.771	1333.97	1150.73	1385.11	1333.97
777	6.214	321.181	w/o MS2:13,15-dihydroxy-9-methoxy-5-methyl-4-oxabicyclo[10.4.0]hexadeca-1(12),13,15-triene-3,11-dione	[M-H]-	321.178	C17H22O6	Macrolides and analogues	LBVPDFGFLMFDPI-UHFFFAOYSA-N	2551	3410.6	1116.03	425.977	403.558	460.45	435.993	363.617	479.684	378.225	278.162	309.416	276.83	317.448	335.161	530.452	128.517	193.445	183.784	315.813	262.692	288.848	315.813
778	8.725	321.206	w/o MS2:neobavaisoflavone	[M-H]-	321.202	C20H18O4	Isoflavones	OBGPEBYHGIUFBN-UHFFFAOYSA-N	203.225	270.744	708.544	89.339	107.45	76.3278	53.9155	140.109	209.644	252.974	356.774	683.323	411.483	187.504	463.661	316.116	1218.55	2203.65	1767.84	981.016	980.554	966.801	890.134
784	0.323	324.856	Unknown	[2M+FA-H]-	null	null	null	null	3.21443	0.245261	3.98834	72.9649	45.6556	69.3938	87.5409	107.784	108.903	190.193	189.051	142.823	158.631	401.674	250.325	278.006	416.169	456.535	297.907	265.29	299.116	234.725	265.29
785	0.392	325.018	Unknown	[M-H]-	null	null	null	null	10.2165	18.6667	19.6537	1153	929.303	1032.15	1029.15	980.641	982.553	932.016	1048.31	23023.2	1667.78	1247.69	918.894	860.44	787.984	925.56	977.643	813.691	823.269	794.673	813.691
786	0.52	325.028	Unknown	[M+FA-H]-	null	null	null	null	27.8228	33.9327	19.9603	526.534	502.459	563.434	536.885	492.893	549.983	479.672	245.625	384.414	351.493	1667.79	434.78	379.817	378.591	401.87	339.345	379.555	378.271	360.267	379.555
787	5.026	325.182	w/o MS2:2,4-dihydroxyheptadec-16-ynyl acetate	[M-H]-	325.182	C19H34O4	Long-chain fatty alcohols	JAKAZHIACKJNNB-UHFFFAOYSA-N	4828.89	4466.31	5097.64	661.123	526.795	598.024	620.646	523.739	670.799	594.159	820.518	475.171	412.709	365.626	512.533	322.346	309.179	331.287	311.175	984.572	977.498	873.396	984.572
788	8.604	325.182	w/o MS2:2,4-dihydroxyheptadec-16-ynyl acetate	[M-H]-	325.182	C19H34O4	Long-chain fatty alcohols	JAKAZHIACKJNNB-UHFFFAOYSA-N	17494.4	32921.1	40400.1	3720.48	5134.34	5880.89	5726.08	4531.3	5683.5	10760.8	6760.63	818268	9314.81	5455.64	4133.4	4550.16	4392.74	5714.59	4292.64	4638.75	4550.17	4673.02	4638.75
789	6.813	325.182	w/o MS2:2,4-dihydroxyheptadec-16-ynyl acetate	[M-H]-	325.182	C19H34O4	Long-chain fatty alcohols	JAKAZHIACKJNNB-UHFFFAOYSA-N	56536.9	40294.6	44852	7540.18	10426.2	10720.2	8854.87	7159.89	9074.86	25669.1	13966.2	7687.03	6503.57	4964.55	14478.9	8675.92	7416.16	10236	6891.67	16219.9	16545.9	15492.2	16219.9
790	8.709	325.182	w/o MS2:2,4-dihydroxyheptadec-16-ynyl acetate	[M+Hac-H]-	325.182	C19H34O4	Long-chain fatty alcohols	JAKAZHIACKJNNB-UHFFFAOYSA-N	62610.2	64178.8	69794.7	7084.53	9199.48	10557.5	10753	9065.96	10219.9	11565.9	12191	7891.09	6476.16	19386.5	9442.21	9169.57	8768.31	10361.9	7825.86	7911.96	7692.74	7967.46	7911.96
791	6.219	325.183	w/o MS2:2,4-dihydroxyheptadec-16-ynyl acetate	[M+Hac-H]-	325.182	C19H34O4	Long-chain fatty alcohols	JAKAZHIACKJNNB-UHFFFAOYSA-N	15279.5	13671.8	12512	1820.25	2879.79	2765.85	2840.93	2212.36	2759.18	4326.17	3170.94	2118.71	1624.63	1501.75	2546.36	1925.53	1749.46	2250.02	1729.65	2241.14	2142.52	2242.03	2241.14
792	7.976	325.183	w/o MS2:Dodecylbenzenesulfonic acid	[M+FA-H]-	325.184	C18H30O3S	Benzenesulfonic acids and derivatives	KWXICGTUELOLSQ-UHFFFAOYSA-N	36954.6	31476.6	33301.7	3672.51	5541.3	5903.28	5766.59	4604.58	5795.4	6543.81	7000.47	4671.95	3530.62	3405.84	53122.6	4021.92	3038.68	3943.58	2859.15	5413.64	5001.33	5366.58	5413.64
793	7.526	325.183	Dodecylbenzenesulfonic acid	[M-H]-	325.184	C18H30O3S	Benzenesulfonic acids and derivatives	KWXICGTUELOLSQ-UHFFFAOYSA-N	62798.1	40725.4	42608.9	7872.25	17338.1	17441.8	13540.9	10507.9	13606.3	48574.9	17070.9	12365.3	9178.06	5402.92	18933.7	7924.37	8328.1	12019.3	6417.57	18611.2	18039.3	18269.8	18611.2
794	7.169	325.184	w/o MS2:Dodecylbenzenesulfonic acid	[M+TFA-H]-	325.184	C18H30O3S	Benzenesulfonic acids and derivatives	KWXICGTUELOLSQ-UHFFFAOYSA-N	48340.9	30850.9	31763.4	6114.93	10879.5	10659.9	9542.1	6349.96	8828.67	31264.3	11356.2	8312.88	5986.18	3633.72	32265.6	5268.69	4853.43	6348.37	4213.62	15411.4	14546.7	15240.4	15411.4
795	8.801	325.184	w/o MS2:Dodecylbenzenesulfonic acid	[M-H]-	325.184	C18H30O3S	Benzenesulfonic acids and derivatives	KWXICGTUELOLSQ-UHFFFAOYSA-N	73071.7	85955.5	95540.5	11530.8	9105.31	10357.1	10674.2	10129.6	11321.9	11565.9	13330.2	8083.48	546567	16922	9639.36	9518.6	10516	10966.9	8875.66	9006.17	8805.11	9026.25	9006.17
796	7.855	325.184	w/o MS2:Dodecylbenzenesulfonic acid	[M+Cl]-	325.184	C18H30O3S	Benzenesulfonic acids and derivatives	KWXICGTUELOLSQ-UHFFFAOYSA-N	19794.2	28796.7	29919.9	3414.05	5591.21	6026.56	5805.34	4671.36	2826.19	10087.8	7437.98	4479.47	3777.56	3637.08	3511.33	35612.7	5509.61	10221	6468.44	5649	4464.42	6504.68	5649
797	8.945	325.184	w/o MS2:Dodecylbenzenesulfonic acid	[M-H]-	325.184	C18H30O3S	Benzenesulfonic acids and derivatives	KWXICGTUELOLSQ-UHFFFAOYSA-N	22051.4	29512.6	33922.7	3611.42	2935.77	3432.63	3501.54	3136.44	3613.93	3038.67	4010.62	2373.82	2130.1	6956.45	3281.05	3150.13	3336.04	3343.38	2970.77	2428.69	2339.14	2456.96	2428.69
798	8.135	325.184	w/o MS2:HYDROQUINIDINE	[M+Hac-H]-	325.192	C20H26N2O2		LJOQGZACKSYWCH-UHFFFAOYSA-N	15596.2	12808.9	15436	1756.74	2123.83	2235.2	2442.5	1926.52	2233.62	6785.04	2712.58	1700.24	1268.17	1417.55	1323.3	2478.42	1528.73	1880.39	1452.13	2169.33	2150.97	2020.58	2169.33
799	7.437	325.184	w/o MS2:HYDROQUINIDINE	[M-H]-	325.192	C20H26N2O2	Cinchona alkaloids	LJOQGZACKSYWCH-UHFFFAOYSA-N	212.405	171.485	226.369	53.3629	137.686	169.095	194.504	182.592	332.195	1371	580.472	626.646	712.765	857.376	1950.03	3436.37	8519.78	23593.5	11013	8651.65	9520.38	8871.27	8651.65
800	4.793	325.184	w/o MS2:2,4-dihydroxyheptadec-16-ynyl acetate	[M-H]-	325.182	C19H34O4	Long-chain fatty alcohols	JAKAZHIACKJNNB-UHFFFAOYSA-N	3291.8	3552.42	3968.67	503.617	417.708	461.099	482.362	389.414	435.08	432.167	594.988	378.701	364.124	566.45	248.146	253.491	301.747	298.538	304.311	693.914	732.295	603.345	693.914
801	6.918	325.184	w/o MS2:Dodecylbenzenesulfonic acid	[M-H]-	325.184	C18H30O3S	Benzenesulfonic acids and derivatives	KWXICGTUELOLSQ-UHFFFAOYSA-N	52763.2	37169	41764.7	6952.6	11163.4	10321.1	9044.47	6413.97	8406.47	23764	12113.1	7366.12	6923.91	4848.54	5461.53	9501.62	6307.4	7872.13	4919.54	16243	15495.8	15624	16243
802	9.295	325.185	w/o MS2:2,4-dihydroxyheptadec-16-ynyl acetate	[M-H]-	325.182	C19H34O4	Long-chain fatty alcohols	JAKAZHIACKJNNB-UHFFFAOYSA-N	7937.06	7553.88	7812.88	787.861	999.564	1029.72	1043.92	969.45	1050.79	1140.87	1432.59	874.042	3094.97	1075.48	677.309	789.245	900.394	970.904	830.878	1121.32	1091.93	1134.6	1121.32
803	6.578	325.185	w/o MS2:Dodecylbenzenesulfonic acid	[M-H]-	325.184	C18H30O3S	Benzenesulfonic acids and derivatives	KWXICGTUELOLSQ-UHFFFAOYSA-N	686.814	848.943	1249.09	178.191	391.834	432.946	646.723	547.427	876.038	2752.88	1577.47	1810.54	3021.68	5648.25	14879.8	43778.8	60373.5	42962.5	14833.9	4981.89	5011.85	5116.21	4981.89
804	8.344	325.19	w/o MS2:HYDROQUINIDINE	[M-H]-	325.192	C20H26N2O2	Cinchona alkaloids	LJOQGZACKSYWCH-UHFFFAOYSA-N	34164.5	29269.9	34575.2	3423.35	5001.45	5646.81	5231.67	4486.45	5134.71	2807.49	6842.93	4147.02	13620.8	6075.33	4151.86	4086.87	4189.78	5265.16	4088.82	4588.54	4418.91	4692.56	4588.54
805	8.248	325.19	w/o MS2:HYDROQUINIDINE	[M-H]-	325.192	C20H26N2O2	Cinchona alkaloids	LJOQGZACKSYWCH-UHFFFAOYSA-N	14514.3	29767.9	33810.8	3738.77	4842.22	5188.33	5084.89	4429.16	5049.41	2907.69	6040.43	3869.42	3350.03	3452.26	3295.62	3866.42	107003	21307.1	9766.16	4284.63	3102.14	5084.08	4284.63
806	7.633	325.19	w/o MS2:HYDROQUINIDINE	[M-H]-	325.192	C20H26N2O2	Cinchona alkaloids	LJOQGZACKSYWCH-UHFFFAOYSA-N	480.889	369.448	467.423	86.0342	231.201	234.483	261.05	238.985	481.191	1453.61	867.115	796.237	786.689	698.404	1021.15	1420.92	2202.36	4238.32	3511.11	12867.7	10890.2	17092.7	12867.7
807	7.277	325.191	w/o MS2:HYDROQUINIDINE	[M-H]-	325.192	C20H26N2O2		LJOQGZACKSYWCH-UHFFFAOYSA-N	33951	26869.4	30130.7	4740.58	7615.87	7730.31	6215.75	5036.97	6585.75	18611.4	8909.26	5240.33	4030.1	3544.01	4163.82	4150.05	4120.66	3677.38	2426.7	11251.1	11314.1	6097.74	11251.1
808	4.317	325.199	w/o MS2:Unknown (carbon number 16); PlaSMA ID-700	[M+Cl]-	325.203	C16H30N4OS	Unknown		3453.89	3614.98	3373.58	468.136	385.935	380.131	450.32	436.637	525.272	529.178	589.435	366.833	356.777	288.262	259.929	557.118	125.117	111.68	88.8452	664.354	422.953	683.956	664.354
810	0.758	329.981	Unknown	[M+K-2H]-	null	null	null	null	28.7792	29.0087	15.8961	781.839	912.487	841.539	944.168	911.061	844.887	829.355	581.959	832.12	848.101	1089.52	3920.95	950.231	439.661	581.965	726.814	848.043	753.011	886.173	848.043
811	0.504	329.982	Unknown	[M-H]-	null	null	null	null	204.939	1095.92	109.831	6364.58	4354.84	4575.11	5187.13	4748.5	4784.81	6374.31	6571.18	4016.49	18875.4	9107.54	4514.98	4600.51	4891.34	5395.76	4068.26	4430.58	4386.29	4406.19	4430.58
812	0.4	329.983	Unknown	[M-H]-	null	null	null	null	6.55374	15.242	17.0903	2530.24	1754.35	2349.56	2831.98	2734.47	3203.03	4507.19	5800.32	2925.64	2341.6	3967.81	2647.14	3415.31	4593.79	5080.99	3094.73	3096.46	3099.28	3099.95	3096.46
813	8.833	330.024	Unknown	[M+TFA-H]-	null	null	null	null	4.20661	3.71363	9.36131	4.62012	6.39633	7.79759	10.737	13.0034	17.5943	21.7569	35.0621	39.4885	65.2579	115.707	218.728	621.251	2859.77	13812.2	2712.33	501.864	611.432	475.643	501.864
815	6.265	331.27	Unknown	[M-H]-	null	null	null	null	15.057	10.6883	25.9903	201.62	1227.15	1076.7	74.8148	64.6085	395.049	6.96599	10.3003	2.25601	3.60232	12.5638	8.25332	4.43386	4.40197	19.7778	39.8939	136.357	120.189	131.608	136.357
816	0.506	331.97	Unknown	[M-H]-	null	null	null	null	274.612	200.912	124.505	931.851	630.687	755.263	820.253	690.531	722.835	890.065	987.138	533.485	492.171	12498.7	887.543	827.446	558.575	876.515	620.344	618.417	620.621	602.005	618.417
817	0.345	332.809	Unknown	[M-H]-	null	null	null	null	27.2348	45.7284	20.0685	427.869	457.405	559.398	513.045	474.033	595.714	517.259	776.104	453.728	318.969	245.017	336.192	827.583	622.366	541.19	427.024	433.611	413.574	431.101	433.611
819	8.705	333.132	w/o MS2:Difucol Hexamethyl Ether	[M+Cl]-	333.134	C18H22O6	Biphenyls and derivatives	PKTVMNKLPFVXBH-UHFFFAOYSA-N	504.614	549.937	667.141	69.7928	94.5275	145.225	168.737	182.901	232.421	413.454	425.319	308.855	279.084	342.825	318.556	288.155	588.162	704.378	469.631	618.345	633.341	607.008	618.345
820	8.817	333.134	w/o MS2:Difucol Hexamethyl Ether	[M-H]-	333.134	C18H22O6	Biphenyls and derivatives	PKTVMNKLPFVXBH-UHFFFAOYSA-N	7663.18	6563.27	6977.74	781.231	676.578	727.31	710.259	621.389	670.815	990.2	1161.59	609.287	466.401	441.45	4913.85	530.67	460.209	449.192	352.234	961.86	920.545	906.867	961.86
821	5.266	333.135	w/o MS2:Difucol Hexamethyl Ether	[M+FA-H]-	333.134	C18H22O6	Biphenyls and derivatives	PKTVMNKLPFVXBH-UHFFFAOYSA-N	683.23	846.092	1022.65	137.105	88.8752	89.5689	75.3807	85.4335	98.1858	110.573	148.457	104.419	82.2952	88.9411	82.9068	100.829	14.5993	15.3559	11.231	116.245	49.344	92.7148	116.245
822	5.379	333.135	w/o MS2:Difucol Hexamethyl Ether	[M+TFA-H]-	333.134	C18H22O6	Biphenyls and derivatives	PKTVMNKLPFVXBH-UHFFFAOYSA-N	959.67	1006.07	1061.84	154.945	82.8537	118.31	103.062	87.3606	116.958	118.2	176.253	90.337	94.9524	85.6376	55.4953	319.082	29.918	21.9932	23.0727	179.806	110.412	165.665	179.806
823	4.724	333.168	w/o MS2:[(1S,3aR,5R,5aR,8aR,9S,9aR)-1,5,8a-trimethyl-2,8-dioxo-3a,4,5,5a,9,9a-hexahydro-1H-azuleno[6,5-b]furan-9-yl] 2-methylpropanoate	[M+Na-2H]-	333.171	C19H26O5	Sesquiterpene lactones	WKUOPGZYLRFCHJ-APDQSUQKSA-N	2869.59	2884.77	3795.63	514.792	427.466	436.029	445.147	424.603	417.184	469.319	594.625	347.836	321.297	331.373	309.356	464.976	98.3257	74.4522	68.6908	799.587	472.958	726.499	799.587
824	6.213	333.211	w/o MS2:(E)-5-[(1S,8aS)-5,5,8a-trimethyl-2-methylidene-3,4,4a,6,7,8-hexahydro-1H-naphthalen-1-yl]-3-(hydroxymethyl)-2-oxopent-3-enoic acid	[M-H]-	333.207	C20H30O4	Diterpenoids	JATLKGIQGCADFB-ABROWSKNSA-N	0.490152	0.582297	0.673013	1.52954	3.94317	8.92628	1.36475	2.66709	8.11253	4.47174	0.907743	0.885262	1.58794	5.55758	100.497	94.7941	1569.79	43.9725	267.287	82.5213	95.819	81.2055	82.5213
825	6.496	333.285	Unknown	[M-H]-	null	null	null	null	0.46606	3.04342	0.958525	235.718	958.633	960.616	160.37	261.991	923.814	46.6752	36.2041	39.1841	68.5757	228.67	810.991	1425.26	2366.25	5856.79	7626.74	6209.58	6515.78	6314.94	6209.58
826	6.492	333.341	Unknown	[M-H]-	null	null	null	null	0.042545	0.0240803	0.0919085	0.141447	1.40227	1.32119	0.0148924	0.119019	0.820417	0.0100814	0.000445932	0.00936711	0.053613	0.135956	0.542861	1.2074	0.681097	6.97793	0.401771	8.8056	13.3277	8.98063	8.8056
828	0.34	334.84	Unknown	[M-H]-	null	null	null	null	0.177054	0.0697549	0.47963	23.2061	16.649	29.5091	30.2303	43.7111	60.4175	90.6587	148.435	120.77	135.63	290.028	354.345	697.807	1230.13	1775.55	1161.24	1302.69	1369.95	1360.47	1302.69
829	0.331	336.834	Unknown	[M+CH3COONa-H]-	null	null	null	null	48.3077	30.2749	34.1247	462.432	350.873	419.079	386.093	359.802	385.839	433.371	412.265	223.633	209.771	386.418	3294.33	533.192	473.591	364.893	320.116	294.309	313.565	261.456	294.309
834	0.356	337.82	Unknown	[M-H]-	null	null	null	null	9.75423	3.57576	0.357576	446.335	284.28	376.818	361.024	385.741	355.24	478.576	366.557	1217.98	385.407	334.13	207.347	260.474	384.152	357.541	270.707	311.626	301.376	318.137	311.626
851	0.33	340.825	Unknown	[M-H]-	null	null	null	null	0.735013	2.07536	0.380632	14.9537	14.2316	23.5798	19.046	20.577	36.1347	55.2634	48.6102	57.9978	78.0122	110.514	141.016	161.204	254.594	364.864	322.562	364.288	306.41	439.765	364.288
854	7.935	341.205	w/o MS2:9-phenyl-1-(2,4,6-trihydroxyphenyl)nonan-1-one	[M-H]-	341.203	C21H26O4	Alkyl-phenylketones	OOGZWXIAHJKVAH-UHFFFAOYSA-N	23.3261	26.2	37.3626	5.99319	9.58066	13.3129	16.2207	15.1147	26.7871	32.1066	69.7558	61.9205	84.8941	158.43	407.73	6367.08	605.797	810.398	666.488	1088.03	842.774	1427.96	1088.03
855	8.044	341.205	w/o MS2:9-phenyl-1-(2,4,6-trihydroxyphenyl)nonan-1-one	[M-H]-	341.203	C21H26O4	Alkyl-phenylketones	OOGZWXIAHJKVAH-UHFFFAOYSA-N	5787.89	2029.42	2157.25	304.209	372.358	397.42	346.042	295.341	862.967	1089.26	452.766	298.851	346.274	170.364	126.35	134.445	336.671	243.174	213.581	1142.48	1335.87	811.334	1142.48
857	6.44	341.27	w/o MS2:2-hydroxy-6-[(8Z,11Z)-pentadeca-8,11,14-trienyl]benzoic acid	[M+Hac-H]-	341.266	C22H30O3	Salicylic acids	QUVGEKPNSCFQIR-UTOQUPLUSA-N	3749.78	3148.76	3754.46	353.531	342.364	396.481	407.646	304.136	350.172	410.292	541.24	299.447	245.855	186.593	199.764	1797.09	203.95	169.618	152.502	474.546	378.677	467.042	474.546
859	0.518	342.014	Unknown	[M+FA-H]-	null	null	null	null	80.9696	58.3475	11.1237	1198.55	1373.93	1392.35	1490.38	1404.98	1421.54	1486.77	1313.45	1434.12	4217.95	2136.69	1663.43	1533.79	1201.68	1402.54	1467.82	1206.84	1151.93	1246.4	1206.84
860	0.397	342.016	Unknown	[M+C2H3N+Na-2H]-	null	null	null	null	18.7124	3.83117	3.50649	22956	25097	25762.6	26860.1	25385.6	26710.5	23430.3	121217	43950.2	28448.9	25282.6	24056.7	25831.8	23472.6	26692	24642.9	21475.6	21289.1	21537.8	21475.6
862	0.47	343.994	Unknown	[M-H2O-H]-	null	null	null	null	26.7067	67.0345	56.727	684.862	626.611	793.29	1028.78	1265.98	1690.4	4872.34	9507.82	7718.51	8368.22	4110.18	4330.11	7278.21	10513.7	12131.8	7461.83	8468.39	8456.81	8611.63	8468.39
863	0.341	343.998	Unknown	[M+TFA-H]-	null	null	null	null	15.0347	17.2669	36.1362	3634.81	3350.55	3652.88	3737.81	3629.8	4438.24	7407.94	12526	8599.35	120002	6827.68	5234.01	5605.87	6181.11	6475.89	3886.57	4089.4	4049.61	4096.89	4089.4
864	0.76	343.999	Unknown	[M+K-2H]-	null	null	null	null	41.2424	32.7215	29.6959	454.31	379.736	329.566	355.543	370.226	367.987	1083.87	952.209	5369.87	2008.08	652.844	408.86	429.262	338.511	456.425	436.656	419.924	434.24	402.125	419.924
865	0.402	344.004	Unknown	[M-H]-	null	null	null	null	5.71282	3.50546	3.64798	1061.48	1231.58	1543.18	1944.41	2185.68	2715.73	4272.49	7833.08	7474.06	10861.3	4425.55	4908.7	6349.07	7109.11	8220.96	6779.98	5999.03	6011.25	6026.83	5999.03
866	0.337	345.004	w/o MS2:methyl 2-(2,6-dihydroxy-4-methylbenzoyl)-3,5-dimethoxybenzoate	[M-H]-	344.998	C18H18O7	Benzophenones	YLCJNMGKCHGJRF-UHFFFAOYSA-N	0.911512	0.0911512	3.29526	82.8271	95.5395	114.386	165.523	172.136	260.161	496.177	897.209	807.943	838.422	299.517	399.207	616.635	613.459	751.549	403.025	487.347	503.627	474.846	487.347
867	0.356	346.87	Unknown	[M-H]-	null	null	null	null	0.206561	0.364988	0.543335	12.2195	18.5385	22.666	30.162	33.9072	49.7206	45.8574	87.5609	92.7324	121.049	133.63	244.038	468.966	552.756	739.913	642.888	585.122	614.281	588.029	585.122
868	5.693	347.058	Unknown	[M+Hac-H]-	null	null	null	null	0.135974	0.0135974	0.854175	1.64864	0.468337	0.395887	1.65733	1.99437	1.40538	42.4434	59.2863	85.8848	102.505	10.7088	6.02798	16.3946	38.0217	1752.15	1649.37	213.857	210.285	235.048	213.857
869	4.317	347.183	w/o MS2:Cohumulone	[M+Hac-H]-	347.186	C20H28O5	Acyloins	DRSITEVYZGOOQG-UHFFFAOYNA-N	827.735	792.856	831.636	107.625	77.1313	126.927	115.65	96.1022	110.503	112.972	162.247	61.3666	87.9159	49.4136	53.1902	166.328	15.108	23.0708	17.5717	169.956	101.642	165.645	169.956
871	4.397	351.133	w/o MS2:Unknown (carbon number 14); PlaSMA ID-823	[M+Br]-	351.129	C14H24O10	Unknown		9774.14	9459.36	11430.9	1587.35	1161.72	1439.78	1539.85	1442.69	1594.48	1291.13	1789.89	1065.61	895.055	877.827	1134.32	1538.98	374.738	298.625	282.637	2545.83	1606.67	2265.31	2545.83
872	4.664	351.134	w/o MS2:Unknown (carbon number 14); PlaSMA ID-823	[M+Br]-	351.129	C14H24O10	Unknown		4486.78	3714.46	4052.82	714.918	476.913	631.012	748.455	697.462	861.616	488.295	691.624	364.088	323.841	322.926	431.847	642.082	159.649	135.095	140.741	1024.43	682.433	935.965	1024.43
875	4.664	353.133	w/o MS2:C21H22O5; PlaSMA ID-837	[M-H]-	353.138	C21H22O5	Formula predicted		1616.91	915.497	1656.87	254.644	199.588	227.326	270.059	234.17	226.996	161.952	230.435	131.581	115.842	101.347	161.554	257.772	59.8858	49.5915	49.2947	329.305	225.558	296.812	329.305
876	6.351	353.198	w/o MS2:(E)-3-(4-acetyloxy-2,3-dihydroxy-2,5,5,8a-tetramethyl-3,4,4a,6,7,8-hexahydro-1H-naphthalen-1-yl)prop-2-enoic acid	[M-H]-	353.197	C19H30O6	Dicarboxylic acids and derivatives	OZESVNMBZAEFCX-BQYQJAHWSA-N	59.4762	69.7137	98.6502	12.782	22.7646	40.0942	48.7531	43.5595	65.7203	82.7416	217.614	220.581	232.171	596.188	2520.57	2135.51	1958.92	2938.03	1907.57	1105.96	1030.1	1297.08	1105.96
877	8.705	353.199	w/o MS2:(E)-3-(4-acetyloxy-2,3-dihydroxy-2,5,5,8a-tetramethyl-3,4,4a,6,7,8-hexahydro-1H-naphthalen-1-yl)prop-2-enoic acid	[M+Hac-H]-	353.197	C19H30O6	Dicarboxylic acids and derivatives	OZESVNMBZAEFCX-BQYQJAHWSA-N	10641.1	13082.6	15035.5	1228.13	1642.56	1983.23	2077.58	1789.38	1891.12	1655.16	2005.99	1255.67	1074.09	1632.15	3436.2	2148.39	1825.41	2020.5	1718.55	1215.45	1150.95	1232.14	1215.45
878	6.453	353.2	w/o MS2:(E)-3-(4-acetyloxy-2,3-dihydroxy-2,5,5,8a-tetramethyl-3,4,4a,6,7,8-hexahydro-1H-naphthalen-1-yl)prop-2-enoic acid	[M-H]-	353.197	C19H30O6	Dicarboxylic acids and derivatives	OZESVNMBZAEFCX-BQYQJAHWSA-N	11727.4	7426.14	8569	1240.71	1697.93	2067.74	2145.45	1368.25	1898.72	2592.33	3875.97	2178.93	1303.71	788.541	837.118	3758.25	250.357	269.941	239.606	2646.07	1454.9	2611.35	2646.07
879	8.806	353.2	w/o MS2:(E)-3-(4-acetyloxy-2,3-dihydroxy-2,5,5,8a-tetramethyl-3,4,4a,6,7,8-hexahydro-1H-naphthalen-1-yl)prop-2-enoic acid	[M+CH3COONa-H]-	353.197	C19H30O6	Dicarboxylic acids and derivatives	OZESVNMBZAEFCX-BQYQJAHWSA-N	13067.6	18555.1	21305.2	2207.51	1818.48	2096.27	2095.22	2245.29	2345.2	1865.15	2226.03	1477.36	1286.76	1831	1859.88	3699.41	2048.97	1890.31	1609.82	1436.62	1316.52	1385.96	1436.62
881	0.34	356.812	Unknown	[M+Na-2H]-	null	null	null	null	39.3075	27.9489	5.61905	853.973	598.687	704.375	797.535	685.686	713.88	812.499	983.201	543.227	421.514	621.507	2420.34	878.161	900.959	795.183	559.503	589.778	592.824	560.105	589.778
882	0.522	357.993	Unknown	[M-H]-	null	null	null	null	126.802	34.1674	44.0315	309.514	533.761	555.794	574.705	479.561	617.29	354.939	663.734	464.839	322.697	266.957	468.539	1548.43	640.584	566.218	546.054	404.851	342.137	438.481	404.851
883	0.392	357.995	Unknown	[M-H]-	null	null	null	null	0.782071	1.27952	1.4424	318.165	724.754	896.771	1055.2	1128.97	1914.51	1413.38	2950.89	2523.93	2520.86	1592.83	4912.59	7068.55	6142.03	7568.47	7774.9	6121.07	6084.98	6258.2	6121.07
884	0.333	358.816	Unknown	[3M-H]-	null	null	null	null	0.332932	0.379276	1.2199	23.2061	18.4213	27.0389	36.8579	40.7124	56.408	69.9398	119.386	83.3001	97.3957	252.708	249.171	340.647	539.386	620.551	417.639	323.582	297.544	360.157	323.582
885	0.337	359.053	Unknown	[M+Br]-	null	null	null	null	0.0188099	0.284355	0.188099	34.793	77.576	58.4701	110.226	91.9301	208.333	0.752454	1.32605	12.8655	21.4437	410.35	480.974	996.069	323.437	790.632	1014.06	626.806	641.784	623.772	626.806
886	0.396	359.999	Unknown	[M-H]-	null	null	null	null	0.0590296	0.3013	0.345411	27.4261	39.6202	53.9514	68.1927	71.5307	107.265	97.898	181.129	157.481	179.641	291.554	492.786	857.617	1102.07	1446.68	1290.28	781.235	800.551	799.638	781.235
887	0.316	360.822	Unknown	[M+Br]-	null	null	null	null	1.49599	1.33907	0.599083	9.35374	7.37028	9.7068	16.2687	16.0614	19.6388	37.2348	2.14359	25.2752	46.1832	260.797	168.296	297.678	611.967	16.9239	11.2324	124.326	121.702	132.096	124.326
889	4.397	361.162	w/o MS2:THYROTROPIN RELEASING HORMONE	[M+Hac-H]-	361.162	C16H22N6O4			18896.5	18688.8	22313.2	3205.98	2351.29	2951.92	3022	2877.27	3390.86	2658.25	3470.86	2180.08	1794.55	1779.5	2345.24	3717.25	728.317	572.945	534.781	4755.76	2933.73	4120.53	4755.76
890	4.664	361.163	w/o MS2:2,3-bis[(4-hydroxy-3-methoxyphenyl)methyl]butane-1,4-diol	[M-H]-	361.166	C20H26O6	Dibenzylbutanediol lignans	PUETUDUXMCLALY-UHFFFAOYSA-N	5804.17	5359.32	6426.4	1055.67	648.128	971.129	1036.41	890.485	1123.31	719.895	911.384	508.503	445.955	457.509	649.62	885.067	238.751	197.86	210.383	1394.65	946.389	1263.57	1394.65
893	0.345	363.844	Unknown	[M-H]-	null	null	null	null	2.49195	4.81338	8.16948	95.7473	116.976	139.445	174.861	160.016	211.661	167.693	234.59	186.954	203.669	175.885	241.564	326.338	306.214	331.033	313.16	315.65	315.336	316.779	315.65
894	5.407	365.138	Unknown	[M+TFA-H]-	null	null	null	null	474.968	531.546	675.074	119.601	153.764	225.342	65.8521	53.6325	203.752	513.352	191.978	154.596	96.7921	76.3962	62.8764	41.6254	55.3429	65.6968	44.5963	203.531	151.717	182.995	203.531
896	6.223	365.232	w/o MS2:Isomuronic acid	[M-H]-	365.231	C21H34O5		KYSXDEQQOVVLIN-GOSISDBHSA-N	2358.17	1863.72	2354.47	316.312	275.62	274.675	238.317	253.71	233.537	354.303	388.574	211.526	157.402	161.099	157.373	315.733	253.102	197.456	186.147	393.692	362.262	382.166	393.692
898	0.339	372.794	Unknown	[2M+FA-H]-	null	null	null	null	14.3203	18.259	14.4156	490.03	323.665	398.465	398.333	349.344	368.67	9.46519	0.265192	212.906	217.71	419.116	245.498	283.482	112.303	39.7588	59.0947	105.555	70.6229	50.2879	105.555
900	0.438	375.951	Unknown	[M-H]-	null	null	null	null	49.7822	25.4187	153.336	888.526	885.3	953.736	982.228	817.015	959.887	815.364	996.664	3637.08	1661.59	1534.48	1052.26	1299.04	1249.05	1423.13	871.844	497.097	514.855	479.167	497.097
902	0.313	376.91	Unknown	[M-H]-	null	null	null	null	16.0371	53.6828	13.5968	389.192	337.368	357.477	408.091	355.009	383.748	1102.59	599.858	342.894	217.134	242.035	179.718	239.832	272.504	352.36	260.174	351.89	332.036	370.339	351.89
903	0.519	376.989	Unknown	[M+CH3COONa-H]-	null	null	null	null	34.6672	17.2223	7.12734	884.286	926.684	1028.29	1030.96	994.85	1090.02	841.431	994.705	310021	1862.67	1229.69	954.042	1014.31	810.781	1034.48	968.808	812.908	803.827	811.446	812.908
904	0.4	376.998	Unknown	[M+CH3COONa-H]-	null	null	null	null	5.4026	28.2889	9.59307	7151.32	6915.5	7557.71	41324	19020.8	14401.2	9734.77	10299.4	6195.55	5178.59	5819.22	5586.15	6728.11	6334.04	7764.41	6469.61	5792.82	5802.73	5770.58	5792.82
905	5.861	377.16	w/o MS2:6-formyl-5-hydroxy-10-(hydroxymethyl)-3-methylidene-2-oxo-2H,3H,3aH,4H,5H,8H,9H,11aH-cyclodeca[b]furan-4-yl 2-methylbutanoate	[M-H]-	377.161	C20H26O7	Germacranolides and derivatives	KZJNKSIORXDWKH-RDHATEBYSA-N	208.477	254.472	1064.79	167.408	62.2071	148.404	123.463	135.545	140.546	137.1	291.192	207.968	110.746	77.7685	0.808351	20.4886	27.0382	33.1579	8.111	165.452	75.8333	150.556	165.452
908	0.4	378.996	Unknown	[M+Na-2H]-	null	null	null	null	22.9048	17.0649	4.55401	1323.28	1371.43	1482.69	1410.67	1330.45	1448.22	1201.24	1519.78	992.525	42955	2540.71	1477.75	1486.4	1244.88	1462.06	1203.98	1093.96	1059.59	1109.53	1093.96
909	8.853	379.154	w/o MS2:MMV676476	[M-H]-	379.156	C23H24O5			8016.98	10411.7	13613.2	1057.64	966.583	1101.6	1198.92	1106.61	1312.42	906.423	1153.45	767.603	664.26	944.276	930.633	1726.36	781.653	773.71	668.211	928.299	838.655	828.618	928.299
910	5.753	379.155	w/o MS2:MMV676476	[M+TFA-H]-	379.156	C23H24O5			2361.31	2321.68	3366.9	487.472	522.474	546.429	531.75	408.426	554.044	1236.86	556.956	407.266	306.667	208.699	327.338	326.161	148.136	187.541	136.86	528.207	374.167	529.981	528.207
911	6.096	379.158	w/o MS2:MMV676476	[M+TFA-H]-	379.156	C23H24O5			1073.74	1116.8	1388.89	227.726	205.332	220.89	199.998	175.144	249.15	547.517	273.724	202.422	145.858	95.8909	122.757	168.896	84.4492	91.7908	55.1483	428.251	361.285	342.355	428.251
912	0.338	380.816	Unknown	[M+Br]-	null	null	null	null	49.7566	66.9054	102.243	2837.15	2711.68	3052.47	2892.78	2806.93	28781.7	6606.68	4885.08	3371.49	2700.36	2581.08	2390.55	2733.26	2502.8	2876.82	2792.01	2517.75	2441.91	2583.91	2517.75
914	8.582	381.231	w/o MS2:NCGC00347775-02!(Z)-5-[(1S,2R,4aR,8aR)-5-(hydroxymethyl)-1,2,4a-trimethyl-2,3,4,7,8,8a-hexahydronaphthalen-1-yl]-3-(hydroxymethyl)pent-2-enoic acid	[M-H]-	381.228	C20H32O4	Colensane and clerodane diterpenoids	LRLROPFPFABQRF-CBYQQGIISA-N	3863.03	1995.17	2428.21	351.344	577.929	592.843	474.17	308.487	379.903	537.138	1197.3	628.121	275.262	128.715	126.464	327.744	95.839	105.38	85.499	919.944	624.047	950.034	919.944
915	8.465	381.239	w/o MS2:(1,9,9b-trihydroxy-6,6,9a-trimethyl-3,5,5a,7,8,9-hexahydro-1H-benzo[e][2]benzofuran-5-yl) hexanoate	[M-H]-	381.242	C21H34O6	Naphthofurans	GFMGOVRWOOAPMN-UHFFFAOYSA-N	1.15522	3.64786	3.01063	0.872772	1.64416	2.56672	1.97321	1.82027	0.925237	7.16574	12.0869	5.14393	9.86529	14.7133	31.1819	113.259	506.403	934.921	531.812	488.367	492.071	785.83	488.367
916	0.338	382.808	Unknown	[M+CH3COONa-H]-	null	null	null	null	49.7775	4.97775	56.6913	843.647	842.615	908.276	885.664	850.605	909.995	721.145	824.572	694.374	746.11	727.111	1641.81	1097.56	860.877	897.448	767.714	728.201	702.497	730.242	728.201
921	0.366	383.845	Unknown	[M+FA-H]-	null	null	null	null	4.22739	37.6623	10.7273	305.832	300.329	332.321	387.784	334.114	324.848	106.374	171.942	256.583	212.127	245.264	305.611	194.413	191.295	135.824	49.5687	241.048	305.348	75.8388	241.048
922	0.462	383.975	Unknown	[M+Br]-	null	null	null	null	0.0678383	0.161995	0.414463	2.08046	2.84456	7.17502	5.56075	9.912	8.38103	0.549882	0.90848	0.71654	1.53009	24.9998	88.1053	139.661	633.634	890.906	940.859	436.48	463.079	585.048	436.48
923	0.35	384.829	Unknown	[M+K-2H]-	null	null	null	null	0.315399	0.381452	0.425632	16.332	18.9986	25.8385	31.7891	37.2319	53.0636	65.4617	102.462	101.977	118.883	144.37	226.432	405.882	608.045	672.637	559.04	600.466	631.196	598.723	600.466
925	0.339	386.829	Unknown	[M-H]-	null	null	null	null	2.44728	1.42456	0.142456	25.7806	30.5288	42.0827	53.852	63.7345	83.0194	82.5537	102.246	120.639	136.137	165.101	212.151	259.851	448.955	482.816	348.314	349.181	424.308	277.479	349.181
926	0.315	386.946	Unknown	[M-H]-	null	null	null	null	1.21285	2.94824	1.09648	482.082	412.613	542.369	625.502	654.007	773.572	1017.14	1326.5	1010.1	1017.46	1233.59	1049.74	1559.77	2047.74	2272.44	1925.69	2266.37	2206.48	2341.59	2266.37
927	0.315	388.945	Unknown	[M+Na-2H]-	null	null	null	null	0.0655134	0.655134	0.0655134	213.1	179.989	227.193	274.806	285.718	357.214	459.614	595.649	472.31	461.663	594.514	483.801	757.551	1026.36	1091.21	933.396	1133.53	1075.13	1203.03	1133.53
928	0.448	389.11	w/o MS2:NCGC00381184-01_C15H20O9_	[M-H2O-H]-	389.109	C15H20O9	Phenolic glycosides	APQFDHZCDLNMLA-APACUCGBSA-N	3.37662	22.8658	27.4589	5276.42	5078.85	5500.67	5743.98	5310.32	5719.95	5511.13	140456	13570.5	7500	5194.05	4652.36	5145.47	5338.51	5676.86	4923.21	5361.81	5240.41	5440.11	5361.81
929	0.461	390.007	Unknown	[M-H]-	null	null	null	null	1.58912	0.0816218	0.816218	119.894	99.0931	136.793	154.476	185.598	252.083	320.15	534.997	339.67	334.242	404.109	401.504	597.923	809.815	859.044	608.081	666.009	682.423	655.406	666.009
931	4.725	391.125	w/o MS2:Unknown (carbon number 16); PlaSMA ID-975	[M+Br]-	391.125	C16H24O11	Unknown		616.787	271.494	842.56	56.3836	97.4632	52.3799	66.2036	37.436	41.0804	85.9874	130.385	59.9644	32.2763	38.3047	14.0595	29.738	2.39284	17.7021	17.3873	129.449	83.5131	105.967	129.449
932	0.313	392.903	Unknown	[M-H]-	null	null	null	null	7.66234	0.357576	3.57576	466.873	397.25	416.002	474.795	409.367	444.608	489.684	530.275	356.822	304.605	401.43	512	409.577	396.202	433.948	340.282	403.91	377.118	415.615	403.91
933	0.4	392.976	Unknown	[M+C2H3N+Na-2H]-	null	null	null	null	0.0797345	1.31285	0.797345	161.245	314.522	397.005	450.852	450.872	788.031	536.191	1055.68	755.397	620.512	422.134	991.15	1436.01	1196.09	1500.58	1365.53	1060.47	1055.02	1071.99	1060.47
934	7.522	393.175	w/o MS2:C17H30O10; PlaSMA ID-988	[M-H]-	393.176	C17H30O10	Formula predicted		832.117	746.86	908.705	157.563	160.42	167.529	176.502	112.933	134.03	393.294	186.016	134.077	101.281	72.0692	216.413	91.5238	81.4673	119.772	78.2537	315.154	321.385	278.901	315.154
935	0.442	393.96	Unknown	[2M-H]-	null	null	null	null	0.319159	8.39469	1.11649	213.618	262.162	360.529	386.461	426.232	634.814	604.277	1025.3	824.062	924.105	1894.85	2166.55	3666.9	4825.89	6179.35	3989.75	1911.05	1878.51	1985.53	1911.05
936	0.568	393.967	Unknown	[M-H]-	null	null	null	null	83.1162	34.5869	59.8392	606.796	670.103	642.928	660.325	662.667	762.679	708.577	755.128	630.516	755.108	2035.9	815.225	691.25	393.017	561.457	622.773	846.742	796.034	875.072	846.742
937	0.301	394.901	Unknown	[3M-H]-	null	null	null	null	12.8937	0.274486	27.8906	306.268	253.11	266.486	311.444	266.607	258.57	0.40968	22.0411	9.48364	191.963	267.528	180.817	204.068	338.353	10.6683	26.7572	56.2225	0.0336999	21.2681	56.2225
938	0.422	395.957	Unknown	[M-H]-	null	null	null	null	50.2299	5.02299	5.02299	775.887	774.707	858.35	783.569	639.971	835.263	626.973	756.83	465.436	391.349	525.467	555.914	1075.02	882.809	924.372	633.549	473.355	395.17	520.826	473.355
940	6.4	396.217	Unknown	[M-C6H10O4-H]-	null	null	null	null	0.58765	0.316389	0.709039	0.421722	0.367682	0.965063	2.4356	0.406275	1.82386	5.09452	5.76144	3.04548	6.63399	15.461	5.6732	1.17661	54.3699	30.8786	92.6112	540.756	537.964	587.567	540.756
941	0.338	396.795	Unknown	[2M-H]-	null	null	null	null	8.98397	11.7276	19.7903	511.734	696.454	867.227	887.718	877.395	1232.09	943.251	1332.85	1099.74	1016.5	714.764	1198.26	1484.92	1397.66	1575.17	1461.2	1286.94	1294.05	1281.91	1286.94
946	8.835	398.019	Unknown	[M-H]-	null	null	null	null	6.44872	6.56345	8.29694	6.70893	9.55795	11.6244	14.803	18.0559	26.411	32.6211	50.8549	57.0499	92.2205	151.531	312.78	853.55	2918.59	16934.4	5859.56	1083.44	1319.39	1070.19	1083.44
947	0.338	398.813	Unknown	[M+TFA-H]-	null	null	null	null	2.39664	6.59746	3.39816	796.197	773.342	944.892	950.661	972.399	1121.73	1099.68	1298.84	1052.95	1017.77	1173.13	1099.78	1372.45	1416.97	1757.88	1600.85	1534.2	1536.58	1533.18	1534.2
948	0.339	400.819	Unknown	[M-H]-	null	null	null	null	19.2487	25.3027	49.4561	821.422	607.219	889.447	666.335	858.617	737.888	239.714	1095.16	204.557	333.889	596.599	510.306	555.207	918.832	495.101	465.159	512.199	562.007	246.319	512.199
949	4.725	401.155	w/o MS2:NCGC00380399-01!5-chloro-2,4-dihydroxy-6-methyl-3-[(2E,4E)-3-methyl-5-(1,2,6-trimethyl-5-oxocyclohex-3-en-1-yl)penta-2,4-dienyl]benzaldehyde	[M-H]-	401.153	C23H27ClO4	Hydroxybenzaldehydes	ZLAQYJKDQSZARB-OGCXVWDESA-N	985.811	909.418	1244.62	161.298	120.848	86.2442	144.882	72.9665	57.2219	141.934	171.171	99.4732	91.0709	47.758	62.9229	78.4108	7.9842	29.3545	20.4087	222.139	141.554	196.336	222.139
950	0.345	401.793	Unknown	[M+C2H3N+Na-2H]-	null	null	null	null	0.0309588	0.0309588	0.309588	23.1983	28.0556	37.5124	53.6356	59.8816	81.5592	95.2109	155.575	159.679	167.753	135.467	298.488	486.737	11.4813	789.699	591.292	499.017	509.662	502.102	499.017
952	0.344	402.813	Unknown	[M-H]-	null	null	null	null	0.419095	1.12676	1.49796	9.91087	10.669	15.5539	18.3965	20.7117	36.4958	17.0243	37.8434	36.5847	90.0925	110.018	303.669	1083.25	3964.28	1232.54	2055.54	532.476	739.698	410.379	532.476
953	0.308	402.923	Unknown	[M+Cl]-	null	null	null	null	0.517309	1.63739	0.104667	86.6536	125.194	170.862	201.753	197.902	320.385	293.927	548.894	415.656	383.996	265.155	539.282	797.936	1008.56	1171.59	971.396	1154.03	1092.8	1233.49	1154.03
954	0.33	404.822	Unknown	[M+FA-H]-	null	null	null	null	2.6904	2.09738	2.40956	33.7864	22.1273	31.9619	27.7409	30.5017	50.0186	36.9804	66.199	48.2318	33.2556	125.581	88.5109	135.345	150.308	112.848	120.567	202.698	217.203	184.464	202.698
955	0.311	404.917	Unknown	[M-H]-	null	null	null	null	1.02165	1.02165	10.2165	318.513	432.883	505.709	521.28	401.94	560.903	381.943	605.743	413.923	3640.19	343.982	290.123	247.797	341.595	394.956	348.27	439.791	382.795	489.06	439.791
958	8.067	407.188	w/o MS2:3-(2,4-dihydroxyphenyl)-7-hydroxy-6,8-bis(3-methylbut-2-enyl)-2,3-dihydrochromen-4-one	[M+TFA-H]-	407.188	C25H28O5		QUBRRXBPXPHDJO-UHFFFAOYSA-N	1759.04	258.997	481.916	46.8793	41.054	43.3265	26.61	29.665	207.107	235.988	88.924	27.0795	14.0002	8.06803	14.0553	10.787	85.8271	32.1265	27.3013	396.224	521.169	129.983	396.224
959	0.315	408.879	Unknown	[M-H]-	null	null	null	null	0.442813	0.047138	0.283935	5.19641	7.18833	9.43945	13.9736	14.7397	22.2246	25.4249	51.5252	44.0902	46.8975	59.2767	131.074	287.416	433.788	639.757	497.127	394.676	405.34	416.37	394.676
960	8.628	409.226	w/o MS2:Forskolin; LC-ESI-QTOF; MS2; [M-H]-; CE	[M-H]-	409.223	C22H34O7	Triterpenoids	OHCQJHSOBUTRHG-KGGHGJDLSA-N	871.615	294.123	212.045	84.1849	21.9667	58.0951	62.5178	16.5066	55.7278	81.4835	249.446	72.6929	47.3632	1.06322	3308.29	24.277	28.3507	36.1768	29.5087	321.422	248.623	367.183	321.422
961	6.473	411.094	Unknown	[M-H]-	null	null	null	null	7.14661	6.77928	7.09825	3.22138	8.50635	8.75519	12.3529	12.4901	19.8349	27.6564	35.2757	41.5144	101.171	111.827	274.71	538.31	1303.78	9304.24	4521.5	918.987	1095.26	931.402	918.987
962	8.82	411.094	Unknown	[M-H]-	null	null	null	null	2.85352	3.56941	6.17094	2.9931	4.86899	5.47686	7.18715	9.58238	12.9063	16.1333	23.7123	34.3452	58.5303	90.0817	227.356	729.823	554.896	608.618	730.108	742.959	985.842	719.707	742.959
963	6.222	411.096	Unknown	[M-H]-	null	null	null	null	3.08447	4.02557	2.26235	1.41897	3.53816	3.71577	5.64653	6.03044	7.22277	8.78378	10.3287	18.85	32.818	40.8631	102.065	249.841	254.87	2005.87	6493.19	434.512	474.432	551.161	434.512
964	0.758	411.096	Unknown	[M+Na-2H]-	null	null	null	null	95.6991	122.084	50.4463	4831.15	5366.5	4821.93	6201	6554.17	6348.3	5302.65	4964.12	5805.17	6211.07	6172.19	11091.2	6378.22	2276.22	3205.39	5373.79	5746.49	5260.75	6000.59	5746.49
965	0.485	411.098	Unknown	[M+Na-2H]-	null	null	null	null	3911.28	14327.5	6115.27	25995.8	20206.8	24774	24562.9	22660.1	25024	23357.2	31845.9	180645	41750.8	29828.2	23534.6	27555.8	33893.3	32568.8	21764.7	16666.5	16501.3	16722.4	16666.5
966	0.446	411.969	Unknown	[M+Cl]-	null	null	null	null	0.153764	1.53764	3.49558	115.366	118.763	158.875	190.047	219.518	316.242	324.252	551.297	401.487	439.124	1012.08	1201.46	2170.29	3014.71	4019.52	2712.83	1776.01	1761.57	1851.68	1776.01
967	4.664	413.125	w/o MS2:C22H22O8; PlaSMA ID-1047	[M+Hac-H]-	413.124	C22H22O8	Formula predicted		1488.44	1373.28	1893.43	324.299	159.031	280.867	294.065	253.964	347.127	200.448	291.811	139.867	90.4523	141.506	172.033	110.452	29.7833	58.6001	65.5919	378.774	251.132	345.604	378.774
968	4.397	413.126	w/o MS2:C22H22O8; PlaSMA ID-1047	[M+Na-2H]-	413.124	C22H22O8	Formula predicted		3417.15	3250.94	4374.7	643.385	516.514	609.813	640.232	646.247	705.948	518.285	698.939	495.297	389.007	425.852	559.202	621.111	133.285	108.389	106.127	624.724	320.368	612.397	624.724
969	4.326	413.218	Unknown	[M-H]-	null	null	null	null	25.7965	28.5639	7.46178	92.6847	59.7651	71.0864	226.388	636.836	635.121	7.78977	4.32031	2.19495	5.26144	1276.65	64.0973	534.062	107.721	112.813	735.812	319.441	300.958	330.569	319.441
970	0.447	413.967	Unknown	[M+TFA-H]-	null	null	null	null	0.0814021	0.0027731	0.0277311	26.3918	26.8983	35.8026	44.4304	52.5539	73.5883	66.3877	125.617	98.9711	108.349	246.208	265.49	450.67	650.292	815.142	585.595	375.711	356.47	406.7	375.711
971	0.338	414.806	Unknown	[M+Br]-	null	null	null	null	0.354384	0.469281	0.110786	27.2463	41.3534	53.7135	66.5572	78.1987	125.626	123.917	218.166	206.775	247.296	306.064	486.054	802.316	947.709	1169.2	1065.28	968.392	1012.72	959.309	968.392
972	0.38	414.954	Unknown	[2M-H]-	null	null	null	null	0.080197	0.418223	0.661218	50.224	53.0639	75.9062	93.357	104.582	141.561	186.589	297.261	223.385	276.144	573.902	686.082	1116.46	1591.15	1861.58	1279.23	859.104	856.958	888.408	859.104
974	0.336	416.83	Unknown	[M-H2O-H]-	null	null	null	null	0.20192	0.147728	0.0102743	11.6985	12.9636	16.3883	19.7801	24.7197	31.2446	46.1061	69.2712	61.3276	99.8836	187.506	239.166	478.177	742.511	1123.1	983.068	764.889	819.704	776.689	764.889
975	0.377	416.951	Unknown	[M-H]-	null	null	null	null	1.37779	0.82023	0.082023	64.2162	60.2611	72.8549	85.9697	80.2624	99.2806	69.5247	115.727	86.2388	78.8637	156.397	133.266	191.046	231.585	294.438	242.815	243.98	205.8	288.73	243.98
976	8.714	417.208	w/o MS2:Unknown (carbon number 19); PlaSMA ID-1073	[M-H]-	417.211	C19H34N2O6S	Unknown		2944.16	790.827	2941.14	436.181	334.963	242.166	319.178	160.126	214.659	373.89	552.5	329.648	272.746	172.314	120.948	75.4125	199.587	197.813	188.208	894.757	858.654	773.095	894.757
977	0.344	417.78	Unknown	[M-H]-	null	null	null	null	8.88312	22.7619	36.5594	282.436	343.78	404.713	358.071	344.445	373.345	299.7	477.728	295.826	233.706	176.75	606.741	417.846	358.902	351.053	285.205	299.592	281.624	308.637	299.592
978	0.338	418.773	Unknown	[M-H]-	null	null	null	null	0.547704	0.0331705	0.431244	74.0204	76.829	110.451	124.678	154.799	198.466	250.735	362.268	361.006	416.902	626.773	793.902	1174.66	1528.81	1623.22	1389.37	1285.06	1272.69	1331.07	1285.06
979	0.306	418.9	Unknown	[M-H]-	null	null	null	null	0.440406	0.547881	0.67563	6.24207	13.087	17.555	22.1245	20.4095	43.7469	22.233	69.1281	58.6163	54.7717	37.4043	138.477	239.689	278.929	260.948	290.465	250.401	208.168	303.454	250.401
981	4.401	419.121	w/o MS2:Swertiamarin; PlaSMA ID-1078	[M-H2O-H]-	419.12	C16H22O10	Glycosyl compounds	HEYZWPRKKUGDCR-UHFFFAOYNA-N	1235.31	605.99	1461.78	203.022	137.35	174.378	110.55	177.622	190.666	180.415	236.591	155.754	124.001	82.0593	147.624	109.789	51.7484	50.7234	36.442	218.877	145.326	217.657	218.877
982	0.348	419.802	Unknown	[M+CH3COONa-H]-	null	null	null	null	18.7662	3.53794	15.7703	426.06	180.362	436.477	636.777	493.373	642.619	406.43	284.772	439.819	121.765	437.991	445.294	354.795	431.058	394.823	110.764	327.147	296.795	141.546	327.147
983	0.34	420.783	Unknown	[M+CH3COONa-H]-	null	null	null	null	0.159134	0.111442	0.0111442	6.87206	7.80163	11.1009	13.6403	10.1359	20.048	17.4763	41.2769	42.6221	41.6551	67.0667	183.446	419.072	704.99	1622.1	1447.97	1008.52	1061.41	1209.29	1008.52
986	6.097	421.077	w/o MS2:Mangiferin	[M-H]-	421.078	C19H18O11		AEDDIBAIWPIIBD-ZJKJAXBQSA-N	0.358796	0.327266	0.271953	0.323946	0.14262	0.728611	0.18006	0.806438	1.27594	15.6446	28.2698	38.4949	37.5078	0.889489	1.26937	4.50983	6.12986	1085.62	914.907	100.554	110.926	95.1408	100.554
987	0.333	422.783	Unknown	[M-H]-	null	null	null	null	0.775171	0.230832	0.919065	12.306	13.8925	16.4788	19.9658	26.8992	31.3186	42.2474	68.9335	54.6186	47.4791	117.304	135.106	140.956	15.124	454.812	384.618	354.426	358.843	364.93	354.426
989	0.37	425.056	Unknown	[M-3H]-	null	null	null	null	5.36364	0.536364	5.90909	653.904	487.005	503.878	522.586	501.12	552.002	580.412	713.244	4650.74	1103.74	867.523	555.5	590.923	893.499	790.176	488.908	556.822	536.089	573.8	556.822
990	0.495	425.061	Unknown	[M+Cl]-	null	null	null	null	0.145053	0.131064	0.151379	2.80825	2.96549	3.97084	5.55067	6.98564	8.71656	0.00195618	20.399	23.3509	32.685	60.2114	134.028	477.653	785.386	750.583	683.781	0.00160914	909.059	682.076	642.122
991	8.709	425.258	w/o MS2:NCGC00380894-01_C22H36O5_1-Naphthalenepentanoic acid, 4-(acetyloxy)-3,4,4a,5,6,7,8,8a-octahydro-3-hydroxy-beta,2,5,5,8a-pentamethyl-	[M-H]-	425.254	C22H36O5	Diterpenoids	XFCLFWWTDWKJAH-UHFFFAOYSA-N	50.2137	53.0438	78.1247	15.5335	21.6475	36.4043	33.5082	32.6094	56.5914	82.4124	172.954	133.202	108.791	191.005	251.43	640.606	687.991	1369.51	819.42	1197.96	1231.16	1232.9	1197.96
992	0.755	427.068	Unknown	[M+K-2H]-	null	null	null	null	18.8225	34.7667	27.1829	866.643	1156.59	882.737	1123.16	1317.73	1139.58	1187.57	938.193	1708.28	2138.89	1450.75	1774.55	1708.68	307.42	411.333	779.354	1724.24	1441.47	1742.32	1724.24
993	0.427	427.071	Unknown	[M-H]-	null	null	null	null	19.9929	1.82316	4.81305	21551.9	19685.4	25150.2	33484.7	35215.9	44005.5	60350.3	81277.5	58047.1	56571.9	72854	69046.3	87442.2	110315	113191	87052.5	85502	86307.7	85177.7	85502
994	0.427	427.138	Unknown	[M+Cl]-	null	null	null	null	0.0865832	0.865832	0.0865832	119.692	121.017	156.054	194.856	209.418	272.59	345.415	541.744	402.559	401.876	487.297	525.451	686.674	882.428	866.915	662.371	693.459	690.7	702.016	693.459
995	0.447	427.951	Unknown	[M-H]-	null	null	null	null	84.3804	59.7068	12.8975	657.786	628.067	669.913	698.298	318.798	503.554	803.013	1117.99	7895.03	1178.74	275.391	232.383	495.534	279.14	917.727	586.289	619.737	605.874	628.242	619.737
996	0.427	429.069	Unknown	[M+K-2H]-	null	null	null	null	0.389905	3.89905	0.389905	15383.8	12641.2	14222.7	16775.8	15384.2	16754	20157	23390.3	14912.3	12746.3	15145.2	13082.1	15873.8	19219.5	19442.3	14825.8	14565.2	14598.5	14540.1	14565.2
998	6.229	429.195	w/o MS2:calycosin-7-O-beta-D-glucoside	[M-H]-	429.196	C22H22O9	Isoflavonoid O-glycosides	MGJLSBDCWOSMHL-MIUGBVLSSA-N	1548.78	771.342	1570.27	248.702	201.737	197.726	204.322	126.413	94.0061	299.551	303.996	196.283	148.633	19.2179	126.517	319.804	243.938	172.182	149.945	401.65	390.545	382.089	401.65
1001	0.389	430.939	w/o MS2:PFSA-H; C7H2F14O3S	[M-H2O-H]-	430.943	C7H2F14O3S	PFSA	SDHHTNKPXBIUHM-UHFFFAOYSA-N	0.414588	0.464621	0.0414588	27.9277	27.9185	39.1546	49.4831	54.0012	83.1393	98.1559	171.248	127.26	129.11	210.654	282.78	420.646	537.781	661.566	513.728	477.742	479.039	489.855	477.742
1002	0.432	431.067	Unknown	[2M+FA-H]-	null	null	null	null	0.0592276	0.592276	1.2928	67.343	65.5515	85.9126	120.485	126.005	172.484	226.292	136.244	311.437	336.331	518.755	563.74	754.585	1064.61	536.912	475.993	769.662	818.202	737.02	769.662
1003	0.335	432.815	Unknown	[M-H2O-H]-	null	null	null	null	0.197559	0.0643914	0.436328	7.73663	9.55527	16.0893	20.3674	18.6442	31.7634	31.6801	51.9808	48.2853	87.6731	83.0923	137.054	239.211	292.257	489.499	398.581	421.369	424.847	442.517	421.369
1005	0.761	433.959	Unknown	[M-H]-	null	null	null	null	0.0687963	0.00687963	0.00687963	16.037	15.627	22.5281	29.8514	23.5179	47.7344	53.9839	94.0275	88.3908	98.5321	179.4	234.897	404.088	536.785	728.041	604.987	495.534	509.434	505.023	495.534
1006	0.345	434.756	Unknown	[M-H2O-H]-	null	null	null	null	0.316928	1.50531	2.04952	74.8496	78.8856	101.046	132.571	146.453	198.219	266.702	416.471	364.917	347.34	531.27	557.49	795.487	1032.21	1162.55	793.347	920.625	909.509	948.294	920.625
1007	0.324	434.842	Unknown	[M-H]-	null	null	null	null	48.7888	23.0498	17.2136	319.19	326.834	255.365	290.718	349.099	277.904	235.439	30.6913	44.8636	293.117	298.276	264.16	333.419	37.2823	0.00905147	14.0905	6.88162	0.000777904	0.000777904	6.88162
1008	0.338	436.777	Unknown	[M+Cl]-	null	null	null	null	0.29278	0.564454	0.393196	50.5569	49.9428	70.1335	86.5046	105.329	141.671	190.682	294.997	287.423	308.933	565.635	670.259	1109.64	1581.08	2051.03	1657.58	1475.61	1565.49	1451.86	1475.61
1009	5.735	437.108	Unknown	[2M+FA-H]-	null	null	null	null	39.7058	37.3685	50.7383	475.533	37.7505	31.6339	94.2759	106.789	122.512	2375.9	2280.41	2259.07	2009.67	5.182	43.975	28.8587	64.7399	2504.77	2643.65	831.365	804.297	807.242	831.365
1010	0.338	438.781	Unknown	[M+K-2H]-	null	null	null	null	0.0605758	0.130801	0.943482	21.3318	18.5084	26.6004	32.4852	41.7807	48.354	72.6406	108.226	108.662	140.616	275.652	339.248	553.706	908.418	1166.62	907.17	814.543	844.969	837.019	814.543
1012	0.337	440.786	Unknown	[M-H]-	null	null	null	null	0.0512792	0.128152	0.045116	3.59338	2.98552	4.1292	4.50702	5.85053	6.87289	6.51318	7.04507	15.7524	17.5906	37.1738	41.6542	69.1778	126.59	58.2052	125.124	142.997	135.807	188.438	0.00055391
1013	0.515	441.058	Unknown	[M+Na-2H]-	null	null	null	null	10.5983	11.8333	3.03896	397.677	1061.89	1274.67	935.801	773.456	1210.27	4.02774	121.144	0.0353368	332.411	355.165	45641.2	1918.24	1241.99	1217.95	1072.99	668.483	647.283	651.74	668.483
1016	6.173	443.155	w/o MS2:C20H28O11; PlaSMA ID-1173	[M-H]-	443.155	C20H28O11	Formula predicted		53.1406	28.481	3.57206	12.4146	4.78989	10.583	20.5554	19.3751	3.5222	134.091	173.353	181.327	139.777	5.85073	7.12126	0.795512	5.24245	187	273.971	95.7296	96.4197	87.2604	95.7296
1019	0.753	449.943	Unknown	[M-H]-	null	null	null	null	0.574026	5.74026	9.45022	314.878	382.148	291.527	385.926	336.781	379.778	142.093	251.825	188.422	278.994	404.628	1252.33	245.127	144.868	96.8461	189.511	153.345	75.9768	233.148	153.345
1020	0.529	449.945	Unknown	[M-H]-	null	null	null	null	27.8164	40.0089	109.334	711.817	472.608	604.039	626.789	570.849	609.113	689.14	856.696	108.842	292.525	494.726	335.653	560.291	747.86	0.397378	484.829	487.626	0.341515	730.303	487.626
1021	0.337	450.828	Unknown	[M-H]-	null	null	null	null	1.32188	13.2188	15.5801	392.037	408.032	394.994	405.633	3747.26	837.466	419.46	368.479	190.289	239.797	166.369	159.714	277.697	237.449	324.946	309.906	413.239	451.196	365.177	413.239
1022	0.339	452.756	Unknown	[M-H]-	null	null	null	null	0.0707008	0.776876	0.00707008	72.1321	84.8039	100.138	129.575	134.807	188.112	256.81	399.711	276.956	271.413	362.953	345.674	558.86	694.426	787.345	589.098	639.11	655.816	629.722	639.11
1024	0.338	454.785	Unknown	[M+Cl]-	null	null	null	null	0.0850726	2.41881	0.850726	134.081	120.418	152.121	182.348	192.973	255.146	296.137	428.319	343.393	333.422	428.97	405.987	528.752	644.459	788.551	631.431	664.839	671.165	662.237	664.839
1025	0.459	456.14	Unknown	[M-C6H10O4-H]-	null	null	null	null	1.59331	0.645801	1.0615	86.454	165.298	126.487	215.477	144.395	346.01	18.6134	13.6298	6.95867	9.11404	265.141	254.038	590.637	275.287	536.252	525.96	486.247	483.485	491.382	486.247
1026	0.346	456.779	Unknown	[M-H]-	null	null	null	null	0.00174131	0.0174131	0.13166	1.3777	1.87225	3.52649	3.57178	4.08998	4.82665	13.176	19.4895	14.2594	17.2159	30.5608	36.7805	91.4973	190.653	571.097	362.268	332.441	394.113	328.257	332.441
1027	0.512	457.036	Unknown	[M+K-2H]-	null	null	null	null	5.36364	11.2381	10.3418	59.7825	1078.86	1016.79	797.06	639.981	1098.17	65.6768	99.0299	110.167	2078.76	115.896	1074.55	1091.13	754.79	853.665	1087.78	689.82	699.415	667.697	689.82
1030	0.348	457.764	Unknown	[M+K-2H]-	null	null	null	null	0.0859485	0.859485	1.43117	65.7619	62.3696	83.8653	117.883	140.554	154.77	236.865	288.243	261.491	248.46	357.4	340.308	421.284	632.168	615.636	446.333	415.245	445.815	389.321	415.245
1032	0.496	459.057	Unknown	[M-H]-	null	null	null	null	4.23728	0.408658	4.08658	234.545	349.229	330.737	376.234	333.052	306.86	305.968	388.986	296.391	238.889	229.152	365.777	513.163	291.911	225.469	180.678	295.182	262.015	302.553	295.182
1035	0.334	460.769	Unknown	[M-H]-	null	null	null	null	0.226548	0.264496	0.297433	2.75508	1.57614	4.06594	2.67801	5.7204	7.19387	6.63689	1.07859	13.643	15.6069	28.9254	26.8972	55.2217	196.962	259.038	299.653	220.372	274.617	203.674	220.372
1036	0.379	461.966	Unknown	[M-H2O-H]-	null	null	null	null	11.2849	13.7922	11.3514	806.844	931.264	1069.95	980.328	949.985	1084.67	745.414	967.762	653.058	5236.61	1762.77	1329.27	1263.91	1201.92	1237.9	1003.65	687.536	634.457	732.046	687.536
1039	0.4	465.92	Unknown	[M+C2H3N+Na-2H]-	null	null	null	null	4.72727	13.0539	5.61905	907.797	548.678	664.585	731.255	547.566	623.861	801.529	912.01	504.068	385.749	1125.92	486.4	529.617	570.765	728.945	454.812	530.39	501.984	547.977	530.39
1040	0.515	465.92	Unknown	[M-H]-	null	null	null	null	3.86708	2.09858	6.67535	35.5748	30.8239	37.2953	44.5259	38.9265	42.3629	10.8604	10.9283	42.6205	48.0486	78.5418	65.5838	87.7207	119.982	132.068	85.038	111.973	93.2826	149.673	0.0257652
1041	8.836	465.997	Unknown	[M+TFA-H]-	null	null	null	null	2.82652	1.49683	6.89402	3.59997	5.24595	6.8469	9.23617	10.8669	15.2149	18.9809	32.4983	33.4513	52.2858	90.974	172.054	474.103	1814.14	56966.8	5985.83	758.362	951.772	748.333	758.362
1045	0.339	470.762	Unknown	[M-H]-	null	null	null	null	1.16104	11.6104	27.6537	383.529	360.857	86.8054	96.8583	80.4916	401.785	423.523	548.016	318.446	224.992	314.184	51.6941	536.645	596.626	555.177	326.722	331.936	298.148	347.674	331.936
1046	0.338	472.797	Unknown	[M+TFA-H]-	null	null	null	null	0.0248822	0.620563	0.248822	22.4778	19.0736	27.3348	30.7077	41.1481	52.0582	82.2465	122.96	88.1363	111.043	195.057	238.316	461.718	589.407	746.051	537.8	489.34	501.244	495.897	489.34
1048	0.516	474.081	Unknown	[M+Na-2H]-	null	null	null	null	7.36042	3.21453	0.227476	495.908	680.701	754.082	903.511	971.954	1140.59	938.129	1156.34	1165.46	1151.71	1474.9	1748.37	1970.98	1600.59	1890.64	1995.76	1301.89	1266.51	1341.09	1301.89
1049	0.4	474.081	Unknown	[M-H2O-H]-	null	null	null	null	3.50315	35.0315	3.50315	30080.9	28026	27485.2	25915.5	23231.4	23242.9	17429.7	21029.4	14412.7	13044.3	14670.1	15145.6	17602	18256	19955.5	17128.7	12454.4	12254.2	12648	12454.4
1050	0.346	474.733	Unknown	[2M-H]-	null	null	null	null	0.388312	18.71	3.88312	876.036	511.116	703.598	706.026	689.433	718.377	854.13	956.68	2984.33	838.48	902.99	556.361	600.442	778.245	790.539	500.002	576.318	543.124	604.023	576.318
1051	0.398	476.067	Unknown	[M-H]-	null	null	null	null	0.255427	0.255427	2.55427	1503.03	273.505	2304.07	2600.85	2879.34	3357.74	2814.63	3925.17	3030.68	2968.73	3514.54	0.0238716	0.0297008	0.0340569	5091.09	4455.13	3086.53	3100.42	3080.22	3086.53
1052	0.514	476.077	Unknown	[M-H]-	null	null	null	null	49.2629	11.8961	4.08658	394.729	462.561	492.6	496.061	524.763	500.503	222.872	243.32	386.384	1490.47	722.457	527.943	516.503	389.768	341.06	97.6606	330.426	290.495	365.763	330.426
1053	0.338	476.744	Unknown	[2M+FA-H]-	null	null	null	null	0.664935	6.64935	13.5584	686.983	400.653	561.437	624.173	613.468	584.622	658.721	770.768	269.577	310.233	540.666	385.622	503.338	897.65	607.08	274.479	469	517.054	359.517	469
1054	0.4	477.95	Unknown	[M+Cl]-	null	null	null	null	6.49592	3.91131	3.44226	920.851	1024.68	1218.72	1444.91	1409.12	1656.12	1521.17	2056.86	1454.76	1358.99	1661.14	1712.09	2313.21	2107.99	2660.17	2178.34	1671.08	1678.8	1666.58	1671.08
1055	0.335	478.766	Unknown	[2M-H]-	null	null	null	null	0.0688204	0.00688204	0.00688204	11.8421	14.8191	20.5208	24.2877	28.7072	34.2832	51.6699	76.9057	72.4137	86.7337	165.704	189.198	410.549	720.328	861.384	659.272	581.045	537.457	657.374	581.045
1056	0.4	479.942	Unknown	[M+K-2H]-	null	null	null	null	0.00798737	0.0798737	2.21379	95.1474	108.281	145.397	172.395	185.988	251.609	279.61	394.894	326.745	355.769	478.26	533.231	713.253	687.891	910.091	678.387	496.488	495.421	501.961	496.488
1057	0.333	480.764	Unknown	[M+Br]-	null	null	null	null	0.267538	0.0937432	0.247807	6.41689	2.2802	9.94183	12.2682	12.1089	17.3379	23.4011	32.514	31.3157	38.3757	51.2261	30.4761	21.6542	237.965	317.046	338.044	321.391	310.718	362.368	321.391
1058	0.47	481.059	Unknown	[M+Cl]-	null	null	null	null	0.0453648	0.258828	0.177028	2.50931	3.72394	9.19295	8.00075	13.8077	11.2707	0.415368	2.02811	1.52321	4.43749	44.93	181.718	430.912	5606.7	883.022	731.184	452.788	578.852	463.28	452.788
1059	8.669	481.425	w/o MS2:Gedunin	[M-H]-	481.425	C28H34O7	Limonoids	YJXDGWUNRYLINJ-POZBICLPSA-N	1937.89	234.98	2885.82	29.7877	72.8695	39.8889	22.9287	62.4264	110.159	67.782	406.876	257.04	127.107	44.0884	58.7019	30.7157	239.26	35.4408	255.544	387.218	437.188	311.95	387.218
1060	8.806	482.186	Unknown	[M+TFA-H]-	null	null	null	null	1.65554	0.803895	3.64137	2.43729	4.23251	5.27212	4.05164	4.94935	2.36579	20.8885	31.9712	32.4475	48.2066	66.6374	130.741	375.217	1311.62	16537.4	2528.57	641.908	783.819	628.9	641.908
1063	5.809	483.112	Unknown	[M-H]-	null	null	null	null	10.7273	30.7792	42.5658	1.21469	3.63824	4.07277	10.9599	0.104555	4.38472	53.373	186.565	179.486	548.371	5.84608	3.88025	4.58757	8.56813	378.081	403.399	45.2235	36.2486	53.606	45.2235
1065	0.457	487.094	Unknown	[M-H]-	null	null	null	null	3.71429	8.12554	8.61472	2420.65	1935.37	2193.47	2223.16	2107.09	23348.7	6120.49	5384.07	2584.34	1928.48	1673.9	1464.16	1939.41	2407.22	2496.19	1807.96	2035.19	2010.92	2051.1	2035.19
1066	0.338	488.783	Unknown	[M+K-2H]-	null	null	null	null	2.7013	8.25108	16.4849	469.727	471.789	510.373	464.899	440.282	483.664	520.362	651.029	432.566	327.129	363.08	907.356	711.373	566.928	576.21	381.388	415.753	416.418	405.925	415.753
1067	8.779	489.288	Unknown	[M-H]-	null	null	null	null	105.526	77.5502	75.0503	499.827	551.612	868.143	793.761	343.386	314.26	42.6252	494.112	205.206	269.131	237.875	776.454	371.891	550.75	498.991	362.038	525.098	549.427	496.262	525.098
1069	0.395	490.059	Unknown	[M+C2H3N+Na-2H]-	null	null	null	null	0.745139	0.0466376	0.466376	578.908	1246.13	1597.29	1770.14	1867.63	3120.14	1922.91	4094.93	3064.65	2777.54	1634.56	4511.52	5926.24	5581.86	6136.79	5831.71	3753.91	3708.51	3821.15	3753.91
1070	0.517	490.061	Unknown	[M+K-2H]-	null	null	null	null	9.84601	13.3767	15.8701	353.146	703.642	751.921	667.845	608.649	778.077	112.581	0.182333	537.375	404.806	313.288	565.007	741.675	588.005	689.053	703.462	0.120884	151.143	0.120884	0.120884
1071	0.345	490.722	Unknown	[3M-H]-	null	null	null	null	0.00276935	0.0047534	0.0055262	0.242062	0.241561	0.306996	0.449814	0.528636	0.798669	0.186758	2.47274	0.0742155	1.85536	5.71332	6.65195	21.3044	182.723	37.2889	44.1386	3.40006e-05	1.82965	24.0113	10.0619
1072	0.337	492.734	Unknown	[M+K-2H]-	null	null	null	null	0.523377	5.23377	0.523377	384.054	301.42	341.059	360.299	204.999	377.871	116.981	125.817	77.5483	192.489	282.606	115.254	268.917	1919.66	657.46	184.69	184.816	271.621	85.9551	184.816
1074	0.398	493.929	Unknown	[M-H]-	null	null	null	null	9.45245	6.56735	5.87446	371.159	570.584	634.204	596.251	502.946	644.827	98.2696	717.802	408.018	323.392	211.84	439.152	572.819	470.415	1908.24	1098.59	427.122	0.0721235	640.75	427.122
1075	0.337	494.757	Unknown	[M+K-2H]-	null	null	null	null	0.0508196	0.0567151	0.625872	6.55811	5.86666	11.3907	14.7515	17.6689	26.9095	30.8764	28.8788	49.7528	61.5091	84.7882	99.8173	290.094	540.146	710.531	437.533	518.158	552.724	528.463	518.158
1076	0.389	496.915	Unknown	[M+Br]-	null	null	null	null	9.19481	8.41559	5.46756	1579.59	1486.76	1505.84	1797.82	1490.2	1404.34	2095.54	1870.18	1516.37	3610.7	2622.74	1590.54	1520.97	1405.13	1560.34	1436.8	1386.64	1338.87	1419.34	1386.64
1077	4.401	497.136	w/o MS2:Selaginpulvilin I	[M+Hac-H]-	497.14	C33H22O5	Fluorenes	UKOSSVYJQBNKNJ-UHFFFAOYSA-N	855.013	522.97	1966.4	225.27	59.5921	115.219	193.603	86.2117	14.8068	197.703	255.687	153.963	119.203	38.3892	41.546	52.786	1.42146	76.6669	64.7951	223.188	169.824	208.147	223.188
1078	0.332	498.747	Unknown	[M-H]-	null	null	null	null	0.0094888	0.00998974	0.00857262	0.862772	0.680325	2.09247	1.92361	2.82402	4.72915	0.0803833	1.92791	0.587603	11.5177	18.7046	36.0656	83.6045	91.4913	130.571	397.708	56.7761	24.4346	110.925	56.7761
1080	0.389	498.913	Unknown	[2M+FA-H]-	null	null	null	null	19.1379	18.5931	24.3571	499.714	469.081	453.51	535.33	448.902	446.249	553.582	304.809	451.694	358.26	466.744	382.96	434.231	435.531	2582.91	1153.92	421.219	831.948	45.0929	421.219
1083	0.337	500.745	Unknown	[M+CH3COONa-H]-	null	null	null	null	0.253088	0.0080792	0.080792	16.8248	17.754	21.147	28.7854	35.5685	49.3041	50.748	74.5654	96.1333	116.677	170.782	225.058	386.937	486.134	557.999	547.183	464.324	474.533	473.329	464.324
1084	0.314	500.93	Unknown	[M+TFA-H]-	null	null	null	null	23.8875	12.9264	9.66967	1778.1	1234.47	1478.77	1549.88	1385.24	1391.7	1596.4	1808.82	6518.09	1780.59	1408.79	869.012	1074.89	1230.46	1415.79	1057.79	1398.04	1316.88	1462.6	1398.04
1085	0.315	502.926	Unknown	[3M-H]-	null	null	null	null	0.536364	17.5151	5.36364	1185.42	871.661	1050.4	1099.82	976.717	968.011	1198.74	1184.32	860.145	762.91	1536.01	624.395	684.866	768.374	816.085	713.886	1000.48	933.445	1041.01	1000.48
1088	0.434	509.062	Unknown	[M+Na-2H]-	null	null	null	null	0.0699138	0.699138	1.76938	7163.61	8189.15	10292.9	12114.7	13169.1	16433.6	13133.5	19279	14382.8	13858.4	24034.5	23185.8	29216.7	33497.2	35841.1	28778	12783.4	12694.6	12924.5	12783.4
1089	0.447	509.957	Unknown	[M-H]-	null	null	null	null	0.443204	0.179682	2.02236	82.5994	68.3227	88.2433	122.58	136.191	204.92	246.424	432.045	306.997	328.524	510.386	569.525	1006	1209.35	1570.16	1204.65	1298.2	1317.18	1311.64	1298.2
1090	4.401	510.213	Unknown	[M+TFA-H]-	null	null	null	null	15.8887	42.673	90.4626	83.5434	65.9182	54.506	39.0425	88.5247	50.3492	120.129	121.81	135	85.9181	22.7855	55.3717	81.4539	7.41788	47.1056	59.8903	162.637	113.314	160.746	162.637
1092	0.434	511.061	Unknown	[M-H]-	null	null	null	null	3.57576	2.36364	0.236364	7545.28	7583.77	7947.27	8039.38	7593.42	7919.8	5445.78	7007.74	4637.84	3928.23	6493.5	5967.87	7111.35	8123.09	8634.47	7068.86	3171.07	0.0290195	0.0290195	0.0290195
1093	0.449	511.955	w/o MS2:PFCA-diether_Hsubstituted; C9H2F17O5	[M-H]-	511.956	C9H2F17O5	PFSA	ZGXTYJJCYIEBEN-UHFFFAOYSA-N	33.4655	47.4312	3.34655	460.766	292.895	290.191	365.016	323.378	342.17	243.53	116.113	227.441	203.299	233.06	310.873	253.531	211.59	46.9625	117.008	230.782	131.094	333.875	230.782
1095	0.4	512.923	Unknown	[2M+Hac-H]-	null	null	null	null	0.41967	0.387213	0.484924	67.944	73.9703	97.4059	120.502	139.023	186.064	221.505	344.539	302.736	352.204	597.127	725.468	1173	1217.96	1740.77	1428.87	1106.86	1124.94	1119.14	1106.86
1096	0.395	514.928	w/o MS2:PFAP-PAP; C8H2F17O4P	[3M-H]-	514.935	C8H2F17O4P	PFSA	FYCJTNFGBQUWGN-UHFFFAOYSA-N	3.57576	23.5628	4.34199	437.039	363.939	403.353	447.401	379.069	415.891	402.89	245.63	265.431	277.584	353.471	314.587	1981.37	304.596	252.358	226.368	265.248	260.714	220.456	265.248
1097	8.858	515.131	w/o MS2:Unknown (carbon number 18); PlaSMA ID-1436	[M+FA-H]-	515.125	C18H28O17	Unknown		1494.07	3097.78	4072.1	337.206	118.232	246.578	247.025	294.941	180.04	262.854	384.015	239.211	205.675	9.50489	153.33	146.697	250.284	211.555	189.785	244.696	205.243	225.491	244.696
1098	0.386	515.905	Unknown	[M+Cl]-	null	null	null	null	0.0947338	0.00947338	0.00947338	28.8402	29.736	41.4984	53.6408	60.3384	78.0408	107.907	153.136	135.94	149.15	378.26	442.433	781.556	1030.74	1402.12	1093.7	601.423	613.187	617.731	601.423
1099	0.337	516.739	Unknown	[M-H]-	null	null	null	null	0.00186019	0.0447691	0.0186019	2.52568	3.8514	5.37974	6.60134	7.64454	12.5228	12.5469	17.6508	23.5909	29.6624	34.214	81.0747	178.103	290.198	553.13	588.807	486.341	496.589	588.819	486.341
1100	0.309	516.896	Unknown	[M-H]-	null	null	null	null	0.969697	14.7403	1.47618	458.232	524.315	628.989	679.961	556.003	701.509	521.179	771.683	532.986	399.324	0.00950683	546.85	497.012	501.526	442.114	453.985	556.44	517.31	575.71	556.44
1101	0.335	518.758	Unknown	[M+Hac-H]-	null	null	null	null	0.0101554	0.00101554	0.0674475	1.46221	1.51753	2.92987	4.46359	2.61313	4.0333	5.61948	0.216969	0.0871994	19.7259	26.5211	37.8382	92.5717	185.887	154.981	228.477	228.786	306.169	242.138	237.177
1103	0.44	525.043	Unknown	[M+Br]-	null	null	null	null	1.68325	3.64112	0.137181	308.268	483.138	645.497	758.322	789.382	1373.85	1071.59	2141.07	1530.22	1535.68	1723.89	3448.84	5681.07	6609.52	7784.74	6221.73	3626.2	3587.64	3736.58	3626.2
1105	0.443	527.035	Unknown	[M-H]-	null	null	null	null	6.92208	3.57576	0.357576	732.463	790.775	898.259	898.835	765.407	1003.64	684.905	1009.36	1853.58	715.581	509.582	601.966	726.697	762.371	864.221	747.897	485.357	490.669	474.712	485.357
1106	0.392	528.012	Unknown	[M+Cl]-	null	null	null	null	0.160774	0.301154	0.0160774	491.547	470.997	592.161	826.492	873.011	1104.76	1791.77	2414.2	2102.11	2185.95	2590.67	2599.15	3516.72	4160.96	4655.85	3856.37	4531.08	4689.44	4424.68	4531.08
1107	0.447	529.893	Unknown	[M-H]-	null	null	null	null	24.3117	17.5397	20.0887	280.547	0.213899	58.5182	0.247039	23.7092	0.243607	249.457	337.286	186.324	71.3051	380.787	0.163923	0.20395	0.233863	569.913	341.895	139.888	131.714	145.243	139.888
1108	0.393	530.024	Unknown	[M+K-2H]-	null	null	null	null	0.203751	0.0203751	0.49335	59.0566	59.3272	75.2068	101.937	109.852	141.128	238.706	321.91	306.412	337.105	457.701	494.665	713.893	875.365	1076.47	895.974	1034.8	1078.21	1015.51	1034.8
1109	0.759	531.041	Unknown	[M+Na-2H]-	null	null	null	null	5.61905	0.485281	4.85281	227.148	214.783	249.837	232.841	194.189	141.124	478.044	84396.7	1287.79	789.008	93.2958	84.5229	0.0564281	0.0647042	404.914	369.207	746.551	723.759	762.583	746.551
1110	0.527	531.05	Unknown	[M+Na-2H]-	null	null	null	null	92.8216	18.5974	30.3939	942.824	633.751	650.268	846.423	690.281	733.111	724.052	1062.09	242.026	392.718	483.847	407.425	557.892	314.759	259.094	194.632	177.877	0.228329	331.817	177.877
1111	0.392	531.896	Unknown	[M-H2O-H]-	null	null	null	null	11.0693	4.30434	0.430434	1176.03	928.908	1060.84	1165.86	927.595	1008.2	1194.08	1296.04	849.114	686.09	4162.95	1120.35	1011.42	853.374	1006.73	761.54	793.851	766.124	800.403	793.851
1112	0.335	532.82	Unknown	[3M-H]-	null	null	null	null	21.1602	0.0909091	0.909091	278.851	322.731	302.933	291.102	305.724	351.434	181.452	0.016835	172.086	284.371	220.876	223.797	310.531	469.045	311.124	134.275	307.894	241.906	271.738	307.894
1116	0.385	533.893	Unknown	[M-H2O-H]-	null	null	null	null	0.002131	0.002131	0.02131	1.56977	1.52734	2.15286	2.97306	3.19315	4.61015	0.0297273	0.000394629	9.80273	9.45824	24.5794	28.1127	70.9355	119.154	11.2065	0.000239438	120.301	129.483	162.401	0.000261632
1117	8.839	533.986	Unknown	[M-H2O-H]-	null	null	null	null	2.11408	3.35065	5.73195	2.19983	4.32901	1.64827	0.280156	8.41929	12.956	14.709	24.1349	26.3404	45.268	71.5662	140.002	458.863	1482.04	15798.4	2736.53	448.718	571.621	416.206	448.718
1118	0.331	534.75	Unknown	[M-H]-	null	null	null	null	0.00135732	0.0135732	0.0144743	0.917899	1.471	1.47254	2.18777	2.60988	4.22116	2.34796	4.87643	5.60591	9.16939	12.248	29.5216	67.8606	132.038	5.47144	264.838	152.639	160.264	215.43	152.639
1119	0.331	536.702	Unknown	[M-H]-	null	null	null	null	0.0048537	0.048537	0.115363	2.49456	3.11413	2.62903	5.27761	5.80762	7.41776	1.48947	1.28612	3.88494	20.7395	63.16	109.124	291.529	16057	62.3524	1244.82	64.5063	50.9397	84.5197	64.5063
1121	0.338	538.718	Unknown	[M+Br]-	null	null	null	null	0.011755	0.11755	0.120591	7.74785	7.29188	10.7574	14.1396	15.4192	24.1198	30.1697	48.3771	46.4775	59.5212	115.145	163.87	319.878	550.292	835.054	563.415	453.653	456.981	490.604	453.653
1122	0.756	547.013	Unknown	[M+K-2H]-	null	null	null	null	4.06214	4.06214	4.06214	164.214	104.913	86.3484	10.0475	5.14194	54.1319	276.644	271.772	328.615	382.244	0.398249	0.379639	0.472341	25.976	165.692	223.19	516.626	522.266	437.314	511.285
1123	0.415	547.015	Unknown	[M+Cl]-	null	null	null	null	6.84416	5.36364	4.08658	1078.69	884	1015.03	1073.52	906.817	926.467	849.701	858.297	452.085	386.118	847.001	4321.37	1465.84	1297.39	770.677	682.207	413.644	452.018	362.17	413.644
1124	0.522	547.015	Unknown	[M+K-2H]-	null	null	null	null	0.0616454	1.20399	0.73367	37.3913	27.533	37.9044	65.1936	66.6332	85.1929	184.716	286.885	239.856	266.028	396.194	485.52	783.345	1069.95	1481.78	1134.95	1351.48	1358.09	1415.2	1351.48
1125	0.447	547.912	Unknown	[M+K-2H]-	null	null	null	null	1.32493	1.32493	13.2493	1022.83	749.265	990.512	1205.09	1099.69	1384.96	1347.29	1873.52	1093.28	901.413	1596.35	1256.73	1811.67	2129.66	2336.79	1675.86	1000.96	969.94	1033.96	1000.96
1126	0.446	549.913	Unknown	[M-H]-	null	null	null	null	0.938698	9.38698	0.938698	717.459	519.145	586.868	605.06	534.102	571.768	525.174	712.68	361.76	287.26	503.463	375.92	2939.44	1842.77	1420.32	810.719	116.804	41.0452	182.178	116.804
1127	0.394	550.88	Unknown	[M-H]-	null	null	null	null	0.327273	3.27273	4.20779	477.716	382.393	534.733	443.676	291.355	520.168	434.161	552.719	301.672	256.815	293.268	1024.9	0.038055	665.392	695.739	549.259	323.751	311.224	327.527	323.751
1128	5.266	553.284	w/o MS2:Pantethine	[M-H]-	553.277	C22H42N4O8S2	Beta amino acids and derivatives	DJWYOLJPSHDSAL-UHFFFAOYSA-N	106.602	0.308997	114.477	18.07	16.4151	12.9435	3.838	9.76859	18.2216	20.1588	30.6144	25.1762	15.9941	3.87375	7.01293	9.14393	0.411996	0.838939	0.358595	30.5525	0.916782	55.6046	30.5525
1129	8.8	553.284	w/o MS2:Pantethine	[M-H]-	553.277	C22H42N4O8S2	Beta amino acids and derivatives	DJWYOLJPSHDSAL-UHFFFAOYSA-N	12.7819	0.735546	33.0476	3.17427	0.752037	4.5833	2.97662	0.235576	1.32513	0.0376686	36.4275	30.9865	23.1332	10.9777	3.37096	0.00293465	215.212	275.248	235.965	356.474	424.241	310.485	356.474
1130	8.563	554.259	Unknown	[M-H]-	null	null	null	null	0.0519058	0.0865207	1.48714	0.000230975	0.00878311	0.00212247	0.0210016	0.00199302	0.00235684	0.0626332	6.40981	1.00266	0.127451	0.0523656	0.382991	0.662727	3.98117	371.064	688.819	5386.8	7887.08	6489.43	5386.8
1131	1.452	554.259	Unknown	[M-H]-	null	null	null	null	0.363016	4.5974	12.8009	3.32517	0.638264	4.69543	5.92685	0.549619	8.81776	327.64	1343.25	263.055	1.81775	0.550887	0.0339267	1.06957	0.484021	41.1749	220.973	5317.26	4938.38	3596.92	5317.26
1132	2.163	554.26	Unknown	[M-H]-	null	null	null	null	0.245529	9.70563	353.452	7.29931	11.5326	7.55234	0.784708	3.65335	2.65807	206.897	695.28	25.8086	0.0243098	1.42687	0.419072	0.453767	0.327373	45.155	43.639	4899.67	3534.54	5850.85	4899.67
1133	8.2	554.26	Unknown	[M-H]-	null	null	null	null	0.0953292	0.0779118	2.01972	0.016287	0.0222001	0.112707	0.0374523	0.00130078	0.0141745	0.0587915	12.4943	2.02645	0.331147	0.859455	1.52273	11.8327	2.48924	571.037	152.248	1939.99	4.35546	3727.05	1939.99
1134	3.943	554.26	Unknown	[M-H]-	null	null	null	null	165.251	28.4074	295.176	0.996944	2.05311	1.62616	6.02073	0.0207135	0.227273	775.654	42.001	95.8671	12.8023	4.11298	1.0793	0.636006	0.0218182	52.8782	34.8533	6520.08	7223.49	2033.13	6520.08
1135	2.875	554.261	Unknown	[M-H]-	null	null	null	null	349.586	19.8701	591.483	1.06443	0.436068	0.00445507	10.1506	11.9252	6.15318	573.109	93.1953	41.3161	15.4512	1.39906	2.4209	0.0383343	1.11227	32.5647	22.4283	6603.8	5096.55	7313.06	6603.8
1136	0.376	554.261	Unknown	[M-H]-	null	null	null	null	0.700252	0.700252	0.700252	2462.27	621.319	835.569	1325.89	833.806	668.82	5608	62406.1	3055.74	1173.27	2.18312	2.44835	1.27967	0.933669	3391.99	3777.99	10336.9	8692.64	12318.3	10336.9
1138	0.737	554.262	Unknown	[M-H]-	null	null	null	null	0.909091	0.0909091	0.0909091	223.762	33.4946	57.23	0.0128041	0.0115075	1.38348	1082.47	1254.86	7296	1022.83	1.01278	0.00849618	0.0105708	0.272313	224.112	272.486	13123.6	14353.1	10428.8	13123.6
1139	3.231	554.263	Unknown	[M-H]-	null	null	null	null	414.483	10.0519	380.226	6.96551	1.26597	7.31134	4.64057	0.414269	2.37434	33.2297	669.97	199.757	117.667	3.48655	0.663916	0.731082	0.270987	20.5228	11.8761	4877.84	3036.62	4824.54	4877.84
1140	0.342	554.707	Unknown	[M-H2O-H]-	null	null	null	null	0.441069	1.36441	0.773567	49.8851	47.1739	68.4568	86.9878	95.4521	138.2	179.351	207.286	210	199.47	289.876	298.389	379.474	511.207	543.207	480.625	486.539	487.572	491.621	486.539
1141	0.331	554.783	Unknown	[M-H]-	null	null	null	null	2.51631	2.51631	25.1631	336.643	237.437	232.067	324.403	234.975	287.444	301.151	88.0066	237.602	229.114	309.414	217.764	281.996	597.273	250.856	103.167	253.985	278.605	149.168	253.985
1142	0.338	556.699	Unknown	[2M+FA-H]-	null	null	null	null	0.0248511	0.248511	0.0248511	39.117	44.1516	7.13519	70.2952	70.0418	114.027	147.519	190.101	210.705	184.323	245.457	336.406	413.099	165.652	628.053	445.327	416.912	413.986	425.757	416.912
1143	0.518	562.99	Unknown	[M-H2O-H]-	null	null	null	null	1.9113	5.1403	0.19113	176.646	162.951	93.5492	288.279	254.912	235.488	716.112	736.184	715.943	724.377	630.443	550.296	582.25	0.025484	678.793	594.514	1241.4	1216.45	1272.17	1241.4
1144	0.4	562.99	Unknown	[M-C6H8O6-H]-	null	null	null	null	1922.3	1922.3	1922.3	3727.52	2533.35	2754.14	3134.11	2642.19	2829.92	3882.53	4487.63	23914.2	4927.04	3884.42	2338.21	2622	2984.07	3189.81	2159.89	2587.53	2601.56	2552.91	2587.53
1145	0.4	564.997	Unknown	[M+Cl]-	null	null	null	null	4.5974	3.83117	0.383117	903.251	556.906	674.513	707.09	647.188	727.391	886.757	1058.28	584.015	477.546	579.604	1173.43	819.134	738.605	729.117	530.273	606.789	591.092	605.042	606.789
1146	0.394	566.878	Unknown	[M-H2O-H]-	null	null	null	null	0.231052	0.504191	0.588712	49.1552	44.4825	62.2418	83.3718	85.7612	111.701	183.103	250.531	224.016	200.288	365.864	346.457	531.882	635.11	709.396	565.478	511.261	522.932	509.315	511.261
1147	0.338	570.776	Unknown	[2M+Hac-H]-	null	null	null	null	0.00260078	0.0260078	0.168165	3.27349	3.90938	4.46637	7.93196	8.7005	13.0414	16.8901	25.2842	28.2775	45.7094	53.5899	84.3647	262.171	410.205	759.264	600.022	442.189	495.181	456.446	442.189
1148	0.339	572.7	Unknown	[M-H]-	null	null	null	null	0.0133183	0.0133183	0.133183	2.82903	0.65679	5.16429	0.30795	3.11176	0.444679	15.0003	25.6707	23.0598	11.9008	46.4515	30.9969	32.798	16.1313	309.482	273.807	287.581	270.91	342.402	287.581
1149	0.338	574.73	Unknown	[M+TFA-H]-	null	null	null	null	0.0122901	0.00122901	0.00122901	0.64481	0.211757	0.327082	1.51159	1.84173	2.45052	0.837299	1.44946	3.87225	4.35622	14.2444	21.2478	49.8371	181.058	1486.16	0.000138091	171.576	141.029	283.836	171.576
1150	0.399	575.033	Unknown	[M+FA-H]-	null	null	null	null	9.87352	3.91993	0.391993	1998.98	1907.88	1962.95	2113.72	1926.41	2039.82	2138.24	2422.76	1936.27	1660.91	1578.18	1648.24	1843.64	1866.64	1999.36	1860.89	1990.25	2041.22	1939.14	1990.25
1151	0.381	576.242	Unknown	[M+Na-2H]-	null	null	null	null	1.87127	1.87127	1.87127	78.189	9.12276	12.1042	0.263559	6.79241	18.8284	471.709	327.231	326.712	217.454	10.8176	1.74885	4.02434	3.46214	69.7205	958.071	226.688	280.256	169.914	226.688
1152	8.269	576.243	Unknown	[M+C2H3N+Na-2H]-	null	null	null	null	0.446896	0.446896	15.2126	3.60803	1.87361	1.16787	3.35616	6.84388	4.25903	0.0667009	2.74331	0.656398	0.0442471	1.45545	0.41766	1.53192	9.78725	2.67284	1.73449	482.471	676.35	4.55556	482.471
1155	8.588	576.244	Unknown	[M-H]-	null	null	null	null	8.68398	31.7433	12.8759	2.21034	6.87243	4.41032	9.32743	4.22271	8.09905	1.31033	29.3069	2.02386	0.234023	3.9059	1.98164	1.81451	7.76222	1.02592	0.667507	361.418	430.041	0.0290195	361.418
1156	7.137	576.244	Unknown	[M-H]-	null	null	null	null	1.09544	18.8955	56.541	1.82582	2.71759	8.0408	9.29896	8.00794	1.55373	0.558248	39.7331	1.21766	16.4481	0.450726	7.01925	0.556212	12.5437	13.7372	8.17547	331.822	402.738	18.7389	331.822
1157	7.497	576.244	Unknown	[M-H]-	null	null	null	null	3.74026	18.7013	84.928	2.34276	3.50597	7.66875	7.18226	0.0473451	2.04666	8.58406	12.8035	10.9026	1.55716	1.25172	3.55337	10.2513	6.14165	4.70949	4.35164	173.873	99.9745	154.323	173.873
1160	0.401	577.023	Unknown	[M-C6H10O5-H]-	null	null	null	null	0.324978	0.0324978	0.385898	68.0587	86.0676	115.385	145.502	168.922	220.905	242.9	375.198	335.304	380.858	529.386	694.607	979.165	1145.06	1367.89	1127.24	770.709	730.758	824.045	770.709
1162	0.396	578.905	Unknown	[M+FA-H]-	null	null	null	null	0.0105258	0.0105258	0.105258	9.49323	11.6848	15.9948	20.7465	23.3422	30.8046	42.7498	67.9254	67.2155	73.829	122.948	202.112	375.887	496.472	801.514	729.696	577.524	596.279	611.806	577.524
1166	0.457	584.172	Unknown	[M-H2O-H]-	null	null	null	null	3.57576	0.357576	15.2771	967.942	840.589	978.114	1003.71	925.69	975.692	846.531	1209.01	890.103	6413.81	1378.81	963.954	934.707	1015.34	985.207	830.25	913.086	892.479	918.64	913.086
1167	0.461	585.059	Unknown	[2M-H]-	null	null	null	null	1.14277	11.4277	65.8642	1262.12	897.429	1021.49	1060.58	953.12	1127.21	1108.97	1504.83	883.93	754.734	770.684	1408.31	1210.09	1215.98	1273.21	842.611	944.257	949.014	911.748	944.257
1169	7.806	585.33	w/o MS2:NCGC00381203-01_C31H46N4O7_2H-Pyrido[1,2-a][1,4,7,10]tetraazacyclododecine-1,4,7,10(3H,12H)-tetrone, 3-(7,8-dihydroxy-6-oxooctyl)octahydro-9-(1-methylpropyl)-6-(phenylmethyl)-	[M-H]-	585.329	C31H46N4O7	Cyclic peptides	YSNRSVKJRYQIIA-UHFFFAOYSA-N	14.1439	67.0288	89.4771	12.4722	0.0551761	9.17198	9.53614	8.50844	7.52726	1571.17	6.87291	0.0526097	5.47768	3.52153	3.24736	7.79453	7.29697	0.646348	10.2238	6.95834	1.49747	12.1357	6.95834
1173	7.845	588.908	Unknown	[M-H]-	null	null	null	null	13.3247	10.6319	1040.42	140.288	329.648	412.276	308.211	389.453	3.92857	3.8439	9.66139	10.4912	55.3225	4.92801	1.90233	12.1931	1.14841	4.22097	8.73527	2.80118	0.0865892	0.865892	2.80118
1174	6.431	588.909	Unknown	[M-H]-	null	null	null	null	833.598	21.0813	16.7729	147.879	386.156	283.05	202.751	199.355	352.488	40.9772	7.14837	2.44287	76.4906	0.575927	3.54655	1.74419	10.0023	3.09158	87.0738	2.21274	4.67974	0.0721235	2.21274
1176	0.398	591.012	Unknown	[2M-H]-	null	null	null	null	1.23896	12.8916	12.3896	425.947	667.938	756.155	730.671	642.183	886.316	575.027	961.908	625.165	528.179	259.254	2991.1	999.937	589.888	592.195	593.114	609.51	583.114	605.932	609.51
1177	0.402	593.022	Unknown	[M-C6H10O4-H]-	null	null	null	null	0.0186951	0.0235607	0.031635	12.0175	13.3913	19.0143	25.725	29.3251	44.1017	45.5825	73.73	69.2058	104.123	263.704	497.599	2800.54	1360.38	1498.43	1207.69	515.93	623.42	518.097	515.93
1179	0.392	594.896	Unknown	[M-H]-	null	null	null	null	2.94739	2.94739	2.94739	4.67905	10.2079	9.68179	13.0245	13.1426	24.8555	0.439909	0.545813	0.34272	25.384	31.3656	113.774	175.356	150.211	4.21056	26.0437	46.2982	17.3651	85.9152	46.2982
1180	0.392	597.872	Unknown	[M+FA-H]-	null	null	null	null	0.653132	0.44359	0.222748	83.9278	105.709	124.569	175.429	194.239	224.634	381.997	436.962	473.077	498.898	872.899	859.722	1164.55	1201.17	1431.78	1281.32	1088.12	1097.97	1099.49	1088.12
1181	0.392	599.871	Unknown	[M-H2O-H]-	null	null	null	null	0.00559874	0.00559874	0.0559874	3.62741	4.83263	5.47182	7.9252	9.06344	11.8274	19.9935	3.42927	30.0744	40.8468	92.5938	140.444	417.575	2146.14	569.541	7241.88	410.289	503.762	410.159	410.289
1189	0.428	606.131	Unknown	[M-C6H10O4-H]-	null	null	null	null	19366.5	19366.5	19366.5	28480.2	26042.6	28912.1	363728	125192	81528.2	59716.1	58023.6	37885	32680.7	29089.5	29346.1	33679.1	33063.5	32157.8	32143.3	25865.1	25743	25942.7	25865.1
1190	0.424	606.224	w/o MS2:NCGC00347814-02_C29H37NO13_	[M-H]-	606.219	C29H37NO13	Benzylisoquinolines	CZSDLEOHLKBTSI-UHFFFAOYSA-N	4.93605e-05	4.93605e-05	4.93605e-05	0.0383585	0.0591217	0.0808573	0.10686	0.132261	0.195839	7.36725e-06	9.14084e-06	5.7396e-05	0.630517	0.973746	2.11522	6.68349	26.9182	7.05151e-06	30.495	6.06023e-06	4.68773	6.06023e-06	1.56258
1191	0.435	607.03	Unknown	[M-H]-	null	null	null	null	0.220307	0.220307	2.20307	4264.03	3010.22	3471.47	4111.77	157678	14531.8	9304.24	8795.89	4324.33	3408.52	2759.52	2582.77	3432.7	2983.11	3489.21	2974.94	4694.93	4734.13	4637.63	4694.93
1192	0.344	608.74	Unknown	[M+Cl]-	null	null	null	null	0.0340319	0.580732	0.340319	53.6587	38.193	53.9609	78.0009	74.8859	96.8501	150.847	206.516	147.071	168.806	234.584	218.083	324.831	313.589	443.641	332.783	414.934	443.205	390.236	414.934
1193	0.434	609.028	Unknown	[M+Na-2H]-	null	null	null	null	0.622443	0.0622443	0.0622443	56.1441	54.5817	76.3125	107.77	123.876	165.648	212.899	357.125	283.33	321.514	405.275	543.205	881.15	886.062	1189.42	1017.78	1266.36	1336.72	1229.16	1266.36
1196	0.519	610.015	Unknown	[M-H]-	null	null	null	null	7.48052	13.026	5.11688	4247.01	1518.99	937.539	1007.75	702.161	565.959	826.129	428.815	609.384	535.705	410.978	412.035	376.961	330.513	379.822	410.688	558.286	538.23	577.753	558.286
1197	0.4	610.017	Unknown	[M+Hac-H]-	null	null	null	null	1960.42	1960.42	1960.42	2882.97	2997.7	3439.89	4231.49	4255.13	4851.71	4716.61	5918.88	4217.39	3708.7	4370.16	4327.54	5606.64	5120.91	6067.92	4858.22	4016.36	4008.27	4030.07	4016.36
1198	0.4	612.013	Unknown	[M-C6H10O4-H]-	null	null	null	null	69.5982	69.5982	69.5982	102.35	107.868	140.587	192.043	214.475	292.145	335.089	582.339	472.942	496.039	789.936	994.554	1456.84	1573.9	1924.55	1514.12	1230.41	1232.01	1253.06	1230.41
1201	0.399	613.886	Unknown	[M-H2O-H]-	null	null	null	null	0.0452792	0.452792	0.0452792	32.7875	43.2161	53.119	71.5145	77.7778	104.12	121.881	215.542	180.122	188.648	302.735	381.871	646.089	550.389	851.878	642.367	503.871	494.454	524.445	503.871
1202	0.387	616.864	Unknown	[M-H2O-H]-	null	null	null	null	0.750647	0.28644	0.988297	81.627	88.1512	117.957	146.815	162.056	208.466	291.633	351.354	294.232	316.302	549.367	485.744	651.757	674.186	904.961	737.068	513.06	491.89	539.455	513.06
1203	0.384	618.86	Unknown	[M-H]-	null	null	null	null	11.6364	11.4935	11.4935	444.634	372.25	401.69	414.639	403.701	392.919	1.56296	115.705	176.475	216.886	360.732	296.467	326.257	329.425	11.1234	74.4384	101.989	0.128568	116.449	101.989
1204	0.429	622.123	Unknown	[M-H]-	null	null	null	null	6.38528	7.91775	38.1732	7402.24	11032.5	12486.6	13203.5	12083.3	16217.1	102631	53135.6	22242.7	14264.4	5877.14	12563.2	14877.4	13082.3	13085	13208.4	9797.7	9784.33	9776.33	9797.7
1205	8.588	622.248	Unknown	[M+FA-H]-	null	null	null	null	3.57576	41.0412	25.5334	2.93736	4.88768	1.49978	10.8575	0.0452628	0.0496633	3.20217	5.58602	1.22941	4.34958	2.63386	2.83404	1.00016	8.39927	11.0405	12.1021	375.671	432.512	7.4034	375.671
1207	7.139	622.249	Unknown	[M+FA-H]-	null	null	null	null	6.46753	10.2954	30.1385	1.86905	0.772572	1.27706	1.18612	1.88668	0.0879874	31.7734	66.7958	9.03469	0.0627237	0.0621088	1.03228	0.786446	10.3168	11.7018	14.7981	382.717	472.488	1.50397	382.717
1208	7.917	622.249	Unknown	[M+FA-H]-	null	null	null	null	61.7087	9.70563	0.274589	0.863891	2.44242	1.02358	0.0386745	0.828733	2.07399	3.91872	0.0508498	1.48495	0.354035	2.55535	0.781597	0.944373	9.61477	0.39227	1.16816	346.903	418.902	6.34879	346.903
1210	6.779	622.25	Unknown	[M+FA-H]-	null	null	null	null	3.69461	18.645	44.0427	0.0543326	0.928624	2.30373	18.2926	0.769357	2.0634	26.5599	19.5654	15.4718	0.0365803	0.375605	0.0345291	4.47928	5.45754	6.44138	3.2846	258.732	196.549	152.899	258.732
1211	7.497	622.25	Unknown	[M+FA-H]-	null	null	null	null	0.0848485	12.5152	27.4286	3.42236	2.96241	1.62804	16.1313	1.60502	5.01136	12.315	0.0157127	20.1068	25.943	0.00831848	0.0792977	1.09256	5.20899	5.14083	6.64423	208.106	123.687	179.657	208.106
1213	0.441	623.017	Unknown	[M+Cl]-	null	null	null	null	109.684	109.684	109.684	1650.94	525.985	634.973	1024	13.8841	15.2339	1068.67	1456.49	743.745	602.547	10.7534	145.867	127.54	14.6246	1169.31	857.645	996.764	973.275	1019.9	996.764
1214	0.4	625.994	Unknown	[M+C2H3N+Na-2H]-	null	null	null	null	0.16419	1.6419	0.16419	367.402	493.851	610.561	691.318	674.418	1036.55	803.588	1366.22	848.589	710.704	552.937	954.678	1329	1160.52	1428.18	1272.37	1142.62	1138.34	1149.63	1142.62
1216	0.516	628.127	Unknown	[M-H]-	null	null	null	null	0.778232	1.30383	0.734901	5.73	5.86431	7.0473	3.21526	5.16136	7.26658	54.7911	102.301	70.4078	62.2972	19.8048	30.3019	29.9433	0.00979868	268.357	201.105	537.541	519.733	573.558	537.541
1217	0.392	628.98	Unknown	[M-H2O-H]-	null	null	null	null	1.38054	1.38054	13.8054	6186.07	4869.05	4773.6	6383.79	5269.4	5021.08	7798.11	7379.59	20667.5	9618.62	7449.52	5044.8	5017.9	4697.31	5064.22	4612.18	5486.42	5396.23	5537.33	5486.42
1218	0.455	629	Unknown	[M+Br]-	null	null	null	null	3.83117	34.6195	37.5584	1363	1008.61	1176.21	1347.57	1206.86	1281.5	1440.55	1758.21	828.186	868.638	731.881	5774.15	2497.05	1984.09	2206.45	1478.53	785.837	779.409	780.302	785.838
1219	0.392	630.977	Unknown	[M-H2O-H]-	null	null	null	null	467.875	467.875	467.875	688.051	598.025	710.518	1050.25	996.453	1066.38	1806.16	1857.55	1626.79	1421.81	1660.81	1337.91	1514.27	1470.75	1642.15	1468.79	1673.39	1668.01	1682.9	1673.39
1220	0.448	631.007	Unknown	[M-H]-	null	null	null	null	0.314679	1.06937	1.07984	25.2697	24.3012	28.5185	59.9748	50.7848	71.5385	83.1782	150.513	109.448	131.526	165.137	177.811	347.073	262.889	346.05	227.216	212.018	203.241	225.171	212.018
1222	0.39	632.853	Unknown	[M-H2O-H]-	null	null	null	null	1.02678	1.02678	10.2678	891.75	731.777	866.181	940.09	777.92	755.666	1020.94	1060.53	757.958	585.32	17284.2	1298.92	923.804	695.175	871.993	712.589	696.064	693.161	680.214	696.064
1223	0.391	634.85	Unknown	[M-H]-	null	null	null	null	0.0223705	0.263671	0.223705	9.5398	11.8749	13.1828	19.909	21.8545	25.4119	38.187	0.0936517	16.9153	33.2088	66.6219	57.7954	89.3754	102.052	39.5132	17.8019	110.436	76.9678	172.95	110.436
1224	0.401	640.033	Unknown	[M-H]-	null	null	null	null	0.0254286	0.000344511	0.00344511	2.00378	2.63744	3.19551	4.73252	5.44452	8.24036	1.55931	1.33805	4.00595e-05	14.9844	27.6014	51.0235	111.53	159.034	366.204	440.731	31.8459	61.6252	4.22973e-05	31.8459
1228	0.508	644.097	Unknown	[M+Na-2H]-	null	null	null	null	0.0854382	0.0708707	0.233345	20.7261	22.0274	31.6989	41.0981	44.028	58.7088	118.679	168.891	158.32	185.224	209.097	284.125	449.118	705.824	844.96	704.825	2583.39	2718.58	2570.81	2583.39
1229	0.381	644.229	Unknown	[M-H]-	null	null	null	null	0.357576	3.57576	0.357576	6.83601	4.77537	4.57979	8.30367	11.0586	2.44367	425.432	232.554	284.352	17.8988	4.08698	4.95796	1.46061	0.0476768	37.0216	23.0523	398.232	515.3	295.115	398.232
1230	8.588	644.229	Unknown	[M-H]-	null	null	null	null	0.568094	7.34506	12.9004	4.53722	0.0692798	3.82945	3.8394	7.26501	0.078902	3.35114	1.15681	1.75297	1.96436	1.57603	4.10991	1.91583	5.7306	0.811563	5.98073	228.728	179.944	15.5104	228.728
1231	8.915	644.229	Unknown	[M-H]-	null	null	null	null	0.0201306	0.0256545	0.57823	0.000296039	0.01117	0.00685052	0.0159208	0.0811408	0.00829525	1.13609	0.619826	0.738478	0.643195	0.150159	0.000188137	0.000234077	5.48449	27.6108	36.8923	673.024	1027.65	473.908	673.024
1232	8.269	644.23	Unknown	[M+Na-2H]-	null	null	null	null	0.272625	44.2384	24.5682	7.00909	7.97032	4.81576	4.454	0.790728	7.33497	0.0406903	3.33521	3.61803	0.288029	0.614973	11.2164	0.0317006	10.575	0.389465	1.02888	560.653	632.487	10.9474	560.653
1233	7.137	644.231	Unknown	[M-H]-	null	null	null	null	0.0969697	12.3896	74.2213	0.676089	7.67433	4.24475	3.33123	4.68712	0.013468	20.798	65.6936	10.6656	1.62702	0.0950683	2.414	1.38453	10.1501	8.96775	10.5429	280.186	326.915	5.74528	280.186
1234	6.779	644.231	Unknown	[M-H]-	null	null	null	null	0.408658	15.039	109.85	3.88119	5.52988	0.0552241	1.95659	0.705244	3.04075	13.6562	23.5582	9.68336	0.455188	0.951532	0.381923	1.20067	0.0544877	5.87077	7.13662	245.642	184.71	62.8517	245.642
1237	0.43	644.999	Unknown	[M+K-2H]-	null	null	null	null	0.2852	2.852	65.3736	11126.9	9102.67	12325.1	16514.3	16836.6	18853	23079.3	27251.9	15575.5	12718.6	13995	11046	13649.5	13102.6	12302.2	9330.58	6217.62	6263.15	6184.13	6217.62
1238	0.501	646.097	Unknown	[M-H]-	null	null	null	null	0.146744	0.171349	0.0787936	2.33847	0.949948	1.68315	2.02138	2.45791	2.22501	17.2036	18.93	27.9262	18.657	0.48327	0.000736388	0.000916204	0.00105058	241.372	181.508	566.383	593.681	582.831	566.383
1240	0.43	646.997	Unknown	[2M+FA-H]-	null	null	null	null	0.145574	1.45574	0.145574	324.852	270.871	389.061	555.103	624.939	841.553	1272.49	1883.34	1482.8	1637.87	2522.25	2579.7	3757.23	4328	4225.09	3130.43	2018	2062.31	2003.56	2018
1241	0.398	649.958	Unknown	[M-H]-	null	null	null	null	0.357576	0.357576	3.57576	5.63009	164.592	175.563	156.295	156.899	162.962	532.298	615.201	410.611	201.602	91.451	0.0334183	0.0415786	0.0476768	540.121	417.51	303.962	291.959	309.3	303.963
1242	0.392	651.831	Unknown	[M-H]-	null	null	null	null	0.0119249	0.0464748	0.00119249	5.8856	6.19616	8.63428	11.7782	12.0557	17.5843	23.0748	31.7744	32.2167	33.4475	77.9881	110.658	252.598	370.54	696.026	547.549	336.204	355.31	354.066	336.204
1244	0.375	654.187	Unknown	[M-H]-	null	null	null	null	0.114294	0.114294	0.114294	9.81578	0.0139383	4.89831	4.22339	0.0144676	12.5971	14.5214	31.5749	12.6674	0.972097	0.876411	2.70323	133.893	0.152392	0.664051	0.495045	71.7675	17.8455	61.2319	71.7675
1246	8.572	656.899	w/o MS2:PFSA-pentafluorosulfide; C9HF23O3S2	[M-H]-	656.893	C9HF23O3S2	PFSA	GQDNCVBSGIWYLZ-UHFFFAOYSA-N	1164.93	574.844	53.4548	77.9776	410.603	254.622	464.248	360.053	464.35	19.2721	0.989904	9.48807	16.3514	19.5116	28.2584	17.0614	8.07053	13.563	18.4508	41.7465	18.2664	48.6819	41.7465
1247	0.421	656.994	Unknown	[M-H]-	null	null	null	null	1.35616	1.35616	13.5616	1501.96	1876.34	1996.03	2126.39	2008.52	2172.77	1114.55	1525.38	1024.81	978.363	4631.28	2584.44	2727.67	2032.31	2410.14	2256.79	570.861	553.866	578.2	570.861
1248	0.428	658.992	Unknown	[M+Na-2H]-	null	null	null	null	7.91775	17.7662	1.26988	742.56	898.333	910.985	973.137	977.188	1048.82	663.161	887.904	608.803	528.401	648.435	686.891	980.602	2199.38	1391.65	1018.59	243.635	242.433	217.66	243.635
1252	0.497	660.073	Unknown	[M+K-2H]-	null	null	null	null	0.0870753	0.311094	0.156476	2.06753	18.329	22.027	30.9479	32.9378	42.509	81.0063	91.9879	123.307	166.593	226.481	316.844	458.656	610.126	864.422	931.363	3513.3	3976.88	3323.47	3513.3
1253	0.404	660.074	Unknown	[M+K-2H]-	null	null	null	null	0.129086	0.129086	1.29086	834.654	774.792	1020.31	1326.45	1396.77	1819.54	3089.78	4412.85	3352.23	3361.69	3625.09	3598.97	4946.34	7360.21	7733.17	5824.89	11182.9	11134.5	11357.3	11182.9
1254	0.518	660.966	Unknown	[2M-H]-	null	null	null	null	0.599284	0.261546	0.528049	18.4435	0.00318959	20.957	18.9595	7.32696	0.00363258	165.963	212.633	244.479	66.8048	283.055	0.00244436	359.51	0.00348728	460.12	488.639	800.207	815.953	799.333	800.207
1255	0.414	660.98	Unknown	[2M-H]-	null	null	null	null	0.0664401	0.664401	0.0664401	161.959	163.836	221.747	273.929	276.807	445.784	514.077	889.13	574.857	561.665	619.171	778.111	1324.06	1429.93	1656.95	1262.4	1111.6	1106.69	1128.96	1111.6
1256	0.406	662.072	Unknown	[M-H2O-H]-	null	null	null	null	2.30303	0.230303	0.230303	2446.74	1889.35	2147.63	2187.97	2015.93	2148.62	2994.51	27174.1	4505.68	2510.16	1845.76	1363.7	1587.8	2063.76	2070.65	1607.58	3174.31	3114.37	3207.87	3174.31
1258	0.392	663.943	Unknown	[M+TFA-H]-	null	null	null	null	0.222267	0.0222267	0.748547	182.383	151.142	191.34	299.28	301.185	378.192	784.519	1046.97	857.546	887.581	1206.16	1132.04	1593.11	1947.6	2274.89	1791.92	2364.74	2333.44	2441.64	2364.74
1259	0.392	665.941	Unknown	[M-H2O-H]-	null	null	null	null	0.561905	5.61905	10.987	1016.72	636.902	715.688	907.779	734.466	758.213	1188.44	1182.77	770.28	615.136	716.941	2326.01	877.606	717.991	725.162	548.084	755.917	723.906	758.663	755.917
1261	0.39	667.841	Unknown	[M-H2O-H]-	null	null	null	null	0.158463	0.156766	0.0156766	19.0051	22.4282	33.753	42.1825	49.5266	75.4082	154.75	293.069	5.42553	3387.35	417.083	286.834	378.27	442.323	488.736	396.601	43.2544	13.955	61.5187	43.2544
1263	0.421	668.957	Unknown	[M+Na-2H]-	null	null	null	null	0.0031144	0.0031144	0.031144	2.19788	2.16963	2.6287	3.92001	5.13209	5.9704	1.95841	5.16198	7.80239	9.2529	39.8905	43.776	103.366	180.644	165.447	247.931	42.9949	23.0035	70.5011	42.9949
1271	0.425	672.99	Unknown	[M+Cl]-	null	null	null	null	45.8893	8.17316	96.3327	349.877	928.572	972.093	946.06	812.767	1108.24	0.121987	672.968	349.875	331.66	268.833	638.667	1002.33	916.799	666.24	666.451	218.188	167.822	203.062	218.188
1273	0.427	674.984	Unknown	[M-H]-	null	null	null	null	0.0136665	0.136665	0.0136665	2.88225	10.1692	14.1601	19.1833	21.1694	33.2717	32.6819	65.461	63.6121	66.2558	16.9405	154.129	323.392	45.3537	599.611	574.468	168.145	115.499	232.855	168.145
1274	0.399	675.972	Unknown	[M-2H]-	null	null	null	null	397.748	397.748	397.748	612.16	615.486	671.568	711.875	644.333	694.162	783.919	2787.05	1075.64	697.558	510.438	486.829	523.395	530.717	568.212	504.462	673.778	660.936	682.108	673.778
1276	0.391	677.972	Unknown	[M-H]-	null	null	null	null	0.010371	0.10371	0.010371	0.00152515	1.75249	1.85589	2.32872	3.5061	0.811774	35.2138	51.5756	62.0205	37.3664	13.2151	18.1803	0.00120593	0.0013828	378.066	309.866	340.278	324.173	375.259	340.278
1277	0.393	679.859	Unknown	[M-H]-	null	null	null	null	0.00346716	0.00434095	0.000346716	0.551098	0.709405	0.837844	1.26589	1.29572	1.89244	2.97076	0.110446	4.62845	3.7504	8.94549	18.8799	50.1802	188.672	50.0495	330.974	4.2568e-05	12.361	7.62473	4.2568e-05
1278	0.459	682.153	Unknown	[M+Br]-	null	null	null	null	0.0119659	0.0119659	0.119659	28.0214	26.6904	36.4505	44.7047	54.15	76.4067	91.1755	173.48	147.095	164.212	257.002	290.607	487.011	702.797	799.29	620.526	676.588	671.289	705.323	676.588
1279	0.416	682.947	Unknown	[M+Cl]-	null	null	null	null	8.1039	0.81039	0.81039	1488.12	877.325	1069.08	1206.36	1012.44	1115.45	1308.58	1488.37	721.149	571.426	948.102	675.269	939.534	1000.86	846.451	534.436	439.768	231.468	0.0994953	439.768
1280	1.897	684.297	Unknown	[M-H]-	null	null	null	null	156.198	2.38699	60.3431	3.51028	0.291096	0.322566	0.336196	31.6519	0.331526	129.175	125.387	109.942	52.1205	0.234018	0.223083	0.277557	0.318265	22.4646	21.9989	123.831	51.0397	150.63	123.831
1281	0.421	684.948	Unknown	[M+K-2H]-	null	null	null	null	0.000197404	0.00197404	0.0055312	0.816588	0.596814	0.886909	1.29808	1.3975	1.96921	3.3981	4.74061	2.2954e-05	4.65614	12.7169	16.1491	53.364	261.7	2.82006e-05	2.21803e-05	2.42363e-05	108.794	62.689	2.42363e-05
1283	0.336	690.709	Unknown	[M-H]-	null	null	null	null	8.12554	0.287013	2.87013	73.1385	361.973	66.399	168.008	355.725	17.9029	414.452	292.671	1124.06	426.07	324.588	259.247	248.104	141.97	276.926	294.47	383.822	316.423	450.701	383.822
1285	0.394	691.973	Unknown	[3M-H]-	null	null	null	null	4.34199	3.54546	0.354545	408.736	606.502	574.501	719.347	696.173	854.126	601.95	1108.88	756.345	661.755	283.793	570.114	10587.7	612.149	620.964	615.271	655.304	594.122	660.062	655.304
1286	0.398	693.974	Unknown	[M+CH3COONa-H]-	null	null	null	null	0.434199	4.34199	0.434199	344.274	446.089	399.889	534.17	475.743	532.14	525.122	594.754	464.903	431.811	329.537	348.667	342.751	298.351	404.472	278.349	254.458	302.335	74.0684	254.458
1287	0.416	694.951	Unknown	[M+K-2H]-	null	null	null	null	0.0573825	0.00573825	0.00573825	17.1901	17.5047	25.8594	37.5452	42.8677	53.9246	51.0821	84.5653	71.0048	91.1856	262.636	425.903	1018.03	1723	2549.87	2557	453.105	465.131	496.093	453.105
1289	0.42	696.961	Unknown	[M-H]-	null	null	null	null	4.34199	0.434199	0.434199	890.569	794.876	898.225	1047.22	1006.08	947.882	724.374	802.588	471.652	400.897	657.638	641.036	863.918	2174.91	1167.3	967.155	226.55	207.653	221.355	226.55
1290	0.387	698.812	Unknown	[M+TFA-H]-	null	null	null	null	0.566212	8.68398	0.566212	73.4289	40.5462	151.773	0.0797482	115.473	31.2764	483.992	402.449	4658.89	233.389	513.445	21.2935	0.0658386	0.75495	350.811	268.948	289.034	342.523	233.482	289.034
1291	0.399	698.924	Unknown	[M+Na-2H]-	null	null	null	null	11.6859	116.859	11.6859	2898.98	1623.65	1562.05	1915.76	1549.91	1698.91	2355.36	2611.34	1204.94	911.047	1038.78	691.268	910.051	856.529	777.061	701.453	701.065	717.741	685.172	701.065
1292	0.432	704.109	Unknown	[M-H]-	null	null	null	null	0.973069	0.0973069	1.15801	1075.24	1129.7	1302.1	1482.37	1463.17	1726.03	1747	2430.02	1778.1	1723.93	1550	1691.37	2284.28	2356.13	2865.14	2435.34	3903.63	3838.31	3977.24	3903.63
1293	0.431	705.822	Unknown	[M-H]-	null	null	null	null	9.15151	25.0303	3.57576	502.988	373.257	467.713	495.428	412.872	440.092	0.0533695	0.0662177	0.0415786	78.3956	123.658	86.3565	107.114	154.439	216.482	0.0401771	24.7543	9.75907	53.9219	0.0439013
1294	0.432	706.106	Unknown	[M-H]-	null	null	null	null	387.315	387.315	387.315	56.9581	47.2336	52.3399	54.5514	49.0272	53.7938	5116.36	2482.98	1120.41	383.48	37.9721	645.05	45.0366	51.642	857.498	778.831	1216.32	1200.04	1224.49	1216.32
1295	0.402	707.083	Unknown	[M+Na-2H]-	null	null	null	null	246.323	246.323	246.323	362.239	382.458	497.303	614.089	656.242	883.492	1205.46	1786.17	1419.44	1514.63	1312.27	1547.89	1917.04	2230.53	2478.52	2139.77	3849.93	3895.34	3831.68	3849.93
1296	0.4	709.082	Unknown	[M-H]-	null	null	null	null	0.0349915	0.0349915	0.349915	72.8088	82.9039	101.092	130.639	149.353	192.989	292.628	467.077	425.524	463.462	462.018	556.058	753.522	867.115	1003.02	872.27	1440.69	1472.3	1430.6	1440.69
1297	0.4	710.961	Unknown	[M+Hac-H]-	null	null	null	null	0.383117	3.83117	0.383117	2801.26	2179.05	2286.92	2839.35	2368.03	2860.75	3071.86	3765.11	50806.8	6315.91	3409.58	2584.23	2725.37	2157.3	2694.57	2174.59	2209.96	2198.31	2204.87	2209.96
1298	0.402	712.961	Unknown	[M-H2O-H]-	null	null	null	null	0.0235188	0.235188	0.477548	82.7887	80.2752	101.071	155.934	165.197	247.465	306.886	532.091	391.183	457.213	566.073	692.285	1076.7	1111.7	1308.16	1128.08	950.471	928.374	990.587	950.471
1301	8.075	715.57	Unknown	[M-H]-	null	null	null	null	2.04315	76.168	49.4093	5.0438	2.46253	0.0276102	2.61719	3.3529	24.9088	94.6702	2.13222	2.26482	5.97721	5.37091	3.61492	4.56506	21.9239	1.10428	0.445207	250.548	133.636	9.45642	250.548
1302	0.385	717.815	Unknown	[M-C6H8O6-H]-	null	null	null	null	8.42857	14.0476	33.9481	345.29	272.256	308.406	414	306.696	241.297	1.88926	123.194	147.59	229.574	315.031	2383.27	140.085	84.3031	2.86884	23.9439	132.523	0.103482	377.773	132.523
1303	0.441	720.092	Unknown	[M-H]-	null	null	null	null	0.0180874	0.180874	0.0180874	53.9341	58.3151	77.2847	94.2975	106.714	152.607	198.335	330.598	267.034	266.863	330.216	434.637	675.442	853.631	1052.88	829.023	902.288	887.596	936.769	902.288
1305	0.4	723.061	Unknown	[M+K-2H]-	null	null	null	null	0.0318653	0.0318653	0.318653	4.15786	28.1336	37.3169	41.4061	47.1173	86.6907	88.5317	193.46	183.94	180.768	0.00312405	290.649	423.65	438.613	568.769	503.258	681.486	667.456	713.172	681.486
1307	0.429	726.083	Unknown	[M-H]-	null	null	null	null	0.485281	0.485281	4.85281	631.192	228.517	260.783	485.778	527.131	0.0674002	861.852	1062.66	631.964	553.563	116.749	230.279	8.21014	11.3555	331.139	433.38	1079.91	1062.86	1072.73	1079.91
1308	0.398	726.954	Unknown	[M-H]-	null	null	null	null	0.109091	1.09091	0.109091	514.502	781.394	635.382	907.451	716.936	1040.43	442.209	1269.78	685.947	643.22	311.423	1085.2	587.068	390.204	533.741	390.113	559.819	488.833	597.664	559.819
1309	0.438	728.08	Unknown	[M-H]-	null	null	null	null	1.9336	19.336	1.9336	93.0362	86.3442	29.9415	82.2471	134.239	42.7494	326.381	420.669	300.259	122.39	89.213	73.103	119.77	0.257814	193.039	184.079	473.471	461.468	442.126	473.471
1310	0.422	728.955	Unknown	[M-H]-	null	null	null	null	0.239155	2.39155	3.50649	566.162	437.902	525.217	552.826	456.046	599.939	513.986	631.66	385.641	314.7	147.664	327.722	447.578	1562.65	468.963	367.263	291.089	210.711	286.281	291.089
1311	0.392	729.914	Unknown	[M+FA-H]-	null	null	null	null	4.85281	0.434199	4.34199	2380.26	2113.65	1996.16	2579.67	117370	9001.63	9690.67	6107.78	4368.82	3205.98	2710.61	1960.4	1962.31	1801.06	2096.71	1934.27	3063.29	3031.76	3086.31	3063.29
1313	0.392	731.915	Unknown	[M+TFA-H]-	null	null	null	null	46.7289	46.7289	46.7289	68.719	64.9743	81.8731	131.965	126.282	157.748	392.225	425.378	487.547	545.812	560.908	579.109	627.723	719.214	851.033	812.975	1174.78	1184.67	1184.81	1174.78
1314	0.39	733.803	Unknown	[M+CH3COONa-H]-	null	null	null	null	6.12987	0.612987	14.7273	427.04	365.869	417.358	502.369	391.288	390.717	515.534	102.99	429.33	288.13	382.924	318.92	382.43	307.882	35.3147	210.554	73.0348	2.55453	0.0752593	73.0348
1318	0.42	742.064	Unknown	[2M+Hac-H]-	null	null	null	null	5.10823	6.38528	0.510823	4931.98	3160.63	3676.89	4312.57	3871.94	4011.59	8825.05	10331.1	6450.13	5455.87	13493	4293.98	3513.16	3276.35	3175.99	2929.09	11981.1	11654.1	12005.3	11981.1
1319	0.503	742.078	Unknown	[2M+Hac-H]-	null	null	null	null	7.31799	5.10823	3.57576	1016.31	869.325	1034.99	1109.86	922.934	998.791	1386.33	227.128	1403.6	1293.8	810.183	812.559	627.32	183.702	185.472	168.524	269.237	184.68	0.0439013	0.0439013
1320	0.423	742.959	Unknown	[M-H]-	null	null	null	null	1.07995	0.135833	0.838355	138.712	129.586	172.58	220.522	211.196	285.558	338.538	523.556	314.252	289.436	268.631	328.302	481.264	444.563	559.476	519.401	734.075	729.907	741.412	734.075
1322	0.42	744.064	Unknown	[M-H]-	null	null	null	null	6.38528	8.94805	3.90043	1903.93	1126.52	1376.46	1540.75	1434.42	1440.74	3358.33	4031.11	2546.7	2220.12	4332.79	1514.06	1350.24	1149.75	1222.92	1094.01	4653.51	4475.95	4715.65	4653.51
1323	0.4	745.932	Unknown	[M+TFA-H]-	null	null	null	null	24.4814	24.4814	24.4814	36.0021	32.8766	44.5483	59.9576	70.8828	91.8897	145.678	249.059	215.076	242.471	332.279	387.868	622.725	710.332	992.755	826.369	1045.51	1035.29	1093.94	1045.51
1324	0.401	747.927	Unknown	[M-H]-	null	null	null	null	3.75502	3.75502	3.75502	152.823	4.57929	13.0401	194.715	179.517	0.52153	315.76	418.891	262.803	228.617	262.213	0.350936	0.43663	11.0974	386.425	306.122	461.902	425.316	500.773	461.902
1325	0.397	748.908	w/o MS2:PFSA-perfluoroalkyl_branched_C3; C13HF27O3S	[M-H]-	748.914	C13HF27O3S	PFSA	BQPXCXOEWHVINY-UHFFFAOYSA-N	0.00756413	0.0756412	0.00756413	0.00111237	0.000922454	0.00102218	0.0124287	0.000957484	0.00105057	190.947	237.23	220.432	0.000748923	0.000741581	0.000706928	0.000879549	0.00100855	497.824	397.92	741.214	714.215	784.361	741.214
1326	0.393	750.909	Unknown	[M+TFA-H]-	null	null	null	null	0.045381	0.045381	0.45381	23.3744	0.00553427	0.00613257	0.00639169	0.413782	0.00630292	122.612	144.609	116.217	150.8	185.694	26.9799	0.00527686	0.0060508	320.94	227.752	400.393	412.309	398.476	400.393
1327	0.419	758.047	Unknown	[M-H]-	null	null	null	null	0.967965	0.967965	9.67965	3925.58	2913.61	3312.44	3802.59	2975.75	3517.66	4877.99	6808.59	3800.99	12456.8	3955.51	2707.63	2895.96	3154.42	3293.48	2502.35	4461.52	4341.06	4519.34	4461.52
1328	0.499	758.059	Unknown	[M+K-2H]-	null	null	null	null	1.4735	14.735	1.4735	794.895	806.909	813.474	910.154	822.716	800.15	1200.32	0.27287	655.483	935.923	829.6	748.567	817.242	761.369	900.374	784.22	0.180908	0.180908	0.180908	0.180908
1329	0.419	760.045	Unknown	[M+Br]-	null	null	null	null	0.015974	0.15974	0.015974	76.9381	65.5528	96.0851	137.655	133.468	183.905	320.495	499.244	363.887	358.353	387.039	411.884	609.167	799.389	913.91	703.322	1189.32	1152.83	1246.11	1189.32
1330	0.392	761.024	Unknown	[M+TFA-H]-	null	null	null	null	383.32	383.32	383.32	563.705	560.621	701.792	888.061	905.456	1093.96	1747.28	2173.22	1833.85	1730.7	2029.4	1914.95	2391.66	3018.16	3510.32	2949.28	5454.59	5708.92	5226.4	5454.59
1331	0.399	761.918	Unknown	[M-H]-	null	null	null	null	0.434199	0.434199	4.34199	437.199	7.25464	462.658	480.079	406.997	421.986	532.32	701.672	414.785	310.882	0.0425685	305.956	806.613	33.8085	485.794	361.635	418.457	402.461	412.681	418.457
1332	0.392	763.023	Unknown	[M+TFA-H]-	null	null	null	null	9.19481	7.15151	1.0303	1388.66	1195.12	1178.24	1369.19	1213.93	8458.09	3634.66	2385.74	1377.46	995.795	936.766	776.367	871.551	1026.03	1153.34	966.31	1839.9	1884.27	1781.49	1839.9
1333	0.521	764.052	w/o MS2:PFSM-ammonio; [C18H22F17N2O7S2]+	[M-H]-	764.052	[C18H22F17N2O7S2]+	PFSA	IOSUBRGBUWQZMF-UHFFFAOYSA-O	0.132677	0.433608	0.0132677	4.46405	1.51433	0.00179293	2.35014	0.00167945	3.43036	15.7304	28.2404	31.7501	20.2831	8.31954	18.0906	0.00154275	0.00176902	133.173	127.718	488.248	439.357	570.896	488.248
1334	0.394	764.896	Unknown	[M+TFA-H]-	null	null	null	null	0.210353	0.0216809	0.138297	0.000318837	0.000264401	0.000292985	0.000305365	0.000274442	0.0257107	222.884	312.808	293.158	0.000214662	0.000212558	0.000202625	0.000252104	0.000289079	2014.68	1441.03	1740.02	1861.44	1719.94	1740.02
1335	0.391	766.897	Unknown	[M+Cl]-	null	null	null	null	0.0103425	0.0103425	0.103425	23.5263	20.4256	23.2333	30.9306	43.1291	46.2463	106.529	181.953	160.735	174.642	227.608	184.798	387.196	426.606	601.698	517.622	695.983	650.717	766.41	695.983
1336	0.428	772.076	Unknown	[M+C2H3N+Na-2H]-	null	null	null	null	0.485281	4.85281	0.485281	0.0713649	0.0591807	0.0655786	0.0683495	0.061428	0.0674002	945.583	1238.64	914.159	0.0480477	0.0475766	0.0453534	0.0564281	0.0647042	452.939	562.389	1264.52	1202.03	1262.66	1264.52
1337	0.428	774.077	Unknown	[M+Na-2H]-	null	null	null	null	0.434199	12.2597	4.34199	0.0638528	19.4543	10.8561	40.5624	384.524	0.0603054	479.536	601.854	472.207	382.231	0.0425685	0.0405794	16.9021	50.593	233.766	324.635	670.401	656.254	657.079	670.401
1338	0.392	776.927	Unknown	[M+K-2H]-	null	null	null	null	0.383117	3.83117	0.383117	550.861	505.911	547.056	616.847	534.49	576.908	753.875	860.203	608.493	513.592	2209.35	655.596	539.875	435.493	529.262	477.262	707.897	715.269	682.969	707.897
1339	0.393	778.918	w/o MS2:PFCA-Cl; C15HClF28O2	[M-C6H10O4-H]-	778.915	C15HClF28O2	PFSA	FVTOTDTZTLIFQV-UHFFFAOYSA-N	0.664069	0.664069	6.64069	22.8219	0.0809841	0.0897391	0.0935309	0.0840594	14.5558	566.18	603.686	418.227	361.929	2307.93	0.0620625	0.0772174	14.7502	329.978	272.518	448.276	444.988	439.415	448.276
1340	0.455	779.231	Unknown	[2M-H]-	null	null	null	null	0.000797386	0.000797386	0.00797386	2.83909	3.06323	4.06661	5.02272	6.66961	9.0378	0.371432	1.51345	11.0075	30.347	42.3445	75.4534	177.648	488.32	285.485	446.683	70.7073	154.433	9.78989e-05	9.78989e-05
1341	0.413	780.02	Unknown	[M-H]-	null	null	null	null	0.0486982	0.486982	0.0486982	66.2656	11.1211	25.9905	0.0068589	28.7201	20.1462	211.753	291.264	139.336	152.278	0.00477433	32.6202	14.3814	0.00649309	160.198	163.225	894.816	891.53	903.893	894.816
1342	0.514	780.028	Unknown	[M-H]-	null	null	null	null	0.00175182	0.0175182	0.0453606	0.262889	0.000213636	0.000236732	0.000246735	0.000221749	0.000243308	7.64281	9.99533	10.9953	9.10187	0.000171747	0.000163721	0.0002037	0.000233576	235.15	241.218	1106.11	872.022	905.761	903.735
1343	0.465	780.113	Unknown	[M+Cl]-	null	null	null	null	2.0552	20.5521	2.0552	0.302236	0.250635	0.27773	0.289465	0.260153	0.285445	866.676	1185.97	695.132	352.992	0.201491	0.192075	0.238977	0.274027	869.409	587.222	737.987	712.14	749.956	737.987
1344	0.417	780.915	Unknown	[2M-H]-	null	null	null	null	0.0909016	0.00909016	0.149788	35.7956	25.5097	34.117	52.0549	56.8019	84.8649	194.008	345.435	221.66	257.237	226.498	281.585	427.549	519.795	661.978	487.457	1321.12	1374.16	1309.94	1321.12
1345	0.414	782.008	Unknown	[M-H]-	null	null	null	null	0.0623269	0.00623269	0.00623269	0.322868	0.880395	0.988891	2.14905	0.000788949	0.000865652	25.8652	46.2069	26.8426	0.000617099	0.000611049	0.000582495	0.000724732	0.000831026	81.603	53.2861	382.054	356.687	425.698	382.054
1347	0.434	782.912	Unknown	[M+FA-H]-	null	null	null	null	0.00995178	0.0995178	1.18144	2.14443	6.06005	2.8805	10.003	2.03869	0.00138219	83.2856	148.968	99.1207	110.561	4.16977	36.5932	0.00115718	92.9694	229.55	211.357	537.742	562.313	529.235	537.742
1348	0.426	788.059	Unknown	[M+FA-H]-	null	null	null	null	3.57576	7.76623	0.357576	39.3016	0.0436068	30.6547	0.0503628	35.8056	496.676	369.173	647.245	427.058	38.3023	0.0350564	186.326	0.0415786	0.0476768	330.51	395.592	463.679	432.707	471.987	463.679
1349	0.419	789.07	Unknown	[M-H2O-H]-	null	null	null	null	0.0909091	0.0909091	0.909091	78.5256	75.8241	220.803	0.0128041	58.5363	0.0126263	341.733	432.058	330.164	208.342	141.901	0.00849618	0.0105708	0.0121212	252.374	289.833	463.32	461.935	448.42	463.814
1351	0.395	792.914	Unknown	[M-C6H10O5-H]-	null	null	null	null	9.02857	9.02857	9.02857	1.32773	11.0105	26.9013	21.2931	16.3575	39.2156	112.921	181.312	155.713	80.9939	30.5626	9.41572	13.0452	1.20381	176.245	275.795	520.842	478.467	573.05	520.842
1352	0.395	796.002	Unknown	[M-H]-	null	null	null	null	0.0523586	0.0523586	0.523586	73.6902	58.4905	77.5886	112.372	116.08	148.055	277.104	396.434	254.318	270.448	414.748	382.907	608.521	899.975	1071.97	753.555	2091.46	2176.1	2052.26	2091.46
1353	0.4	796.904	Unknown	[M+Hac-H]-	null	null	null	null	10.5498	6.74026	0.674026	485.57	22.9093	127.033	489.145	43.4857	428.203	436.11	736.116	417.401	298.83	0.066081	0.0629931	0.0783751	0.0898701	375.674	334.214	452.579	445.89	446.007	452.579
1354	0.397	797.997	Unknown	[M-H]-	null	null	null	null	0.510823	0.510823	5.10823	573.754	350.38	439.536	455.109	0.0646611	462.953	2443.81	1198.41	410.589	120.835	315.969	0.0477404	0.059398	377.126	383.206	295.471	763.978	811.626	705.512	763.978
1356	0.394	799.873	Unknown	[M+TFA-H]-	null	null	null	null	0.287013	2.87013	0.287013	601.416	368.992	26.7762	444.89	405.808	429.659	795.104	829.746	494.178	364.052	1386.51	0.0268236	36.8548	0.0382684	440.757	332.52	553.769	558.601	537.431	553.769
1357	0.424	802.88	Unknown	[2M+Hac-H]-	null	null	null	null	121.037	121.037	121.037	1186.91	147.606	568.219	774.135	644.37	608.753	1510.32	1974.59	1103.3	5838.93	1144.64	575.961	581.004	545.047	414.137	450.729	1258.68	1253.02	1248.16	1258.68
1359	0.424	804.887	Unknown	[M-H]-	null	null	null	null	0.085995	0.0085995	0.0085995	4.71932	3.4187	7.58475	15.9351	7.67568	0.44774	64.7774	111.125	89.3498	72.4687	16.1838	0.000803692	0.000999942	0.989123	244.627	256.835	691.056	680.883	744.611	691.056
1361	0.399	808.034	Unknown	[M-H]-	null	null	null	null	0.238733	0.238733	0.238733	0.0351079	0.0291138	0.0322613	2.49896	4.33609	0.0331574	440.109	615.991	564.129	38.9197	0.0234052	0.0223115	0.0277597	0.318311	1264.16	1124.38	1567.25	1651.78	1493.19	1567.25
1363	0.399	810.032	Unknown	[M-H]-	null	null	null	null	0.178494	0.178494	0.178494	8.75137	0.0217676	0.0241208	65.77	0.0225942	5.61262	129.986	207.264	193.497	94.7566	0.174994	0.0166817	0.0207551	1.30164	588.065	529.796	846.53	851.591	858.479	846.53
1364	0.393	811.904	Unknown	[M+C2H3N+Na-2H]-	null	null	null	null	56.0618	56.0618	56.0618	82.4438	94.8756	115.764	157.614	167.629	219.619	323.45	457.449	402.242	407.656	417.456	485.519	637.7	660.226	803.95	726.959	1145.45	1177.41	1126.05	1145.45
1365	1.813	812.355	Unknown	[M-H]-	null	null	null	null	66.2276	40.4648	110.031	39.5888	0.493473	0.546821	0.569926	0.512212	0.562011	281.581	371.476	214.627	38.1309	0.396713	0.378175	0.47052	0.53953	66.2216	51.5306	278.026	162.52	258.648	278.026
1366	0.395	813.901	Unknown	[M-H2O-H]-	null	null	null	null	0.65719	0.117887	0.0117887	82.9007	86.1582	107.23	141.072	144.402	207.468	293.27	362.442	300.987	292.612	312.129	326.992	408.884	373.794	529.02	450.92	619.612	604.455	639.028	619.612
1367	0.445	817.187	Unknown	[M-H]-	null	null	null	null	14.0476	1.40476	1.40476	715.814	668.652	760.163	810.755	669.973	709.092	165.79	0.260141	84.8837	620.618	589.002	559.554	643.513	815.062	142.329	142.391	70.3916	0.172469	0.172469	0.172469
1368	0.444	818.085	Unknown	[M+TFA-H]-	null	null	null	null	1.37922	13.7922	1.37922	506.507	369.868	418.432	504.662	370.869	441.126	0.205854	0.255411	185.185	292.165	299.015	264.083	383.386	445.853	0.197032	0.154969	0.169333	0.169333	0.169333	0.169333
1369	0.428	818.868	Unknown	[M-H]-	null	null	null	null	0.838518	8.38518	0.838518	1.7646	16.5864	40.592	0.118101	0.106142	41.1773	535.969	645.273	334.173	0.0830216	66.7347	0.0783662	69.6046	0.111802	197.823	161.609	367.393	379.385	349.939	367.393
1370	4.371	821.415	w/o MS2:Hexsose + Hexsose-deoxyHexose + C20H32; PlaSMA ID-2074	[M-H]-	821.416	C38H64O16	Nicotianosides	OEOWMDSFDQHCFJ-UHFFFAOYNA-N	0.00235379	0.00235379	0.00235379	0.00346146	0.00527825	0.00491447	0.00816135	0.000297949	0.000326916	0.0115322	0.0290386	0.000273697	0.000233049	17.9794	19.815	1.28805	138.56	0.000336256	2.15234	0.000288986	13.5474	11.3076	8.82272
1371	0.413	824.047	Unknown	[M+Br]-	null	null	null	null	4.34199	0.434199	0.434199	364.822	222.366	384.303	498.336	472.141	634.228	445.2	364.48	430.248	340.31	238.648	322.92	1438.39	297.299	181.485	216.653	928.282	801.907	914.905	928.282
1372	0.397	827.891	Unknown	[M-H]-	null	null	null	null	0.0834458	0.00834458	0.385367	3.10296	0.00101763	4.20553	0.342677	2.65582	4.61986	41.2407	94.6882	78.5873	87.7756	8.77051	18.2907	0.0009703	50.1525	353.888	386.503	367.195	403.296	348.178	367.195
1373	0.393	830.873	Unknown	[M-H2O-H]-	null	null	null	null	0.00568346	0.0568346	0.00568346	20.6889	23.2329	30.1109	44.8716	46.0986	63.7796	130.916	157.303	185.528	221.063	350.573	415.744	646.839	839.682	1074.28	964.061	1204.42	1234.62	1240.54	1204.42
1374	0.396	832.877	Unknown	[M-H]-	null	null	null	null	8.58371	8.58371	8.58371	25.1373	26.4796	18.3561	34.0385	1.08655	1.19218	222.18	298.961	240.038	235.442	0.84154	8.02216	0.998105	1.14449	466.036	394.11	666.347	689.468	649.333	666.347
1375	0.419	839.144	Unknown	[M-H]-	null	null	null	null	0.00673378	0.0673378	0.00673378	78.7359	97.8262	124.54	159.376	188.138	250.022	281.332	450.988	456.385	523.588	663.056	900.888	1266.33	1652.07	2078.9	2061.18	3950.7	3790.31	4282.18	3950.7
1376	0.425	840.037	Unknown	[M-H]-	null	null	null	null	0.0176415	0.176415	0.0176415	0.00259434	0.0021514	0.00238399	0.00248472	0.0022331	0.00245021	203.68	338.663	261.569	0.00174668	0.00172956	0.00164874	0.00205134	0.0023522	961.749	743.72	1664.72	1598.47	1772.87	1664.72
1377	0.505	840.047	Unknown	[M+Hac-H]-	null	null	null	null	8.73581	42.1125	0.873581	483.593	154.089	92.5809	466.669	418.934	448.285	405.182	536.615	406.528	312.579	345.419	611.184	0.101579	359.47	378.845	339.32	502.138	502.096	475.179	502.138
1378	0.423	841.139	Unknown	[M-H]-	null	null	null	null	203.004	203.004	203.004	29.8535	24.7566	27.433	28.5921	25.6967	28.195	302.991	441.284	393.733	20.0994	19.9023	18.9723	23.6051	27.0672	880.735	904.182	1829.44	1715.79	1972.24	1829.44
1379	0.417	842.036	Unknown	[M-H]-	null	null	null	null	4.16974	4.16974	4.16974	17.3708	15.9752	22.6248	27.4553	5.27815	37.6442	62.3091	109.733	90.2172	95.1581	115.864	140.83	215.677	257.813	359.005	304.685	700.844	675.768	754.429	700.844
1380	0.397	846.886	Unknown	[M-H2O-H]-	null	null	null	null	6.97403	10.9827	0.697403	599.464	540.184	551.093	589.214	146.315	586.418	663.517	11683.7	1430.08	828.859	555.721	437.992	482.853	509.583	555.556	467.823	703.575	719.068	683.564	703.575
1381	0.404	848.887	Unknown	[M-H]-	null	null	null	null	0.408658	4.08658	0.408658	0.0600968	76.0976	87.4774	91.5253	77.621	107.612	414.684	72788.9	962.723	319.002	0.0400645	17.9821	10.4453	0.0544877	219.472	246.196	450.156	427.892	468.795	450.156
1383	0.419	855.127	Unknown	[2M-H]-	null	null	null	null	122.599	122.599	122.599	180.292	223.251	278.975	340.056	357.487	476.322	573.676	866.996	751.734	770.897	765.448	991.569	1273.24	1714.27	1843.33	1662.64	2617.42	2608.96	2656.35	2617.41
1384	0.421	856.028	Unknown	[M+TFA-H]-	null	null	null	null	148.657	148.657	148.657	218.614	195.069	241.627	303.247	293.574	409.523	458.631	682.113	411.191	14.7185	14.5742	13.8932	491.658	577.164	644.906	498.506	676.768	661.41	694.084	676.768
1385	0.402	859	Unknown	[M-H]-	null	null	null	null	0.457946	0.457946	0.457946	0.67345	0.754409	1.36641	0.0644994	1.68571	0.0636036	119.035	219.495	180.665	44.0925	1.94964	0.0427987	0.0532495	17.2972	700.29	621.874	890.627	887.878	918.268	890.627
1387	0.391	861.981	Unknown	[M-H2O-H]-	null	null	null	null	0.0745515	0.0745515	0.745515	689.34	690.095	768.336	947.475	888.613	914.071	1449.08	1462.5	1263.93	1150.35	1310.67	1101.51	1294.74	1473.95	1693.77	1518.39	2669.07	2724.46	2614.75	2669.07
1388	0.391	863.992	Unknown	[M-H]-	null	null	null	null	0.00322106	0.00322106	0.0322106	3.43435	3.51393	4.58617	6.31183	6.97778	8.66805	0.000480756	2.08689	5.30121	30.8826	55.3721	80.5715	154.98	291.889	153.121	0.860812	607.484	534.007	976.635	607.484
1389	0.394	865.856	Unknown	[M-H2O-H]-	null	null	null	null	0.357576	3.57576	0.357576	453.284	37.8809	0.048321	0.0503628	0.0452628	62.5349	877.056	970.164	647.728	384.683	8.76527	0.0334183	0.0415786	0.569574	543.259	426.836	860.418	756.828	922.5	860.418
1391	0.393	867.855	Unknown	[M+Cl]-	null	null	null	null	8.28532	8.28532	8.28532	135.414	10.104	136.223	176.986	42.9057	1.15074	567.575	551.981	368.466	326.523	302.801	0.774329	62.0158	58.591	297.484	235.393	492.946	457.897	498.73	492.946
1392	0.459	877.217	Unknown	[M-H]-	null	null	null	null	1.23896	1.23896	12.3896	1949.51	1567.97	1788.1	1746.64	1610.03	1838.52	1747.23	2270.04	1497	5615.35	2177.87	1393.88	1508.77	1761.39	1808	1434.11	1644.63	1563.31	1699.71	1644.63
1394	0.411	877.996	Unknown	[M-H]-	null	null	null	null	0.0855949	0.00855949	0.00855949	104.752	85.3738	108.591	128.222	128.929	158.58	204.638	308.558	199.566	165.853	211.885	199.953	279.573	351.416	423.098	384.022	2459.38	2257.79	2716.95	2459.38
1397	0.414	879.992	Unknown	[M-H]-	null	null	null	null	0.179179	0.0179179	0.0179179	0.983853	0.00218511	0.00242134	0.00252365	2.7476	0.0024886	79.7279	109.076	81.7748	6.6174	0.00175666	0.00167457	0.00208348	0.00238906	251.462	168.906	1176.17	1118.19	1265.09	1176.17
1398	0.404	884.85	Unknown	[M+Cl]-	null	null	null	null	0.45974	0.45974	4.5974	92.7219	54.7399	56.688	21.0511	0.058195	12.7516	256.316	412.148	220.578	109.215	0.0450726	0.0429664	0.0534582	0.0612987	191.546	104.799	515.648	574.274	412.311	515.648
1399	0.438	886.867	Unknown	[M-H]-	null	null	null	null	0.00221922	0.0221922	0.0688477	0.0445836	0.0876148	1.44668	2.20754	2.49069	0.321517	8.68799	12.1737	11.6436	1.0004	2.51686	3.67416	7.23809	38.1252	0.000317032	15.3329	312.417	395.809	277.902	312.417
1400	0.392	893.109	Unknown	[3M-H]-	null	null	null	null	0.00739915	0.0739915	0.00739915	118.356	121.355	166.84	212.431	235.194	323.876	479.918	741.429	687.571	805.29	1200.63	1399.37	2389.89	3860.89	4452.49	3380.56	3777.14	3818.49	3894.61	3777.14
1401	0.406	893.983	Unknown	[M+TFA-H]-	null	null	null	null	7.48399	7.48399	7.48399	1.10059	0.912681	102.011	1.05408	0.94734	1.03944	261.977	430.861	259.112	200.845	0.733724	6.99438	0.870231	0.997865	648.488	397.048	884.954	918.201	858.288	884.954
1402	0.394	896.957	Unknown	[M-H]-	null	null	null	null	0.0291895	0.0342189	0.00291895	0.000429257	0.00035597	0.566911	0.00041112	0.000369487	0.00040541	163.1	231.106	198.97	56.9409	7.06588	0.000272799	0.000339413	0.000389193	903.854	670.761	1010.81	1049.53	1001.68	1010.81
1403	0.399	898.946	Unknown	[M-2H]-	null	null	null	null	0.0154849	0.00154849	0.121989	0.000227719	0.00018884	0.000209255	0.000218097	0.000196011	0.000215067	19.356	33.2303	12.8439	0.000153315	0.000151812	3.31938	0.000180057	0.000206465	579.155	357.428	463.731	531.691	451.325	463.731
1404	0.446	899.167	Unknown	[M+Na-2H]-	null	null	null	null	40.6137	40.6137	40.6137	5.9726	49.5288	63.4904	5.72023	5.14097	109.647	125.166	217.789	161.391	178.022	3.98173	227.849	331.107	412.035	457.042	395.631	375.726	326.019	431.328	375.726
1405	0.393	900.842	Unknown	[M+K-2H]-	null	null	null	null	0.0991624	0.00991624	0.00991624	1.03011	0.551656	0.00134003	2.37806	0.615568	1.46415	19.9177	25.205	25.1361	21.9517	1.14597	35.2264	12.4353	51.3389	201.382	230.545	378.208	348.743	444.182	378.208
1406	0.426	901.962	Unknown	[M-H]-	null	null	null	null	0.046048	0.046048	0.046048	0.506428	0.102995	0.062227	0.00648563	0.245084	0.00639555	10.17	14.0764	21.7959	6.65019	1.26392	2.07759	7.86584	4.09716	4.05664	0.378223	622.608	546.653	750.46	622.608
1407	0.394	908.989	Unknown	[M+Hac-H]-	null	null	null	null	0.355183	0.355183	0.355183	0.522328	0.043315	12.1576	0.0500258	0.0449599	22.6013	142.942	193.49	184.513	0.0351667	6.78458	0.0331947	0.0413004	0.0473578	634.917	579.377	779.413	795.311	780.483	779.413
1408	0.392	910.986	Unknown	[M-H]-	null	null	null	null	11.7143	3.83117	4.5974	164.506	355.025	115.379	454.699	354.227	16.0746	402.608	511.485	392.264	2946.9	531.214	318.744	318.556	0.0510823	337.146	278.615	487.28	488.495	474.162	487.279
1409	0.391	912.857	Unknown	[M-H]-	null	null	null	null	5.61905	12.0043	1.45454	0.0213904	0.0177384	29.3128	0.0204866	48.7854	70.1361	352.128	425.557	298.337	71.3247	0.0142602	22.8269	0.0169133	0.0193939	174.463	195.482	315.224	294.449	320.098	315.224
1410	0.449	915.176	Unknown	[M+K-2H]-	null	null	null	null	0.485281	0.485281	4.85281	1420.36	1141.6	1285.06	1334.19	1115.02	1273.18	0.0724301	0.0898669	0.0564281	923.393	931.183	892.739	1161.6	1398.4	0.0693259	0.054526	0.0595803	0.0595803	0.0595803	0.0595803
1411	0.417	915.946	Unknown	[M-H]-	null	null	null	null	0.14392	0.014392	0.014392	1.84426	1.18053	0.66065	0.00202704	0.00182177	1.99775	25.4946	16.2016	31.4097	5.23969	11.3283	0.00134504	0.00167349	0.00191893	39.3426	22.7928	485.467	462.421	521.516	485.467
1412	0.453	917.164	Unknown	[M-H]-	null	null	null	null	5.61905	0.561905	5.87446	443.378	372.235	405.63	358.344	353.93	439.113	0.0838664	122.318	205.416	286.283	311.917	221.308	379.605	321.207	0.0802721	0.0631354	107.775	0.0689877	0.0689877	0.0689877
1414	0.428	921.137	Unknown	[M+TFA-H]-	null	null	null	null	2.41656	2.41656	2.41656	0.355376	0.294702	0.326562	0.34036	0.305893	0.335633	13.0602	29.5846	33.4208	0.239263	2.36918	0.225847	5.75884	5.34811	250.485	231.02	428.869	432.43	458.386	428.869
1415	0.391	924.978	Unknown	[2M-H]-	null	null	null	null	1.04719	1.04719	10.4719	22.7066	457.386	0.141512	0.147491	416.74	499.035	244.813	461.003	330.831	13462	0.102665	390.598	340.107	0.139625	249.537	329.977	503.501	536.946	453.723	503.501
1416	0.406	927.978	Unknown	[M+C2H3N+Na-2H]-	null	null	null	null	0.301367	0.301367	0.301367	22.9637	0.036752	0.0407252	0.042446	0.0381477	0.0418565	264.569	313.443	336.665	78.9703	0.295458	0.0281651	0.0350427	12.4126	91.494	19.4032	495.634	493.454	447.869	495.634
1418	0.39	931.827	Unknown	[M+K-2H]-	null	null	null	null	0.0558792	0.00558792	0.117893	0.000821753	0.000681454	1.94154	19.6322	0.000707332	0.14562	40.1977	39.7196	56.1294	66.7186	101.452	1.10179	3.13028	0.000745056	111.764	247.858	441.911	427.77	479.052	441.911
1420	0.424	937.12	Unknown	[M+CH3COONa-H]-	null	null	null	null	1168.15	1168.15	1168.15	1779.29	1686.41	1852.9	1881.87	1717.93	1862.48	1743.5	2263.28	8914.68	2595.9	1661.17	1367.3	135.831	155.753	1681.85	1435.57	1793.15	1753.01	1812.47	1793.15
1421	0.406	942.089	Unknown	[M-H]-	null	null	null	null	0.0238209	0.0238209	0.0238209	0.00350307	0.00290499	0.00321904	0.0335505	0.0030153	0.00330846	22.6691	30.7175	41.3889	0.0416289	0.00233538	0.00222625	0.00276987	0.00317612	927.108	741.184	495.131	553.98	495.17	495.131
1422	0.399	943.962	Unknown	[M-H]-	null	null	null	null	0.0236543	0.0236543	0.236543	0.00347857	0.00288467	0.00319652	0.00333159	0.00299421	1.36069	171.872	248.609	243.246	6.76197	0.00231905	0.00221068	0.170099	0.0031539	845.907	763.568	1183.15	1192.2	1203.58	1183.15
1423	0.394	945.962	Unknown	[M-H]-	null	null	null	null	259.343	259.343	259.343	542.204	503.408	524.831	564.959	471.178	517.099	661.059	791.124	648.894	476.112	1012.9	436.167	427.765	345.791	450.089	382.333	983.024	954.998	986.769	983.024
1424	1.852	950.439	Unknown	[M-H]-	null	null	null	null	150.273	36.7298	86.1992	5.14579	0.426724	10.5362	9.71794	8.23979	0.485991	136.464	223.377	185.981	49.0853	0.343052	11.0764	4.41541	0.466551	21.2013	20.0674	145.002	63.0148	149.074	145.002
1425	0.428	953.101	Unknown	[M+TFA-H]-	null	null	null	null	0.121212	0.121212	0.121212	0.0178253	0.014782	0.01638	0.0170721	0.0153433	0.16835	1217.06	1653.33	1017.76	0.0120012	0.0118835	0.0113282	0.0140944	0.0161616	1111.25	941.161	1053.04	1036.83	1052.63	1053.04
1426	0.424	955.127	Unknown	[M-H]-	null	null	null	null	0.434199	4.34199	0.434199	427.772	328.655	258.693	423.576	394.177	314.82	0.0648058	0.0804072	0.0504883	76.4869	269.315	282.948	346.105	457.109	0.0620284	0.0487864	0.0533087	0.0533087	0.0533087	0.0533087
1427	0.394	959.95	Unknown	[M+Br]-	null	null	null	null	10.5156	10.5156	10.5156	1.54641	12.8239	402.931	1.48107	1.33109	410.892	493.734	608.933	440.752	65.7461	1.03094	0.982767	1.22274	21.4218	372.322	358.286	484.355	561.498	384.148	484.355
1428	0.41	961.955	Unknown	[M+CH3COONa-H]-	null	null	null	null	0.269513	0.0269513	0.0269513	0.00396343	3.15229	0.00364207	1.20351	0.00341156	6.45168	45.0858	73.9254	71.4289	5.95738	0.00264228	6.33126	0.00313387	0.00359351	183.715	153.795	438.98	416.048	471.177	438.98
1429	0.393	964.93	Unknown	[M-H]-	null	null	null	null	10.8651	10.8651	10.8651	1.59781	1.32502	1.46826	1.5303	1.37533	1.50905	678.918	614.46	541.417	966.751	19.041	1.01543	12.6339	1.44868	401.18	348.671	580.754	559.241	592.685	580.754
1430	0.455	974.291	Unknown	[M-2H]-	null	null	null	null	0.357576	3.57576	0.357576	1181.58	1138.9	1244.7	1218.71	1133.7	1275.58	0.0533695	0.0662177	1.01412	1075.17	972.61	1005.88	1168.18	1372.49	0.0510823	0.0401771	0.0439013	186.45	0.0439013	62.1501
1431	0.414	975.075	Unknown	[M-H]-	null	null	null	null	0.0031707	0.031707	0.324154	0.00046628	0.000386671	0.000428473	0.000446578	0.000401355	0.000440375	150.211	244.696	224.293	0.000313931	0.000310853	0.824134	0.000368686	0.00042276	988.838	820.458	1099.37	1099.3	1128.63	1099.37
1432	0.459	975.203	Unknown	[M-H]-	null	null	null	null	0.842857	8.42857	0.842857	1246.9	1010.88	1053.88	998.23	933.061	1222.38	0.1258	0.156085	0.0980066	709.59	802.463	695.592	1031	1262.3	0.120408	0.0947031	0.103482	0.103482	0.103482	0.103482
1433	0.414	977.068	Unknown	[M-H]-	null	null	null	null	0.536364	0.536364	5.36364	0.078877	0.0654102	0.0724816	1.0625	0.0678941	0.074495	499.28	683.199	355.154	0.0531053	0.0525847	0.0501274	0.710232	0.0715152	410.792	310.01	570.342	549.098	577.47	570.342
1434	0.398	978.976	Unknown	[M-H]-	null	null	null	null	0.00753014	0.0753015	0.00753014	4.79973	5.07194	6.54642	8.42705	9.36763	11.1741	19.9089	33.5505	30.6088	38.9835	73.9931	116.971	244.094	804.441	2170.49	1311.46	562.068	648.698	582.579	562.068
1435	0.398	981.943	Unknown	[M+CH3COONa-H]-	null	null	null	null	0.231827	0.231827	0.231827	13.4759	13.2701	6.41063	0.326517	0.0293452	0.0321982	32.7671	72.4364	85.972	38.7233	13.9338	5.56459	59.2516	74.0602	157.793	169.309	444.241	390.263	515.227	444.241
1437	0.407	991.057	Unknown	[M+Cl]-	null	null	null	null	0.0309145	0.0309145	0.0309145	0.0454625	0.00377006	0.00417764	0.00435416	0.00391323	0.168814	107.909	188.184	148.407	0.00306084	0.00303083	0.260521	0.00359471	0.00412193	1290.84	976.654	1114.14	1118.06	1178.33	1114.14
1438	0.405	993.057	Unknown	[M+K-2H]-	null	null	null	null	15.4619	15.4619	15.4619	2.2738	18.8559	26.9644	38.3129	1.9572	65.7858	107.91	172.12	132.684	156.308	211.625	260.849	454.299	673.263	820.717	505.817	466.261	492.372	454.582	466.261
1439	0.392	996.036	Unknown	[M-H]-	null	null	null	null	0.839517	0.839517	0.839517	0.123458	1.0238	2.6852	23.1554	0.106268	0.1166	58.1937	79.2561	83.4059	0.0831205	0.0823056	0.0784595	0.0976182	0.111936	959.617	817.158	664.734	706.685	673.005	664.734
1441	0.441	997.166	Unknown	[M+Br]-	null	null	null	null	6.07792	0.607792	0.607792	645.317	556.41	593.491	615.739	599.173	548.063	0.0907153	0.112554	0.0706735	408.418	450.348	403.185	534.04	622.091	0.0868275	0.0682913	0.0746215	0.0746215	0.0746215	0.0746215
1442	0.395	997.923	Unknown	[M+TFA-H]-	null	null	null	null	1.89225	1.89225	1.89225	57.6261	21.8945	31.9529	0.266515	0.239526	93.2734	312.806	423.153	327.865	253.755	145.986	179.849	0.22003	2.52301	744.853	669.531	781.522	734.192	836.852	781.522
1443	0.394	999.915	Unknown	[M+TFA-H]-	null	null	null	null	0.00991895	0.00991895	0.0991895	9.8679	10.8243	0.0013404	17.9655	0.00125556	0.00137763	45.1374	49.9579	47.6913	45.0496	0.000972446	0.000927005	0.00115337	0.00132253	243.51	311.202	536.284	516.393	589.98	536.284

## Sheet: 459_metabolomic_markers
ID	f.value	p.value	-LOG10(p)	FDR	Fisher's LSD	Fold Change (Ctrl vs Hpa)	Average Rt(min)	Average Mz	Metabolite name	Adduct type	Reference m/z	Formula	Ontology	INCHIKEY
1343	15.998	0.00031262	3.505	0.00094298	Hog - Ctrl; Hog - Hpa	406.65	0.465	780.113	Unknown	[M+Cl]-	null	null	null	null
266	10.297	0.0020892	2.68	0.0047497	Hpa - Ctrl; Hpa - Hog	345.21	8.23	171.065	w/o MS2:1,4-Cyclohexanedicarboxylic acid	[M+C2H3N+Na-2H]-	171.066	C8H12O4	Dicarboxylic acids and derivatives	PXGZQGDTEZPERC-UHFFFAOYSA-N
813	9.4418	0.0029339	2.5326	0.0063271	Hpa - Ctrl; Hpa - Hog	164.36	8.833	330.024	Unknown	[M+TFA-H]-	null	null	null	null
946	9.7047	0.0026379	2.5787	0.0057972	Hpa - Ctrl; Hpa - Hog	152.19	8.835	398.019	Unknown	[M-H]-	null	null	null	null
961	10.051	0.0022993	2.6384	0.0051888	Hpa - Ctrl; Hpa - Hog	122.38	6.473	411.094	Unknown	[M-H]-	null	null	null	null
915	12.449	0.00095414	3.0204	0.0023996	Hpa - Ctrl; Hpa - Hog	105.27	8.465	381.239	w/o MS2:(1,9,9b-trihydroxy-6,6,9a-trimethyl-3,5,5a,7,8,9-hexahydro-1H-benzo[e][2]benzofuran-5-yl) hexanoate	[M-H]-	381.242	C21H34O6	Naphthofurans	GFMGOVRWOOAPMN-UHFFFAOYSA-N
682	13.268	0.00072468	3.1399	0.0018948	Hpa - Ctrl; Hpa - Hog	94.355	6.466	293.979	Unknown	[M-H]-	null	null	null	null
1058	10.438	0.0019789	2.7036	0.0045531	Hpa - Ctrl; Hpa - Hog	89.307	0.47	481.059	Unknown	[M+Cl]-	null	null	null	null
1071	12.321	0.00099708	3.0013	0.0024873	Hpa - Ctrl; Hpa - Hog	64.383	0.345	490.722	Unknown	[3M-H]-	null	null	null	null
624	23.828	4.4873e-05	4.348	0.00017431	Hpa - Ctrl; Hpa - Hog	62.115	6.226	279.031	Unknown	[M-H]-	null	null	null	null
349	21.223	8.0439e-05	4.0945	0.0002958	Hpa - Ctrl; Hpa - Hog	60.838	6.568	194.048	w/o MS2:Unknown (carbon number 9); PlaSMA ID-250	[M-H]-	194.045	C9H9NO4	Unknown	0
854	10.105	0.0022509	2.6476	0.0051047	Hpa - Ctrl	57.398	7.935	341.205	w/o MS2:9-phenyl-1-(2,4,6-trihydroxyphenyl)nonan-1-one	[M-H]-	341.203	C21H26O4	Alkyl-phenylketones	OOGZWXIAHJKVAH-UHFFFAOYSA-N
354	21.915	6.8523e-05	4.1642	0.00025653	Hpa - Ctrl; Hpa - Hog	56.635	6.218	194.052	w/o MS2:N-Acetyl Mesalazine	[M-H]-	194.046	C9H9NO4	Acylaminobenzoic acid and derivatives	GEFDRROBUCULOD-UHFFFAOYSA-N
1277	11.652	0.0012617	2.899	0.0030467	Hpa - Ctrl; Hpa - Hog	54.496	0.393	679.859	Unknown	[M-H]-	null	null	null	null
627	30.149	1.3107e-05	4.8825	6.6838e-05	Hpa - Ctrl; Hpa - Hog	53.396	6.476	279.032	Unknown	[M-H]-	null	null	null	null
1434	14.58	0.00047725	3.3213	0.0013389	Hpa - Ctrl; Hpa - Hog	52.621	0.398	978.976	Unknown	[M-H]-	null	null	null	null
351	24.648	3.7722e-05	4.4234	0.00015196	Hpa - Ctrl; Hpa - Hog	51.863	5.746	194.051	w/o MS2:N-Acetyl Mesalazine	[M-2H]-	194.046	C9H9NO4	Acylaminobenzoic acid and derivatives	GEFDRROBUCULOD-UHFFFAOYSA-N
990	23.883	4.4346e-05	4.3531	0.00017344	Hpa - Ctrl; Hpa - Hog	50.288	0.495	425.061	Unknown	[M+Cl]-	null	null	null	null
361	24.943	3.5485e-05	4.45	0.00014622	Hpa - Ctrl; Hpa - Hog	50.226	5.857	194.052	w/o MS2:N-Acetyl Mesalazine	[M-H]-	194.046	C9H9NO4	Acylaminobenzoic acid and derivatives	GEFDRROBUCULOD-UHFFFAOYSA-N
356	27.038	2.333e-05	4.6321	0.00010713	Hpa - Ctrl; Hpa - Hog	46.807	6.455	194.052	w/o MS2:N-Acetyl Mesalazine	[M+FA-H]-	194.046	C9H9NO4	Acylaminobenzoic acid and derivatives	GEFDRROBUCULOD-UHFFFAOYSA-N
1405	8.2165	0.0049341	2.3068	0.009922	Hpa - Ctrl	46.176	0.393	900.842	Unknown	[M+K-2H]-	null	null	null	null
673	26.708	2.4882e-05	4.6041	0.00011203	Hpa - Ctrl; Hpa - Hog	44.408	7.031	293.177	NCGC00017248-12!2,5-dihydroxy-3-undecylcyclohexa-2,5-diene-1,4-dione	[M-H]-	293.176	C17H26O4	P-benzoquinones	IRSFLDGTOHBADP-UHFFFAOYSA-N
952	15.529	0.0003585	3.4455	0.0010471	Hpa - Ctrl; Hpa - Hog	43.225	0.344	402.813	Unknown	[M-H]-	null	null	null	null
1429	29.729	1.4127e-05	4.8499	7.1253e-05	Hog - Ctrl; Hog - Hpa	42.655	0.393	964.93	Unknown	[M-H]-	null	null	null	null
577	24.97	3.5288e-05	4.4524	0.00014606	Hpa - Ctrl; Hpa - Hog	41.706	6.213	262.04	Unknown	[M-H]-	null	null	null	null
683	25.664	3.0624e-05	4.5139	0.00013086	Hpa - Ctrl; Hpa - Hog	41.531	6.222	293.98	Unknown	[M-H]-	null	null	null	null
922	17.862	0.00018635	3.7297	0.00060565	Hpa - Ctrl; Hpa - Hog	39.502	0.462	383.975	Unknown	[M+Br]-	null	null	null	null
962	43.181	1.8142e-06	5.7413	1.3185e-05	Hpa - Ctrl; Hpa - Hog	37.797	8.82	411.094	Unknown	[M-H]-	null	null	null	null
575	29.217	1.5496e-05	4.8098	7.6486e-05	Hpa - Ctrl; Hpa - Hog	36.523	6.458	262.04	Unknown	[M-H]-	null	null	null	null
1026	16.461	0.00027383	3.5625	0.00084248	Hpa - Ctrl; Hpa - Hog	34.157	0.346	456.779	Unknown	[M-H]-	null	null	null	null
983	18.213	0.00016981	3.77	0.00055881	Hpa - Ctrl; Hpa - Hog	33.281	0.34	420.783	Unknown	[M+CH3COONa-H]-	null	null	null	null
359	37.971	3.7278e-06	5.4285	2.2939e-05	Hpa - Ctrl; Hpa - Hog	33.2	5.39	194.052	w/o MS2:N-Acetyl Mesalazine	[M-H]-	194.046	C9H9NO4	Acylaminobenzoic acid and derivatives	GEFDRROBUCULOD-UHFFFAOYSA-N
803	30.346	1.2658e-05	4.8976	6.6009e-05	Hpa - Ctrl; Hpa - Hog	32.765	6.578	325.185	w/o MS2:Dodecylbenzenesulfonic acid	[M-H]-	325.184	C18H30O3S	Benzenesulfonic acids and derivatives	KWXICGTUELOLSQ-UHFFFAOYSA-N
236	9.5103	0.0028533	2.5447	0.0062408	Hpa - Ctrl	32.312	7.85	157.05	w/o MS2:Unknown (carbon number 7); PlaSMA ID-118	[M-H]-	157.049	C7H10O4	Unknown	0
1078	17.073	0.00023077	3.6368	0.00072205	Hpa - Ctrl; Hpa - Hog	32.274	0.332	498.747	Unknown	[M-H]-	null	null	null	null
15	36.597	4.5713e-06	5.34	2.7398e-05	Hpa - Ctrl; Hpa - Hog	32.017	6.397	79.9583	Unknown	[M-H]-	null	null	null	null
876	71.478	9.6856e-08	7.0139	2.709e-06	Hpa - Ctrl; Hpa - Hog	29.918	6.351	353.198	w/o MS2:(E)-3-(4-acetyloxy-2,3-dihydroxy-2,5,5,8a-tetramethyl-3,4,4a,6,7,8-hexahydro-1H-naphthalen-1-yl)prop-2-enoic acid	[M-H]-	353.197	C19H30O6	Dicarboxylic acids and derivatives	OZESVNMBZAEFCX-BQYQJAHWSA-N
653	19.593	0.00011928	3.9234	0.00041079	Hpa - Ctrl; Hpa - Hog	29.684	0.343	285.995	Unknown	[M-H]-	null	null	null	null
1177	36.175	4.8732e-06	5.3122	2.865e-05	Hpa - Ctrl; Hpa - Hog	29.466	0.402	593.022	Unknown	[M-C6H10O4-H]-	null	null	null	null
1147	22.08	6.6003e-05	4.1804	0.00024866	Hpa - Ctrl; Hpa - Hog	28.026	0.338	570.776	Unknown	[2M+Hac-H]-	null	null	null	null
1148	10.592	0.0018657	2.7291	0.0043597	Hpa - Ctrl	27.695	0.339	572.7	Unknown	[M-H]-	null	null	null	null
1340	20.483	9.5898e-05	4.0182	0.00034044	Hpa - Ctrl; Hpa - Hog	27.113	0.455	779.231	Unknown	[2M-H]-	null	null	null	null
114	24.41	3.9653e-05	4.4017	0.00015776	Hpa - Ctrl; Hpa - Hog	26.344	6.753	119.049	w/o MS2:4-Vinylphenol	[M-H]-	119.05	C8H8O	Styrenes	FUGYGGDSWSUORM-UHFFFAOYSA-N
364	45.202	1.4e-06	5.8539	1.0703e-05	Hpa - Ctrl; Hpa - Hog	26.313	4.679	194.052	Unknown	[M-H]-	null	null	null	null
353	46.237	1.2308e-06	5.9098	9.8124e-06	Hpa - Ctrl; Hpa - Hog	25.963	5.034	194.052	w/o MS2:N-Acetyl Mesalazine	[M-H]-	194.046	C9H9NO4	Acylaminobenzoic acid and derivatives	GEFDRROBUCULOD-UHFFFAOYSA-N
1099	18.902	0.00014202	3.8477	0.00047493	Hpa - Ctrl; Hpa - Hog	23.998	0.337	516.739	Unknown	[M-H]-	null	null	null	null
799	13.798	0.00061028	3.2145	0.0016244	Hpa - Ctrl; Hpa - Hog	23.762	7.437	325.184	w/o MS2:HYDROQUINIDINE	[M-H]-	325.192	C20H26N2O2	Cinchona alkaloids	LJOQGZACKSYWCH-UHFFFAOYSA-N
1224	19.116	0.00013447	3.8714	0.00045632	Hpa - Ctrl; Hpa - Hog	23.572	0.401	640.033	Unknown	[M-H]-	null	null	null	null
1287	30.192	1.3007e-05	4.8858	6.6699e-05	Hpa - Ctrl; Hpa - Hog	23.567	0.416	694.951	Unknown	[M+K-2H]-	null	null	null	null
13	45.194	1.4015e-06	5.8534	1.0703e-05	Hpa - Ctrl; Hpa - Hog	23.428	6.631	79.9581	Unknown	[M-H]-	null	null	null	null
286	26.756	2.4647e-05	4.6082	0.00011151	Hpa - Ctrl; Hpa - Hog	23.418	8.814	174	w/o MS2:1-Methylsulfinylbutenyl isothiocyante; PlaSMA ID-177	[M+Hac-H]-	174.005	C6H9NOS2	Glucosinolate breakdown metabolites	QKGJFQMGPDVOQE-UHFFFAOYNA-N
560	15.925	0.00031924	3.4959	0.0009598	Hpa - Ctrl; Hpa - Hog	23.321	0.33	256.873	Unknown	[M+K-2H]-	null	null	null	null
1101	20.975	8.5285e-05	4.0691	0.0003087	Hpa - Ctrl; Hpa - Hog	23.289	0.335	518.758	Unknown	[M+Hac-H]-	null	null	null	null
652	29.93	1.3628e-05	4.8656	6.9113e-05	Hpa - Ctrl; Hpa - Hog	19.647	0.467	285.995	Unknown	[M-H2O-H]-	null	null	null	null
1263	39.394	3.0377e-06	5.5175	1.9821e-05	Hpa - Ctrl; Hpa - Hog	19.56	0.421	668.957	Unknown	[M+Na-2H]-	null	null	null	null
1035	14.321	0.00051729	3.2863	0.0014168	Hpa - Ctrl; Hpa - Hog	19.296	0.334	460.769	Unknown	[M-H]-	null	null	null	null
464	23.118	5.2343e-05	4.2811	0.00019964	Hog - Ctrl; Hpa - Ctrl	17.806	0.339	212.026	Unknown	[M-H2O-H]-	null	null	null	null
1242	31.399	1.0541e-05	4.9771	5.6124e-05	Hpa - Ctrl; Hpa - Hog	17.699	0.392	651.831	Unknown	[M-H]-	null	null	null	null
1121	39.563	2.9659e-06	5.5278	1.9821e-05	Hpa - Ctrl; Hpa - Hog	17.408	0.338	538.718	Unknown	[M+Br]-	null	null	null	null
974	42.002	2.1207e-06	5.6735	1.5174e-05	Hpa - Ctrl; Hpa - Hog	17.375	0.336	416.83	Unknown	[M-H2O-H]-	null	null	null	null
360	59.776	2.7869e-07	6.5549	3.6747e-06	Hpa - Ctrl; Hpa - Hog	17.365	4.324	194.052	Unknown	[M-H]-	null	null	null	null
357	49.277	8.5503e-07	6.068	7.5161e-06	Hpa - Ctrl; Hpa - Hog	16.475	8.921	194.052	w/o MS2:N-Acetyl Mesalazine	[M-H]-	194.046	C9H9NO4	Acylaminobenzoic acid and derivatives	GEFDRROBUCULOD-UHFFFAOYSA-N
738	14.511	0.00048758	3.312	0.0013474	Hpa - Ctrl	16.235	6.001	311.168	Triptophenolide	[M-H]-	311.165	C20H24O3	Oxosteroids	KPXIBWGPZSPABK-FXAWDEMLSA-N
384	28.302	1.8344e-05	4.7365	8.8187e-05	Hpa - Ctrl; Hpa - Hog	16.117	0.414	195.904	Unknown	[M-H]-	null	null	null	null
224	37.719	3.8681e-06	5.4125	2.3521e-05	Hpa - Ctrl; Hpa - Hog	15.482	0.305	154.97	Unknown	[M-H]-	null	null	null	null
959	27.084	2.3125e-05	4.6359	0.00010672	Hpa - Ctrl; Hpa - Hog	15.265	0.315	408.879	Unknown	[M-H]-	null	null	null	null
131	37.566	3.9563e-06	5.4027	2.3867e-05	Hpa - Ctrl; Hpa - Hog	15.078	9.179	126.934	w/o MS2:Dichloroacetic acid	[M+Cl]-	126.936	C2H2Cl2O2	Alpha-halocarboxylic acids	JXTHNDFMNIQAHM-UHFFFAOYSA-N
828	42.639	1.9484e-06	5.7103	1.405e-05	Hpa - Ctrl; Hpa - Hog	14.703	0.34	334.84	Unknown	[M-H]-	null	null	null	null
373	31.653	1.0092e-05	4.996	5.4459e-05	Hpa - Ctrl; Hpa - Hog	14.314	0.45	194.858	Unknown	[M-C6H8O6-H]-	null	null	null	null
1075	23.82	4.4948e-05	4.3473	0.00017431	Hpa - Ctrl; Hpa - Hog	14.158	0.337	494.757	Unknown	[M+K-2H]-	null	null	null	null
230	38.202	3.6041e-06	5.4432	2.263e-05	Hpa - Ctrl; Hpa - Hog	14.046	8.877	157.01	w/o MS2:PFCA-H; C4H5F3O3	[M+C2H3N+Na-2H]-	157.012	C4H5F3O3	PFSA	ICSOIMDWVVEKBW-UHFFFAOYSA-N
603	30.265	1.2842e-05	4.8914	6.6218e-05	Hpa - Ctrl; Hpa - Hog	13.917	8.779	267.084	w/o MS2:3-hydroxybenzo(a)pyrene	[M-H]-	267.082	C20H12O	Benzopyrenes	SPUUWWRWIAEPDB-UHFFFAOYSA-N
497	32.975	8.0881e-06	5.0922	4.4173e-05	Hog - Ctrl; Hpa - Ctrl	13.743	0.34	227.986	Unknown	[M-H]-	null	null	null	null
645	38.028	3.6965e-06	5.4322	2.2899e-05	Hpa - Ctrl; Hpa - Hog	13.413	6.758	283.263	Stearic acid	[M-H]-	283.264	C18H36O2	Long-chain fatty acids	QIQXTHQIDYTFRH-UHFFFAOYSA-N
1162	38.962	3.2303e-06	5.4908	2.085e-05	Hpa - Ctrl; Hpa - Hog	13.261	0.396	578.905	Unknown	[M+FA-H]-	null	null	null	null
80	41.459	2.2819e-06	5.6417	1.5956e-05	Hpa - Ctrl; Hpa - Hog	13.081	0.305	112.976	Unknown	[M+Br]-	null	null	null	null
4	41.808	2.1769e-06	5.6622	1.5338e-05	Hpa - Ctrl; Hpa - Hog	12.934	6.411	75.0087	w/o MS2:Glycolic acid	[M-H]-	75.0088	C2H4O3	Alpha hydroxy acids and derivatives	AEMRFAOFKBGASW-UHFFFAOYSA-N
1252	40.103	2.7493e-06	5.5608	1.8523e-05	Hog - Ctrl; Hpa - Ctrl; Hpa - Hog	12.903	0.497	660.073	Unknown	[M+K-2H]-	null	null	null	null
519	78.673	5.4573e-08	7.263	2.5645e-06	Hog - Ctrl; Hpa - Ctrl; Hpa - Hog	12.831	0.328	240.884	Unknown	[M-H]-	null	null	null	null
751	23.935	4.3858e-05	4.3579	0.00017226	Hpa - Ctrl; Hpa - Hog	12.598	0.333	312.866	Unknown	[M-H]-	null	null	null	null
526	25.458	3.1925e-05	4.4959	0.00013517	Hpa - Ctrl; Hpa - Hog	12.477	0.393	242.902	Unknown	[M-H2O-H]-	null	null	null	null
1055	41.042	2.415e-06	5.6171	1.6634e-05	Hpa - Ctrl; Hpa - Hog	12.155	0.335	478.766	Unknown	[2M-H]-	null	null	null	null
1010	60.309	2.6456e-07	6.5775	3.5734e-06	Hog - Ctrl; Hpa - Ctrl; Hpa - Hog	12.079	0.338	438.781	Unknown	[M+K-2H]-	null	null	null	null
372	49.617	8.2193e-07	6.0852	7.4237e-06	Hpa - Ctrl; Hpa - Hog	11.238	0.447	194.749	Unknown	[M-H]-	null	null	null	null
647	44.873	1.4593e-06	5.8359	1.0862e-05	Hpa - Ctrl; Hpa - Hog	10.974	0.334	284.851	Unknown	[M+Na-2H]-	null	null	null	null
1438	33.854	7.009e-06	5.1543	3.9208e-05	Hog - Ctrl; Hpa - Ctrl	10.919	0.405	993.057	Unknown	[M+K-2H]-	null	null	null	null
991	34.252	6.5757e-06	5.1821	3.7934e-05	Hpa - Ctrl; Hpa - Hog	10.832	8.709	425.258	w/o MS2:NCGC00380894-01_C22H36O5_1-Naphthalenepentanoic acid, 4-(acetyloxy)-3,4,4a,5,6,7,8,8a-octahydro-3-hydroxy-beta,2,5,5,8a-pentamethyl-	[M-H]-	425.254	C22H36O5	Diterpenoids	XFCLFWWTDWKJAH-UHFFFAOYSA-N
1406	34.081	6.7579e-06	5.1702	3.8308e-05	Hog - Ctrl; Hpa - Ctrl; Hog - Hpa	10.718	0.426	901.962	Unknown	[M-H]-	null	null	null	null
227	50.115	7.76e-07	6.1101	7.2348e-06	Hog - Ctrl; Hpa - Ctrl; Hpa - Hog	10.65	0.307	156.965	Unknown	[M-H2O-H]-	null	null	null	null
348	65.502	1.6263e-07	6.7888	2.9872e-06	Hog - Ctrl; Hpa - Ctrl; Hpa - Hog	10.614	4.083	194.047	w/o MS2:Unknown (carbon number 9); PlaSMA ID-250	[M-H]-	194.045	C9H9NO4	Unknown	0
1373	84.379	3.5804e-08	7.4461	2.3428e-06	Hog - Ctrl; Hpa - Ctrl; Hpa - Hog	10.589	0.393	830.873	Unknown	[M-H2O-H]-	null	null	null	null
710	29.131	1.5742e-05	4.8029	7.7288e-05	Hog - Ctrl; Hpa - Ctrl	10.282	0.338	300.008	Unknown	[M-H]-	null	null	null	null
371	47.31	1.0798e-06	5.9667	8.8347e-06	Hog - Ctrl; Hpa - Ctrl; Hpa - Hog	10.163	0.451	194.444	Unknown	[M-C6H10O4-H]-	null	null	null	null
754	51.271	6.8051e-07	6.1672	6.4754e-06	Hog - Ctrl; Hpa - Ctrl; Hpa - Hog	9.791	3.971	313.997	Unknown	[M-H]-	null	null	null	null
289	53.718	5.1968e-07	6.2843	5.5775e-06	Hog - Ctrl; Hpa - Ctrl; Hpa - Hog	9.7757	0.444	176.937	Unknown	[M-H]-	null	null	null	null
1098	83.524	3.8074e-08	7.4194	2.3428e-06	Hog - Ctrl; Hpa - Ctrl; Hpa - Hog	9.7547	0.386	515.905	Unknown	[M+Cl]-	null	null	null	null
555	46.221	1.2332e-06	5.909	9.8124e-06	Hog - Ctrl; Hpa - Ctrl; Hpa - Hog	9.7019	6.604	255.231	w/o MS2:ISOPALMITIC ACID	[M-H]-	255.233	C16H32O2	Long-chain fatty acids	ZONJATNKKGGVSU-UHFFFAOYSA-N
1005	61.369	2.3882e-07	6.6219	3.4527e-06	Hog - Ctrl; Hpa - Ctrl; Hpa - Hog	9.6471	0.761	433.959	Unknown	[M-H]-	null	null	null	null
368	54.038	5.0208e-07	6.2992	5.5775e-06	Hog - Ctrl; Hpa - Ctrl; Hpa - Hog	9.3456	0.449	194.229	Unknown	[M-H]-	null	null	null	null
1124	73.664	8.0921e-08	7.0919	2.5755e-06	Hog - Ctrl; Hpa - Ctrl; Hpa - Hog	9.3358	0.522	547.015	Unknown	[M+K-2H]-	null	null	null	null
1012	33.016	8.0342e-06	5.0951	4.414e-05	Hpa - Ctrl; Hpa - Hog	9.3015	0.337	440.786	Unknown	[M-H]-	null	null	null	null
292	19.601	0.00011902	3.9244	0.00041079	Hpa - Ctrl; Hpa - Hog	9.2339	0.507	178.016	w/o MS2:S-CARBOXYMETHYL-L-CYSTEINE	[M-H]-	178.017	C5H9NO4S	L-cysteine-S-conjugates	GBFLZEXEOZUWRN-VKHMYHEASA-N
867	35.913	5.0724e-06	5.2948	2.9632e-05	Hpa - Ctrl; Hpa - Hog	9.2106	0.356	346.87	Unknown	[M-H]-	null	null	null	null
504	63.087	2.0301e-07	6.6925	3.2873e-06	Hog - Ctrl; Hpa - Ctrl; Hpa - Hog	9.0527	0.338	232.891	Unknown	[M+Cl]-	null	null	null	null
363	61.343	2.3941e-07	6.6209	3.4527e-06	Hog - Ctrl; Hpa - Ctrl; Hpa - Hog	9.0301	3.971	194.052	w/o MS2:N-Acetyl Mesalazine	[M-H]-	194.046	C9H9NO4	Acylaminobenzoic acid and derivatives	GEFDRROBUCULOD-UHFFFAOYSA-N
551	59.39	2.8949e-07	6.5384	3.7111e-06	Hog - Ctrl; Hpa - Ctrl; Hpa - Hog	9.0276	0.338	254.864	Unknown	[M-H]-	null	null	null	null
1003	30.291	1.2783e-05	4.8934	6.6218e-05	Hpa - Ctrl; Hpa - Hog	8.694	0.335	432.815	Unknown	[M-H2O-H]-	null	null	null	null
1008	64.263	1.8205e-07	6.7398	3.0037e-06	Hog - Ctrl; Hpa - Ctrl; Hpa - Hog	8.4466	0.338	436.777	Unknown	[M+Cl]-	null	null	null	null
8	64.539	1.7751e-07	6.7508	3.0037e-06	Hog - Ctrl; Hpa - Ctrl; Hpa - Hog	8.3753	0.576	78.9599	Unknown	[M-H2O-H]-	null	null	null	null
669	31.377	1.058e-05	4.9755	5.6124e-05	Hpa - Ctrl; Hpa - Hog	8.3619	0.333	292.923	Unknown	[3M-H]-	null	null	null	null
424	75.875	6.7807e-08	7.1687	2.5645e-06	Hog - Ctrl; Hpa - Ctrl; Hpa - Hog	8.3181	0.338	200.904	Unknown	[M-H2O-H]-	null	null	null	null
886	43.716	1.6923e-06	5.7715	1.2496e-05	Hpa - Ctrl; Hpa - Hog	8.2654	0.396	359.999	Unknown	[M-H]-	null	null	null	null
641	38.257	3.5753e-06	5.4467	2.2603e-05	Hog - Ctrl; Hpa - Ctrl; Hpa - Hog	8.2328	0.355	282.888	Unknown	[M-H]-	null	null	null	null
643	25.806	2.976e-05	4.5264	0.00012776	Hpa - Ctrl; Hpa - Hog	8.15	8.777	283.116	w/o MS2:Phenylethyl 2-Glucoside	[M-H]-	283.119	C14H20O6	O-glycosyl compounds	MLRIJUWUQTVDQE-RKQHYHRCSA-N
1228	50.907	7.0906e-07	6.1493	6.6782e-06	Hog - Ctrl; Hpa - Ctrl; Hpa - Hog	8.1378	0.508	644.097	Unknown	[M+Na-2H]-	null	null	null	null
1046	69.988	1.098e-07	6.9594	2.8955e-06	Hog - Ctrl; Hpa - Ctrl; Hpa - Hog	7.9492	0.338	472.797	Unknown	[M+TFA-H]-	null	null	null	null
923	40.264	2.6884e-06	5.5705	1.8246e-05	Hog - Ctrl; Hpa - Ctrl; Hpa - Hog	7.9237	0.35	384.829	Unknown	[M+K-2H]-	null	null	null	null
1083	52.07	6.2239e-07	6.2059	6.177e-06	Hog - Ctrl; Hpa - Ctrl; Hpa - Hog	7.8859	0.337	500.745	Unknown	[M+CH3COONa-H]-	null	null	null	null
1400	53	5.6181e-07	6.2504	5.6983e-06	Hog - Ctrl; Hpa - Ctrl; Hpa - Hog	7.8743	0.392	893.109	Unknown	[3M-H]-	null	null	null	null
84	47.296	1.0816e-06	5.9659	8.8347e-06	Hog - Ctrl; Hpa - Ctrl; Hpa - Hog	7.8339	9.111	112.986	w/o MS2:Trifluoroacetic acid	[M+Na-2H]-	112.986	C2HF3O2	PFSA	DTQVDTLACAAQTR-UHFFFAOYSA-N
972	85.68	3.2644e-08	7.4862	2.3428e-06	Hog - Ctrl; Hpa - Ctrl; Hpa - Hog	7.6916	0.38	414.954	Unknown	[2M-H]-	null	null	null	null
511	80.705	4.682e-08	7.3296	2.5645e-06	Hog - Ctrl; Hpa - Ctrl; Hpa - Hog	7.6183	0.315	236.927	Unknown	[M-H]-	null	null	null	null
400	77.263	6.0826e-08	7.2159	2.5645e-06	Hog - Ctrl; Hpa - Ctrl; Hpa - Hog	7.5837	8.851	197.961	w/o MS2:Ethanesulfonamide, 1,1,2,2,2-pentafluoro-	[M-H]-	197.965	C2H2F5NO2S	PFSA	QDUKVMNUAQTMQW-UHFFFAOYSA-N
20	67.111	1.4087e-07	6.8512	2.9872e-06	Hog - Ctrl; Hpa - Ctrl; Hpa - Hog	7.5812	0.574	81.9549	Unknown	[M+Na-2H]-	null	null	null	null
285	56.138	4.0223e-07	6.3955	4.8215e-06	Hog - Ctrl; Hpa - Ctrl; Hpa - Hog	7.5765	9.481	172.98	w/o MS2:Shikimic Acid	[M-H]-	172.98	C7H10O5	Shikimic acids and derivatves	JXOHGGNKMLTUBP-HSUXUTPPSA-N
708	56.256	3.9736e-07	6.4008	4.8215e-06	Hog - Ctrl; Hpa - Ctrl; Hpa - Hog	7.5714	0.354	299.862	Unknown	[M-H]-	null	null	null	null
284	51.877	6.3589e-07	6.1966	6.2439e-06	Hog - Ctrl; Hpa - Ctrl; Hpa - Hog	7.4985	9.188	172.975	w/o MS2:Shikimic Acid	[M+CH3COONa-H]-	172.98	C7H10O5	Shikimic acids and derivatves	JXOHGGNKMLTUBP-HSUXUTPPSA-N
572	8.722	0.0039616	2.4021	0.008217	Hpa - Hog	7.2542	6.492	261.188	w/o MS2:3-methoxy-2-(3-methylbut-2-enyl)-5-pentylphenol	[M-H]-	261.186	C17H26O2	Methoxyphenols	FCNLMUQPSJEBQE-UHFFFAOYSA-N
200	12.366	0.0009819	3.0079	0.0024561	Hpa - Ctrl	7.2288	7.881	145.049	w/o MS2:Unknown (carbon number 6); PlaSMA ID-86	[M-H]-	145.049	C6H10O4	Unknown	0
689	61.121	2.4457e-07	6.6116	3.4674e-06	Hog - Ctrl; Hpa - Ctrl; Hpa - Hog	7.1988	0.338	296.879	Unknown	[M+Hac-H]-	null	null	null	null
688	72.109	9.1909e-08	7.0366	2.709e-06	Hog - Ctrl; Hpa - Ctrl; Hpa - Hog	7.157	0.391	295.059	Unknown	[M-H]-	null	null	null	null
473	49.532	8.3007e-07	6.0809	7.4237e-06	Hog - Ctrl; Hpa - Ctrl; Hpa - Hog	7.0335	0.395	213.954	Unknown	[M-H]-	null	null	null	null
966	62.047	2.2387e-07	6.65	3.4527e-06	Hpa - Ctrl; Hpa - Hog	6.9967	0.446	411.969	Unknown	[M+Cl]-	null	null	null	null
1335	67.752	1.3315e-07	6.8757	2.9872e-06	Hog - Ctrl; Hpa - Ctrl; Hpa - Hog	6.9703	0.391	766.897	Unknown	[M+Cl]-	null	null	null	null
971	45.074	1.4228e-06	5.8468	1.0703e-05	Hog - Ctrl; Hpa - Ctrl; Hpa - Hog	6.8781	0.338	414.806	Unknown	[M+Br]-	null	null	null	null
7	66.099	1.5413e-07	6.8121	2.9872e-06	Hog - Ctrl; Hpa - Ctrl; Hpa - Hog	6.8773	0.932	78.9593	Unknown	[M-H]-	null	null	null	null
884	102.05	1.1283e-08	7.9476	1.8543e-06	Hog - Ctrl; Hpa - Ctrl; Hpa - Hog	6.812	0.333	358.816	Unknown	[3M-H]-	null	null	null	null
220	47.491	1.0564e-06	5.9762	8.7843e-06	Hog - Ctrl; Hpa - Ctrl; Hpa - Hog	6.7885	0.465	150.026	Unknown	[M-H2O-H]-	null	null	null	null
380	9.7236	0.002618	2.582	0.0057948	Hog - Ctrl; Hpa - Ctrl	6.6979	8.471	195.809	Unknown	[M+Cl]-	null	null	null	null
1278	60.274	2.6546e-07	6.576	3.5734e-06	Hog - Ctrl; Hpa - Ctrl; Hpa - Hog	6.6629	0.459	682.153	Unknown	[M+Br]-	null	null	null	null
474	38.653	3.3767e-06	5.4715	2.1495e-05	Hog - Ctrl; Hpa - Ctrl; Hpa - Hog	6.632	0.338	214.885	Unknown	[M-H]-	null	null	null	null
970	64.252	1.8224e-07	6.7394	3.0037e-06	Hpa - Ctrl; Hpa - Hog	6.4922	0.447	413.967	Unknown	[M+TFA-H]-	null	null	null	null
1323	75.431	7.0232e-08	7.1535	2.5645e-06	Hog - Ctrl; Hpa - Ctrl; Hpa - Hog	6.4911	0.4	745.932	Unknown	[M+TFA-H]-	null	null	null	null
637	65.146	1.6795e-07	6.7748	2.9872e-06	Hog - Ctrl; Hpa - Ctrl; Hpa - Hog	6.4376	0.312	280.918	Unknown	[M+Na-2H]-	null	null	null	null
602	33.475	7.4523e-06	5.1277	4.1437e-05	Hpa - Ctrl; Hpa - Hog	6.3978	0.355	266.898	Unknown	[M-H]-	null	null	null	null
523	52.528	5.9161e-07	6.228	5.9354e-06	Hog - Ctrl; Hpa - Ctrl; Hpa - Hog	6.3789	1.601	241.123	w/o MS2:culpin	[M-H]-	241.123	C16H18O2	Prenylated hydroquinones	QMYWKFZKRYCUMA-UHFFFAOYSA-N
499	47.524	1.0522e-06	5.9779	8.7843e-06	Hog - Ctrl; Hpa - Ctrl; Hpa - Hog	6.2208	0.312	228.973	w/o MS2:Perfluoro-2-(perfluoromethoxy)propanoic acid	[M+TFA-H]-	228.974	C4HF7O3	PFSA	JFIQYUFQLKYFPJ-UHFFFAOYSA-N
1379	45.073	1.423e-06	5.8468	1.0703e-05	Hog - Ctrl; Hpa - Ctrl; Hpa - Hog	6.1474	0.417	842.036	Unknown	[M-H]-	null	null	null	null
559	38.71	3.3489e-06	5.4751	2.1466e-05	Hog - Ctrl; Hpa - Ctrl	6.0914	0.338	256.017	Unknown	[M-H]-	null	null	null	null
130	60.979	2.4794e-07	6.6057	3.4674e-06	Hog - Ctrl; Hpa - Ctrl; Hpa - Hog	6.0206	9.474	126.934	w/o MS2:Dichloroacetic acid	[M-H2O-H]-	126.936	C2H2Cl2O2	Alpha-halocarboxylic acids	JXTHNDFMNIQAHM-UHFFFAOYSA-N
851	46.28	1.2243e-06	5.9121	9.8124e-06	Hog - Ctrl; Hpa - Ctrl; Hpa - Hog	5.8686	0.33	340.825	Unknown	[M-H]-	null	null	null	null
979	15.806	0.00033047	3.4809	0.00098595	Hpa - Ctrl; Hpa - Hog	5.7303	0.306	418.9	Unknown	[M-H]-	null	null	null	null
1095	84.135	3.6434e-08	7.4385	2.3428e-06	Hog - Ctrl; Hpa - Ctrl; Hpa - Hog	5.6659	0.4	512.923	Unknown	[2M+Hac-H]-	null	null	null	null
77	68.939	1.2011e-07	6.9204	2.9872e-06	Hog - Ctrl; Hpa - Ctrl; Hpa - Hog	5.6598	0.574	106.982	Unknown	[M+C2H3N+Na-2H]-	null	null	null	null
935	68.331	1.266e-07	6.8976	2.9872e-06	Hpa - Ctrl; Hpa - Hog	5.5618	0.442	393.96	Unknown	[2M-H]-	null	null	null	null
978	74.152	7.7795e-08	7.109	2.5645e-06	Hog - Ctrl; Hpa - Ctrl; Hpa - Hog	5.4817	0.338	418.773	Unknown	[M-H]-	null	null	null	null
388	65.999	1.5551e-07	6.8082	2.9872e-06	Hog - Ctrl; Hpa - Ctrl; Hpa - Hog	5.45	0.332	196.932	Unknown	[M-H]-	null	null	null	null
1375	45.054	1.4263e-06	5.8458	1.0703e-05	Hog - Ctrl; Hpa - Ctrl; Hpa - Hog	5.4112	0.419	839.144	Unknown	[M-H]-	null	null	null	null
715	14.296	0.00052125	3.283	0.0014209	Hpa - Ctrl	5.3613	0.338	302.842	Unknown	[M-H]-	null	null	null	null
421	53.026	5.6018e-07	6.2517	5.6983e-06	Hog - Ctrl; Hpa - Ctrl; Hpa - Hog	5.3413	9.48	199.963	w/o MS2:Cysteine S-sulfate; LC-ESI-QTOF; MS2; CE	[M-H]-	199.969	C3H7NO5S2	S-sulfo-L-cysteines	NOKPBJYHPHHWAN-REOHCLBHSA-N
1001	70.814	1.0239e-07	6.9897	2.7796e-06	Hog - Ctrl; Hpa - Ctrl; Hpa - Hog	5.2826	0.389	430.939	w/o MS2:PFSA-H; C7H2F14O3S	[M-H2O-H]-	430.943	C7H2F14O3S	PFSA	SDHHTNKPXBIUHM-UHFFFAOYSA-N
119	104.85	9.5597e-09	8.0196	1.8543e-06	Hog - Ctrl; Hpa - Ctrl; Hpa - Hog	5.1944	0.322	120.946	Unknown	[M-H]-	null	null	null	null
1344	79.786	5.0156e-08	7.2997	2.5645e-06	Hog - Ctrl; Hpa - Ctrl	5.1172	0.417	780.915	Unknown	[2M-H]-	null	null	null	null
1201	76.563	6.4237e-08	7.1922	2.5645e-06	Hog - Ctrl; Hpa - Ctrl; Hpa - Hog	5.0038	0.399	613.886	Unknown	[M-H2O-H]-	null	null	null	null
527	61.753	2.3021e-07	6.6379	3.4527e-06	Ctrl - Hog; Hpa - Ctrl; Hpa - Hog	4.9651	0.464	243.066	w/o MS2:Piceatannol	[M-H]-	243.066	C14H12O4	Stilbenes	CDRPUGZCRXZLFL-UHFFFAOYSA-N
764	48.728	9.1181e-07	6.0401	7.8654e-06	Hog - Ctrl; Hpa - Ctrl; Hpa - Hog	4.9382	0.338	318.839	Unknown	[M+K-2H]-	null	null	null	null
574	67.947	1.309e-07	6.8831	2.9872e-06	Hog - Ctrl; Hpa - Ctrl; Hpa - Hog	4.8734	0.361	261.904	Unknown	[M-H]-	null	null	null	null
1089	61.407	2.3795e-07	6.6235	3.4527e-06	Hog - Ctrl; Hpa - Ctrl; Hpa - Hog	4.8606	0.447	509.957	Unknown	[M-H]-	null	null	null	null
578	71.759	9.4619e-08	7.024	2.709e-06	Hog - Ctrl; Hpa - Ctrl; Hpa - Hog	4.86	0.873	262.04	Unknown	[M+FA-H]-	null	null	null	null
1193	61.552	2.3469e-07	6.6295	3.4527e-06	Hog - Ctrl; Hpa - Ctrl; Hpa - Hog	4.7906	0.434	609.028	Unknown	[M+Na-2H]-	null	null	null	null
496	68.64	1.2324e-07	6.9092	2.9872e-06	Hog - Ctrl; Hpa - Ctrl; Hpa - Hog	4.7747	0.386	226.916	Unknown	[M-H]-	null	null	null	null
1108	90.872	2.2862e-08	7.6409	2.3428e-06	Hog - Ctrl; Hpa - Ctrl; Hpa - Hog	4.6968	0.393	530.024	Unknown	[M+K-2H]-	null	null	null	null
806	15.64	0.00034696	3.4597	0.0010232	Hog - Ctrl; Hpa - Ctrl	4.6458	7.633	325.19	w/o MS2:HYDROQUINIDINE	[M-H]-	325.192	C20H26N2O2	Cinchona alkaloids	LJOQGZACKSYWCH-UHFFFAOYSA-N
76	78.087	5.7077e-08	7.2435	2.5645e-06	Hog - Ctrl; Hpa - Ctrl; Hpa - Hog	4.5825	0.45	106.981	Unknown	[M+C2H3N+Na-2H]-	null	null	null	null
1198	85.137	3.3923e-08	7.4695	2.3428e-06	Hog - Ctrl; Hpa - Ctrl; Hpa - Hog	4.5087	0.4	612.013	Unknown	[M-C6H10O4-H]-	null	null	null	null
290	32.739	8.4091e-06	5.0753	4.5657e-05	Hog - Ctrl; Hpa - Ctrl; Hpa - Hog	4.4011	0.338	176.938	Unknown	[M-H]-	null	null	null	null
341	66.621	1.4711e-07	6.8323	2.9872e-06	Hog - Ctrl; Hpa - Ctrl; Hpa - Hog	4.3767	0.473	192.032	Unknown	[M-H]-	null	null	null	null
766	94.382	1.8162e-08	7.7408	2.0954e-06	Hog - Ctrl; Hpa - Ctrl; Hpa - Hog	4.3724	0.33	320.844	Unknown	[M+Br]-	null	null	null	null
1180	100.77	1.2187e-08	7.9141	1.8543e-06	Hog - Ctrl; Hpa - Ctrl; Hpa - Hog	4.3581	0.392	597.872	Unknown	[M+FA-H]-	null	null	null	null
1303	53.874	5.1101e-07	6.2916	5.5775e-06	Hog - Ctrl; Hpa - Ctrl; Hpa - Hog	4.3265	0.441	720.092	Unknown	[M-H]-	null	null	null	null
862	53.834	5.1317e-07	6.2897	5.5775e-06	Hog - Ctrl; Hpa - Ctrl	4.2333	0.47	343.994	Unknown	[M-H2O-H]-	null	null	null	null
319	79.447	5.1455e-08	7.2886	2.5645e-06	Hog - Ctrl; Hpa - Ctrl; Hpa - Hog	4.2031	0.355	183.932	Unknown	[M-H]-	null	null	null	null
1294	13.032	0.00078347	3.106	0.0020313	Hog - Ctrl; Hog - Hpa	4.1597	0.432	706.106	Unknown	[M-H]-	null	null	null	null
1160	59.527	2.8559e-07	6.5443	3.7111e-06	Hog - Ctrl; Hpa - Ctrl; Hpa - Hog	4.1481	0.401	577.023	Unknown	[M-C6H10O5-H]-	null	null	null	null
1146	124.72	3.2883e-09	8.483	1.8543e-06	Hog - Ctrl; Hpa - Ctrl; Hpa - Hog	4.147	0.394	566.878	Unknown	[M-H2O-H]-	null	null	null	null
385	68.609	1.2358e-07	6.9081	2.9872e-06	Hog - Ctrl; Hpa - Ctrl; Hpa - Hog	4.0998	0.477	196.047	Unknown	[M-H]-	null	null	null	null
1298	64.929	1.713e-07	6.7662	2.9872e-06	Hog - Ctrl; Hpa - Ctrl; Hpa - Hog	4.0762	0.402	712.961	Unknown	[M-H2O-H]-	null	null	null	null
692	108.11	7.9263e-09	8.1009	1.8543e-06	Hog - Ctrl; Hpa - Ctrl; Hpa - Hog	4.0719	0.392	297.004	Unknown	[M-H]-	null	null	null	null
1103	26.477	2.6036e-05	4.5844	0.00011609	Hpa - Ctrl; Hpa - Hog	4.0628	0.44	525.043	Unknown	[M+Br]-	null	null	null	null
885	48.807	9.0337e-07	6.0441	7.8654e-06	Ctrl - Hog; Hpa - Ctrl; Hpa - Hog	4.0457	0.337	359.053	Unknown	[M+Br]-	null	null	null	null
1240	77.084	6.168e-08	7.2099	2.5645e-06	Hog - Ctrl; Hpa - Ctrl; Hpa - Hog	4.0023	0.43	646.997	Unknown	[2M+FA-H]-	null	null	null	null
1352	64.914	1.7153e-07	6.7657	2.9872e-06	Hog - Ctrl; Hpa - Ctrl; Hpa - Hog	3.9665	0.395	796.002	Unknown	[M-H]-	null	null	null	null
1313	65.688	1.5993e-07	6.7961	2.9872e-06	Hog - Ctrl; Hpa - Ctrl	3.8598	0.392	731.915	Unknown	[M+TFA-H]-	null	null	null	null
1006	72.986	8.5515e-08	7.068	2.631e-06	Hog - Ctrl; Hpa - Ctrl; Hpa - Hog	3.8177	0.345	434.756	Unknown	[M-H2O-H]-	null	null	null	null
1258	119.52	4.2759e-09	8.369	1.8543e-06	Hog - Ctrl; Hpa - Ctrl; Hpa - Hog	3.8092	0.392	663.943	Unknown	[M+TFA-H]-	null	null	null	null
1142	14.182	0.00054018	3.2675	0.001462	Hog - Ctrl; Hpa - Ctrl	3.7774	0.338	556.699	Unknown	[2M+FA-H]-	null	null	null	null
614	16.891	0.00024272	3.6149	0.0007543	Hpa - Ctrl	3.7562	0.338	276.844	Unknown	[M+K-2H]-	null	null	null	null
761	98.431	1.4063e-08	7.8519	1.8543e-06	Hog - Ctrl; Hpa - Ctrl; Hpa - Hog	3.7391	0.345	316.832	Unknown	[M-H2O-H]-	null	null	null	null
261	49.466	8.3647e-07	6.0775	7.4237e-06	Hpa - Ctrl; Hpa - Hog	3.6874	0.441	168.036	w/o MS2:N-(2-Furoyl)glycine	[M-H]-	168.038	C7H7NO4	N-acyl-alpha amino acids	KSPQDMRTZZYQLM-UHFFFAOYSA-N
1002	16.391	0.00027935	3.5539	0.00085377	Hpa - Ctrl	3.6649	0.432	431.067	Unknown	[2M+FA-H]-	null	null	null	null
925	29.057	1.5956e-05	4.7971	7.7921e-05	Hpa - Ctrl; Hpa - Hog	3.6436	0.339	386.829	Unknown	[M-H]-	null	null	null	null
1296	60.209	2.6713e-07	6.5733	3.5734e-06	Hog - Ctrl; Hpa - Ctrl	3.5474	0.4	709.082	Unknown	[M-H]-	null	null	null	null
475	26.14	2.7832e-05	4.5555	0.00012291	Hog - Ctrl; Hpa - Ctrl	3.507	0.305	214.937	Unknown	[M-H]-	null	null	null	null
179	65.272	1.6605e-07	6.7798	2.9872e-06	Hog - Ctrl; Hpa - Ctrl; Hpa - Hog	3.4474	0.354	135.937	Unknown	[M+K-2H]-	null	null	null	null
150	8.2348	0.0048944	2.3103	0.0098637	Hpa - Ctrl	3.4091	8.222	131.034	w/o MS2:Unknown (carbon number 5); PlaSMA ID-52	[M-H]-	131.034	C5H8O4	Unknown	0
1220	37.709	3.8734e-06	5.4119	2.3521e-05	Hog - Ctrl; Hpa - Ctrl	3.3984	0.448	631.007	Unknown	[M-H]-	null	null	null	null
883	13.311	0.00071455	3.146	0.0018737	Hpa - Ctrl	3.305	0.392	357.995	Unknown	[M-H]-	null	null	null	null
542	9.0207	0.0034915	2.457	0.0073577	Hpa - Ctrl; Hpa - Hog	3.2549	8.776	251.051	Unknown	[M-H]-	null	null	null	null
586	65.68	1.6003e-07	6.7958	2.9872e-06	Hog - Ctrl; Hpa - Ctrl; Hpa - Hog	3.2062	8.706	265.146	w/o MS2:zinniol	[M-H]-	265.145	C15H22O4	Benzyl alcohols	DUMQPTRUYCCSEZ-UHFFFAOYSA-N
115	25.87	2.9379e-05	4.532	0.00012671	Hog - Ctrl; Hpa - Ctrl	3.1744	7.453	119.049	w/o MS2:4-Vinylphenol	[M-H]-	119.05	C8H8O	Styrenes	FUGYGGDSWSUORM-UHFFFAOYSA-N
1329	62.082	2.2314e-07	6.6514	3.4527e-06	Hog - Ctrl; Hpa - Ctrl	3.1473	0.419	760.045	Unknown	[M+Br]-	null	null	null	null
520	26.423	2.6312e-05	4.5798	0.00011676	Hog - Ctrl; Hpa - Ctrl; Hpa - Hog	3.0726	0.4	240.906	Unknown	[M-C6H10O5-H]-	null	null	null	null
1140	51.427	6.6863e-07	6.1748	6.4286e-06	Hog - Ctrl; Hpa - Ctrl; Hpa - Hog	2.9889	0.342	554.707	Unknown	[M-H2O-H]-	null	null	null	null
684	26.051	2.8333e-05	4.5477	0.00012453	Hog - Ctrl; Hpa - Ctrl	2.9633	0.315	294.896	Unknown	[M+Cl]-	null	null	null	null
1202	74.509	7.5588e-08	7.1215	2.5645e-06	Hog - Ctrl; Hpa - Ctrl; Hpa - Hog	2.8913	0.387	616.864	Unknown	[M-H2O-H]-	null	null	null	null
409	58.437	3.1824e-07	6.4972	3.9694e-06	Hog - Ctrl; Hpa - Ctrl; Hpa - Hog	2.8719	0.31	198.956	Unknown	[M-H]-	null	null	null	null
691	51.583	6.5705e-07	6.1824	6.3837e-06	Hog - Ctrl; Hpa - Ctrl; Hpa - Hog	2.8363	0.511	297.002	Unknown	[M+FA-H]-	null	null	null	null
1106	75.012	7.2612e-08	7.139	2.5645e-06	Hog - Ctrl; Hpa - Ctrl	2.8334	0.392	528.012	Unknown	[M+Cl]-	null	null	null	null
1009	9.2501	0.0031739	2.4984	0.0067499	Hog - Ctrl; Hog - Hpa	2.8221	5.735	437.108	Unknown	[2M+FA-H]-	null	null	null	null
619	47.527	1.0518e-06	5.978	8.7843e-06	Hog - Ctrl; Hpa - Ctrl; Hpa - Hog	2.7991	0.338	278.875	Unknown	[M+K-2H]-	null	null	null	null
483	47.921	1.0033e-06	5.9986	8.5745e-06	Hog - Ctrl; Hpa - Ctrl; Hpa - Hog	2.7755	0.331	222.893	Unknown	[M-H2O-H]-	null	null	null	null
670	45.284	1.3857e-06	5.8583	1.0703e-05	Hog - Ctrl; Hpa - Ctrl	2.76	8.876	292.984	w/o MS2:62FTA; LC-ESI-QQ; MS2; CE10; [M-H-CO2-2HF]-	[M+Hac-H]-	292.983	C8H3F13O2	Medium-chain fatty acids	LRWIIEJPCFNNCZ-UHFFFAOYSA-N
1192	84.224	3.6203e-08	7.4413	2.3428e-06	Hog - Ctrl; Hpa - Ctrl; Hpa - Hog	2.7118	0.344	608.74	Unknown	[M+Cl]-	null	null	null	null
1022	53.336	5.4157e-07	6.2663	5.6821e-06	Hog - Ctrl; Hpa - Ctrl	2.6797	0.339	452.756	Unknown	[M-H]-	null	null	null	null
1253	54.343	4.8591e-07	6.3134	5.5775e-06	Hog - Ctrl; Hpa - Ctrl	2.6306	0.404	660.074	Unknown	[M+K-2H]-	null	null	null	null
1030	39.367	3.0494e-06	5.5158	1.9821e-05	Hog - Ctrl; Hpa - Ctrl	2.6136	0.348	457.764	Unknown	[M+K-2H]-	null	null	null	null
825	8.7354	0.0039389	2.4046	0.0081884	Hpa - Hog	2.6121	6.496	333.285	Unknown	[M-H]-	null	null	null	null
1255	36.46	4.6666e-06	5.331	2.7789e-05	Hog - Ctrl; Hpa - Ctrl	2.6024	0.414	660.98	Unknown	[2M-H]-	null	null	null	null
1364	54.993	4.5348e-07	6.3434	5.3662e-06	Hog - Ctrl; Hpa - Ctrl	2.5744	0.393	811.904	Unknown	[M+C2H3N+Na-2H]-	null	null	null	null
1383	33.93	6.9245e-06	5.1596	3.8971e-05	Hog - Ctrl; Hpa - Ctrl	2.5273	0.419	855.127	Unknown	[2M-H]-	null	null	null	null
784	21.164	8.1557e-05	4.0885	0.00029872	Hog - Ctrl; Hpa - Ctrl	2.5237	0.323	324.856	Unknown	[2M+FA-H]-	null	null	null	null
953	12.183	0.001046	2.9805	0.0025883	Hpa - Ctrl	2.416	0.308	402.923	Unknown	[M+Cl]-	null	null	null	null
1056	49.812	8.0361e-07	6.095	7.4174e-06	Hog - Ctrl; Hpa - Ctrl; Hpa - Hog	2.4146	0.4	479.942	Unknown	[M+K-2H]-	null	null	null	null
929	34.98	5.8614e-06	5.232	3.4026e-05	Hog - Ctrl; Hpa - Ctrl	2.2143	0.461	390.007	Unknown	[M-H]-	null	null	null	null
994	43.273	1.7926e-06	5.7465	1.3132e-05	Hog - Ctrl; Hpa - Ctrl	2.2134	0.427	427.138	Unknown	[M+Cl]-	null	null	null	null
954	21.308	7.8855e-05	4.1032	0.0002923	Hpa - Ctrl; Hpa - Hog	2.2002	0.33	404.822	Unknown	[M+FA-H]-	null	null	null	null
1416	24.113	4.222e-05	4.3745	0.00016725	Hog - Ctrl; Hog - Hpa	2.1723	0.406	927.978	Unknown	[M+C2H3N+Na-2H]-	null	null	null	null
734	24.873	3.6003e-05	4.4437	0.00014769	Hog - Ctrl; Hpa - Ctrl	2.1165	9.299	311.167	w/o MS2:C11-LAS (STANDARD MIX)	[M-H]-	311.169	C17H28O3S	NA	FERBTPHUEYEGDN-UHFFFAOYNA-N
247	22.638	5.8209e-05	4.235	0.0002211	Hpa - Ctrl; Hpa - Hog	2.0764	6.436	159.065	w/o MS2:3-Methyladipic acid	[M-H]-	159.066	C7H12O4	Medium-chain fatty acids	SYEOWUNSTUDKGM-UHFFFAOYNA-N
865	20.633	9.2521e-05	4.0338	0.000331	Hog - Ctrl; Hpa - Ctrl	2.0446	0.402	344.004	Unknown	[M-H]-	null	null	null	null
528	27.494	2.1373e-05	4.6701	0.00010014	Hog - Ctrl; Hpa - Ctrl	2.0355	0.352	243.893	Unknown	[M+FA-H]-	null	null	null	null
569	40.298	2.6758e-06	5.5725	1.8246e-05	Ctrl - Hog; Hpa - Ctrl; Hpa - Hog	2.0153	0.337	261.077	w/o MS2:violaceol i	[M-H2O-H]-	261.077	C14H14O5	Diphenylethers	YRZXKRQRZJMBFT-UHFFFAOYSA-N
866	36.28	4.7958e-06	5.3191	2.8375e-05	Hog - Ctrl; Hpa - Ctrl; Hog - Hpa	1.9945	0.337	345.004	w/o MS2:methyl 2-(2,6-dihydroxy-4-methylbenzoyl)-3,5-dimethoxybenzoate	[M-H]-	344.998	C18H18O7	Benzophenones	YLCJNMGKCHGJRF-UHFFFAOYSA-N
1295	39.383	3.0425e-06	5.5168	1.9821e-05	Hog - Ctrl; Hpa - Ctrl	1.9784	0.402	707.083	Unknown	[M+Na-2H]-	null	null	null	null
1330	58.555	3.145e-07	6.5024	3.9694e-06	Hog - Ctrl; Hpa - Ctrl	1.9272	0.392	761.024	Unknown	[M+TFA-H]-	null	null	null	null
1024	41.831	2.1701e-06	5.6635	1.5338e-05	Hog - Ctrl; Hpa - Ctrl	1.8933	0.338	454.785	Unknown	[M+Cl]-	null	null	null	null
686	54.37	4.8453e-07	6.3147	5.5775e-06	Hog - Ctrl; Hpa - Ctrl	1.8888	0.392	295.006	Unknown	[M-H]-	null	null	null	null
605	38.126	3.6441e-06	5.4384	2.2727e-05	Hog - Ctrl; Hpa - Ctrl	1.8864	0.313	267.983	Unknown	[M-H]-	null	null	null	null
443	17.491	0.00020587	3.6864	0.00065298	Hpa - Ctrl; Hpa - Hog	1.846	7.52	205.969	w/o MS2:PFSM-FSAA; C3H4F3NO4S	[M-H]-	205.974	C3H4F3NO4S	PFSA	XJBOVNHJBAOYQC-UHFFFAOYSA-N
1366	39.386	3.041e-06	5.517	1.9821e-05	Hog - Ctrl; Hpa - Ctrl	1.8206	0.395	813.901	Unknown	[M-H2O-H]-	null	null	null	null
927	28.551	1.7515e-05	4.7566	8.4639e-05	Hog - Ctrl; Hpa - Ctrl	1.8014	0.315	388.945	Unknown	[M+Na-2H]-	null	null	null	null
993	33.387	7.5605e-06	5.1214	4.1787e-05	Hog - Ctrl; Hpa - Ctrl	1.7534	0.427	427.071	Unknown	[M-H]-	null	null	null	null
819	11.451	0.0013564	2.8676	0.0032351	Hog - Ctrl; Hpa - Ctrl	1.752	8.705	333.132	w/o MS2:Difucol Hexamethyl Ether	[M+Cl]-	333.134	C18H22O6	Biphenyls and derivatives	PKTVMNKLPFVXBH-UHFFFAOYSA-N
541	11.578	0.0012954	2.8876	0.0031138	Hog - Ctrl; Hpa - Ctrl	1.6622	0.315	250.902	Unknown	[M+Na-2H]-	null	null	null	null
926	27.737	2.0404e-05	4.6903	9.6579e-05	Hog - Ctrl; Hpa - Ctrl	1.6372	0.315	386.946	Unknown	[M-H]-	null	null	null	null
759	16.74	0.00025317	3.5966	0.00078414	Hog - Ctrl; Hpa - Ctrl	1.6345	0.338	314.898	Unknown	[M+Hac-H]-	null	null	null	null
462	10.311	0.0020776	2.6824	0.0047348	Hog - Ctrl; Hpa - Ctrl	1.537	0.398	211.95	Unknown	[M-H2O-H]-	null	null	null	null
975	29.623	1.4398e-05	4.8417	7.2226e-05	Hpa - Ctrl; Hpa - Hog	1.5235	0.377	416.951	Unknown	[M-H]-	null	null	null	null
1088	15.713	0.00033963	3.469	0.0010048	Hpa - Ctrl; Hpa - Hog	1.5092	0.434	509.062	Unknown	[M+Na-2H]-	null	null	null	null
599	21.245	8.0028e-05	4.0968	0.00029546	Hog - Ctrl; Hpa - Ctrl	1.4799	8.936	265.153	w/o MS2:Dodecyl sulfate	[M-H]-	265.148	C12H26O4S	Sulfuric acid monoesters	MOTZDAYCYVMXPC-UHFFFAOYSA-N
1394	17.695	0.00019488	3.7102	0.00062457	Hog - Ctrl; Hpa - Ctrl	1.4598	0.411	877.996	Unknown	[M-H]-	null	null	null	null
1025	67.275	1.3885e-07	6.8575	2.9872e-06	Ctrl - Hog; Hpa - Hog	1.2961	0.459	456.14	Unknown	[M-C6H10O4-H]-	null	null	null	null
1320	13.796	0.00061068	3.2142	0.0016244	Hog - Ctrl; Hpa - Ctrl	1.2831	0.423	742.959	Unknown	[M-H]-	null	null	null	null
1365	15.736	0.00033736	3.4719	0.0010012	Hog - Ctrl; Hog - Hpa	1.1999	1.813	812.355	Unknown	[M-H]-	null	null	null	null
486	8.4095	0.0045335	2.3436	0.0092229	Ctrl - Hog; Hpa - Hog	1.1058	0.51	224.021	Unknown	[M+FA-H]-	null	null	null	null
1219	11.312	0.0014266	2.8457	0.0033849	Hog - Ctrl; Hog - Hpa	1.0593	0.392	630.977	Unknown	[M-H2O-H]-	null	null	null	null
570	54.092	4.9915e-07	6.3018	5.5775e-06	Ctrl - Hog; Hpa - Hog	1.0184	0.464	261.077	w/o MS2:violaceol i	[M-C6H10O4-H]-	261.077	C14H14O5	Diphenylethers	YRZXKRQRZJMBFT-UHFFFAOYSA-N
1387	10.538	0.0019043	2.7203	0.0044274	Hog - Ctrl; Hog - Hpa	0.98793	0.391	861.981	Unknown	[M-H2O-H]-	null	null	null	null
1229	16.974	0.0002372	3.6249	0.00073963	Hog - Ctrl; Hog - Hpa	0.92421	0.381	644.229	Unknown	[M-H]-	null	null	null	null
1292	14.53	0.00048475	3.3145	0.0013436	Hog - Ctrl; Hog - Hpa	0.91423	0.432	704.109	Unknown	[M-H]-	null	null	null	null
1424	28.856	1.6555e-05	4.7811	8.0423e-05	Hog - Ctrl; Hog - Hpa	0.87401	1.852	950.439	Unknown	[M-H]-	null	null	null	null
1139	20.571	9.389e-05	4.0274	0.0003346	Hog - Ctrl; Hog - Hpa	0.79563	3.231	554.263	Unknown	[M-H]-	null	null	null	null
1197	13.593	0.00065181	3.1859	0.0017189	Ctrl - Hpa; Hog - Hpa	0.77741	0.4	610.017	Unknown	[M+Hac-H]-	null	null	null	null
864	10.432	0.0019831	2.7027	0.0045531	Hog - Ctrl; Hog - Hpa	0.71527	0.76	343.999	Unknown	[M+K-2H]-	null	null	null	null
1248	8.8077	0.0038196	2.418	0.0080124	Ctrl - Hog; Ctrl - Hpa	0.6909	0.428	658.992	Unknown	[M+Na-2H]-	null	null	null	null
1138	15.008	0.00041886	3.3779	0.0011973	Hog - Ctrl; Hog - Hpa	0.68084	0.737	554.262	Unknown	[M-H]-	null	null	null	null
709	16.419	0.00027712	3.5573	0.00084977	Hog - Ctrl; Hog - Hpa	0.6747	0.468	300.007	Unknown	[M+TFA-H]-	null	null	null	null
1289	10.485	0.001943	2.7115	0.0044835	Ctrl - Hog; Ctrl - Hpa	0.64534	0.42	696.961	Unknown	[M-H]-	null	null	null	null
996	25.875	2.9347e-05	4.5324	0.00012671	Ctrl - Hpa; Hog - Hpa	0.61517	0.427	429.069	Unknown	[M+K-2H]-	null	null	null	null
1280	20.752	8.9917e-05	4.0462	0.00032419	Hog - Ctrl; Hog - Hpa	0.611	1.897	684.297	Unknown	[M-H]-	null	null	null	null
1167	9.2715	0.003146	2.5022	0.0067061	Ctrl - Hpa	0.61046	0.461	585.059	Unknown	[2M-H]-	null	null	null	null
706	8.4753	0.0044056	2.356	0.0089963	Ctrl - Hpa; Hog - Hpa	0.60155	0.354	298.87	Unknown	[2M+Hac-H]-	null	null	null	null
596	9.3486	0.0030479	2.516	0.0065121	Ctrl - Hpa	0.58829	7.279	265.152	w/o MS2:Dodecyl sulfate	[M-H]-	265.148	C12H26O4S	Sulfuric acid monoesters	MOTZDAYCYVMXPC-UHFFFAOYSA-N
75	15.233	0.00039147	3.4073	0.0011327	Ctrl - Hog; Ctrl - Hpa	0.58636	0.372	106.979	Unknown	[M-H2O-H]-	null	null	null	null
879	13.075	0.00077248	3.1121	0.0020085	Ctrl - Hog; Ctrl - Hpa	0.58169	8.806	353.2	w/o MS2:(E)-3-(4-acetyloxy-2,3-dihydroxy-2,5,5,8a-tetramethyl-3,4,4a,6,7,8-hexahydro-1H-naphthalen-1-yl)prop-2-enoic acid	[M+CH3COONa-H]-	353.197	C19H30O6	Dicarboxylic acids and derivatives	OZESVNMBZAEFCX-BQYQJAHWSA-N
149	10.918	0.0016498	2.7826	0.0039045	Ctrl - Hpa	0.57755	6.439	131.034	w/o MS2:Glutaric acid	[M+Na-2H]-	131.035	C5H8O4	Dicarboxylic acids and derivatives	JFCQEDHGNNZCLN-UHFFFAOYSA-N
1204	10.884	0.0016709	2.777	0.0039444	Hog - Ctrl; Hog - Hpa	0.57284	0.429	622.123	Unknown	[M-H]-	null	null	null	null
932	13.814	0.00060715	3.2167	0.0016243	Ctrl - Hpa	0.56111	0.313	392.903	Unknown	[M-H]-	null	null	null	null
342	11.322	0.0014214	2.8473	0.0033813	Ctrl - Hpa	0.55946	0.362	192.036	Unknown	[M+Na-2H]-	null	null	null	null
455	8.6503	0.004085	2.3888	0.008454	Hog - Hpa	0.5492	0.399	209.952	Unknown	[M+Na-2H]-	null	null	null	null
345	41.048	2.4131e-06	5.6174	1.6634e-05	Ctrl - Hog; Ctrl - Hpa; Hog - Hpa	0.5491	0.391	192.961	Unknown	[M+Na-2H]-	null	null	null	null
817	12.97	0.00079994	3.0969	0.0020624	Ctrl - Hpa	0.54847	0.345	332.809	Unknown	[M-H]-	null	null	null	null
938	25.163	3.3912e-05	4.4696	0.00014163	Ctrl - Hog; Ctrl - Hpa	0.54778	0.422	395.957	Unknown	[M-H]-	null	null	null	null
732	9.3778	0.0030116	2.5212	0.0064796	Ctrl - Hpa	0.54731	7.998	311.166	w/o MS2:Triptophenolide	[M+FA-H]-	311.165	C20H24O3	Oxosteroids	KPXIBWGPZSPABK-FXAWDEMLSA-N
563	12.424	0.00096241	3.0166	0.0024139	Hog - Hpa	0.54517	0.338	260.866	Unknown	[M+Na-2H]-	null	null	null	null
636	12.15	0.0010582	2.9754	0.0026116	Ctrl - Hpa	0.54006	0.312	279.922	Unknown	[M+C2H3N+Na-2H]-	null	null	null	null
1327	8.7773	0.0038694	2.4124	0.008062	Hog - Hpa	0.53409	0.419	758.047	Unknown	[M-H]-	null	null	null	null
1092	57.493	3.5001e-07	6.4559	4.3075e-06	Ctrl - Hog; Ctrl - Hpa	0.52981	0.434	511.061	Unknown	[M-H]-	null	null	null	null
2	8.9366	0.0036171	2.4416	0.0076049	Ctrl - Hpa; Hog - Hpa	0.5286	0.573	61.9899	Unknown	[M-H]-	null	null	null	null
740	14.556	0.00048085	3.318	0.0013409	Ctrl - Hog; Ctrl - Hpa	0.52313	8.813	311.168	w/o MS2:Triptophenolide	[M-H]-	311.165	C20H24O3	Oxosteroids	KPXIBWGPZSPABK-FXAWDEMLSA-N
733	20.094	0.00010539	3.9772	0.00037128	Ctrl - Hog; Ctrl - Hpa	0.52168	8.706	311.167	w/o MS2:C11-LAS (STANDARD MIX)	[M+FA-H]-	311.169	C17H28O3S	NA	FERBTPHUEYEGDN-UHFFFAOYNA-N
1237	18.948	0.00014035	3.8528	0.00047106	Ctrl - Hpa; Hog - Hpa	0.52127	0.43	644.999	Unknown	[M+K-2H]-	null	null	null	null
12	9.4425	0.0029331	2.5327	0.0063271	Ctrl - Hpa	0.51949	0.935	79.9581	Unknown	[M-H]-	null	null	null	null
1150	53.241	5.4723e-07	6.2618	5.6821e-06	Ctrl - Hog; Ctrl - Hpa; Hog - Hpa	0.51728	0.399	575.033	Unknown	[M+FA-H]-	null	null	null	null
86	9.7856	0.0025539	2.5928	0.0056665	Ctrl - Hpa; Hog - Hpa	0.51499	0.315	114.99	Unknown	[M-H]-	null	null	null	null
153	12.491	0.00094048	3.0267	0.0023785	Ctrl - Hpa	0.51177	7.506	131.034	w/o MS2:Unknown (carbon number 5); PlaSMA ID-52	[M+Na-2H]-	131.034	C5H8O4	Unknown	0
110	17.495	0.00020568	3.6868	0.00065298	Ctrl - Hog; Ctrl - Hpa	0.51032	8.805	119.049	w/o MS2:4-Vinylphenol	[M+Na-2H]-	119.05	C8H8O	Styrenes	FUGYGGDSWSUORM-UHFFFAOYSA-N
1085	8.3922	0.0045678	2.3403	0.009266	Ctrl - Hpa	0.50772	0.315	502.926	Unknown	[3M-H]-	null	null	null	null
909	14.825	0.0004427	3.3539	0.0012534	Ctrl - Hog; Ctrl - Hpa	0.50765	8.853	379.154	w/o MS2:MMV676476	[M-H]-	379.156	C23H24O5	0	0
716	8.593	0.0041869	2.3781	0.0086454	Ctrl - Hpa	0.50359	0.313	304.918	Unknown	[M+TFA-H]-	null	null	null	null
597	17.464	0.00020739	3.6832	0.00065556	Ctrl - Hpa	0.50161	6.572	265.152	w/o MS2:Dodecyl sulfate	[M-H]-	265.148	C12H26O4S	Sulfuric acid monoesters	MOTZDAYCYVMXPC-UHFFFAOYSA-N
668	25.893	2.9245e-05	4.534	0.00012671	Ctrl - Hpa; Hog - Hpa	0.49808	0.457	292.032	Unknown	[M-H]-	null	null	null	null
737	11.477	0.0013434	2.8718	0.0032124	Ctrl - Hog; Ctrl - Hpa	0.49687	8.35	311.168	w/o MS2:C11-LAS (STANDARD MIX)	[M+FA-H]-	311.169	C17H28O3S	NA	FERBTPHUEYEGDN-UHFFFAOYNA-N
705	21.011	8.4548e-05	4.0729	0.00030724	Ctrl - Hog; Ctrl - Hpa	0.49509	6.219	297.241	w/o MS2:FA 18:1+1O; PlaSMA ID-584	[M+K-2H]-	297.242	C18H34O3	Oxidized fatty acids	WBHHMMIMDMUBKC-UHFFFAOYNA-N
768	9.0239	0.0034868	2.4576	0.0073577	Ctrl - Hpa	0.49347	7.979	321.172	w/o MS2:Zeranol	[M-H]-	321.171	C18H26O5	Macrolides and analogues	DWTTZBARDOXEAM-UHFFFAOYNA-N
154	8.7779	0.0038683	2.4125	0.008062	Ctrl - Hpa	0.49069	7.155	131.035	w/o MS2:ETHYLMALONIC ACID	[M+FA-H]-	131.035	C5H8O4	Branched fatty acids	UKFXDFUAPNAMPJ-UHFFFAOYSA-N
651	8.5253	0.0043111	2.3654	0.0088425	Ctrl - Hpa	0.48302	4.019	285.125	w/o MS2:Brazilin	[M-H]-	285.119	C16H14O5	1-benzopyrans	UWHUTZOCTZJUKC-JKSUJKDBSA-N
151	10.491	0.0019385	2.7125	0.0044835	Ctrl - Hpa	0.47759	6.802	131.034	w/o MS2:ETHYLMALONIC ACID	[M+Na-2H]-	131.034	C5H8O4	Branched fatty acids	UKFXDFUAPNAMPJ-UHFFFAOYSA-N
634	21.085	8.3097e-05	4.0804	0.00030316	Ctrl - Hpa; Hog - Hpa	0.47014	8.712	279.168	w/o MS2:(1R,2E,7R,10E,12S,13S,15R)-12,15-dihydroxy-7-methyl-8-oxabicyclo[11.3.0]hexadeca-2,10-dien-9-one	[M-H]-	279.169	C16H24O4	Macrolides and analogues	KQNZDYYTLMIZCT-SWGFJCPHSA-N
607	14.57	0.00047871	3.3199	0.0013389	Ctrl - Hpa; Hog - Hpa	0.46944	5.8	269.213	w/o MS2:(Z)-3-Hydroxyhexadec-7-enoic acid (NMR)	[M-H]-	269.212	C16H30O3	Long-chain fatty acids	CBHANIXDPMXBGZ-KTKRTIGZNA-N
1105	11.554	0.0013069	2.8838	0.0031332	Ctrl - Hpa; Hog - Hpa	0.46902	0.443	527.035	Unknown	[M-H]-	null	null	null	null
776	15.111	0.00040606	3.3914	0.0011712	Ctrl - Hpa; Hog - Hpa	0.4662	8.937	321.179	w/o MS2:13,15-dihydroxy-9-methoxy-5-methyl-4-oxabicyclo[10.4.0]hexadeca-1(12),13,15-triene-3,11-dione	[M+FA-H]-	321.178	C17H22O6	Macrolides and analogues	LBVPDFGFLMFDPI-UHFFFAOYSA-N
74	8.4771	0.0044021	2.3563	0.0089963	Hog - Hpa	0.46574	0.308	106.958	Unknown	[M-H]-	null	null	null	null
702	9.659	0.0026868	2.5708	0.0058906	Ctrl - Hpa	0.46451	6.212	297.158	w/o MS2:C10-LAS (STANDARD MIX)	[M-H]-	297.153	C16H26O3S	NA	NANHIUZYPFDGJS-UHFFFAOYNA-N
704	12.805	0.00084534	3.073	0.0021734	Ctrl - Hpa	0.46075	6.575	297.158	w/o MS2:C10-LAS (STANDARD MIX)	[M-H]-	297.153	C16H26O3S	NA	NANHIUZYPFDGJS-UHFFFAOYNA-N
245	27.098	2.3062e-05	4.6371	0.00010672	Ctrl - Hog; Ctrl - Hpa; Hog - Hpa	0.46033	7.511	159.064	w/o MS2:Pimelic acid	[M-H]-	159.066	C7H12O4	Medium-chain fatty acids	WLJVNTCWHIRURA-UHFFFAOYSA-N
693	24.63	3.7867e-05	4.4217	0.00015196	Ctrl - Hpa; Hog - Hpa	0.45984	7.981	297.15	w/o MS2:ostruthin	[M-H]-	297.15	C19H22O3	Terpene lactones	INBMTJJPUABOQJ-VGOFMYFVSA-N
697	17.927	0.00018313	3.7372	0.00059729	Ctrl - Hpa; Hog - Hpa	0.459	7.281	297.152	w/o MS2:C10-LAS (STANDARD MIX)	[M+Na-2H]-	297.153	C16H26O3S	NA	NANHIUZYPFDGJS-UHFFFAOYNA-N
1274	16.113	0.00030242	3.5194	0.00091819	Ctrl - Hpa; Hog - Hpa	0.45855	0.399	675.972	Unknown	[M-2H]-	null	null	null	null
81	19.354	0.00012663	3.8975	0.00043288	Ctrl - Hpa; Hog - Hpa	0.45787	6.27	112.983	w/o MS2:Trifluoroacetic acid	[M+FA-H]-	112.986	C2HF3O2	PFSA	DTQVDTLACAAQTR-UHFFFAOYSA-N
725	29.475	1.479e-05	4.83	7.3789e-05	Ctrl - Hog; Ctrl - Hpa	0.4578	8.705	309.17	w/o MS2:C12-AE1S (TENTATIVE)	[M-H]-	309.174	C14H30O5S	Sulfuric acid monoesters	QTDIEDOANJISNP-UHFFFAOYSA-N
771	10.843	0.001697	2.7703	0.0039958	Ctrl - Hpa	0.45644	8.7	321.173	w/o MS2:Zeranol	[M-H]-	321.171	C18H26O5	Macrolides and analogues	DWTTZBARDOXEAM-UHFFFAOYNA-N
488	19.797	0.00011339	3.9454	0.00039607	Ctrl - Hpa	0.4527	7.505	225.087	w/o MS2:Porphobilinogen	[M-H]-	225.088	C10H14N2O4	Aralkylamines	QSHWIQZFGQKFMA-UHFFFAOYSA-N
948	10.579	0.0018747	2.7271	0.0043697	Ctrl - Hog; Ctrl - Hpa	0.44946	0.339	400.819	Unknown	[M-H]-	null	null	null	null
241	8.2813	0.0047952	2.3192	0.0096849	Ctrl - Hpa	0.44868	6.573	157.053	w/o MS2:Unknown (carbon number 7); PlaSMA ID-118	[M-H]-	157.049	C7H10O4	Unknown	0
120	24.088	4.2451e-05	4.3721	0.00016745	Ctrl - Hpa; Hog - Hpa	0.44851	7.507	121.049	w/o MS2:Mesoeryhthritol	[M+FA-H]-	121.05	C4H10O4	0	UNXHWFMMPAWVPI-ZXZARUISSA-N
180	10.492	0.0019378	2.7127	0.0044835	Ctrl - Hog; Ctrl - Hpa	0.44727	4.643	136.088	Unknown	[M+C2H3N+Na-2H]-	null	null	null	null
232	25.522	3.1516e-05	4.5015	0.00013405	Ctrl - Hpa; Hog - Hpa	0.44546	7.505	157.049	w/o MS2:Unknown (carbon number 7); PlaSMA ID-118	[M+CH3COONa-H]-	157.049	C7H10O4	Unknown	0
896	15.544	0.00035689	3.4475	0.0010457	Ctrl - Hpa; Hog - Hpa	0.44546	6.223	365.232	w/o MS2:Isomuronic acid	[M-H]-	365.231	C21H34O5	0	KYSXDEQQOVVLIN-GOSISDBHSA-N
742	23.344	4.9821e-05	4.3026	0.0001924	Ctrl - Hpa; Hog - Hpa	0.44446	7.637	311.169	w/o MS2:C11-LAS (STANDARD MIX)	[M+FA-H]-	311.169	C17H28O3S	NA	FERBTPHUEYEGDN-UHFFFAOYNA-N
791	14.911	0.00043129	3.3652	0.0012249	Ctrl - Hpa; Hog - Hpa	0.44418	6.219	325.183	w/o MS2:2,4-dihydroxyheptadec-16-ynyl acetate	[M+Hac-H]-	325.182	C19H34O4	Long-chain fatty alcohols	JAKAZHIACKJNNB-UHFFFAOYSA-N
800	13.077	0.000772	3.1124	0.0020085	Ctrl - Hpa	0.44373	4.793	325.184	w/o MS2:2,4-dihydroxyheptadec-16-ynyl acetate	[M-H]-	325.182	C19H34O4	Long-chain fatty alcohols	JAKAZHIACKJNNB-UHFFFAOYSA-N
703	12.709	0.00087324	3.0589	0.0022389	Ctrl - Hpa; Hog - Hpa	0.44358	6.923	297.158	w/o MS2:C10-LAS (STANDARD MIX)	[M-H]-	297.153	C16H26O3S	NA	NANHIUZYPFDGJS-UHFFFAOYNA-N
123	19.515	0.00012162	3.915	0.00041732	Ctrl - Hpa	0.44319	7.153	121.05	w/o MS2:Mesoeryhthritol	[M-H]-	121.05	C4H10O4	0	UNXHWFMMPAWVPI-ZXZARUISSA-N
633	24.747	3.6956e-05	4.4323	0.00015026	Ctrl - Hpa; Hog - Hpa	0.43644	8.812	279.164	w/o MS2:(1R,2E,7R,10E,12S,13S,15R)-12,15-dihydroxy-7-methyl-8-oxabicyclo[11.3.0]hexadeca-2,10-dien-9-one	[M+Cl]-	279.16	C16H24O4	Macrolides and analogues	KQNZDYYTLMIZCT-SWGFJCPHSA-N
478	14.716	0.00045779	3.3393	0.0012882	Ctrl - Hog; Ctrl - Hpa	0.43339	0.333	216.908	Unknown	[M-H]-	null	null	null	null
1308	9.4724	0.0028975	2.538	0.0062789	Ctrl - Hpa	0.43307	0.398	726.954	Unknown	[M-H]-	null	null	null	null
659	29.248	1.541e-05	4.8122	7.6472e-05	Ctrl - Hpa; Hog - Hpa	0.43259	0.309	288.941	Unknown	[2M+FA-H]-	null	null	null	null
1286	53.802	5.1498e-07	6.2882	5.5775e-06	Ctrl - Hpa; Hog - Hpa	0.42962	0.398	693.974	Unknown	[M+CH3COONa-H]-	null	null	null	null
727	13.767	0.00061639	3.2101	0.0016302	Ctrl - Hog; Ctrl - Hpa	0.4269	7.639	309.172	w/o MS2:C12-AE1S (TENTATIVE)	[M-H]-	309.174	C14H30O5S	Sulfuric acid monoesters	QTDIEDOANJISNP-UHFFFAOYSA-N
695	27.781	2.0234e-05	4.6939	9.6267e-05	Ctrl - Hpa; Hog - Hpa	0.42579	8.706	297.152	w/o MS2:C10-LAS (STANDARD MIX)	[M-H]-	297.153	C16H26O3S	NA	NANHIUZYPFDGJS-UHFFFAOYNA-N
745	18.715	0.00014898	3.8269	0.00049642	Ctrl - Hpa; Hog - Hpa	0.42546	6.46	311.169	w/o MS2:C11-LAS (STANDARD MIX)	[M+K-2H]-	311.169	C17H28O3S	NA	FERBTPHUEYEGDN-UHFFFAOYNA-N
1279	14.292	0.00052186	3.2824	0.0014209	Ctrl - Hpa	0.42519	0.416	682.947	Unknown	[M+Cl]-	null	null	null	null
694	27.193	2.2641e-05	4.6451	0.00010555	Ctrl - Hpa; Hog - Hpa	0.42468	8.81	297.152	w/o MS2:C10-LAS (TENTATIVE)	[M+TFA-H]-	297.153	C16H26O3S	NA	NANHIUZYPFDGJS-UHFFFAOYNA-N
157	10.098	0.0022569	2.6465	0.0051056	Ctrl - Hpa	0.42405	6.562	131.036	w/o MS2:Ethylmalonic acid	[M+Na-2H]-	131.035	C5H8O4	Branched fatty acids	UKFXDFUAPNAMPJ-UHFFFAOYSA-N
482	12.498	0.00093817	3.0277	0.0023785	Ctrl - Hpa	0.42284	5.211	221.155	w/o MS2:KOBUSONE	[M-H]-	221.155	C14H22O2	Ketones	UETZJEZFLKASPR-UZWIWUQPSA-N
772	15.899	0.0003217	3.4926	0.00096404	Ctrl - Hpa; Hog - Hpa	0.42185	7.641	321.174	w/o MS2:13,15-dihydroxy-9-methoxy-5-methyl-4-oxabicyclo[10.4.0]hexadeca-1(12),13,15-triene-3,11-dione	[M-H2O-H]-	321.178	C17H22O6	Macrolides and analogues	LBVPDFGFLMFDPI-UHFFFAOYSA-N
730	17.299	0.00021693	3.6637	0.00068105	Ctrl - Hog; Ctrl - Hpa	0.4205	8.36	309.179	w/o MS2:C12-AE1S (TENTATIVE)	[M-H]-	309.174	C14H30O5S	Sulfuric acid monoesters	QTDIEDOANJISNP-UHFFFAOYSA-N
243	19.017	0.00013791	3.8604	0.00046626	Ctrl - Hpa; Hog - Hpa	0.41817	6.805	159.064	w/o MS2:3-Methyladipic acid	[M+C2H3N+Na-2H]-	159.066	C7H12O4	Medium-chain fatty acids	SYEOWUNSTUDKGM-UHFFFAOYNA-N
121	8.7921	0.003845	2.4151	0.0080475	Ctrl - Hpa	0.4166	6.561	121.05	w/o MS2:Mesoeryhthritol	[M-3H]-	121.05	C4H10O4	0	UNXHWFMMPAWVPI-ZXZARUISSA-N
767	25.274	3.3152e-05	4.4795	0.00013909	Ctrl - Hog; Ctrl - Hpa	0.41577	8.821	321.172	w/o MS2:Zeranol	[2M-H]-	321.171	C18H26O5	Macrolides and analogues	DWTTZBARDOXEAM-UHFFFAOYNA-N
801	10.325	0.0020668	2.6847	0.0047219	Ctrl - Hpa; Hog - Hpa	0.41459	6.918	325.184	w/o MS2:Dodecylbenzenesulfonic acid	[M-H]-	325.184	C18H30O3S	Benzenesulfonic acids and derivatives	KWXICGTUELOLSQ-UHFFFAOYSA-N
272	10.822	0.00171	2.767	0.004016	Ctrl - Hpa	0.41316	6.568	171.068	w/o MS2:1,4-Cyclohexanedicarboxylic acid	[M-H]-	171.066	C8H12O4	Dicarboxylic acids and derivatives	PXGZQGDTEZPERC-UHFFFAOYSA-N
701	27.583	2.1011e-05	4.6775	9.8946e-05	Ctrl - Hpa; Hog - Hpa	0.40923	7.639	297.157	w/o MS2:C10-LAS (STANDARD MIX)	[M-H]-	297.153	C16H26O3S	NA	NANHIUZYPFDGJS-UHFFFAOYNA-N
160	23.16	5.1854e-05	4.2852	0.00019881	Ctrl - Hpa; Hog - Hpa	0.40633	7.511	132.054	w/o MS2:6-Aminoindazole	[M-H]-	132.057	C7H7N3	NA	KEJFADGISRFLFO-UHFFFAOYSA-N
773	15.086	0.00040907	3.3882	0.0011762	Ctrl - Hpa; Hog - Hpa	0.40562	7.277	321.174	w/o MS2:13,15-dihydroxy-9-methoxy-5-methyl-4-oxabicyclo[10.4.0]hexadeca-1(12),13,15-triene-3,11-dione	[M+FA-H]-	321.178	C17H22O6	Macrolides and analogues	LBVPDFGFLMFDPI-UHFFFAOYSA-N
696	17.627	0.00019845	3.7023	0.00063381	Ctrl - Hog; Ctrl - Hpa	0.4056	8.356	297.152	w/o MS2:aurapten	[M+Na-2H]-	297.15	C19H22O3	Terpene lactones	RSDDHGSKLOSQFK-RVDMUPIBSA-N
591	22.511	5.988e-05	4.2227	0.00022651	Ctrl - Hpa; Hog - Hpa	0.40212	6.214	265.147	w/o MS2:Dodecyl sulfate; PlaSMA ID-444	[M-H]-	265.147	C12H26O4S	Sulfate containing metabolites	MOTZDAYCYVMXPC-UHFFFAOYSA-N
433	18.206	0.00017013	3.7692	0.00055881	Ctrl - Hpa; Hog - Hpa	0.40159	8.782	205.16	w/o MS2:Carylophyllene Oxide	[M+Na-2H]-	205.16	C14H22O	Epoxides	AMTSLHRSERHBCF-IBQNZTRDSA-N
589	26.581	2.5506e-05	4.5934	0.00011428	Ctrl - Hpa; Hog - Hpa	0.40044	5.745	265.147	w/o MS2:(1S,8R,9R)-8-hydroxy-4-(propan-2-ylidene)-10-oxatricyclo[7.2.1.01,5]dodecane-8-carboxylic acid	[M-H]-	265.145	C15H22O4	Alpha hydroxy acids and derivatives	IOYVXXQKVQKQIG-ZJPTYJIISA-N
489	21.907	6.8648e-05	4.1634	0.00025653	Ctrl - Hpa; Hog - Hpa	0.3994	7.153	225.088	w/o MS2:Porphobilinogen	[M-H]-	225.088	C10H14N2O4	Aralkylamines	QSHWIQZFGQKFMA-UHFFFAOYSA-N
201	30.917	1.1455e-05	4.941	6.0418e-05	Ctrl - Hpa; Hog - Hpa	0.39877	7.506	145.049	w/o MS2:Unknown (carbon number 6); PlaSMA ID-86	[M+Na-2H]-	145.049	C6H10O4	Unknown	0
1090	11.973	0.0011258	2.9485	0.0027563	Ctrl - Hpa; Hog - Hpa	0.39773	4.401	510.213	Unknown	[M+TFA-H]-	null	null	null	null
518	19.312	0.00012798	3.8929	0.00043587	Ctrl - Hpa; Hog - Hpa	0.39392	6.801	239.101	w/o MS2:Cystine	[2M+FA-H]-	239.104	C6H12N2O4S2	Cysteine and derivatives	LEVWYRKDKASIDU-UHFFFAOYSA-N
777	13.009	0.00078969	3.1025	0.0020417	Ctrl - Hpa	0.39324	6.214	321.181	w/o MS2:13,15-dihydroxy-9-methoxy-5-methyl-4-oxabicyclo[10.4.0]hexadeca-1(12),13,15-triene-3,11-dione	[M-H]-	321.178	C17H22O6	Macrolides and analogues	LBVPDFGFLMFDPI-UHFFFAOYSA-N
902	12.458	0.00095109	3.0218	0.0023985	Ctrl - Hpa; Hog - Hpa	0.39201	0.313	376.91	Unknown	[M-H]-	null	null	null	null
490	9.0391	0.0034648	2.4603	0.0073348	Ctrl - Hpa	0.38859	6.824	225.09	w/o MS2:Porphobilinogen	[M-H]-	225.088	C10H14N2O4	Aralkylamines	QSHWIQZFGQKFMA-UHFFFAOYSA-N
1426	9.7115	0.0026308	2.5799	0.0057972	Ctrl - Hog	0.38812	0.424	955.127	Unknown	[M-H]-	null	null	null	null
271	9.9993	0.0023465	2.6296	0.005244	Ctrl - Hpa	0.38771	6.882	171.067	w/o MS2:1,4-Cyclohexanedicarboxylic acid	[M+C2H3N+Na-2H]-	171.066	C8H12O4	Dicarboxylic acids and derivatives	PXGZQGDTEZPERC-UHFFFAOYSA-N
231	24.539	3.8596e-05	4.4135	0.00015422	Ctrl - Hpa; Hog - Hpa	0.38282	6.801	157.049	w/o MS2:Unknown (carbon number 7); PlaSMA ID-118	[M+Na-2H]-	157.049	C7H10O4	Unknown	0
204	18.184	0.0001711	3.7668	0.00056001	Ctrl - Hpa; Hog - Hpa	0.38189	6.812	145.052	w/o MS2:Unknown (carbon number 6); PlaSMA ID-86	[M+Hac-H]-	145.049	C6H10O4	Unknown	0
336	12.64	0.00089398	3.0487	0.0022857	Ctrl - Hpa	0.38157	2.539	187.098	w/o MS2:Azelaic acid	[M-H]-	187.098	C9H16O4	0	BDJRBEYXGGNYIS-UHFFFAOYSA-N
203	24.811	3.6466e-05	4.4381	0.00014893	Ctrl - Hpa; Hog - Hpa	0.37404	7.152	145.05	w/o MS2:2-Methylglutaric acid	[M+Hac-H]-	145.051	C6H10O4	Methyl-branched fatty acids	AQYCMVICBNBXNA-UHFFFAOYNA-N
640	12.058	0.0010928	2.9615	0.0026825	Ctrl - Hpa; Hog - Hpa	0.37143	6.464	281.252	w/o MS2:Oleic acid	[M-H]-	281.249	C18H34O2	Long-chain fatty acids	ZQPPMHVWECSIRJ-KTKRTIGZSA-N
749	9.5016	0.0028634	2.5431	0.006248	Ctrl - Hpa	0.3678	4.723	311.185	w/o MS2:5-hydroxy-2,2-dimethyl-10-(2-methylbut-3-en-2-yl)pyrano[3,2-g]chromen-8-one	[M+FA-H]-	311.187	C19H20O4	Linear pyranocoumarins	WYMMNGQSPNWCIK-UHFFFAOYSA-N
452	30.516	1.2286e-05	4.9106	6.443e-05	Ctrl - Hpa; Hog - Hpa	0.36725	2.519	209.079	w/o MS2:Sinapyl alcohol	[M+Na-2H]-	209.082	C11H14O4	Methoxyphenols	LZFOPEXOUVTGJS-UHFFFAOYSA-N
1049	49.638	8.1989e-07	6.0862	7.4237e-06	Ctrl - Hog; Ctrl - Hpa	0.36618	0.4	474.081	Unknown	[M-H2O-H]-	null	null	null	null
458	26.023	2.8492e-05	4.5453	0.00012464	Ctrl - Hpa; Hog - Hpa	0.3656	7.153	210.076	w/o MS2:Methoxytyrosine; PlaSMA ID-288	[M-H]-	210.077	C10H13NO4	Amino acids	PFDUUKDQEHURQC-UHFFFAOYNA-N
1097	8.5606	0.0042458	2.372	0.0087281	Ctrl - Hpa; Hog - Hpa	0.36088	8.858	515.131	w/o MS2:Unknown (carbon number 18); PlaSMA ID-1436	[M+FA-H]-	515.125	C18H28O17	Unknown	0
239	14.539	0.00048343	3.3157	0.0013436	Ctrl - Hpa; Hog - Hpa	0.35819	6.915	157.052	w/o MS2:Unknown (carbon number 7); PlaSMA ID-118	[M-H]-	157.049	C7H10O4	Unknown	0
787	31.621	1.0148e-05	4.9936	5.4459e-05	Ctrl - Hpa; Hog - Hpa	0.35749	5.026	325.182	w/o MS2:2,4-dihydroxyheptadec-16-ynyl acetate	[M-H]-	325.182	C19H34O4	Long-chain fatty alcohols	JAKAZHIACKJNNB-UHFFFAOYSA-N
446	15.234	0.00039131	3.4075	0.0011327	Ctrl - Hpa; Hog - Hpa	0.3565	4.197	207.137	w/o MS2:3,4-Dimethoxycinnamic Acid	[M-3H]-	207.141	C11H12O4	Coumaric acids and derivatives	HJBWJAPEBGSQPR-GQCTYLIASA-N
722	12.588	0.00090987	3.041	0.0023199	Ctrl - Hpa; Hog - Hpa	0.35568	4.386	309.169	w/o MS2:C12-AE1S (TENTATIVE)	[M+K-2H]-	309.174	C14H30O5S	Sulfuric acid monoesters	QTDIEDOANJISNP-UHFFFAOYSA-N
921	11.646	0.0012643	2.8982	0.0030467	Ctrl - Hog; Ctrl - Hpa	0.35131	0.366	383.845	Unknown	[M+FA-H]-	null	null	null	null
1093	10.02	0.0023278	2.633	0.0052261	Ctrl - Hpa	0.34967	0.449	511.955	w/o MS2:PFCA-diether_Hsubstituted; C9H2F17O5	[M-H]-	511.956	C9H2F17O5	PFSA	ZGXTYJJCYIEBEN-UHFFFAOYSA-N
821	8.5847	0.004202	2.3765	0.0086572	Ctrl - Hpa; Hog - Hpa	0.34575	5.266	333.135	w/o MS2:Difucol Hexamethyl Ether	[M+FA-H]-	333.134	C18H22O6	Biphenyls and derivatives	PKTVMNKLPFVXBH-UHFFFAOYSA-N
878	9.9153	0.0024256	2.6152	0.0053947	Ctrl - Hpa; Hog - Hpa	0.34256	6.453	353.2	w/o MS2:(E)-3-(4-acetyloxy-2,3-dihydroxy-2,5,5,8a-tetramethyl-3,4,4a,6,7,8-hexahydro-1H-naphthalen-1-yl)prop-2-enoic acid	[M-H]-	353.197	C19H30O6	Dicarboxylic acids and derivatives	OZESVNMBZAEFCX-BQYQJAHWSA-N
667	26.844	2.4227e-05	4.6157	0.00011015	Hog - Ctrl; Hog - Hpa	0.33978	0.474	291.082	w/o MS2:methyl (1S,4S,8R,11S,14S)-11-ethyl-12-oxo-7,9,13-trioxatetracyclo[6.5.1.0?,??.0?,??]tetradeca-2,5-diene-5-carboxylate	[M-H]-	291.087	C15H16O6	Terpene lactones	LEYGRBGYJYVHJL-ZKQFBGJWSA-N
807	11.705	0.0012378	2.9073	0.0029987	Ctrl - Hpa; Hog - Hpa	0.33872	7.277	325.191	w/o MS2:HYDROQUINIDINE	[M-H]-	325.192	C20H26N2O2	0	LJOQGZACKSYWCH-UHFFFAOYSA-N
889	11.829	0.0011845	2.9265	0.0028924	Ctrl - Hpa	0.33355	4.397	361.162	w/o MS2:THYROTROPIN RELEASING HORMONE	[M+Hac-H]-	361.162	C16H22N6O4	0	0
699	8.2993	0.0047574	2.3226	0.0096296	Ctrl - Hpa	0.33304	8.101	297.153	w/o MS2:C10-LAS (STANDARD MIX)	[M+Na-2H]-	297.153	C16H26O3S	NA	NANHIUZYPFDGJS-UHFFFAOYNA-N
459	16.036	0.00030916	3.5098	0.00093559	Ctrl - Hpa; Hog - Hpa	0.33194	6.863	210.078	w/o MS2:Methoxytyrosine; PlaSMA ID-288	[M+FA-H]-	210.077	C10H13NO4	Amino acids	PFDUUKDQEHURQC-UHFFFAOYNA-N
158	34.15	6.6843e-06	5.1749	3.8308e-05	Ctrl - Hpa; Hog - Hpa	0.33111	7.268	131.037	w/o MS2:Unknown (carbon number 5); PlaSMA ID-52	[M-H]-	131.034	C5H8O4	Unknown	0
571	13.778	0.00061425	3.2117	0.0016292	Ctrl - Hpa; Hog - Hpa	0.33057	4.371	261.15	w/o MS2:ARTEMISIN	[M+Cl]-	261.149	C15H18O4	Eudesmanolides, secoeudesmanolides, and derivatives	LUHMMHZLDLBAKX-DBIGVJDZSA-N
746	17.385	0.00021188	3.6739	0.00066747	Ctrl - Hpa; Hog - Hpa	0.32818	6.213	311.174	w/o MS2:1-[2-methyl-6-[(2S,3R,4S,5S,6R)-3,4,5-trihydroxy-6-(hydroxymethyl)oxan-2-yl]oxyphenyl]ethanone	[M-H]-	311.175	C15H20O7	Phenolic glycosides	JAFYVMQCMOZABG-TVKJYDDYSA-N
968	11.784	0.0012035	2.9196	0.0029231	Ctrl - Hpa	0.32764	4.397	413.126	w/o MS2:C22H22O8; PlaSMA ID-1047	[M+Na-2H]-	413.124	C22H22O8	Formula predicted	0
808	15.594	0.0003517	3.4538	0.0010338	Ctrl - Hpa; Hog - Hpa	0.32756	4.317	325.199	w/o MS2:Unknown (carbon number 16); PlaSMA ID-700	[M+Cl]-	325.203	C16H30N4OS	Unknown	0
506	46.007	1.2662e-06	5.8975	9.9888e-06	Hog - Ctrl; Ctrl - Hpa; Hog - Hpa	0.32751	5.164	233.156	w/o MS2:(4S,5Z,6S)-4-(2-methoxy-2-oxoethyl)-5-[2-[(E)-3-phenylprop-2-enoyl]oxyethylidene]-6-[(2S,3R,4S,5S,6R)-3,4,5-trihydroxy-6-(hydroxymethyl)oxan-2-yl]oxy-4H-pyran-3-carboxylic acid	[M-H]-	233.155	C15H22O2	Eremophilane, 8,9-secoeremophilane and furoeremophilane sesquiterpenoids	FMWJHXDPCQWVEJ-JVLSTEMRSA-N
116	9.3689	0.0030227	2.5196	0.0064882	Ctrl - Hpa; Hog - Hpa	0.32518	5.236	119.05	w/o MS2:4-Vinylphenol	[M-H]-	119.05	C8H8O	Styrenes	FUGYGGDSWSUORM-UHFFFAOYSA-N
481	14.241	0.00053028	3.2755	0.0014395	Ctrl - Hpa	0.32384	4.397	221.153	w/o MS2:3-(8-hydroxyoctyl)phenol	[M-H2O-H]-	221.154	C14H22O2	Fatty alcohols	SLVFVSVYCYGPJP-UHFFFAOYSA-N
543	10.369	0.0020319	2.6921	0.0046536	Ctrl - Hpa	0.32295	3.67	251.096	w/o MS2:(2R)-7-hydroxy-8-(2-hydroxyethyl)-5-methoxy-2-methyl-2,3-dihydrochromen-4-one	[M-H]-	251.093	C13H16O5	Chromones	MFMBOHMTFYYVAI-SSDOTTSWSA-N
871	14.173	0.00054172	3.2662	0.001462	Ctrl - Hpa; Hog - Hpa	0.31709	4.397	351.133	w/o MS2:Unknown (carbon number 14); PlaSMA ID-823	[M+Br]-	351.129	C14H24O10	Unknown	0
976	16.215	0.00029368	3.5321	0.00089461	Ctrl - Hpa; Hog - Hpa	0.31329	8.714	417.208	w/o MS2:Unknown (carbon number 19); PlaSMA ID-1073	[M-H]-	417.211	C19H34N2O6S	Unknown	0
823	12.234	0.0010277	2.9881	0.0025567	Ctrl - Hpa; Hog - Hpa	0.31322	4.724	333.168	w/o MS2:[(1S,3aR,5R,5aR,8aR,9S,9aR)-1,5,8a-trimethyl-2,8-dioxo-3a,4,5,5a,9,9a-hexahydro-1H-azuleno[6,5-b]furan-9-yl] 2-methylpropanoate	[M+Na-2H]-	333.171	C19H26O5	Sesquiterpene lactones	WKUOPGZYLRFCHJ-APDQSUQKSA-N
644	15.007	0.00041901	3.3778	0.0011973	Ctrl - Hpa; Hog - Hpa	0.30417	4.057	283.155	w/o MS2:[5-hydroxy-3-(hydroxymethyl)-2-oxo-6-propan-2-ylcyclohex-3-en-1-yl] 3-methylbutanoate	[M-H]-	283.155	C15H24O5	Menthane monoterpenoids	LBZXZXIGWNHGTB-UHFFFAOYSA-N
869	12.212	0.0010356	2.9848	0.0025695	Ctrl - Hpa; Hog - Hpa	0.3015	4.317	347.183	w/o MS2:Cohumulone	[M+Hac-H]-	347.186	C20H28O5	Acyloins	DRSITEVYZGOOQG-UHFFFAOYNA-N
1110	15.8	0.00033114	3.48	0.00098595	Ctrl - Hpa	0.29698	0.527	531.05	Unknown	[M+Na-2H]-	null	null	null	null
744	9.9734	0.0023705	2.6252	0.0052849	Ctrl - Hpa; Hog - Hpa	0.29536	5.76	311.169	w/o MS2:Triptophenolide	[M+FA-H]-	311.165	C20H24O3	Oxosteroids	KPXIBWGPZSPABK-FXAWDEMLSA-N
981	18.374	0.00016278	3.7884	0.00053851	Ctrl - Hpa; Hog - Hpa	0.29522	4.401	419.121	w/o MS2:Swertiamarin; PlaSMA ID-1078	[M-H2O-H]-	419.12	C16H22O10	Glycosyl compounds	HEYZWPRKKUGDCR-UHFFFAOYNA-N
19	10.032	0.0023164	2.6352	0.0052147	Ctrl - Hpa	0.29414	5.58	80.966	w/o MS2:sulfite (Sodium sulfite)	[M-H]-	80.9652	H2O3S	Non-metal sulfites	LSNNMFCWUKXFEE-UHFFFAOYSA-N
775	10.014	0.0023328	2.6321	0.0052261	Ctrl - Hpa	0.29325	5.605	321.175	w/o MS2:Zeranol	[M-H]-	321.171	C18H26O5	Macrolides and analogues	DWTTZBARDOXEAM-UHFFFAOYNA-N
723	19.688	0.00011649	3.9337	0.00040422	Ctrl - Hog; Ctrl - Hpa	0.29076	4.31	309.17	w/o MS2:C12-AE1S (TENTATIVE)	[M+Na-2H]-	309.174	C14H30O5S	Sulfuric acid monoesters	QTDIEDOANJISNP-UHFFFAOYSA-N
741	19.928	0.00010978	3.9595	0.00038526	Ctrl - Hpa; Hog - Hpa	0.28896	5.501	311.168	w/o MS2:C11-LAS (STANDARD MIX)	[M+Hac-H]-	311.169	C17H28O3S	NA	FERBTPHUEYEGDN-UHFFFAOYNA-N
875	17.71	0.00019409	3.712	0.0006242	Ctrl - Hpa	0.28819	4.664	353.133	w/o MS2:C21H22O5; PlaSMA ID-837	[M-H]-	353.138	C21H22O5	Formula predicted	0
656	21.445	7.6372e-05	4.1171	0.00028424	Ctrl - Hpa; Hog - Hpa	0.28649	4.717	287.221	w/o MS2:Unknown (carbon number 16); PlaSMA ID-528	[M+FA-H]-	287.222	C16H32O4	Unknown	0
617	15.237	0.00039095	3.4079	0.0011327	Ctrl - Hpa; Hog - Hpa	0.28582	4.913	277.18	w/o MS2:NP1EC (TENTATIVE)	[M-H]-	277.181	C17H26O3	Phenoxyacetic acid derivatives	NISAHDHKGPWBEM-UHFFFAOYSA-N
911	19.785	0.00011371	3.9442	0.00039607	Ctrl - Hpa; Hog - Hpa	0.28394	6.096	379.158	w/o MS2:MMV676476	[M+TFA-H]-	379.156	C23H24O5	0	0
365	14.977	0.00042272	3.3739	0.0012042	Ctrl - Hpa; Hog - Hpa	0.28351	4.666	194.081	w/o MS2:N-Methyltyrosine	[M+K-2H]-	194.082	C10H13NO3	Tyrosine and derivatives	AXDLCFOOGCNDST-UHFFFAOYNA-N
890	18.962	0.00013985	3.8543	0.00047106	Ctrl - Hpa	0.28242	4.664	361.163	w/o MS2:2,3-bis[(4-hydroxy-3-methoxyphenyl)methyl]butane-1,4-diol	[M-H]-	361.166	C20H26O6	Dibenzylbutanediol lignans	PUETUDUXMCLALY-UHFFFAOYSA-N
593	11.82	0.0011884	2.925	0.0028943	Ctrl - Hpa; Hog - Hpa	0.27798	5.259	265.148	(1S,8R,9R)-8-hydroxy-4-(propan-2-ylidene)-10-oxatricyclo[7.2.1.01,5]dodecane-8-carboxylic acid	[M-H]-	265.145	C15H22O4	Alpha hydroxy acids and derivatives	IOYVXXQKVQKQIG-ZJPTYJIISA-N
855	14.8	0.00044612	3.3505	0.0012592	Ctrl - Hpa; Hog - Hpa	0.27639	8.044	341.205	w/o MS2:9-phenyl-1-(2,4,6-trihydroxyphenyl)nonan-1-one	[M-H]-	341.203	C21H26O4	Alkyl-phenylketones	OOGZWXIAHJKVAH-UHFFFAOYSA-N
872	20.248	0.00010151	3.9935	0.00035899	Ctrl - Hpa	0.27259	4.664	351.134	w/o MS2:Unknown (carbon number 14); PlaSMA ID-823	[M+Br]-	351.129	C14H24O10	Unknown	0
774	17.72	0.00019356	3.7132	0.0006242	Ctrl - Hpa; Hog - Hpa	0.26859	5.739	321.175	w/o MS2:13,15-dihydroxy-9-methoxy-5-methyl-4-oxabicyclo[10.4.0]hexadeca-1(12),13,15-triene-3,11-dione	[M-H]-	321.178	C17H22O6	Macrolides and analogues	LBVPDFGFLMFDPI-UHFFFAOYSA-N
217	10.798	0.0017256	2.7631	0.0040424	Ctrl - Hpa	0.26338	0.314	148.952	w/o MS2:Trifluoromethanesulfonic acid	[M-H]-	148.953	CHF3O3S	PFSA	ITMCEJHCFYSIIV-UHFFFAOYSA-N
729	17.812	0.00018885	3.7239	0.00061161	Ctrl - Hpa; Hog - Hpa	0.26124	5.817	309.174	w/o MS2:C12-AE1S (TENTATIVE)	[M-C6H10O4-H]-	309.174	C14H30O5S	Sulfuric acid monoesters	QTDIEDOANJISNP-UHFFFAOYSA-N
910	18.506	0.00015729	3.8033	0.00052223	Ctrl - Hpa; Hog - Hpa	0.26033	5.753	379.155	w/o MS2:MMV676476	[M+TFA-H]-	379.156	C23H24O5	0	0
1291	23.155	5.1911e-05	4.2847	0.00019881	Ctrl - Hpa; Hog - Hpa	0.25745	0.399	698.924	Unknown	[M+Na-2H]-	null	null	null	null
623	27.822	2.0077e-05	4.6973	9.6015e-05	Ctrl - Hog; Ctrl - Hpa	0.25528	0.397	279.025	Unknown	[M-H]-	null	null	null	null
894	9.4721	0.002898	2.5379	0.0062789	Ctrl - Hpa; Hog - Hpa	0.25048	5.407	365.138	Unknown	[M+TFA-H]-	null	null	null	null
698	12.491	0.00094058	3.0266	0.0023785	Ctrl - Hpa; Hog - Hpa	0.24397	5.241	297.153	aurapten	[M-H]-	297.15	C19H22O3	Terpene lactones	RSDDHGSKLOSQFK-RVDMUPIBSA-N
700	12.081	0.0010839	2.965	0.0026679	Ctrl - Hpa; Hog - Hpa	0.2422	5.385	297.153	aurapten	[M-H]-	297.15	C19H22O3	Terpene lactones	RSDDHGSKLOSQFK-RVDMUPIBSA-N
904	9.1416	0.0033197	2.4789	0.0070439	Ctrl - Hpa	0.24068	0.4	376.998	Unknown	[M+CH3COONa-H]-	null	null	null	null
735	13.37	0.00070084	3.1544	0.001843	Ctrl - Hpa; Hog - Hpa	0.22945	6.096	311.167	w/o MS2:C11-LAS (SAMPLE)	[M+FA-H]-	311.169	C17H28O3S	NA	FERBTPHUEYEGDN-UHFFFAOYNA-N
949	14.049	0.00056336	3.2492	0.001516	Ctrl - Hpa; Hog - Hpa	0.22719	4.725	401.155	w/o MS2:NCGC00380399-01!5-chloro-2,4-dihydroxy-6-methyl-3-[(2E,4E)-3-methyl-5-(1,2,6-trimethyl-5-oxocyclohex-3-en-1-yl)penta-2,4-dienyl]benzaldehyde	[M-H]-	401.153	C23H27ClO4	Hydroxybenzaldehydes	ZLAQYJKDQSZARB-OGCXVWDESA-N
967	20.655	9.2023e-05	4.0361	0.0003305	Ctrl - Hpa	0.22299	4.664	413.125	w/o MS2:C22H22O8; PlaSMA ID-1047	[M+Hac-H]-	413.124	C22H22O8	Formula predicted	0
58	9.3582	0.0030359	2.5177	0.0065014	Ctrl - Hpa	0.21673	0.307	104.958	Unknown	[M-H]-	null	null	null	null
225	24.697	3.7341e-05	4.4278	0.00015116	Ctrl - Hpa; Hog - Hpa	0.20649	6.863	155.036	w/o MS2:Unknown (carbon number 7); PlaSMA ID-116	[M+Cl]-	155.034	C7H8O4	Unknown	0
931	14.359	0.00051111	3.2915	0.001404	Ctrl - Hpa; Hog - Hpa	0.20285	4.725	391.125	w/o MS2:Unknown (carbon number 16); PlaSMA ID-975	[M+Br]-	391.125	C16H24O11	Unknown	0
524	8.4079	0.0045365	2.3433	0.0092229	Ctrl - Hpa	0.18997	6.19	241.221	w/o MS2:Pentadecanoic acid	[M+Na-2H]-	241.217	C15H30O2	Long-chain fatty acids	WQEPLUUGTLDZJY-UHFFFAOYSA-N
914	25.138	3.4089e-05	4.4674	0.00014173	Ctrl - Hpa; Hog - Hpa	0.18415	8.582	381.231	w/o MS2:NCGC00347775-02!(Z)-5-[(1S,2R,4aR,8aR)-5-(hydroxymethyl)-1,2,4a-trimethyl-2,3,4,7,8,8a-hexahydronaphthalen-1-yl]-3-(hydroxymethyl)pent-2-enoic acid	[M-H]-	381.228	C20H32O4	Colensane and clerodane diterpenoids	LRLROPFPFABQRF-CBYQQGIISA-N
1128	16.675	0.0002578	3.5887	0.00079582	Ctrl - Hpa; Hog - Hpa	0.16781	5.266	553.284	w/o MS2:Pantethine	[M-H]-	553.277	C22H42N4O8S2	Beta amino acids and derivatives	DJWYOLJPSHDSAL-UHFFFAOYSA-N
1293	26.885	2.4033e-05	4.6192	0.00010982	Ctrl - Hog; Ctrl - Hpa	0.14445	0.431	705.822	Unknown	[M-H]-	null	null	null	null
905	25.416	3.22e-05	4.4921	0.00013571	Ctrl - Hpa; Hog - Hpa	0.13617	5.861	377.16	w/o MS2:6-formyl-5-hydroxy-10-(hydroxymethyl)-3-methylidene-2-oxo-2H,3H,3aH,4H,5H,8H,9H,11aH-cyclodeca[b]furan-4-yl 2-methylbutanoate	[M-H]-	377.161	C20H26O7	Germacranolides and derivatives	KZJNKSIORXDWKH-RDHATEBYSA-N
432	9.4726	0.0028973	2.538	0.0062789	Ctrl - Hog; Ctrl - Hpa	0.09804	5.94	205.126	w/o MS2:Ibuprofen; LC-ESI-ITFT; MS2; CE	[M-H]-	205.123	C13H18O2	Phenylpropanoic acids	HEFNNWSXXWATRW-JTQLQIEISA-N
618	9.7065	0.0026361	2.579	0.0057972	Ctrl - Hog; Ctrl - Hpa	0.055654	5.941	277.221	y-Linolenic acid	[M-H]-	277.217	C18H30O2	Lineolic acids and derivatives	VZCCETWTMQHEPK-QNEBEIHSSA-N
1174	34.075	6.7651e-06	5.1697	3.8308e-05	Ctrl - Hog; Ctrl - Hpa	0.035407	6.431	588.909	Unknown	[M-H]-	null	null	null	null
1246	53.23	5.479e-07	6.2613	5.6821e-06	Ctrl - Hog; Ctrl - Hpa	0.032227	8.572	656.899	w/o MS2:PFSA-pentafluorosulfide; C9HF23O3S2	[M-H]-	656.893	C9HF23O3S2	PFSA	GQDNCVBSGIWYLZ-UHFFFAOYSA-N
815	13.892	0.00059217	3.2276	0.0015889	Ctrl - Hog; Ctrl - Hpa	0.015304	6.265	331.27	Unknown	[M-H]-	null	null	null	null
1173	14.427	0.0005005	3.3006	0.001379	Ctrl - Hog; Ctrl - Hpa	0.011353	7.845	588.908	Unknown	[M-H]-	null	null	null	null
